# Supplementary material for: Enanti­opure (S)-butan-2-yl N-(4-x-phen­yl)thio­carbamates, x = NO2, OCH3, F, and Cl
Source: Acta Crystallogr E Crystallogr Commun. 2023 Mar 23;79(Pt 4):386–91. doi: 10.1107/S2056989023002591 (PMC10088315; doi:10.1107/S2056989023002591)
Supplement: Supplementary file 1 [file e-79-00386-sup1.cif]

##############################################################################
#                                                                            #
# This CIF contains the data in a paper accepted for publication in          #
# Acta Crystallographica Section E. It conforms to the requirements of       #
# Notes for Authors for Acta Crystallographica Section E, and has been       #
# peer reviewed under the auspices of the IUCr Commission on Journals.       #
#                                                                            #
# Full details of the Crystallographic Information File format               #
# are given in the paper "The Crystallographic Information File (CIF):       #
# a New Standard Archive File for Crystallography" by S. R. Hall, F. H.      #
# Allen and I. D. Brown [Acta Cryst. (1991), A47, 655-685].                  #
#                                                                            #
# The current version of the core CIF dictionary is obtainable from          #
# ftp://ftp.iucr.org/pub/cif_core.dic.                                       #
#                                                                            #
# Software is freely available for graphical display of the structure(s)     #
# in this CIF. For information consult the CIF software page                 #
# http://www.iucr.org/resources/cif/software.                                #
#                                                                            #
# This file may be used for bona fide research purposes within the           #
# scientific community so long as proper attribution is given to the journal # 
# article from which it was obtained.                                        #
#                                                                            #
##############################################################################
data_I
_audit_creation_method     'WinGX routine CIF_UPDATE'
_audit_conform_dict_name     cif_core.dic
_audit_conform_dict_version     2.4.5
_chemical_name_systematic
;
(<i>S</i>)-2-Butyl <i>N</i>-(4-nitrophenyl)thiocarbamate
;
_chemical_formula_moiety     'C11 H14 N2 O3 S'
_chemical_formula_sum     'C11 H14 N2 O3 S'
_chemical_formula_iupac     'C11 H14 N2 O3 S'
_chemical_formula_weight     254.3
_chemical_absolute_configuration     rmad
_symmetry_cell_setting     monoclinic
_symmetry_space_group_name_H-M     'P 21'
_symmetry_space_group_name_Hall     'P 2yb'
loop_
    _symmetry_equiv_pos_as_xyz
    'x, y, z'
    '-x, y+1/2, -z'
_cell_length_a     16.052(2)
_cell_length_b     4.7635(6)
_cell_length_c     16.853(2)
_cell_angle_alpha     90
_cell_angle_beta     101.702(8)
_cell_angle_gamma     90
_cell_volume     1261.9(3)
_cell_formula_units_Z     4
_cell_measurement_reflns_used     8016
_cell_measurement_theta_min     2.47
_cell_measurement_theta_max     32.26
_cell_measurement_temperature     100(2)
_exptl_crystal_description     prism
_exptl_crystal_colour     yellow
_exptl_crystal_size_max     0.6
_exptl_crystal_size_mid     0.122
_exptl_crystal_size_min     0.06
_exptl_crystal_density_diffrn     1.339
_exptl_crystal_density_method     'not measured'
_exptl_crystal_F_000     536
loop_
    _exptl_crystal_face_index_h
    _exptl_crystal_face_index_k
    _exptl_crystal_face_index_l
    _exptl_crystal_face_perp_dist
    -1 0 -1 0.012
    1 0 1 0.03
    -1 0 1 0.025
    1 0 -1 0.06
    -2 -1 -2 0.244
    2 1 2 0.519
_exptl_absorpt_coefficient_mu     0.255
_exptl_absorpt_correction_type     numerical
_exptl_absorpt_process_details
;
(SADABS; Krause <i>et al.</i>,  2015)
;
_exptl_absorpt_correction_T_min     0.959
_exptl_absorpt_correction_T_max     1
_exptl_special_details
;
Crystals were mounted on a Cryoloop^TM^ (0.2--0.3mm, Hampton Research) with
Paratone (R) oil. Between 7 to 12 data sets were collected to cover full Ewald
spheres to a resolution of better than 0.75 \%A. Crystals were held at 100 K
with a Cryostream cooler, mounted to a Bruker APEXII single crystal X-ray
diffractometer, Mo radiation (Bruker 2012), equipped with a fine-focus X-ray
tube, Miracol X-ray optical collimator, and CCD detector. Crystal-to-detector
distance was 40 mm and the exposure times were between 20 to 120 seconds per
frame for all sets, pending on sample size. The scan widths were 0.5\%.
Crystal data, data collection, and structure refinement details are summarized
in Table 5. The data were integrated and scaled using <i>SAINT</i>,
<i>SADABS</i> within the APEX2 software package by Bruker (2012). Data work-up
was done with <i>SAINT</i> (Bruker, 2012). Structures were solved with SHELXS
 (Sheldrick, 2008), and refined with SHELXL (Sheldrick 2015).
;
_diffrn_ambient_temperature     100(2)
_diffrn_source     'sealed x-ray tube'
_diffrn_radiation_type     MoK\a
_diffrn_radiation_wavelength     0.71073
_diffrn_radiation_monochromator     graphite
_diffrn_measurement_device_type     'Bruker APEXII'
_diffrn_measurement_device     '\k-geometry diffractometer'
_diffrn_measurement_method     '\f or \w oscillation scans'
_diffrn_detector     'APEX-II CCD'
_diffrn_reflns_number     37641
_diffrn_reflns_av_R_equivalents     0.0467
_diffrn_reflns_av_unetI/netI     0.0516
_diffrn_reflns_theta_min     1.598
_diffrn_reflns_theta_max     33.274
_diffrn_reflns_theta_full     25.242
_diffrn_measured_fraction_theta_max     0.993
_diffrn_measured_fraction_theta_full     0.999
_diffrn_reflns_limit_h_min     -24
_diffrn_reflns_limit_h_max     24
_diffrn_reflns_limit_k_min     -7
_diffrn_reflns_limit_k_max     7
_diffrn_reflns_limit_l_min     -25
_diffrn_reflns_limit_l_max     25
_diffrn_standards_number     0
_diffrn_standards_interval_count     .
_diffrn_standards_interval_time     .
_diffrn_standards_decay_%     ?
_diffrn_radiation_probe     x-ray
_reflns_number_total     9553
_reflns_number_gt     7648
_reflns_threshold_expression     'I > 2\s(I)'
_refine_ls_structure_factor_coef     Fsqd
_refine_ls_matrix_type     full
_refine_ls_R_factor_all     0.0586
_refine_ls_R_factor_gt     0.0387
_refine_ls_wR_factor_gt     0.0761
_refine_ls_wR_factor_ref     0.0844
_refine_ls_goodness_of_fit_ref     1.01
_refine_ls_restrained_S_all     1.01
_refine_ls_number_reflns     9553
_refine_ls_number_parameters     317
_refine_ls_number_restraints     1
_refine_ls_number_constraints     0
_refine_ls_hydrogen_treatment     mixed
_refine_ls_weighting_scheme     calc
_refine_ls_weighting_details
              'w=1/[\s^2^(Fo^2^)+(0.0311P)^2^+0.2393P] where P=(Fo^2^+2Fc^2^)/3'
_atom_sites_solution_hydrogens     mixed
_atom_sites_solution_primary     direct
_atom_sites_solution_secondary     difmap
_refine_ls_shift/su_max     0
_refine_ls_shift/su_mean     0
_refine_diff_density_max     0.306
_refine_diff_density_min     -0.283
_refine_ls_extinction_method     none
_refine_ls_abs_structure_details
;
Flack <i>x</i> determined using 2891 quotients
[(<i>I</i>^+^)-(<i>I</i>^-^)]/[(<i>I</i>^+^)+(<i>I</i>^-^)]
(Parsons <i>et al.</i>,  2013).
;
_refine_ls_abs_structure_Flack     -0.02(3)
loop_
    _atom_type_symbol
    _atom_type_description
    _atom_type_scat_dispersion_real
    _atom_type_scat_dispersion_imag
    _atom_type_scat_source
    C C 0.0033 0.0016 'International Tables Vol C Tables 4.2.6.8 and 6.1.1.4'
    H H 0 0 'International Tables Vol C Tables 4.2.6.8 and 6.1.1.4'
    N N 0.0061 0.0033 'International Tables Vol C Tables 4.2.6.8 and 6.1.1.4'
    O O 0.0106 0.006 'International Tables Vol C Tables 4.2.6.8 and 6.1.1.4'
    S S 0.1246 0.1234 'International Tables Vol C Tables 4.2.6.8 and 6.1.1.4'
_computing_data_collection
;
APEX2 (Bruker, 2012)
;
_computing_cell_refinement
;
SAINT (Bruker, 2012)
;
_computing_data_reduction
;
SORTAV (Blessing, 1995)
;
_computing_structure_solution
;
SHELXS97 (Sheldrick, 2008)
;
_computing_structure_refinement
;
<i>SHELXL2018/3</i> (Sheldrick, 2015)
;
_computing_molecular_graphics
;
ORTEP-3 for Windows (Farrugia, 2012)
;
_computing_publication_material
;
WinGX publication routines (Farrugia, 2012)
;
loop_
    _atom_site_type_symbol
    _atom_site_label
    _atom_site_fract_x
    _atom_site_fract_y
    _atom_site_fract_z
    _atom_site_U_iso_or_equiv
    _atom_site_adp_type
    _atom_site_calc_flag
    _atom_site_occupancy
    _atom_site_disorder_assembly
    _atom_site_disorder_group
    C C1 0.15331(12) -0.1677(4) 0.84542(12) 0.0152(4) Uani d 1 . .
    C C2 0.12449(12) -0.0015(4) 0.77677(12) 0.0174(4) Uani d 1 . .
    H H2 0.151144 -0.016729 0.731506 0.021 Uiso calc 1 . .
    C C3 0.05799(13) 0.1841(4) 0.77393(13) 0.0180(4) Uani d 1 . .
    H H3 0.038254 0.295554 0.727155 0.022 Uiso calc 1 . .
    C C4 0.02066(13) 0.2038(4) 0.84101(13) 0.0177(4) Uani d 1 . .
    C C5 0.04839(13) 0.0434(5) 0.90953(12) 0.0201(4) Uani d 1 . .
    H H5 0.021711 0.061094 0.954713 0.024 Uiso calc 1 . .
    C C6 0.11491(13) -0.1429(4) 0.91239(13) 0.0198(4) Uani d 1 . .
    H H6 0.134354 -0.253052 0.959486 0.024 Uiso calc 1 . .
    C C7 0.27251(12) -0.5046(4) 0.89663(12) 0.0160(4) Uani d 1 . .
    C C8 0.39282(13) -0.4736(6) 1.07282(13) 0.0257(4) Uani d 1 . .
    H H8A 0.423896 -0.579353 1.119423 0.031 Uiso calc 1 . .
    H H8B 0.382833 -0.281755 1.089701 0.031 Uiso calc 1 . .
    H H8C 0.426392 -0.468052 1.030338 0.031 Uiso calc 1 . .
    C C9 0.30844(13) -0.6152(5) 1.04042(12) 0.0194(4) Uani d 1 . .
    H H9 0.318562 -0.810097 1.022493 0.023 Uiso calc 1 . .
    C C10 0.24760(13) -0.6239(5) 1.09819(13) 0.0223(4) Uani d 1 . .
    H H10A 0.192737 -0.703946 1.069676 0.027 Uiso calc 1 . .
    H H10B 0.236767 -0.429797 1.114471 0.027 Uiso calc 1 . .
    C C11 0.28090(15) -0.7970(5) 1.17392(13) 0.0251(5) Uani d 1 . .
    H H11A 0.235765 -0.819771 1.204789 0.03 Uiso calc 1 . .
    H H11B 0.32951 -0.700617 1.207476 0.03 Uiso calc 1 . .
    H H11C 0.298872 -0.981959 1.158234 0.03 Uiso calc 1 . .
    C C12 0.37889(12) -1.0550(4) 0.66160(12) 0.0145(4) Uani d 1 . .
    C C13 0.41365(12) -1.2037(4) 0.73232(12) 0.0162(4) Uani d 1 . .
    H H13 0.393993 -1.167115 0.780817 0.019 Uiso calc 1 . .
    C C14 0.47613(12) -1.4027(4) 0.73227(12) 0.0161(4) Uani d 1 . .
    H H14 0.499536 -1.504145 0.780133 0.019 Uiso calc 1 . .
    C C15 0.50388(11) -1.4511(4) 0.66101(12) 0.0143(3) Uani d 1 . .
    C C16 0.47042(12) -1.3078(4) 0.59063(12) 0.0171(4) Uani d 1 . .
    H H16 0.490499 -1.345659 0.542426 0.021 Uiso calc 1 . .
    C C17 0.40740(12) -1.1085(4) 0.59036(12) 0.0168(4) Uani d 1 . .
    H H17 0.383929 -1.009483 0.542073 0.02 Uiso calc 1 . .
    C C18 0.25910(11) -0.7200(4) 0.61245(11) 0.0144(3) Uani d 1 . .
    C C19 0.23833(14) -0.7059(6) 0.39684(13) 0.0263(4) Uani d 1 . .
    H H19A 0.199951 -0.630163 0.348897 0.032 Uiso calc 1 . .
    H H19B 0.250212 -0.903695 0.387626 0.032 Uiso calc 1 . .
    H H19C 0.291683 -0.599465 0.406889 0.032 Uiso calc 1 . .
    C C20 0.19702(12) -0.6818(4) 0.46925(11) 0.0164(4) Uani d 1 . .
    H H20 0.186765 -0.479585 0.480041 0.02 Uiso calc 1 . .
    C C21 0.11459(13) -0.8446(5) 0.46106(14) 0.0230(4) Uani d 1 . .
    H H21A 0.101425 -0.87198 0.515435 0.028 Uiso calc 1 . .
    H H21B 0.12168 -1.032074 0.437977 0.028 Uiso calc 1 . .
    C C22 0.04055(13) -0.6930(6) 0.40690(14) 0.0283(5) Uani d 1 . .
    H H22A -0.012029 -0.799175 0.405447 0.034 Uiso calc 1 . .
    H H22B 0.051502 -0.677764 0.351929 0.034 Uiso calc 1 . .
    H H22C 0.034616 -0.504726 0.428525 0.034 Uiso calc 1 . .
    N N1 0.21907(11) -0.3574(4) 0.83957(11) 0.0166(3) Uani d 1 . .
    H H1N 0.2270(15) -0.384(5) 0.7950(15) 0.02 Uiso d 1 . .
    N N2 -0.04965(11) 0.3997(4) 0.83882(11) 0.0228(4) Uani d 1 . .
    N N3 0.31755(10) -0.8517(4) 0.66917(10) 0.0151(3) Uani d 1 . .
    H H3N 0.3146(15) -0.810(5) 0.7178(15) 0.018 Uiso d 1 . .
    N N4 0.56963(10) -1.6622(3) 0.66027(10) 0.0173(3) Uani d 1 . .
    O O1 -0.07477(11) 0.5356(4) 0.77657(10) 0.0371(4) Uani d 1 . .
    O O2 -0.08002(10) 0.4226(4) 0.89972(10) 0.0296(4) Uani d 1 . .
    O O3 0.26222(9) -0.4523(3) 0.97083(8) 0.0185(3) Uani d 1 . .
    O O4 0.59552(10) -1.7972(3) 0.72206(9) 0.0257(4) Uani d 1 . .
    O O5 0.59525(9) -1.6972(4) 0.59691(9) 0.0246(3) Uani d 1 . .
    O O6 0.25984(9) -0.8002(3) 0.53765(8) 0.0168(3) Uani d 1 . .
    S S1 0.34368(3) -0.72622(11) 0.87190(3) 0.01983(11) Uani d 1 . .
    S S2 0.19349(3) -0.48150(11) 0.63883(3) 0.01827(10) Uani d 1 . .
loop_
    _atom_site_aniso_label
    _atom_site_aniso_U_11
    _atom_site_aniso_U_22
    _atom_site_aniso_U_33
    _atom_site_aniso_U_12
    _atom_site_aniso_U_13
    _atom_site_aniso_U_23
    C1 0.0164(8) 0.0135(8) 0.0158(9) -0.0006(6) 0.0037(7) -0.0010(7)
    C2 0.0206(9) 0.0176(8) 0.0146(9) 0.0004(8) 0.0051(7) -0.0011(8)
    C3 0.0213(9) 0.0176(9) 0.0149(9) 0.0007(7) 0.0031(7) 0.0008(7)
    C4 0.0175(9) 0.0178(9) 0.0177(10) 0.0016(7) 0.0033(7) -0.0020(7)
    C5 0.0214(9) 0.0240(10) 0.0162(9) 0.0038(8) 0.0065(7) 0.0018(8)
    C6 0.0212(10) 0.0227(9) 0.0163(10) 0.0034(8) 0.0056(8) 0.0025(8)
    C7 0.0182(8) 0.0147(8) 0.0156(9) -0.0001(7) 0.0044(7) -0.0013(7)
    C8 0.0221(10) 0.0343(11) 0.0200(10) -0.0017(10) 0.0025(8) 0.0020(10)
    C9 0.0218(10) 0.0208(9) 0.0149(9) 0.0033(8) 0.0018(7) 0.0019(8)
    C10 0.0243(10) 0.0236(10) 0.0194(10) -0.0026(8) 0.0055(8) -0.0013(8)
    C11 0.0336(12) 0.0241(10) 0.0170(10) -0.0061(9) 0.0039(9) -0.0004(8)
    C12 0.0130(8) 0.0148(8) 0.0152(9) -0.0002(6) 0.0019(7) -0.0013(7)
    C13 0.0188(8) 0.0174(8) 0.0126(9) 0.0019(7) 0.0038(7) -0.0005(8)
    C14 0.0179(9) 0.0173(8) 0.0129(9) 0.0024(7) 0.0026(7) 0.0005(7)
    C15 0.0129(8) 0.0134(8) 0.0166(9) 0.0022(6) 0.0028(6) 0.0003(7)
    C16 0.0171(9) 0.0206(9) 0.0148(9) 0.0018(7) 0.0059(7) -0.0004(7)
    C17 0.0187(9) 0.0185(8) 0.0133(9) 0.0038(7) 0.0037(7) 0.0017(7)
    C18 0.0129(8) 0.0150(7) 0.0151(9) -0.0006(7) 0.0023(6) 0.0009(8)
    C19 0.0225(10) 0.0397(12) 0.0163(10) -0.0003(10) 0.0032(8) 0.0027(10)
    C20 0.0166(8) 0.0179(9) 0.0134(9) 0.0017(7) -0.0001(7) 0.0022(7)
    C21 0.0200(10) 0.0252(10) 0.0221(11) -0.0021(8) 0.0002(8) 0.0034(9)
    C22 0.0172(9) 0.0370(13) 0.0285(12) 0.0020(9) -0.0010(8) -0.0010(11)
    N1 0.0215(8) 0.0175(8) 0.0116(8) 0.0042(6) 0.0051(6) -0.0007(6)
    N2 0.0224(9) 0.0266(9) 0.0201(9) 0.0061(7) 0.0057(7) 0.0007(8)
    N3 0.0165(8) 0.0176(7) 0.0110(8) 0.0028(6) 0.0021(6) -0.0008(6)
    N4 0.0175(8) 0.0161(7) 0.0178(8) 0.0023(6) 0.0025(6) -0.0002(6)
    O1 0.0385(9) 0.0461(10) 0.0284(9) 0.0228(9) 0.0113(7) 0.0145(9)
    O2 0.0305(9) 0.0396(9) 0.0209(8) 0.0139(7) 0.0104(7) -0.0004(7)
    O3 0.0234(7) 0.0201(7) 0.0118(6) 0.0052(6) 0.0030(5) -0.0001(6)
    O4 0.0313(8) 0.0245(8) 0.0205(8) 0.0126(6) 0.0032(6) 0.0050(6)
    O5 0.0247(7) 0.0294(8) 0.0224(8) 0.0089(7) 0.0107(6) -0.0004(7)
    O6 0.0168(6) 0.0209(7) 0.0119(6) 0.0046(5) 0.0007(5) 0.0001(5)
    S1 0.0218(2) 0.0214(2) 0.0165(2) 0.0062(2) 0.00440(18) -0.0007(2)
    S2 0.0180(2) 0.0205(2) 0.0167(2) 0.00655(19) 0.00423(18) 0.0005(2)
_geom_special_details
;
 All esds (except the esd in the dihedral angle between two l.s. planes)
 are estimated using the full covariance matrix.  The cell esds are taken
 into account individually in the estimation of esds in distances, angles
 and torsion angles; correlations between esds in cell parameters are only
 used when they are defined by crystal symmetry.  An approximate (isotropic)
 treatment of cell esds is used for estimating esds involving l.s. planes.
;
loop_
    _geom_bond_atom_site_label_1
    _geom_bond_atom_site_label_2
    _geom_bond_site_symmetry_2
    _geom_bond_distance
    _geom_bond_publ_flag
    C1 C6 . 1.396(3) ?
    C1 C2 . 1.401(3) ?
    C1 N1 . 1.408(2) ?
    C2 C3 . 1.379(3) ?
    C2 H2 . 0.95 ?
    C3 C4 . 1.386(3) ?
    C3 H3 . 0.95 ?
    C4 C5 . 1.381(3) ?
    C4 N2 . 1.459(3) ?
    C5 C6 . 1.382(3) ?
    C5 H5 . 0.95 ?
    C6 H6 . 0.95 ?
    C7 O3 . 1.318(2) ?
    C7 N1 . 1.348(2) ?
    C7 S1 . 1.669(2) ?
    C8 C9 . 1.512(3) ?
    C8 H8A . 0.98 ?
    C8 H8B . 0.98 ?
    C8 H8C . 0.98 ?
    C9 O3 . 1.475(2) ?
    C9 C10 . 1.513(3) ?
    C9 H9 . 1 ?
    C10 C11 . 1.522(3) ?
    C10 H10A . 0.99 ?
    C10 H10B . 0.99 ?
    C11 H11A . 0.98 ?
    C11 H11B . 0.98 ?
    C11 H11C . 0.98 ?
    C12 C17 . 1.392(3) ?
    C12 C13 . 1.401(3) ?
    C12 N3 . 1.405(2) ?
    C13 C14 . 1.380(3) ?
    C13 H13 . 0.95 ?
    C14 C15 . 1.382(3) ?
    C14 H14 . 0.95 ?
    C15 C16 . 1.379(3) ?
    C15 N4 . 1.460(2) ?
    C16 C17 . 1.387(3) ?
    C16 H16 . 0.95 ?
    C17 H17 . 0.95 ?
    C18 O6 . 1.320(2) ?
    C18 N3 . 1.350(2) ?
    C18 S2 . 1.669(2) ?
    C19 C20 . 1.507(3) ?
    C19 H19A . 0.98 ?
    C19 H19B . 0.98 ?
    C19 H19C . 0.98 ?
    C20 O6 . 1.481(2) ?
    C20 C21 . 1.516(3) ?
    C20 H20 . 1 ?
    C21 C22 . 1.525(3) ?
    C21 H21A . 0.99 ?
    C21 H21B . 0.99 ?
    C22 H22A . 0.98 ?
    C22 H22B . 0.98 ?
    C22 H22C . 0.98 ?
    N1 H1N . 0.80(2) ?
    N2 O2 . 1.227(2) ?
    N2 O1 . 1.229(2) ?
    N3 H3N . 0.85(2) ?
    N4 O4 . 1.223(2) ?
    N4 O5 . 1.231(2) ?
loop_
    _geom_angle_atom_site_label_1
    _geom_angle_atom_site_label_2
    _geom_angle_atom_site_label_3
    _geom_angle_site_symmetry_1
    _geom_angle_site_symmetry_3
    _geom_angle
    _geom_angle_publ_flag
    C6 C1 C2 . . 119.58(18) ?
    C6 C1 N1 . . 124.81(18) ?
    C2 C1 N1 . . 115.58(17) ?
    C3 C2 C1 . . 120.96(19) ?
    C3 C2 H2 . . 119.5 ?
    C1 C2 H2 . . 119.5 ?
    C2 C3 C4 . . 118.36(19) ?
    C2 C3 H3 . . 120.8 ?
    C4 C3 H3 . . 120.8 ?
    C5 C4 C3 . . 121.68(18) ?
    C5 C4 N2 . . 119.43(18) ?
    C3 C4 N2 . . 118.89(18) ?
    C4 C5 C6 . . 120.01(19) ?
    C4 C5 H5 . . 120 ?
    C6 C5 H5 . . 120 ?
    C5 C6 C1 . . 119.41(19) ?
    C5 C6 H6 . . 120.3 ?
    C1 C6 H6 . . 120.3 ?
    O3 C7 N1 . . 113.22(17) ?
    O3 C7 S1 . . 125.47(15) ?
    N1 C7 S1 . . 121.30(15) ?
    C9 C8 H8A . . 109.5 ?
    C9 C8 H8B . . 109.5 ?
    H8A C8 H8B . . 109.5 ?
    C9 C8 H8C . . 109.5 ?
    H8A C8 H8C . . 109.5 ?
    H8B C8 H8C . . 109.5 ?
    O3 C9 C8 . . 108.78(18) ?
    O3 C9 C10 . . 103.89(16) ?
    C8 C9 C10 . . 115.33(17) ?
    O3 C9 H9 . . 109.5 ?
    C8 C9 H9 . . 109.5 ?
    C10 C9 H9 . . 109.5 ?
    C9 C10 C11 . . 113.06(18) ?
    C9 C10 H10A . . 109 ?
    C11 C10 H10A . . 109 ?
    C9 C10 H10B . . 109 ?
    C11 C10 H10B . . 109 ?
    H10A C10 H10B . . 107.8 ?
    C10 C11 H11A . . 109.5 ?
    C10 C11 H11B . . 109.5 ?
    H11A C11 H11B . . 109.5 ?
    C10 C11 H11C . . 109.5 ?
    H11A C11 H11C . . 109.5 ?
    H11B C11 H11C . . 109.5 ?
    C17 C12 C13 . . 119.81(17) ?
    C17 C12 N3 . . 124.28(18) ?
    C13 C12 N3 . . 115.89(17) ?
    C14 C13 C12 . . 120.70(18) ?
    C14 C13 H13 . . 119.6 ?
    C12 C13 H13 . . 119.6 ?
    C13 C14 C15 . . 118.51(18) ?
    C13 C14 H14 . . 120.7 ?
    C15 C14 H14 . . 120.7 ?
    C16 C15 C14 . . 121.78(18) ?
    C16 C15 N4 . . 119.32(17) ?
    C14 C15 N4 . . 118.90(17) ?
    C15 C16 C17 . . 119.87(19) ?
    C15 C16 H16 . . 120.1 ?
    C17 C16 H16 . . 120.1 ?
    C16 C17 C12 . . 119.32(18) ?
    C16 C17 H17 . . 120.3 ?
    C12 C17 H17 . . 120.3 ?
    O6 C18 N3 . . 113.71(17) ?
    O6 C18 S2 . . 125.43(14) ?
    N3 C18 S2 . . 120.85(15) ?
    C20 C19 H19A . . 109.5 ?
    C20 C19 H19B . . 109.5 ?
    H19A C19 H19B . . 109.5 ?
    C20 C19 H19C . . 109.5 ?
    H19A C19 H19C . . 109.5 ?
    H19B C19 H19C . . 109.5 ?
    O6 C20 C19 . . 105.04(15) ?
    O6 C20 C21 . . 108.67(15) ?
    C19 C20 C21 . . 114.00(18) ?
    O6 C20 H20 . . 109.7 ?
    C19 C20 H20 . . 109.7 ?
    C21 C20 H20 . . 109.7 ?
    C20 C21 C22 . . 111.86(18) ?
    C20 C21 H21A . . 109.2 ?
    C22 C21 H21A . . 109.2 ?
    C20 C21 H21B . . 109.2 ?
    C22 C21 H21B . . 109.2 ?
    H21A C21 H21B . . 107.9 ?
    C21 C22 H22A . . 109.5 ?
    C21 C22 H22B . . 109.5 ?
    H22A C22 H22B . . 109.5 ?
    C21 C22 H22C . . 109.5 ?
    H22A C22 H22C . . 109.5 ?
    H22B C22 H22C . . 109.5 ?
    C7 N1 C1 . . 131.41(18) ?
    C7 N1 H1N . . 112.9(18) ?
    C1 N1 H1N . . 115.7(18) ?
    O2 N2 O1 . . 123.36(19) ?
    O2 N2 C4 . . 118.18(18) ?
    O1 N2 C4 . . 118.46(18) ?
    C18 N3 C12 . . 130.92(18) ?
    C18 N3 H3N . . 114.0(16) ?
    C12 N3 H3N . . 115.0(16) ?
    O4 N4 O5 . . 123.50(17) ?
    O4 N4 C15 . . 118.46(17) ?
    O5 N4 C15 . . 118.04(16) ?
    C7 O3 C9 . . 121.03(16) ?
    C18 O6 C20 . . 119.80(15) ?
loop_
    _geom_hbond_atom_site_label_D
    _geom_hbond_atom_site_label_H
    _geom_hbond_atom_site_label_A
    _geom_hbond_site_symmetry_A
    _geom_hbond_distance_DH
    _geom_hbond_distance_HA
    _geom_hbond_distance_DA
    _geom_hbond_angle_DHA
    _geom_hbond_publ_flag
    N1 H1N S2 . 0.80(2) 2.62(2) 3.3762(19) 159(2) yes
    N3 H3N S1 . 0.85(2) 2.57(2) 3.4095(18) 166(2) yes
    C2 H2 S2 . 0.95 2.87 3.592(2) 133.7 yes
    C13 H13 S1 . 0.95 2.81 3.611(2) 142.0 yes
    C5 H5 O2 2_547 0.95 2.53 3.203(3) 128.0 yes
_shelx_estimated_absorpt_T_min     0.862
_shelx_estimated_absorpt_T_max     0.985
_shelx_hkl_file
;
  -2   0   0   51.60    1.39
  -2   0   0   44.52    1.35
  -2   0   0   50.20    1.36
   2   0   0   50.85    1.32
   2   0   0   50.38    1.37
   2   0   0   49.05    1.26
  -2   0   0   50.24    1.36
   3   0   0   27.91    0.94
   3   0   0   27.97    0.85
  -3   0   0   28.28    0.89
   3   0   0   28.44    0.92
  -3   0   0   27.90    0.90
  -3   0   0   25.87    0.98
  -3   0   0   27.50    0.97
  -4   0   0   12.84    0.60
  -4   0   0   11.76    0.67
   4   0   0   11.46    0.63
  -4   0   0   12.68    0.58
   4   0   0   11.36    0.63
   4   0   0   11.18    0.54
   4   0   0   12.77    0.56
  -4   0   0   13.15    0.67
   5   0   0    9.63    0.61
  -5   0   0   10.15    0.69
  -5   0   0   10.45    0.58
   5   0   0    9.57    0.54
  -5   0   0   10.45    0.59
   5   0   0    9.57    0.54
  -5   0   0   10.03    0.67
   5   0   0    9.08    0.68
   6   0   0  177.30    4.74
  -6   0   0  173.11    4.75
   6   0   0  174.56    4.37
  -6   0   0  173.40    4.63
  -6   0   0  173.41    4.74
   6   0   0  175.66    4.58
   6   0   0  175.14    4.70
  -7   0   0   20.71    1.05
   7   0   0   21.34    1.01
  -7   0   0   21.43    1.07
   7   0   0   21.90    1.03
   7   0   0   20.92    0.93
   7   0   0   20.32    0.90
  -7   0   0   19.67    0.93
  -8   0   0    0.35    0.31
   8   0   0    0.59    0.34
  -8   0   0    0.37    0.27
  -8   0   0   -0.28    0.29
   8   0   0    0.67    0.33
   8   0   0    0.39    0.26
   8   0   0    0.13    0.25
   9   0   0   37.20    1.48
  -9   0   0   35.93    1.57
  -9   0   0   34.35    1.56
   9   0   0   32.64    1.35
   9   0   0   37.79    1.53
  -9   0   0   35.72    1.42
   9   0   0   36.85    1.43
 -10   0   0    1.63    0.49
  10   0   0    2.50    0.49
 -10   0   0    1.79    0.40
 -10   0   0    2.69    0.54
  10   0   0    2.10    0.47
  10   0   0    2.21    0.41
  10   0   0    2.64    0.50
 -11   0   0   19.09    1.22
 -11   0   0   16.61    0.99
  11   0   0   17.54    1.12
 -11   0   0   15.15    1.12
  11   0   0   18.98    1.14
  11   0   0   18.34    1.06
 -12   0   0    6.79    0.84
  12   0   0    7.01    0.76
 -12   0   0    7.93    0.79
  12   0   0    8.36    0.90
 -12   0   0    7.22    0.85
  12   0   0    6.36    0.82
  13   0   0   73.22    2.48
 -13   0   0   65.37    2.62
  13   0   0   70.20    2.68
  13   0   0   68.99    2.61
 -13   0   0   69.97    2.76
  14   0   0    8.69    0.92
 -14   0   0   11.21    1.14
 -14   0   0   11.93    1.17
  14   0   0   10.61    1.10
  14   0   0   10.37    1.11
  15   0   0   50.04    2.13
  15   0   0   51.23    2.30
  15   0   0   50.55    2.34
 -15   0   0   56.90    2.50
 -15   0   0   51.04    2.36
 -16   0   0   -0.02    0.56
  16   0   0    0.13    0.55
  16   0   0    1.64    0.66
 -16   0   0    0.00    0.52
  16   0   0    0.71    0.53
 -17   0   0   -0.83    0.48
  17   0   0   -0.10    0.55
  17   0   0    0.16    0.45
  17   0   0   -0.19    0.52
 -17   0   0    0.30    0.58
  18   0   0    4.42    0.94
 -18   0   0    4.68    0.99
 -18   0   0    4.94    1.05
  18   0   0    3.33    0.90
  18   0   0    4.13    0.86
  18   0   0    4.00    0.90
  19   0   0    0.32    0.59
 -19   0   0   -0.19    0.64
  19   0   0   -0.26    0.48
  19   0   0    0.77    0.63
  19   0   0   -0.10    0.61
 -19   0   0    0.59    0.71
  20   0   0    5.31    0.98
  20   0   0    5.42    1.06
 -20   0   0    2.54    0.93
  20   0   0    3.54    0.96
  20   0   0    5.98    1.08
 -20   0   0    5.52    1.17
  21   0   0   -0.54    0.53
 -21   0   0    0.89    0.83
  21   0   0   -0.03    0.64
  21   0   0    0.31    0.77
 -21   0   0   -1.20    0.63
  21   0   0    0.32    0.67
 -22   0   0    0.55    0.81
  22   0   0    1.35    0.88
  22   0   0    1.00    0.68
  22   0   0    0.80    0.78
  23   0   0   -0.71    0.67
  23   0   0   -0.34    0.62
 -23   0   0   -0.28    0.82
  24   0   0    0.59    0.84
 -24   0   0    1.69    0.99
  24   0   0    1.39    0.81
   0  -1   0   -0.06    0.20
  -1  -1   0  139.16    3.55
   1  -1   0  146.34    3.91
  -1  -1   0  145.01    3.57
   1  -1   0  148.32    3.55
  -1  -1   0  148.09    3.89
   1  -1   0  141.34    3.55
   1   1   0  139.89    3.33
   1   1   0  132.95    3.33
  -1   1   0  141.88    3.34
  -1   1   0  142.16    3.32
   2  -1   0   57.22    1.56
  -2  -1   0   58.23    1.60
   2  -1   0   57.40    1.48
   2  -1   0   58.40    1.74
  -2  -1   0   57.75    1.71
  -2  -1   0   56.19    1.48
   2   1   0   56.71    1.51
  -2   1   0   53.01    1.49
  -2   1   0   56.36    1.55
   2   1   0   57.94    1.52
   2   1   0   60.74    1.53
   2   1   0   56.76    1.53
  -2   1   0   61.08    1.51
  -2   1   0   55.78    1.51
  -2   1   0   58.55    1.53
  -3  -1   0  967.01   22.94
  -3  -1   0  988.30   23.47
   3  -1   0  969.49   23.48
  -3  -1   0  976.13   23.50
   3  -1   0  896.77   22.03
   3  -1   0  970.19   22.92
   3  -1   0  969.92   22.92
   3  -1   0 1000.00   23.48
   3   1   0  992.01   24.66
  -3   1   0  988.93   24.65
   3   1   0  980.77   23.31
   3   1   0  994.45   24.67
   3   1   0  989.85   22.46
   3   1   0  979.00   23.80
  -3   1   0  975.24   23.80
  -3   1   0  960.66   24.64
  -3   1   0  978.34   23.36
   4  -1   0  709.20   16.86
   4  -1   0  674.81   16.19
  -4  -1   0  715.34   17.32
   4  -1   0  722.27   17.28
  -4  -1   0  705.40   16.88
   4   1   0  683.51   16.90
  -4   1   0  720.89   17.85
  -4   1   0  675.71   16.95
  -4   1   0  719.68   17.85
   4   1   0  697.87   17.85
   4   1   0  716.56   17.26
   4   1   0  719.74   17.86
  -4   1   0  706.35   17.28
   4   1   0  714.36   16.28
   5  -1   0    3.16    0.40
  -5  -1   0    2.76    0.38
   5  -1   0    2.73    0.36
  -5  -1   0    2.80    0.41
   5  -1   0    3.02    0.31
  -5   1   0    2.72    0.38
   5   1   0    2.90    0.34
  -5   1   0    2.38    0.31
   5   1   0    2.27    0.32
  -5   1   0    2.51    0.40
   5   1   0    2.69    0.36
  -5   1   0    3.40    0.34
   5   1   0    2.44    0.32
   5   1   0    2.20    0.35
   6  -1   0   10.74    0.58
  -6  -1   0   10.88    0.69
   6  -1   0   11.71    0.74
  -6  -1   0   10.63    0.78
   6  -1   0   11.42    0.70
  -6   1   0    9.82    0.74
  -6   1   0   11.95    0.63
  -6   1   0   10.15    0.72
   6   1   0   11.07    0.67
   6   1   0   10.41    0.68
   6   1   0   10.34    0.63
   6   1   0   11.54    0.65
   6   1   0   11.03    0.64
  -6   1   0   12.67    0.66
  -7  -1   0   69.30    2.21
  -7  -1   0   69.72    2.32
   7  -1   0   71.19    2.17
   7  -1   0   72.20    2.29
   7  -1   0   70.85    2.02
  -7   1   0   71.51    2.22
   7   1   0   71.52    2.21
  -7   1   0   68.52    2.25
   7   1   0   71.89    2.26
   7   1   0   70.78    2.21
  -7   1   0   68.74    2.28
   7   1   0   72.00    2.22
  -7   1   0   70.32    2.19
   7   1   0   68.98    2.06
   8  -1   0   27.70    1.26
   8  -1   0   26.48    1.17
  -8  -1   0   28.05    1.34
  -8  -1   0   26.95    1.22
   8  -1   0   27.50    1.08
  -8   1   0   30.61    1.37
   8   1   0   29.61    1.27
  -8   1   0   27.29    1.18
  -8   1   0   31.30    1.34
   8   1   0   29.12    1.21
  -8   1   0   29.86    1.20
   8   1   0   29.90    1.20
   8   1   0   27.92    1.18
   8   1   0   27.97    1.26
   9  -1   0   46.71    1.71
  -9  -1   0   45.97    1.74
  -9  -1   0   42.74    1.81
   9  -1   0   48.31    1.83
   9  -1   0   43.25    1.55
  -9   1   0   46.72    1.73
   9   1   0   47.14    1.78
  -9   1   0   45.76    1.83
  -9   1   0   48.22    1.71
  -9   1   0   45.67    1.80
   9   1   0   45.84    1.72
   9   1   0   45.73    1.71
   9   1   0   47.68    1.65
   9   1   0   47.19    1.77
 -10  -1   0    7.37    0.82
 -10  -1   0    8.85    0.83
  10  -1   0    9.73    0.75
  10  -1   0    7.51    0.78
  10  -1   0    7.93    0.77
 -10   1   0    7.48    0.65
  10   1   0    9.12    0.86
  10   1   0    9.99    0.72
 -10   1   0    7.94    0.84
  10   1   0    8.98    0.70
  10   1   0    8.46    0.80
  10   1   0    9.25    0.72
 -10   1   0   10.11    0.74
 -10   1   0    9.67    0.89
  11  -1   0   34.10    1.52
 -11  -1   0   33.39    1.65
 -11  -1   0   34.53    1.56
  11  -1   0   32.33    1.36
  11  -1   0   30.08    1.52
  11   1   0   31.46    1.50
 -11   1   0   33.27    1.57
 -11   1   0   33.69    1.59
  11   1   0   28.42    1.45
 -11   1   0   30.73    1.40
  11   1   0   30.54    1.37
 -11   1   0   34.49    1.47
  11   1   0   30.15    1.39
  12  -1   0   50.20    2.13
 -12  -1   0   47.38    2.17
 -12  -1   0   51.58    2.09
  12  -1   0   49.16    1.84
  12  -1   0   52.95    2.05
 -12   1   0   52.76    2.17
  12   1   0   50.19    2.08
  12   1   0   49.71    1.96
  12   1   0   53.60    2.04
 -12   1   0   49.39    2.16
  12   1   0   52.00    2.14
 -12   1   0   49.33    2.01
 -13  -1   0    2.19    0.59
 -13  -1   0    2.03    0.64
  13  -1   0    2.76    0.54
  13  -1   0    2.44    0.58
  13  -1   0    2.52    0.60
  13   1   0    2.95    0.67
 -13   1   0    1.64    0.57
  13   1   0    2.65    0.53
 -13   1   0    1.92    0.51
  13   1   0    1.97    0.53
 -13   1   0    2.92    0.64
  13   1   0    2.71    0.61
  14  -1   0   10.96    1.07
  14  -1   0    9.30    0.91
 -14  -1   0    8.13    1.02
  14  -1   0    8.17    0.99
 -14  -1   0    9.05    1.12
  14   1   0   10.25    1.12
  14   1   0    9.98    0.98
 -14   1   0    9.10    1.08
 -14   1   0    9.69    1.12
  14   1   0   10.90    1.12
  15  -1   0    5.94    0.95
 -15  -1   0    8.32    1.04
  15  -1   0    9.27    0.95
 -15  -1   0   10.06    1.21
  15  -1   0    7.94    0.99
  15  -1   0    8.53    1.01
 -15   1   0    8.17    1.05
  15   1   0    8.95    0.98
 -15   1   0    7.85    1.07
  15   1   0    8.38    1.04
  15   1   0    8.69    1.06
 -16  -1   0    4.58    0.87
 -16  -1   0    6.46    1.07
  16  -1   0    5.30    0.77
  16  -1   0    4.61    0.83
  16  -1   0    5.58    0.91
  16  -1   0    5.66    0.91
 -16   1   0    5.19    0.94
  16   1   0    6.69    0.99
 -16   1   0    6.55    1.00
  16   1   0    4.31    0.84
  16   1   0    6.16    0.89
  17  -1   0    1.91    0.64
  17  -1   0    1.95    0.62
  17  -1   0    0.99    0.65
 -17  -1   0    0.84    0.63
  17  -1   0    1.98    0.69
 -17  -1   0    2.12    0.79
 -17   1   0    1.21    0.69
  17   1   0    2.53    0.68
 -17   1   0    1.94    0.71
  17   1   0    1.98    0.70
  17   1   0    1.00    0.67
 -18  -1   0    0.69    0.70
  18  -1   0    0.17    0.48
  18  -1   0    0.69    0.60
 -18  -1   0    0.79    0.70
  18  -1   0    0.55    0.60
  18  -1   0    0.46    0.64
  18   1   0    0.18    0.59
  18   1   0    0.37    0.60
 -18   1   0    0.64    0.68
  18   1   0   -0.68    0.45
  19  -1   0    8.42    1.31
  19  -1   0   10.64    1.29
  19  -1   0    7.87    1.17
 -19  -1   0    8.99    1.27
  19  -1   0    7.83    1.01
 -19  -1   0    7.07    1.21
  19   1   0    9.64    1.16
  19   1   0    7.60    1.16
 -19   1   0    6.90    1.21
  20  -1   0    1.64    0.76
  20  -1   0    2.49    0.91
  20  -1   0    3.83    0.82
 -20  -1   0    4.07    1.00
 -20  -1   0    1.38    0.81
  20  -1   0    3.37    0.96
 -20   1   0    2.15    0.86
  20   1   0    3.67    0.96
  20   1   0    2.17    0.73
  20   1   0    3.02    0.92
  21  -1   0    6.07    1.20
 -21  -1   0    4.77    1.12
 -21  -1   0    7.01    1.25
  21  -1   0    5.99    1.00
  21  -1   0    5.96    1.12
  21   1   0    5.49    1.00
  21   1   0    5.69    1.14
 -21   1   0    3.97    1.04
  21   1   0    4.54    1.08
  22  -1   0    1.08    0.84
 -22  -1   0    0.51    0.79
  22  -1   0    0.61    0.76
  22  -1   0    1.65    0.73
 -22  -1   0   -0.06    0.76
  22   1   0    1.01    0.71
  22   1   0    0.14    0.71
 -22   1   0    1.54    0.92
  22   1   0    1.07    0.83
 -23  -1   0   -0.26    0.81
  23  -1   0    0.95    0.88
 -23  -1   0    0.86    0.93
  23  -1   0   -0.20    0.80
  23   1   0   -0.97    0.69
  23   1   0    0.90    0.70
  23   1   0    0.81    0.85
 -23   1   0    2.19    0.97
   0  -2   0   22.08    1.05
   1  -2   0   50.78    1.83
  -1  -2   0   54.25    1.84
  -1  -2   0   50.72    1.35
   2  -2   0    2.12    0.22
   2  -2   0    2.27    0.23
  -2  -2   0    2.32    0.26
  -2  -2   0    2.18    0.22
   2  -2   0    2.13    0.42
  -2  -2   0    1.84    0.38
  -2   2   0    2.13    0.24
   2   2   0    1.94    0.21
   2   2   0    2.37    0.22
  -2   2   0    2.35    0.21
   3  -2   0   80.65    2.26
  -3  -2   0   85.08    2.59
   3  -2   0   83.77    2.26
   3  -2   0   82.00    2.63
  -3  -2   0   80.31    2.29
  -3  -2   0   83.42    2.25
   3   2   0   76.28    2.17
  -3   2   0   91.90    2.17
   3   2   0   88.26    2.21
  -3   2   0   81.11    2.26
   3   2   0   81.14    2.21
  -4  -2   0   87.48    2.27
   4  -2   0   88.42    2.26
   4  -2   0   90.23    2.50
  -4  -2   0   90.56    2.55
   4  -2   0   88.59    2.80
   4   2   0   90.91    2.44
   4   2   0   87.99    2.38
   4   2   0   85.10    2.42
  -4   2   0   85.24    2.39
  -4   2   0   93.40    2.42
   4   2   0   89.79    2.42
  -4   2   0   87.58    2.48
   5  -2   0   24.83    0.85
  -5  -2   0   24.30    0.87
  -5  -2   0   23.88    1.00
   5  -2   0   25.31    1.18
   5  -2   0   25.56    1.03
   5  -2   0   23.59    1.03
  -5  -2   0   24.57    1.06
  -5   2   0   23.15    0.85
   5   2   0   23.94    0.85
   5   2   0   23.20    0.94
   5   2   0   22.76    0.88
   5   2   0   24.60    0.90
  -5   2   0   24.15    1.04
  -5   2   0   23.57    0.88
  -5   2   0   23.80    0.88
   5   2   0   23.60    0.90
  -6  -2   0   11.38    0.80
   6  -2   0   11.08    0.84
   6  -2   0   11.67    0.61
  -6  -2   0   10.44    0.62
   6  -2   0   10.85    0.72
   6   2   0    9.67    0.60
   6   2   0   11.19    0.69
  -6   2   0   10.63    0.59
  -6   2   0   10.82    0.59
  -6   2   0    8.99    0.72
   6   2   0   10.49    0.60
  -6   2   0   10.11    0.62
   6   2   0    9.72    0.61
   6   2   0    9.32    0.63
   7  -2   0   21.27    0.94
  -7  -2   0   24.69    1.17
   7  -2   0   22.27    0.71
  -7  -2   0   22.79    1.00
   7  -2   0   22.14    1.15
   7  -2   0   23.22    1.10
   7   2   0   22.98    1.02
   7   2   0   22.71    0.98
  -7   2   0   22.62    0.98
   7   2   0   20.96    0.94
  -7   2   0   22.09    0.95
   7   2   0   21.18    0.96
   7   2   0   21.62    1.03
  -7   2   0   21.17    1.10
  -7   2   0   22.93    1.02
   8  -2   0    6.63    0.45
   8  -2   0    7.08    0.71
   8  -2   0    7.12    0.61
  -8  -2   0    7.54    0.76
  -8  -2   0    7.55    0.64
  -8   2   0    6.70    0.73
   8   2   0    7.30    0.69
   8   2   0    6.01    0.61
   8   2   0    5.81    0.57
  -8   2   0    7.91    0.68
  -8   2   0    6.24    0.57
  -8   2   0    5.53    0.54
   8   2   0    6.06    0.57
   8   2   0    5.96    0.57
  -9  -2   0   26.48    1.34
   9  -2   0   24.63    1.29
   9  -2   0   26.14    0.98
   9  -2   0   26.52    1.17
  -9  -2   0   26.70    1.21
   9   2   0   25.52    1.20
  -9   2   0   26.97    1.27
   9   2   0   26.12    1.27
   9   2   0   26.03    1.19
   9   2   0   25.68    1.19
  -9   2   0   28.24    1.23
  -9   2   0   28.41    1.21
   9   2   0   25.19    1.25
  -9   2   0   27.87    1.40
  10  -2   0   33.24    1.19
 -10  -2   0   34.06    1.45
  10  -2   0   31.77    1.38
  10  -2   0   30.69    1.38
 -10  -2   0   31.78    1.58
  10  -2   0   32.33    1.54
 -10   2   0   32.95    1.44
  10   2   0   31.57    1.45
  10   2   0   30.94    1.46
  10   2   0   30.32    1.39
 -10   2   0   32.94    1.46
 -10   2   0   32.41    1.55
  10   2   0   31.84    1.40
 -10   2   0   30.70    1.37
  10   2   0   32.69    1.37
 -11  -2   0   11.43    1.05
  11  -2   0    9.89    0.97
  11  -2   0   10.45    0.71
 -11  -2   0   12.70    0.93
  11  -2   0   11.23    0.87
  11  -2   0   10.96    0.93
 -11   2   0   10.92    0.85
 -11   2   0    9.79    1.00
  11   2   0   11.46    0.90
 -11   2   0   12.22    0.96
  11   2   0   13.17    0.89
  11   2   0   11.00    0.99
  11   2   0   10.63    0.85
 -11   2   0   10.52    0.83
  12  -2   0   20.04    1.18
 -12  -2   0   19.72    1.23
  12  -2   0   18.67    1.18
  12  -2   0   21.22    1.02
 -12  -2   0   17.91    1.32
  12  -2   0   21.28    1.33
 -12   2   0   19.82    1.27
 -12   2   0   22.93    1.26
  12   2   0   21.68    1.23
  12   2   0   21.68    1.22
  12   2   0   19.36    1.27
  12   2   0   19.85    1.28
 -12   2   0   20.34    1.36
 -13  -2   0    0.28    0.44
  13  -2   0    0.90    0.47
  13  -2   0    1.04    0.47
  13  -2   0    0.98    0.44
 -13  -2   0    0.77    0.44
  13  -2   0    0.78    0.38
 -13   2   0    0.78    0.44
  13   2   0    0.88    0.49
 -13   2   0    0.84    0.56
  13   2   0    1.12    0.48
  13   2   0    1.09    0.47
 -14  -2   0    0.11    0.43
  14  -2   0   -0.14    0.41
  14  -2   0    0.23    0.37
 -14  -2   0    0.50    0.50
  14  -2   0    0.18    0.42
  14   2   0    0.57    0.47
  14   2   0    0.83    0.54
 -14   2   0    0.51    0.45
 -14   2   0    0.56    0.54
  14   2   0    0.06    0.42
  15  -2   0    4.27    0.85
 -15  -2   0    4.02    0.77
  15  -2   0    3.01    0.58
  15  -2   0    3.59    0.73
 -15  -2   0    2.94    0.76
 -15   2   0    3.19    0.80
  15   2   0    3.39    0.71
  15   2   0    4.66    0.81
  16  -2   0   25.97    1.74
  16  -2   0   26.12    1.54
  16  -2   0   26.58    1.40
 -16  -2   0   30.84    1.77
 -16  -2   0   24.65    1.72
  16   2   0   30.61    1.80
 -16   2   0   26.16    1.80
  16   2   0   28.63    1.64
  17  -2   0    7.05    1.00
 -17  -2   0    7.87    1.09
  17  -2   0    6.85    1.09
 -17  -2   0    5.82    1.03
  17   2   0    5.16    0.97
 -17   2   0    6.88    1.12
  17   2   0    6.62    0.96
 -18  -2   0    1.31    0.71
 -18  -2   0    0.93    0.67
  18  -2   0    2.40    0.75
  18  -2   0    1.96    0.77
 -18   2   0    0.94    0.67
  18   2   0    0.82    0.71
  18   2   0    2.31    0.71
 -19  -2   0    0.96    0.70
 -19  -2   0    1.88    0.77
  19  -2   0    1.72    0.72
  19  -2   0    1.71    0.73
  19   2   0    1.69    0.77
  19   2   0    1.20    0.71
 -19   2   0    1.97    0.86
 -20  -2   0    3.61    0.96
  20  -2   0    4.17    0.95
  20  -2   0    3.53    0.95
 -20  -2   0    3.28    0.93
  20   2   0    3.34    0.91
 -20   2   0    3.11    0.97
  20   2   0    3.21    0.94
  20   2   0    2.98    0.87
 -21  -2   0    1.72    0.90
  21  -2   0    0.88    0.79
  21  -2   0    1.41    0.78
 -21  -2   0    2.63    0.97
  21   2   0    2.38    0.84
 -21   2   0    1.54    0.85
  21   2   0    0.93    0.80
  21   2   0    1.43    0.77
 -22  -2   0    2.74    1.06
  22  -2   0    1.73    0.90
 -22   2   0    2.27    0.98
  22   2   0    1.91    0.89
  22   2   0    1.73    0.85
  22   2   0    2.58    0.89
 -23  -2   0   -0.33    0.84
  23  -2   0    1.21    0.98
  23   2   0    0.07    0.75
  23   2   0   -0.39    0.70
  23   2   0    0.96    0.75
 -23   2   0    0.90    0.91
   0  -3   0   -0.03    0.32
   1  -3   0   83.67    2.90
  -1  -3   0   82.52    2.86
  -2  -3   0    0.18    0.14
   2  -3   0   -0.12    0.13
   2  -3   0    0.12    0.15
  -2  -3   0    0.03    0.29
   2  -3   0    0.43    0.39
  -2  -3   0    0.02    0.16
  -2   3   0   -0.09    0.16
   2   3   0   -0.05    0.14
   2   3   0    0.26    0.16
  -2   3   0   -0.04    0.14
  -3  -3   0    3.03    0.30
  -3  -3   0    2.47    0.48
   3  -3   0    2.81    0.30
   3  -3   0    3.00    0.32
   3  -3   0    3.61    0.61
  -3  -3   0    2.76    0.33
   3   3   0    3.53    0.32
  -3   3   0    3.42    0.36
   4  -3   0   12.61    0.68
  -4  -3   0   12.61    0.89
  -4  -3   0   12.68    0.69
  -4  -3   0   12.76    0.65
   4  -3   0   12.66    1.04
   4  -3   0   12.81    0.66
   4   3   0   12.56    0.62
  -4   3   0   10.53    0.43
   4   3   0   12.49    0.51
  -4   3   0   11.61    0.69
   4   3   0   10.44    0.47
  -4   3   0   12.80    0.48
   5  -3   0    0.95    0.29
   5  -3   0    1.27    0.44
  -5  -3   0    0.99    0.32
  -5   3   0    0.94    0.21
   5   3   0    0.82    0.24
  -5   3   0    0.93    0.23
  -5   3   0    0.91    0.32
   5   3   0    0.59    0.20
   5   3   0    0.80    0.28
  -6  -3   0   17.19    0.91
   6  -3   0   14.22    1.08
   6  -3   0   15.85    0.89
   6   3   0   15.18    0.74
  -6   3   0   14.16    0.88
  -6   3   0   15.50    0.71
  -6   3   0   14.96    0.72
   6   3   0   14.98    0.74
   6   3   0   15.61    0.75
   6   3   0   15.62    0.82
   7  -3   0    0.75    0.35
   7  -3   0    0.54    0.41
  -7  -3   0    0.61    0.35
   7   3   0    1.08    0.29
  -7   3   0    0.86    0.30
  -7   3   0    0.57    0.27
   7   3   0    0.92    0.31
   7   3   0    1.25    0.33
  -7   3   0    0.76    0.38
   7   3   0    0.77    0.33
   8  -3   0   44.02    1.39
   8  -3   0   43.62    1.74
  -8  -3   0   43.82    1.41
  -8  -3   0   45.21    1.77
   8  -3   0   42.99    1.98
   8   3   0   43.13    1.72
  -8   3   0   46.65    1.68
  -8   3   0   46.34    1.84
  -8   3   0   45.54    1.64
   8   3   0   45.37    1.68
   8   3   0   46.15    1.67
   8   3   0   46.55    1.62
  -9  -3   0   31.20    1.51
   9  -3   0   30.51    1.17
  -9  -3   0   31.60    1.20
   9  -3   0   31.91    1.47
   9  -3   0   30.23    1.70
   9   3   0   30.44    1.35
   9   3   0   29.26    1.33
  -9   3   0   31.56    1.34
   9   3   0   33.71    1.35
  -9   3   0   31.69    1.35
  -9   3   0   28.19    1.47
   9   3   0   31.47    1.45
  10  -3   0    0.81    0.45
  10  -3   0    2.87    0.44
 -10  -3   0    1.69    0.55
  10  -3   0    2.51    0.64
 -10  -3   0    2.35    0.43
  10   3   0    1.98    0.45
 -10   3   0    1.82    0.45
 -10   3   0    1.58    0.41
 -10   3   0    1.21    0.52
  10   3   0    2.08    0.47
  10   3   0    2.18    0.51
  10   3   0    2.67    0.58
  11  -3   0    2.56    0.45
  11  -3   0    2.71    0.68
  11  -3   0    1.59    0.53
 -11  -3   0    1.96    0.44
 -11  -3   0    2.21    0.60
 -11   3   0    1.99    0.50
 -11   3   0    1.86    0.60
  11   3   0    1.74    0.54
  11   3   0    1.62    0.50
  11   3   0    2.00    0.49
  12  -3   0   23.53    1.44
 -12  -3   0   25.32    1.52
 -12  -3   0   25.08    1.28
  12  -3   0   27.27    1.62
 -12   3   0   26.78    1.41
 -12   3   0   27.07    1.57
  12   3   0   24.69    1.35
  12   3   0   25.76    1.40
  12   3   0   23.59    1.45
 -13  -3   0    1.63    0.61
  13  -3   0    3.73    0.77
  13  -3   0    2.33    0.63
  13   3   0    1.68    0.55
  13   3   0    1.54    0.55
  13   3   0    1.71    0.58
 -13   3   0    1.75    0.55
 -13   3   0    0.83    0.60
 -14  -3   0   11.04    1.22
  14  -3   0   10.63    1.18
  14  -3   0   13.79    1.38
  14   3   0   11.10    1.09
  14   3   0   14.00    1.24
 -14   3   0   11.10    1.10
  14   3   0   14.87    1.32
 -14   3   0   14.37    1.38
  15  -3   0    2.51    0.71
 -15  -3   0    2.83    0.76
  15  -3   0    2.82    0.78
  15   3   0    3.87    0.74
 -15   3   0    2.09    0.74
  15   3   0    4.97    0.83
 -15   3   0    4.29    0.77
  15   3   0    4.13    0.84
 -16  -3   0    8.50    1.19
  16  -3   0    6.76    1.09
  16  -3   0    8.46    1.14
  16   3   0    6.17    0.96
  16   3   0    8.72    1.15
 -16   3   0    8.04    1.17
 -17  -3   0    0.45    0.64
  17  -3   0    1.60    0.72
  17  -3   0    1.60    0.73
 -17   3   0    0.39    0.65
  17   3   0    1.33    0.63
  17   3   0    0.71    0.65
 -18  -3   0   -0.09    0.53
  18  -3   0    0.17    0.67
  18  -3   0    0.28    0.61
  18   3   0   -0.11    0.58
 -18   3   0    1.71    0.80
  18   3   0    0.34    0.73
  19  -3   0    0.04    0.59
 -19  -3   0    0.79    0.68
  19  -3   0    0.68    0.71
  19   3   0    0.09    0.58
  19   3   0    0.73    0.70
 -19   3   0    0.43    0.73
 -20  -3   0    2.50    0.93
  20  -3   0    1.04    0.80
  20  -3   0    1.85    0.81
  20   3   0    2.06    0.86
  20   3   0    1.71    0.82
  20   3   0    3.69    0.92
 -20   3   0    2.88    0.99
  21  -3   0    1.66    0.84
  21  -3   0    1.12    0.76
 -21  -3   0    1.26    0.85
  21   3   0    2.56    0.86
 -21   3   0    0.57    0.79
  21   3   0    2.13    0.92
  21   3   0    0.86    0.72
 -22   3   0    2.82    1.07
   0  -4   0   27.59    1.56
   1  -4   0    2.02    0.58
  -1  -4   0    1.89    0.59
  -2  -4   0    9.45    0.44
  -2  -4   0    8.26    0.97
  -2  -4   0    8.96    0.41
   2  -4   0   10.45    1.08
   3  -4   0    7.94    0.52
  -3  -4   0    7.57    0.46
  -3  -4   0    9.63    0.51
   3  -4   0    7.54    0.98
   3  -4   0    7.78    0.48
  -3  -4   0    9.29    0.98
   3   4   0    7.41    0.48
  -3   4   0    8.13    0.53
  -4  -4   0   -0.01    0.38
   4  -4   0   -0.08    0.20
  -4  -4   0   -0.06    0.23
   4  -4   0    0.44    0.46
   4   4   0    0.09    0.24
  -4   4   0    0.19    0.26
   4   4   0    0.21    0.18
  -4   4   0   -0.17    0.14
   4   4   0    0.09    0.15
   5  -4   0   11.37    0.69
  -5  -4   0   12.91    0.76
   5  -4   0   12.23    1.23
   5   4   0   11.92    0.72
   5   4   0   12.09    0.62
  -5   4   0   10.80    0.54
   5   4   0   11.73    0.59
  -5   4   0   10.46    0.74
  -5   4   0   12.32    0.60
  -6  -4   0    4.40    0.55
   6  -4   0    5.27    0.54
   6  -4   0    4.07    0.78
   6   4   0    5.63    0.52
   6   4   0    5.20    0.48
   6   4   0    4.84    0.54
  -6   4   0    5.37    0.61
  -6   4   0    5.60    0.47
   6   4   0    5.27    0.49
  -6   4   0    5.47    0.46
   7  -4   0    5.59    0.63
  -7  -4   0    5.51    0.63
   7  -4   0    7.62    1.05
  -7   4   0    6.09    0.54
   7   4   0    5.92    0.63
  -7   4   0    5.06    0.52
  -7   4   0    6.27    0.70
   7   4   0    5.53    0.58
   7   4   0    6.90    0.58
   7   4   0    6.53    0.60
   8  -4   0    0.64    0.37
   8  -4   0    0.49    0.51
  -8  -4   0    0.16    0.37
   8   4   0    0.31    0.36
   8   4   0    1.01    0.33
   8   4   0    0.92    0.37
  -8   4   0    1.63    0.48
  -8   4   0    0.63    0.32
   8   4   0    0.74    0.34
  -8   4   0    1.16    0.35
   9  -4   0    2.44    0.56
   9  -4   0    1.30    0.63
  -9  -4   0    1.69    0.52
   9   4   0    2.14    0.47
   9   4   0    2.05    0.55
  -9   4   0    2.88    0.48
  -9   4   0    2.28    0.44
  -9   4   0    2.77    0.62
   9   4   0    3.11    0.53
   9   4   0    2.25    0.47
  10  -4   0    1.35    0.48
  10  -4   0    0.20    0.50
 -10  -4   0   -0.08    0.42
  10   4   0    0.60    0.47
  10   4   0    0.70    0.42
 -10   4   0    1.39    0.42
  10   4   0    0.62    0.40
  10   4   0    0.49    0.40
 -10   4   0    1.43    0.53
 -10   4   0    0.05    0.33
 -11  -4   0   12.48    1.15
  11  -4   0   12.50    1.13
  11  -4   0   12.70    1.42
  11   4   0   13.05    1.14
  11   4   0   12.48    0.97
  11   4   0   12.17    1.05
 -11   4   0   13.70    1.01
 -11   4   0   14.55    1.25
  12  -4   0    2.52    0.80
 -12  -4   0    3.45    0.72
  12  -4   0    2.37    0.65
  12   4   0    2.86    0.62
  12   4   0    2.91    0.71
 -12   4   0    3.63    0.79
  12   4   0    4.01    0.72
 -12   4   0    3.10    0.62
 -13  -4   0   31.74    1.79
  13  -4   0   31.99    2.09
  13  -4   0   31.47    1.74
  13   4   0   35.78    1.74
  13   4   0   34.93    1.83
 -13   4   0   31.80    1.71
  13   4   0   32.97    1.75
 -13   4   0   35.50    1.94
  14  -4   0    0.91    0.67
  14  -4   0    2.08    0.67
 -14  -4   0    2.25    0.71
 -14   4   0    2.54    0.66
 -14   4   0    1.60    0.70
  14   4   0    1.48    0.60
  14   4   0    2.43    0.77
  14   4   0    1.06    0.56
 -15  -4   0   12.32    1.37
  15  -4   0   12.91    1.37
  15  -4   0   14.22    1.60
 -15   4   0    8.92    1.09
  15   4   0   12.65    1.22
 -15   4   0   11.24    1.34
  15   4   0   11.07    1.22
  15   4   0   11.84    1.30
  16  -4   0    0.14    0.54
 -16  -4   0    0.46    0.56
  16  -4   0   -0.79    0.58
  16   4   0    0.16    0.64
 -16   4   0    0.65    0.67
 -16   4   0    0.21    0.57
  16   4   0    1.03    0.61
 -17  -4   0    0.56    0.62
  17  -4   0    3.06    0.93
  17  -4   0    0.75    0.67
  17   4   0    0.77    0.62
 -17   4   0    1.56    0.80
  17   4   0    0.84    0.71
 -18  -4   0   -0.14    0.60
  18  -4   0   -0.49    0.57
  18  -4   0    0.90    0.74
 -18   4   0    0.75    0.84
  18   4   0   -0.09    0.74
  18   4   0    0.41    0.68
  18   4   0    1.12    0.68
 -19  -4   0    8.73    1.34
  19  -4   0    9.36    1.49
  19  -4   0   10.03    1.40
 -19   4   0    8.82    1.43
  19   4   0    9.23    1.31
  19   4   0    7.91    1.26
  19   4   0   10.09    1.42
  20  -4   0    5.69    1.28
 -20  -4   0    6.60    1.24
  20  -4   0    8.75    1.34
  20   4   0    5.79    1.17
  20   4   0    6.10    1.15
  20   4   0    6.82    1.26
 -20   4   0    5.54    1.20
   0  -5   0    0.56    0.52
  -1  -5   0    4.12    0.84
   1  -5   0    3.03    0.73
   2  -5   0    0.86    0.59
  -2  -5   0    0.28    0.53
  -3  -5   0    2.35    0.67
   3  -5   0    1.90    0.65
   4  -5   0    1.82    0.30
  -4  -5   0    2.51    0.65
   4  -5   0    1.35    0.65
  -4  -5   0    2.33    0.32
   4   5   0    1.38    0.28
  -4   5   0    1.71    0.25
   4   5   0    1.42    0.24
   5  -5   0    1.74    0.75
  -5  -5   0    1.25    0.34
   5  -5   0    1.93    0.36
  -5   5   0    1.71    0.28
   5   5   0    1.89    0.34
   5   5   0    1.62    0.31
  -5   5   0    1.37    0.29
   6  -5   0   14.30    1.55
  -6  -5   0   15.41    0.86
   6  -5   0   14.45    0.84
   6   5   0   14.18    0.79
  -6   5   0   13.02    0.74
   6   5   0   14.52    0.78
   7  -5   0    2.03    0.78
   7  -5   0    2.68    0.49
  -7  -5   0    3.90    0.57
  -7   5   0    2.77    0.45
   7   5   0    2.45    0.43
   7   5   0    2.71    0.46
  -7   5   0    2.97    0.43
  -8  -5   0    3.87    0.60
   8  -5   0    4.34    0.98
   8  -5   0    4.82    0.64
   8   5   0    4.07    0.56
  -8   5   0    3.83    0.52
   8   5   0    3.79    0.56
  -8   5   0    4.43    0.57
   9  -5   0    5.73    1.09
  -9  -5   0    3.84    0.65
   9  -5   0    4.51    0.68
   9   5   0    3.97    0.61
   9   5   0    4.72    0.63
  -9   5   0    3.86    0.59
  -9   5   0    4.28    0.59
  10  -5   0    5.60    0.76
 -10  -5   0    4.06    0.70
  10  -5   0    4.20    1.02
  10   5   0    4.88    0.68
 -10   5   0    3.97    0.63
  11  -5   0    8.90    1.36
  11  -5   0   10.31    1.03
 -11  -5   0    9.87    1.05
 -11   5   0    9.54    0.94
  11   5   0    7.65    0.86
  12  -5   0    3.30    0.98
  12  -5   0    3.54    0.71
 -12  -5   0    4.52    0.81
 -12   5   0    3.62    0.69
  12   5   0    2.87    0.69
  12   5   0    3.62    0.70
  13  -5   0    0.08    0.48
  13  -5   0   -0.42    0.58
 -13  -5   0   -0.01    0.48
 -13   5   0   -0.18    0.40
  13   5   0   -0.25    0.52
  13   5   0   -0.14    0.43
 -14  -5   0    7.32    1.04
  14  -5   0    6.26    0.98
  14  -5   0    4.72    1.12
  14   5   0    8.62    1.08
 -14   5   0    3.81    0.78
  15  -5   0    8.45    1.12
  15  -5   0   10.61    1.59
 -15  -5   0    8.33    1.17
  15   5   0    9.34    1.22
 -15   5   0    9.43    1.14
  15   5   0    7.42    1.07
  15   5   0    9.05    1.25
  16  -5   0    2.03    0.96
  16  -5   0    1.38    0.73
 -16  -5   0    1.67    0.75
  16   5   0    1.64    0.73
  16   5   0    2.28    0.83
 -16   5   0    0.90    0.67
  16   5   0    1.14    0.85
  17  -5   0    2.71    1.03
 -17  -5   0    4.52    0.98
  17  -5   0    2.58    0.87
  17   5   0    2.25    0.84
  17   5   0    2.14    0.83
  17   5   0    3.83    0.99
   0  -6   0    9.50    1.33
   1  -6   0    5.46    1.05
  -1  -6   0    3.80    0.95
  -2  -6   0    2.26    0.79
   2  -6   0    1.42    0.72
   3  -6   0    7.99    1.26
  -3  -6   0   10.47    1.27
   3   6   0    8.51    0.50
   4  -6   0    5.98    1.12
   4   6   0    5.20    0.44
  -4   6   0    5.17    0.44
  -4   6   0    5.39    0.40
   4   6   0    6.40    0.50
   5  -6   0    2.59    0.89
   5   6   0    1.85    0.39
  -5   6   0    1.55    0.32
  -5   6   0    2.01    0.36
   5   6   0    2.23    0.37
   6  -6   0    1.46    0.87
  -6   6   0    0.70    0.31
  -6   6   0    1.12    0.35
   6   6   0    0.58    0.33
   6   6   0    1.43    0.39
   7  -6   0    3.06    1.02
  -7   6   0    2.86    0.47
   7   6   0    2.18    0.47
   7   6   0    2.51    0.47
  -8  -6   0    1.66    0.45
   8  -6   0    1.08    0.85
   8  -6   0    1.60    0.48
  -8   6   0    1.56    0.42
   8   6   0    1.14    0.45
  -8   6   0    0.78    0.40
   8   6   0    1.35    0.46
   9  -6   0    3.69    1.11
   9  -6   0    4.67    0.68
  -9  -6   0    4.81    0.69
   9   6   0    4.62    0.66
  -9   6   0    4.96    0.68
  10  -6   0    4.55    0.72
 -10  -6   0    4.59    0.73
  10  -6   0    3.92    1.16
 -10   6   0    3.95    0.67
  10   6   0    3.69    0.66
  11  -6   0   -0.10    0.76
 -11  -6   0   -0.15    0.46
  11  -6   0   -0.22    0.46
 -11   6   0   -0.37    0.43
  11   6   0    0.12    0.47
  12  -6   0    1.34    0.89
  12  -6   0    1.93    0.66
 -12  -6   0    0.90    0.58
  12   6   0    1.33    0.58
 -12   6   0    1.50    0.58
  13  -6   0    1.15    0.62
 -13  -6   0    1.62    0.65
  13  -6   0    0.54    0.88
  13   6   0    0.60    0.60
 -13   6   0    0.95    0.60
   0  -7   0    0.04    0.63
  -1  -7   0    1.98    0.87
   1  -7   0    1.60    0.85
   2  -7   0    2.31    0.93
   3  -7   0    2.13    0.88
   3   7   0    1.08    0.32
   4  -7   0    3.37    1.07
   4   7   0    2.72    0.37
   4   7   0    3.07    0.45
  -4   7   0    3.19    0.43
   5  -7   0    6.60    1.34
  -5   7   0    4.61    0.49
   5   7   0    4.72    0.52
  -5   7   0    4.55    0.54
   5   7   0    4.77    0.58
   6  -7   0    0.63    0.80
  -6   7   0    3.18    0.53
   6   7   0    3.31    0.56
  -6   7   0    2.43    0.44
   6   7   0    2.80    0.47
  -7   7   0   -0.22    0.36
   7   7   0    0.03    0.35
   7   7   0    0.20    0.38
  -7   7   0   -0.37    0.34
 -24   0   1    0.63    0.93
  24   0  -1    1.57    0.78
  24   0  -1    1.49    0.90
  24   0  -1    3.44    1.10
  23   0  -1    5.57    1.17
  23   0  -1    5.95    1.12
  23   0  -1    4.50    1.12
 -23   0   1    6.73    1.34
  22   0  -1    3.96    1.04
  22   0  -1    4.30    1.04
 -22   0   1    6.32    1.28
  22   0  -1    3.79    1.05
  22   0  -1    5.26    0.99
 -21   0   1    2.63    0.94
  21   0  -1    3.22    0.95
  21   0  -1    2.15    0.79
 -21   0   1    2.65    0.96
  21   0  -1    3.30    1.00
  21   0  -1    3.32    0.91
  20   0  -1    2.33    0.75
 -20   0   1    3.30    1.01
  20   0  -1    2.90    0.93
  20   0  -1    3.98    0.97
 -20   0   1    2.97    0.99
  20   0  -1    2.74    0.85
  19   0  -1    0.62    0.55
  19   0  -1    0.86    0.65
 -19   0   1    0.65    0.70
  19   0  -1    1.23    0.70
 -19   0   1    1.74    0.75
  18   0  -1   11.76    1.36
 -18   0   1   12.98    1.41
  18   0  -1   12.14    1.36
 -18   0   1   10.83    1.35
  18   0  -1   13.94    1.27
  17   0  -1   -0.18    0.45
  17   0  -1   -0.98    0.42
  17   0  -1   -0.43    0.51
 -17   0   1   -0.04    0.56
 -17   0   1   -0.32    0.54
  16   0  -1   20.85    1.36
  16   0  -1   22.65    1.54
 -16   0   1   23.63    1.68
 -16   0   1   23.21    1.62
  16   0  -1   24.81    1.67
  15   0  -1    1.21    0.61
  15   0  -1   -0.21    0.38
 -15   0   1    1.00    0.61
 -15   0   1    1.26    0.57
  15   0  -1    1.06    0.56
 -14   0   1   57.75    2.53
  14   0  -1   59.78    2.48
 -14   0   1   56.86    2.48
  14   0  -1   61.10    2.30
  14   0  -1   61.45    2.42
 -13   0   1    4.03    0.72
  13   0  -1    3.39    0.67
  13   0  -1    3.19    0.67
  13   0  -1    2.32    0.54
 -13   0   1    2.78    0.69
 -12   0   1    4.15    0.58
 -12   0   1    4.22    0.72
 -12   0   1    4.53    0.73
  12   0  -1    3.82    0.61
  12   0  -1    3.94    0.59
  12   0  -1    4.53    0.68
  11   0  -1    7.54    0.83
 -11   0   1    6.70    0.84
  11   0  -1    5.36    0.63
  11   0  -1    6.71    0.77
 -11   0   1    7.11    0.72
 -11   0   1    6.54    0.78
 -10   0   1   65.62    2.27
 -10   0   1   68.42    2.39
 -10   0   1   64.64    2.41
  10   0  -1   65.24    2.34
  10   0  -1   65.10    2.22
  10   0  -1   66.05    2.17
  10   0  -1   65.53    2.28
  -9   0   1   27.05    1.32
  -9   0   1   24.94    1.29
   9   0  -1   24.03    1.22
   9   0  -1   24.77    1.09
  -9   0   1   25.62    1.16
   9   0  -1   25.41    1.21
   9   0  -1   24.49    1.10
   8   0  -1   25.68    1.08
   8   0  -1   27.57    1.12
  -8   0   1   27.36    1.13
  -8   0   1   25.09    1.25
   8   0  -1   26.55    1.19
  -8   0   1   28.68    1.28
   8   0  -1   26.70    1.22
  -7   0   1   86.02    2.66
   7   0  -1   84.59    2.59
  -7   0   1   84.90    2.55
   7   0  -1   84.72    2.54
   7   0  -1   83.55    2.51
  -7   0   1   83.36    2.61
   7   0  -1   85.67    2.39
   6   0  -1    0.37    0.27
  -6   0   1    1.20    0.35
  -6   0   1    0.39    0.29
   6   0  -1    0.01    0.24
  -6   0   1   -0.09    0.22
   6   0  -1    0.50    0.24
   6   0  -1    0.54    0.23
  -5   0   1    0.48    0.24
  -5   0   1   -0.09    0.31
  -5   0   1    0.27    0.31
   5   0  -1    0.38    0.28
   5   0  -1    0.26    0.24
   5   0  -1    0.36    0.28
   5   0  -1    0.65    0.25
  -5   0   1    0.44    0.24
   4   0  -1    0.67    0.20
   4   0  -1    0.52    0.25
  -4   0   1    0.57    0.21
   4   0  -1    0.49    0.21
  -4   0   1    0.38    0.20
   4   0  -1    0.50    0.19
   4   0  -1    0.53    0.24
  -4   0   1    0.79    0.30
  -4   0   1    0.69    0.29
  -3   0   1  411.10   10.02
   3   0  -1  414.14   10.52
   3   0  -1  418.84    9.97
  -3   0   1  420.80   10.52
  -3   0   1  403.26   10.52
   3   0  -1  416.36   10.20
  -3   0   1  405.04   10.23
   3   0  -1  424.67   10.52
   2   0  -1   14.18    0.50
  -2   0   1   13.19    0.50
  -2   0   1   15.20    0.59
   2   0  -1   15.35    0.53
   2   0  -1   15.67    0.55
   2   0  -1   16.13    0.50
   2   0  -1   15.95    0.54
  -2   0   1   15.23    0.52
   1   0  -1    8.49    0.32
   1   0   1  473.05   11.35
  -1   0  -1  467.84   11.11
   1   0   1  470.35   11.36
  -1   0  -1  467.76   11.35
   1   0   1  455.60   11.75
   1   0   1  464.37   11.11
   1   0   1  470.20   11.11
  -1   0  -1  470.44   11.11
  -1   0  -1  468.29   11.35
   2   0   1    4.12    0.34
   2   0   1    4.47    0.28
   2   0   1    3.72    0.29
   2   0   1    4.06    0.32
  -2   0  -1    4.00    0.26
  -2   0  -1    4.30    0.27
   2   0   1    4.32    0.34
   2   0   1    3.70    0.25
  -2   0  -1    4.38    0.33
  -2   0  -1    4.73    0.35
   3   0   1   84.43    2.33
  -3   0  -1   85.86    2.34
  -3   0  -1   84.39    2.35
   3   0   1   85.40    2.29
   3   0   1   85.09    2.16
  -3   0  -1   87.19    2.35
   4   0   1   41.21    1.32
   4   0   1   40.64    1.29
  -4   0  -1   41.27    1.35
  -4   0  -1   40.76    1.29
   4   0   1   41.58    1.37
  -4   0  -1   41.49    1.37
  -4   0  -1   40.41    1.29
   4   0   1   40.62    1.22
   5   0   1  418.25   10.66
   5   0   1  415.29    9.76
   5   0   1  418.59   10.16
  -5   0  -1  409.67   10.41
  -5   0  -1  416.67   10.20
  -5   0  -1  411.39   10.67
   5   0   1  409.86   10.39
  -6   0  -1    0.68    0.24
  -6   0  -1    0.40    0.31
   6   0   1    0.57    0.29
   6   0   1    0.60    0.24
   6   0   1    0.65    0.30
  -6   0  -1    0.50    0.31
   6   0   1    0.85    0.27
   7   0   1   49.97    1.66
   7   0   1   46.48    1.57
  -7   0  -1   49.94    1.76
   7   0   1   49.01    1.74
  -7   0  -1   50.00    1.69
   7   0   1   47.11    1.69
  -7   0  -1   49.69    1.78
   8   0   1   15.52    0.92
   8   0   1   15.32    0.82
  -8   0  -1   15.21    0.97
   8   0   1   13.88    0.89
   8   0   1   15.13    0.81
  -8   0  -1   15.14    0.97
  -8   0  -1   15.01    0.81
   9   0   1   42.95    1.74
   9   0   1   42.29    1.58
  -9   0  -1   41.72    1.59
  -9   0  -1   41.90    1.72
   9   0   1   44.67    1.69
  -9   0  -1   41.59    1.74
   9   0   1   42.94    1.57
 -10   0  -1   27.74    1.44
  10   0   1   26.33    1.32
  10   0   1   28.00    1.24
 -10   0  -1   29.26    1.27
  10   0   1   26.09    1.35
 -10   0  -1   25.19    1.36
 -11   0  -1    7.65    0.87
  11   0   1    8.58    0.85
  11   0   1    8.03    0.85
 -11   0  -1    9.47    0.76
 -11   0  -1   10.49    0.97
  11   0   1    8.21    0.77
  12   0   1   15.90    1.09
 -12   0  -1   13.43    1.11
  12   0   1   16.56    1.02
 -12   0  -1   16.80    1.19
 -12   0  -1   17.14    1.04
  12   0   1   16.35    1.15
 -13   0  -1    8.79    1.01
  13   0   1    6.88    0.88
 -13   0  -1    8.21    0.97
  13   0   1    8.44    0.88
  13   0   1    8.40    0.96
 -14   0  -1    1.28    0.61
 -14   0  -1    1.61    0.62
  14   0   1    1.44    0.56
  14   0   1    1.74    0.60
  14   0   1    1.95    0.57
  15   0   1    0.19    0.54
 -15   0  -1    0.21    0.56
  15   0   1    0.79    0.53
 -15   0  -1    0.54    0.54
  15   0   1    1.19    0.55
  16   0   1    0.70    0.48
 -16   0  -1    0.60    0.57
  16   0   1    1.14    0.60
  16   0   1    1.51    0.65
 -16   0  -1    0.63    0.61
  16   0   1    0.87    0.59
 -17   0  -1    1.41    0.71
 -17   0  -1    0.65    0.67
  17   0   1    1.97    0.67
  17   0   1    0.53    0.62
  17   0   1    0.57    0.57
  17   0   1    2.16    0.68
 -18   0  -1    9.63    1.27
  18   0   1    9.59    1.13
  18   0   1    8.81    1.19
 -18   0  -1    9.80    1.29
  18   0   1    9.26    1.23
  18   0   1    8.45    1.15
 -19   0  -1    0.77    0.73
 -19   0  -1    0.87    0.71
  19   0   1    0.40    0.65
  19   0   1    1.41    0.64
  19   0   1    2.20    0.81
  19   0   1    2.18    0.81
  20   0   1    0.02    0.67
  20   0   1    1.27    0.75
 -20   0  -1    0.76    0.81
 -20   0  -1    1.28    0.82
  20   0   1    0.94    0.60
  20   0   1    0.66    0.70
 -21   0  -1    0.25    0.76
 -21   0  -1   -0.11    0.71
  21   0   1   -0.03    0.50
  21   0   1   -0.46    0.66
  21   0   1    0.71    0.83
 -22   0  -1   -0.53    0.71
  22   0   1    0.60    0.69
  22   0   1   -0.19    0.60
 -23   0  -1    4.75    1.19
  23   0   1    3.01    0.91
  23   0   1    3.67    1.10
  24  -1  -1   -0.49    0.77
 -24  -1   1   -0.11    0.91
 -24  -1   1    0.08    0.89
  24  -1  -1    0.71    0.95
  24   1  -1   -0.32    0.65
  24   1  -1    0.69    0.83
 -24   1   1    0.25    0.84
  24   1  -1    0.80    0.88
 -23  -1   1    2.46    1.03
 -23  -1   1    1.97    0.96
  23  -1  -1    1.86    0.92
  23  -1  -1    2.05    0.93
  23   1  -1    1.57    0.90
 -23   1   1    1.91    1.00
  23   1  -1    2.34    0.84
  23   1  -1    3.21    1.03
 -22  -1   1    5.04    1.16
  22  -1  -1    4.31    0.92
  22  -1  -1    2.48    0.94
 -22  -1   1    1.47    0.95
  22  -1  -1    4.31    1.10
  22  -1  -1    3.63    1.07
  22   1  -1    4.58    1.07
  22   1  -1    3.01    0.95
 -22   1   1    1.08    0.86
  22   1  -1    3.86    0.94
  21  -1  -1    1.59    0.70
  21  -1  -1    1.50    0.78
  21  -1  -1    2.08    0.80
  21  -1  -1   -0.05    0.65
 -21  -1   1    0.39    0.72
 -21  -1   1    0.42    0.80
 -21   1   1    0.50    0.78
  21   1  -1    0.78    0.75
  21   1  -1    0.16    0.63
  20  -1  -1    4.98    1.12
  20  -1  -1    3.77    0.97
 -20  -1   1    3.91    1.04
  20  -1  -1    4.57    0.98
 -20  -1   1    4.48    1.06
  20  -1  -1    5.46    0.92
  20   1  -1    4.36    1.01
 -20   1   1    1.80    0.85
  20   1  -1    4.49    0.95
  19  -1  -1    2.99    0.81
  19  -1  -1    2.00    0.80
 -19  -1   1    3.49    0.99
  19  -1  -1    2.82    0.81
 -19  -1   1    2.16    0.80
  19  -1  -1    1.88    0.65
  19   1  -1    1.71    0.69
  19   1  -1    2.10    0.79
 -19   1   1    2.74    0.92
 -18  -1   1   16.55    1.60
  18  -1  -1   16.33    1.59
 -18  -1   1   16.51    1.63
  18  -1  -1   19.31    1.35
  18  -1  -1   16.07    1.50
  18  -1  -1   15.25    1.47
  18   1  -1   17.96    1.65
  18   1  -1   16.07    1.45
  18   1  -1   17.86    1.63
 -18   1   1   16.22    1.63
  17  -1  -1    4.52    0.77
  17  -1  -1    4.52    0.92
  17  -1  -1    4.76    0.86
 -17  -1   1    5.82    1.00
 -17  -1   1    5.76    1.00
 -17   1   1    4.04    0.89
  17   1  -1    4.22    0.88
  17   1  -1    6.72    0.93
  17   1  -1    5.47    0.90
 -17   1   1    5.68    1.00
  16  -1  -1    1.04    0.58
  16  -1  -1    0.44    0.51
  16  -1  -1    1.01    0.48
 -16  -1   1    0.01    0.46
 -16  -1   1    0.86    0.59
  16   1  -1    0.31    0.48
  16   1  -1   -0.04    0.49
 -16   1   1    0.17    0.54
 -16   1   1    0.70    0.60
  16   1  -1   -0.13    0.47
  15  -1  -1   31.96    1.72
 -15  -1   1   35.62    1.83
  15  -1  -1   30.54    1.55
 -15  -1   1   33.55    1.90
  15  -1  -1   28.68    1.72
 -15   1   1   31.84    1.81
  15   1  -1   34.84    1.73
 -15   1   1   31.73    1.81
  15   1  -1   29.70    1.74
  15   1  -1   33.47    1.85
 -14  -1   1   18.53    1.31
  14  -1  -1   14.82    1.05
  14  -1  -1   12.50    1.21
  14  -1  -1   15.09    1.16
 -14  -1   1   12.09    1.23
  14   1  -1   14.74    1.30
 -14   1   1   16.65    1.31
  14   1  -1   16.40    1.18
  14   1  -1   15.90    1.11
 -14   1   1   14.19    1.08
 -14   1   1   14.48    1.32
  13  -1  -1    2.81    0.64
 -13  -1   1    3.16    0.68
 -13  -1   1    2.97    0.62
  13  -1  -1    2.90    0.61
  13  -1  -1    3.66    0.60
 -13   1   1    2.64    0.67
 -13   1   1    2.55    0.65
  13   1  -1    2.33    0.57
  13   1  -1    2.49    0.58
 -13   1   1    2.24    0.54
  13   1  -1    2.04    0.55
  13   1  -1    2.18    0.51
 -12  -1   1    7.78    0.91
 -12  -1   1    8.33    0.90
  12  -1  -1    8.16    0.86
  12  -1  -1    6.88    0.70
  12  -1  -1    5.38    0.75
  12   1  -1    7.93    0.80
 -12   1   1    8.55    0.94
 -12   1   1    6.62    0.74
 -12   1   1    6.47    0.82
  12   1  -1    6.69    0.74
  12   1  -1    6.74    0.79
  12   1  -1    9.20    0.94
 -11  -1   1   10.12    0.94
  11  -1  -1    9.65    0.79
  11  -1  -1    7.74    0.84
 -11  -1   1    9.05    0.94
  11  -1  -1    9.99    0.88
  11   1  -1    8.09    0.77
  11   1  -1    9.30    0.89
  11   1  -1    8.85    0.76
 -11   1   1   10.13    0.79
  11   1  -1    8.89    0.86
 -11   1   1    8.38    0.88
  11   1  -1    9.26    0.76
 -11   1   1    7.72    0.89
 -11   1   1    9.01    0.76
 -10  -1   1   12.35    0.97
  10  -1  -1   10.64    0.94
 -10  -1   1   12.09    0.93
  10  -1  -1   12.44    0.80
  10  -1  -1   11.92    0.87
 -10   1   1   12.57    0.86
  10   1  -1   11.29    0.81
 -10   1   1   12.97    0.94
 -10   1   1   11.90    0.83
  10   1  -1   14.18    0.95
  10   1  -1   12.11    0.82
  10   1  -1   14.19    0.85
  10   1  -1   13.47    0.92
 -10   1   1   13.94    0.99
   9  -1  -1    3.32    0.50
  -9  -1   1    4.48    0.65
  -9  -1   1    3.99    0.55
   9  -1  -1    3.54    0.54
   9  -1  -1    4.73    0.53
  -9   1   1    5.09    0.63
   9   1  -1    4.23    0.58
   9   1  -1    4.33    0.52
  -9   1   1    4.48    0.50
   9   1  -1    4.77    0.55
  -9   1   1    3.60    0.51
   9   1  -1    4.60    0.58
  -9   1   1    4.21    0.62
   9   1  -1    5.21    0.56
   8  -1  -1   13.15    0.72
   8  -1  -1   13.66    0.82
   8  -1  -1   15.03    0.89
  -8  -1   1   15.14    0.95
  -8  -1   1   12.45    0.94
  -8   1   1   14.05    0.76
  -8   1   1   15.76    0.95
   8   1  -1   14.71    0.79
  -8   1   1   14.66    0.97
   8   1  -1   13.39    0.76
  -8   1   1   13.86    0.79
   8   1  -1   13.47    0.85
   8   1  -1   14.56    0.79
   8   1  -1   14.52    0.88
   7  -1  -1  360.29    9.16
   7  -1  -1  351.17    8.51
   7  -1  -1  357.80    8.89
  -7  -1   1  357.18    9.23
  -7  -1   1  356.01    8.95
  -7   1   1  359.93    9.26
   7   1  -1  359.76    8.79
  -7   1   1  372.14    9.59
  -7   1   1  368.61    9.41
  -7   1   1  368.91    9.61
   7   1  -1  367.78    9.60
   7   1  -1  364.86    9.35
   7   1  -1  365.61    9.60
   7   1  -1  369.58    9.17
  -6  -1   1   33.63    1.27
   6  -1  -1   31.41    1.07
  -6  -1   1   31.98    1.32
   6  -1  -1   32.41    1.18
   6  -1  -1   33.08    1.26
  -6   1   1   32.04    1.28
   6   1  -1   31.01    1.18
   6   1  -1   30.34    1.17
  -6   1   1   32.08    1.16
  -6   1   1   31.04    1.12
  -6   1   1   32.09    1.25
   6   1  -1   30.51    1.08
   6   1  -1   30.25    1.14
   6   1  -1   29.83    1.13
  -5  -1   1   20.04    0.96
  -5  -1   1   18.74    0.85
   5  -1  -1   19.80    0.86
   5  -1  -1   18.82    0.73
   5  -1  -1   19.59    0.83
   5   1  -1   22.22    0.83
  -5   1   1   21.98    0.83
  -5   1   1   21.16    0.96
   5   1  -1   19.48    0.83
  -5   1   1   21.93    0.94
  -5   1   1   20.96    0.85
   5   1  -1   19.74    0.86
   5   1  -1   20.53    0.88
   5   1  -1   22.00    0.84
   4  -1  -1  138.53    3.36
  -4  -1   1  136.23    3.58
  -4  -1   1  138.38    3.67
   4  -1  -1  140.40    3.55
   4  -1  -1  139.94    3.68
  -4  -1   1  138.32    3.73
  -4   1   1  140.36    3.74
  -4   1   1  139.46    3.71
   4   1  -1  136.94    3.61
   4   1  -1  140.74    3.68
  -4   1   1  143.96    3.72
   4   1  -1  142.73    3.75
  -4   1   1  139.88    3.74
   4   1  -1  137.66    3.74
   4   1  -1  141.74    3.45
   3  -1  -1  624.92   14.95
  -3  -1   1  619.04   14.94
  -3  -1   1  602.01   14.60
   3  -1  -1  607.79   14.98
   3  -1  -1  607.81   14.58
   3  -1  -1  603.87   15.59
  -3  -1   1  618.12   14.99
   3   1  -1  618.00   15.09
   3   1  -1  580.37   14.29
   3   1  -1  608.81   13.75
  -3   1   1  621.78   14.61
  -3   1   1  576.00   14.34
   3   1  -1  557.97   15.07
   3   1  -1  595.42   14.58
  -3   1   1  625.52   15.09
   2  -1  -1  394.51    9.48
  -2  -1   1  395.49    9.78
   2  -1  -1  400.34    9.74
  -2  -1   1  390.17    9.48
   2  -1  -1  406.99    9.74
  -2  -1   1  402.71   10.21
  -2   1   1  390.98    9.40
   2   1  -1  382.08    9.38
   2   1  -1  395.62    8.83
   2   1  -1  367.30    9.20
  -2   1   1  380.07    9.25
   2   1  -1  400.66    9.69
  -2   1   1  391.66    9.68
  -2   1   1  401.39    9.21
  -2   1   1  360.70    9.67
   2   1  -1  380.13    9.67
  -1  -1   1   68.98    1.77
   1  -1  -1   69.75    1.75
   1  -1  -1   67.29    2.00
   1  -1  -1   65.72    1.76
  -1  -1   1   68.73    1.97
  -1  -1   1   67.19    1.73
  -1   1   1   65.70    1.60
   1   1  -1   62.91    1.58
  -1   1   1   64.50    1.61
  -1   1   1   63.99    1.61
   1   1  -1   63.82    1.59
   0  -1   1   38.62    1.28
   0  -1   1   39.48    1.02
   0  -1  -1   39.89    1.04
   0  -1  -1   40.51    1.31
   0  -1  -1   38.87    1.07
   0  -1   1   40.90    1.03
   0   1   1   38.75    0.98
   0   1   1   38.61    0.98
   1  -1   1   32.43    0.89
  -1  -1  -1   32.02    0.92
  -1  -1  -1   31.57    0.82
   1  -1   1   31.63    1.07
  -1  -1  -1   32.04    1.08
   1  -1   1   31.13    0.89
  -1  -1  -1   30.21    0.91
  -1  -1  -1   32.15    0.82
  -1   1  -1   31.66    0.88
   1   1   1   30.85    0.89
  -1   1  -1   32.31    0.87
   1   1   1   32.14    0.88
   1   1   1   31.27    0.87
  -1   1  -1   31.16    0.85
   2  -1   1  665.02   17.55
   2  -1   1  669.94   16.40
  -2  -1  -1  686.68   16.41
   2  -1   1  718.36   16.81
  -2  -1  -1  719.40   16.84
   2   1   1  658.25   16.68
  -2   1  -1  683.11   16.36
  -2   1  -1  698.66   17.25
   2   1   1  732.35   17.28
  -2   1  -1  727.51   17.26
   2   1   1  662.96   17.26
   2   1   1  658.84   16.34
  -2   1  -1  679.61   16.66
   3  -1   1   42.58    1.14
   3  -1   1   43.61    1.34
  -3  -1  -1   44.45    1.37
   3  -1   1   42.26    1.34
  -3  -1  -1   44.32    1.29
   3  -1   1   43.77    1.27
  -3  -1  -1   42.49    1.33
  -3   1  -1   45.82    1.31
  -3   1  -1   45.96    1.31
   3   1   1   44.47    1.33
   3   1   1   45.05    1.32
  -3   1  -1   44.05    1.33
   3   1   1   42.13    1.34
   3   1   1   43.39    1.31
  -3   1  -1   42.16    1.35
   4  -1   1  111.58    3.03
   4  -1   1  112.35    2.92
  -4  -1  -1  110.98    2.94
   4  -1   1  104.82    2.72
  -4  -1  -1  112.44    3.06
   4   1   1  104.30    2.91
  -4   1  -1  107.06    2.88
   4   1   1  104.55    2.92
  -4   1  -1  106.94    2.90
   4   1   1  105.37    2.85
   4   1   1  105.37    2.90
  -4   1  -1  105.69    2.91
   4   1   1  109.81    2.70
  -4   1  -1  106.18    2.89
   5  -1   1   37.69    1.27
  -5  -1  -1   38.28    1.29
   5  -1   1   36.37    1.14
  -5  -1  -1   37.92    1.38
   5  -1   1   37.21    1.27
   5  -1   1   36.74    1.34
  -5   1  -1   34.97    1.21
  -5   1  -1   35.69    1.21
   5   1   1   36.97    1.17
  -5   1  -1   35.15    1.29
   5   1   1   34.42    1.27
   5   1   1   36.13    1.26
  -5   1  -1   34.48    1.25
   5   1   1   35.58    1.23
   5   1   1   36.17    1.22
  -6  -1  -1   34.41    1.35
   6  -1   1   33.38    1.23
   6  -1   1   31.79    1.27
   6  -1   1   35.19    1.25
   6  -1   1   33.33    1.12
  -6  -1  -1   31.94    1.25
   6   1   1   31.92    1.21
  -6   1  -1   30.86    1.29
  -6   1  -1   34.37    1.23
   6   1   1   33.59    1.18
  -6   1  -1   34.02    1.28
   6   1   1   35.59    1.30
   6   1   1   34.00    1.21
  -6   1  -1   33.43    1.20
   6   1   1   30.91    1.23
   7  -1   1   33.60    1.20
  -7  -1  -1   35.03    1.38
   7  -1   1   35.05    1.40
  -7  -1  -1   35.34    1.44
   7  -1   1   36.64    1.34
   7  -1   1   33.49    1.31
   7   1   1   32.05    1.24
  -7   1  -1   33.93    1.39
  -7   1  -1   33.35    1.25
  -7   1  -1   32.77    1.27
   7   1   1   34.05    1.22
   7   1   1   32.56    1.29
  -7   1  -1   34.47    1.35
   7   1   1   31.58    1.31
   7   1   1   32.78    1.26
  -8  -1  -1   72.97    2.39
  -8  -1  -1   77.26    2.56
   8  -1   1   75.52    2.36
   8  -1   1   73.04    2.19
   8  -1   1   76.35    2.48
   8  -1   1   75.29    2.36
  -8   1  -1   73.51    2.44
  -8   1  -1   75.98    2.40
  -8   1  -1   72.13    2.45
   8   1   1   78.26    2.46
   8   1   1   75.68    2.41
   8   1   1   75.28    2.40
   8   1   1   73.86    2.25
   8   1   1   73.90    2.37
  -8   1  -1   72.88    2.35
   9  -1   1   24.36    1.16
   9  -1   1   23.45    1.05
  -9  -1  -1   23.97    1.20
   9  -1   1   21.54    1.17
  -9  -1  -1   22.65    1.27
   9  -1   1   23.17    1.14
   9   1   1   23.29    1.12
  -9   1  -1   22.10    1.20
  -9   1  -1   22.77    1.13
  -9   1  -1   25.49    1.14
   9   1   1   23.77    1.12
   9   1   1   24.99    1.22
   9   1   1   23.09    1.09
   9   1   1   22.68    1.21
  -9   1  -1   24.81    1.23
 -10  -1  -1   12.93    1.02
  10  -1   1   11.93    0.89
  10  -1   1   13.42    0.84
 -10  -1  -1   13.37    0.97
  10  -1   1   14.21    0.97
  10  -1   1   11.65    0.88
 -10   1  -1   13.61    1.04
  10   1   1   13.76    0.89
  10   1   1   15.40    1.01
 -10   1  -1   15.08    0.88
 -10   1  -1   12.97    1.00
  10   1   1   14.88    0.89
  10   1   1   12.31    0.93
 -10   1  -1   13.66    0.90
  10   1   1   14.84    0.89
  11  -1   1   31.32    1.47
 -11  -1  -1   31.22    1.62
 -11  -1  -1   32.58    1.54
  11  -1   1   32.57    1.49
  11  -1   1   30.04    1.33
  11  -1   1   29.76    1.55
  11   1   1   35.82    1.54
 -11   1  -1   33.46    1.66
  11   1   1   33.80    1.47
  11   1   1   34.58    1.61
 -11   1  -1   33.61    1.54
 -11   1  -1   35.77    1.65
  11   1   1   34.49    1.64
 -12  -1  -1   16.99    1.21
  12  -1   1   19.68    1.20
 -12  -1  -1   16.79    1.23
  12  -1   1   18.24    1.07
  12  -1   1   19.66    1.26
  12  -1   1   18.92    1.17
 -12   1  -1   18.33    1.16
  12   1   1   19.78    1.29
  12   1   1   18.84    1.12
  12   1   1   16.83    1.20
 -12   1  -1   22.22    1.33
 -12   1  -1   18.55    1.27
  12   1   1   19.34    1.12
  13  -1   1   33.71    1.67
 -13  -1  -1   36.94    1.85
  13  -1   1   32.13    1.75
  13  -1   1   36.13    1.56
  13  -1   1   32.21    1.63
 -13  -1  -1   33.56    1.73
 -13   1  -1   36.40    1.85
  13   1   1   35.37    1.76
  13   1   1   36.18    1.64
  13   1   1   35.52    1.65
 -13   1  -1   36.22    1.70
 -13   1  -1   35.50    1.80
  13   1   1   35.82    1.78
  14  -1   1    1.62    0.60
  14  -1   1    1.73    0.56
  14  -1   1    1.08    0.50
  14  -1   1    1.76    0.53
 -14  -1  -1    1.80    0.61
 -14  -1  -1    1.00    0.55
  14   1   1    2.07    0.64
 -14   1  -1    2.44    0.69
 -14   1  -1    2.65    0.70
  14   1   1    3.30    0.72
  14   1   1    2.69    0.64
 -15  -1  -1    6.22    0.98
  15  -1   1    5.66    0.87
 -15  -1  -1    5.88    0.92
  15  -1   1    6.40    0.90
  15  -1   1    4.99    0.89
  15  -1   1    5.91    0.79
  15   1   1    5.41    0.89
  15   1   1    4.71    0.75
 -15   1  -1    4.63    0.86
  15   1   1    4.60    0.87
 -15   1  -1    6.76    0.98
 -16  -1  -1   -0.34    0.49
  16  -1   1   -0.24    0.50
  16  -1   1   -0.14    0.49
  16  -1   1    0.78    0.54
  16  -1   1    0.49    0.45
 -16  -1  -1    1.26    0.61
  16   1   1    0.26    0.51
 -16   1  -1   -0.48    0.50
  16   1   1   -0.09    0.46
  16   1   1    0.05    0.49
 -16   1  -1    1.18    0.64
  17  -1   1    0.00    0.51
  17  -1   1   -0.56    0.40
 -17  -1  -1   -0.02    0.57
  17  -1   1   -0.42    0.47
 -17  -1  -1    1.10    0.70
  17  -1   1    0.27    0.55
  17   1   1    0.41    0.61
 -17   1  -1    0.50    0.60
  17   1   1    0.46    0.56
  17   1   1   -0.04    0.48
 -17   1  -1    0.92    0.61
  18  -1   1    4.73    0.83
  18  -1   1    4.31    0.90
 -18  -1  -1    2.84    0.86
 -18  -1  -1    6.19    1.05
  18  -1   1    4.85    0.99
  18   1   1    3.39    0.82
  18   1   1    5.79    1.03
 -18   1  -1    3.55    0.89
  18   1   1    4.67    0.97
  19  -1   1    5.29    1.01
 -19  -1  -1    3.85    0.95
  19  -1   1    7.38    1.23
  19  -1   1    4.72    0.85
 -19  -1  -1    4.90    1.05
  19   1   1    6.62    1.10
 -19   1  -1    3.71    0.97
  19   1   1    4.00    0.90
  19   1   1    6.28    1.09
  20  -1   1    6.05    0.94
 -20  -1  -1    5.59    1.13
  20  -1   1    5.23    1.05
  20  -1   1    4.30    1.04
 -20  -1  -1    4.65    1.07
  20   1   1    3.79    0.98
  20   1   1    5.76    1.15
  20   1   1    3.71    0.88
 -20   1  -1    5.52    1.12
  21  -1   1    2.01    0.87
  21  -1   1    1.19    0.89
  21  -1   1    1.55    0.73
 -21  -1  -1    2.95    0.97
 -21  -1  -1    0.28    0.78
  21   1   1    3.16    0.99
 -21   1  -1    1.14    0.80
  21   1   1    1.94    0.86
  21   1   1    1.07    0.71
 -22  -1  -1    4.23    1.18
  22  -1   1    3.92    1.10
 -22  -1  -1    5.07    1.15
  22  -1   1    5.26    1.14
  22  -1   1    4.73    0.97
  22   1   1    4.87    1.13
 -22   1  -1    4.81    1.17
  22   1   1    3.45    0.93
  22   1   1    5.63    1.18
  23  -1   1    1.32    1.01
  23  -1   1    2.44    0.98
 -23  -1  -1    2.16    1.04
 -23  -1  -1    2.42    1.06
  23   1   1    0.56    0.68
  23   1   1    2.05    0.95
 -23   1  -1    1.42    0.94
 -23  -2   1    2.65    1.06
  23  -2  -1    1.11    0.89
  23   2  -1    0.57    0.80
 -23   2   1    1.38    0.90
  23   2  -1    0.82    0.90
  23   2  -1    1.17    0.77
  22  -2  -1    1.51    0.84
 -22  -2   1    1.67    0.88
  22   2  -1    0.37    0.74
  22   2  -1    0.20    0.65
  22   2  -1   -0.11    0.68
 -22   2   1   -0.61    0.72
  21  -2  -1    0.55    0.70
 -21  -2   1   -1.12    0.63
  21  -2  -1    1.89    0.88
 -21  -2   1    0.67    0.76
  21   2  -1    1.09    0.68
 -21   2   1    0.17    0.77
  21   2  -1    0.51    0.72
 -20  -2   1    0.38    0.72
  20  -2  -1    0.17    0.69
  20  -2  -1    1.06    0.70
 -20  -2   1   -0.57    0.60
  20   2  -1    0.14    0.67
 -20   2   1    1.21    0.81
  20   2  -1    0.26    0.59
  19  -2  -1   11.60    1.33
 -19  -2   1    9.97    1.36
 -19  -2   1   12.72    1.44
  19  -2  -1    7.81    1.23
 -19   2   1   12.12    1.46
  19   2  -1    9.86    1.23
  19   2  -1   11.96    1.44
 -18  -2   1    4.41    0.95
 -18  -2   1    5.34    1.05
  18  -2  -1    6.06    1.02
  18  -2  -1    5.56    0.97
  18   2  -1    4.58    0.94
  18   2  -1    4.75    0.90
 -18   2   1    5.18    1.06
 -17  -2   1    6.76    1.12
  17  -2  -1    7.68    1.14
  17  -2  -1    7.84    1.04
 -17  -2   1    9.09    1.15
  17  -2  -1    8.21    1.03
 -17   2   1    7.19    1.15
  17   2  -1    9.38    1.12
  17   2  -1    8.69    1.16
 -16  -2   1    0.45    0.56
  16  -2  -1    1.31    0.53
  16  -2  -1    1.68    0.60
  16  -2  -1    0.81    0.45
  16  -2  -1    1.45    0.59
 -16  -2   1    1.38    0.61
  16   2  -1    0.52    0.54
 -16   2   1    1.31    0.70
  16   2  -1    2.35    0.67
  15  -2  -1   18.35    1.26
 -15  -2   1   16.88    1.29
  15  -2  -1   17.47    1.38
  15  -2  -1   18.22    1.10
 -15  -2   1   18.19    1.47
  15  -2  -1   16.53    1.20
  15   2  -1   18.25    1.30
 -15   2   1   16.72    1.27
 -15   2   1   19.46    1.50
  15   2  -1   17.56    1.37
  14  -2  -1    2.43    0.58
 -14  -2   1    1.76    0.54
  14  -2  -1    1.46    0.53
 -14  -2   1    1.30    0.59
  14  -2  -1    1.68    0.46
  14  -2  -1    2.28    0.58
  14   2  -1    2.10    0.57
 -14   2   1    1.21    0.58
 -14   2   1    1.76    0.55
  14   2  -1    1.65    0.61
  14   2  -1    0.58    0.45
 -13  -2   1    5.20    0.85
  13  -2  -1   10.82    0.98
  13  -2  -1    7.34    0.83
  13  -2  -1    8.66    0.76
  13  -2  -1    7.60    0.93
 -13  -2   1    7.73    0.90
  13   2  -1    7.32    0.84
 -13   2   1    8.46    1.02
  13   2  -1    7.75    0.84
  13   2  -1    8.48    0.97
 -13   2   1    9.35    0.93
  12  -2  -1    0.83    0.42
 -12  -2   1    0.95    0.52
  12  -2  -1    1.46    0.51
 -12  -2   1    0.69    0.42
  12  -2  -1    0.74    0.35
  12  -2  -1    0.58    0.38
  12   2  -1    0.45    0.36
 -12   2   1    1.49    0.46
  12   2  -1    0.34    0.40
  12   2  -1    0.38    0.45
 -12   2   1    0.30    0.47
 -12   2   1    0.96    0.47
  12   2  -1    0.26    0.45
  11  -2  -1   48.91    1.85
  11  -2  -1   46.94    2.01
 -11  -2   1   48.69    2.09
  11  -2  -1   47.57    1.63
 -11  -2   1   51.19    1.95
  11  -2  -1   49.71    1.87
 -11   2   1   46.74    1.85
  11   2  -1   45.87    1.85
  11   2  -1   49.27    1.90
 -11   2   1   46.38    2.03
  11   2  -1   47.29    1.92
  11   2  -1   47.99    1.83
 -11   2   1   47.81    1.90
 -11   2   1   48.90    1.96
  11   2  -1   46.44    1.93
 -10  -2   1    1.94    0.46
  10  -2  -1    2.38    0.53
  10  -2  -1    2.36    0.36
 -10  -2   1    1.68    0.49
  10  -2  -1    2.45    0.46
  10  -2  -1    2.02    0.42
  10   2  -1    2.04    0.42
 -10   2   1    3.07    0.54
  10   2  -1    2.39    0.46
 -10   2   1    2.02    0.43
  10   2  -1    1.80    0.47
 -10   2   1    2.47    0.46
  10   2  -1    1.88    0.45
 -10   2   1    1.81    0.51
  10   2  -1    2.29    0.47
  -9  -2   1    5.67    0.72
   9  -2  -1    6.09    0.69
   9  -2  -1    5.93    0.60
  -9  -2   1    5.91    0.63
   9  -2  -1    5.26    0.46
   9  -2  -1    6.19    0.60
  -9   2   1    4.25    0.52
   9   2  -1    5.22    0.62
   9   2  -1    4.12    0.54
  -9   2   1    4.82    0.59
  -9   2   1    4.43    0.55
   9   2  -1    4.79    0.60
   9   2  -1    5.20    0.56
   9   2  -1    5.30    0.56
  -9   2   1    5.16    0.68
  -8  -2   1    6.33    0.60
   8  -2  -1    6.85    0.59
  -8  -2   1    5.28    0.67
   8  -2  -1    6.17    0.43
   8  -2  -1    5.84    0.64
   8  -2  -1    7.30    0.61
   8   2  -1    6.29    0.57
   8   2  -1    6.90    0.63
  -8   2   1    7.50    0.75
  -8   2   1    6.03    0.60
  -8   2   1    5.67    0.55
  -8   2   1    6.38    0.60
   8   2  -1    7.19    0.59
   8   2  -1    5.68    0.56
   8   2  -1    5.95    0.63
   7  -2  -1   69.95    2.39
   7  -2  -1   66.72    2.00
   7  -2  -1   66.13    2.19
   7  -2  -1   68.04    2.01
  -7  -2   1   65.21    2.04
  -7  -2   1   67.22    2.26
   7   2  -1   63.41    2.08
   7   2  -1   64.24    1.97
  -7   2   1   63.85    2.04
   7   2  -1   66.34    2.09
   7   2  -1   66.81    2.09
  -7   2   1   65.43    2.06
  -7   2   1   67.28    2.08
  -7   2   1   62.70    2.17
   7   2  -1   64.80    2.05
   6  -2  -1  163.05    4.20
   6  -2  -1  163.07    4.20
  -6  -2   1  161.94    4.22
  -6  -2   1  163.59    4.51
   6  -2  -1  165.55    4.46
   6  -2  -1  164.17    4.76
   6   2  -1  161.26    4.34
   6   2  -1  163.92    4.12
   6   2  -1  164.25    4.47
   6   2  -1  159.35    4.46
  -6   2   1  167.59    4.45
  -6   2   1  167.11    4.37
  -6   2   1  167.38    4.47
   6   2  -1  161.97    4.33
  -6   2   1  159.88    4.43
   5  -2  -1    6.67    0.44
   5  -2  -1    7.94    0.58
   5  -2  -1    7.40    0.60
  -5  -2   1    8.16    0.64
  -5  -2   1    7.81    0.47
  -5  -2   1    8.06    0.58
   5  -2  -1    6.73    0.66
  -5   2   1    6.67    0.44
   5   2  -1    7.30    0.46
  -5   2   1    6.72    0.49
   5   2  -1    6.98    0.54
  -5   2   1    6.69    0.59
   5   2  -1    7.04    0.46
  -5   2   1    6.24    0.43
   5   2  -1    7.02    0.49
   5   2  -1    7.54    0.47
  -4  -2   1  226.32    5.55
   4  -2  -1  233.33    6.36
   4  -2  -1  224.86    5.54
  -4  -2   1  228.69    5.92
   4  -2  -1  235.56    5.88
   4   2  -1  221.19    5.28
  -4   2   1  234.91    5.77
   4   2  -1  222.92    5.56
  -4   2   1  219.05    5.64
   4   2  -1  230.56    5.77
   4   2  -1  212.88    5.75
  -4   2   1  218.23    5.75
  -3  -2   1   38.72    1.45
  -3  -2   1   38.05    1.26
  -3  -2   1   39.86    1.20
   3  -2  -1   39.20    1.22
   3  -2  -1   38.55    1.24
  -3   2   1   42.85    1.13
   3   2  -1   42.88    1.15
   3   2  -1   41.18    1.22
  -3   2   1   40.13    1.29
   2  -2  -1    4.45    0.52
  -2  -2   1    4.37    0.34
   2  -2  -1    4.43    0.34
  -2  -2   1    4.23    0.32
   2  -2  -1    4.94    0.34
   2  -2  -1    4.23    0.32
  -2  -2   1    3.50    0.47
  -2   2   1    5.18    0.36
  -2   2   1    4.25    0.30
   2   2  -1    4.12    0.29
   2   2  -1    4.28    0.31
  -1  -2   1   36.62    1.41
   1  -2  -1   33.00    0.99
   1  -2  -1   37.00    0.98
   1  -2  -1   35.08    1.41
  -1  -2   1   33.58    0.94
  -1  -2   1   36.64    0.99
   0  -2   1   48.08    1.71
   0  -2  -1   48.87    1.25
   0  -2  -1   47.14    1.27
   0  -2  -1   47.42    1.75
   1  -2   1    6.41    0.30
  -1  -2  -1    6.51    0.61
   1  -2   1    6.39    0.61
  -1  -2  -1    7.03    0.36
   1  -2   1    6.73    0.32
  -1  -2  -1    6.67    0.34
   1   2   1    7.57    0.32
   1   2   1    6.99    0.32
  -2  -2  -1   12.35    0.76
   2  -2   1   12.21    0.82
   2  -2   1   12.70    0.54
  -2  -2  -1   12.74    0.54
  -2  -2  -1   13.44    0.57
   2  -2   1   12.29    0.52
  -2   2  -1   13.92    0.52
  -2   2  -1   13.53    0.55
   2   2   1   13.22    0.53
   3  -2   1    1.67    0.37
  -3  -2  -1    2.17    0.38
  -3  -2  -1    2.42    0.31
   3  -2   1    1.81    0.28
   3   2   1    2.25    0.20
  -3   2  -1    2.55    0.32
  -3   2  -1    2.32    0.20
   3   2   1    2.42    0.30
  -3   2  -1    2.02    0.16
   3   2   1    2.47    0.22
  -4  -2  -1   22.53    0.93
   4  -2   1   22.21    0.73
   4  -2   1   19.83    1.07
   4  -2   1   20.61    0.88
  -4  -2  -1   22.12    0.73
   4   2   1   21.98    0.79
  -4   2  -1   18.62    0.72
   4   2   1   21.21    0.80
   4   2   1   20.94    0.78
   4   2   1   20.44    0.83
  -4   2  -1   21.50    0.75
  -4   2  -1   21.35    0.90
  -4   2  -1   21.90    0.76
  -5  -2  -1  284.18    7.21
   5  -2   1  280.97    7.24
   5  -2   1  280.11    6.91
  -5  -2  -1  279.65    7.26
   5  -2   1  281.34    7.66
  -5  -2  -1  274.68    6.91
   5  -2   1  287.01    7.23
  -5   2  -1  266.13    7.04
   5   2   1  283.81    7.31
   5   2   1  281.63    7.10
  -5   2  -1  288.67    7.29
   5   2   1  284.36    7.01
  -5   2  -1  275.91    7.27
   5   2   1  273.63    7.29
  -5   2  -1  280.21    7.06
   6  -2   1  116.68    3.64
   6  -2   1  115.58    3.18
   6  -2   1  122.51    3.43
  -6  -2  -1  121.11    3.48
  -6  -2  -1  120.45    3.22
  -6   2  -1  115.01    3.24
   6   2   1  113.53    3.31
  -6   2  -1  121.66    3.32
   6   2   1  112.94    3.08
   6   2   1  115.89    3.28
  -6   2  -1  117.25    3.30
   6   2   1  115.88    3.33
   6   2   1  119.82    3.29
  -6   2  -1  121.31    3.35
  -7  -2  -1   48.74    1.82
   7  -2   1   47.56    1.33
   7  -2   1   48.00    1.59
  -7  -2  -1   48.31    1.61
   7  -2   1   50.21    1.77
  -7   2  -1   51.69    1.81
  -7   2  -1   47.32    1.65
   7   2   1   48.50    1.69
   7   2   1   48.26    1.69
  -7   2  -1   49.69    1.67
  -7   2  -1   46.93    1.65
   7   2   1   48.86    1.60
   7   2   1   49.19    1.69
   7   2   1   50.38    1.74
  -8  -2  -1   56.29    2.06
   8  -2   1   54.23    1.97
   8  -2   1   52.48    1.56
   8  -2   1   56.15    1.83
  -8  -2  -1   55.00    1.84
   8   2   1   52.41    1.83
   8   2   1   51.24    1.83
   8   2   1   56.15    1.89
  -8   2  -1   53.28    1.83
  -8   2  -1   51.75    1.83
   8   2   1   53.46    1.76
   8   2   1   49.48    1.85
  -8   2  -1   52.38    1.80
  -8   2  -1   49.95    1.91
   9  -2   1   50.60    1.59
   9  -2   1   55.26    2.03
   9  -2   1   53.15    1.86
  -9  -2  -1   53.08    2.07
  -9  -2  -1   52.27    1.86
   9   2   1   51.31    1.81
  -9   2  -1   48.63    1.97
   9   2   1   53.06    1.90
   9   2   1   51.02    1.92
  -9   2  -1   50.98    1.87
   9   2   1   51.32    1.88
   9   2   1   53.66    1.95
  -9   2  -1   49.22    1.87
  -9   2  -1   52.83    1.86
 -10  -2  -1   10.21    0.89
 -10  -2  -1   10.15    0.97
  10  -2   1   11.31    0.90
  10  -2   1   10.09    0.85
  10  -2   1   11.00    0.69
 -10   2  -1   10.39    0.99
 -10   2  -1   11.84    0.82
  10   2   1   12.99    0.99
  10   2   1   11.44    0.97
  10   2   1   10.91    0.84
 -10   2  -1   12.20    0.89
 -10   2  -1   10.82    0.79
  10   2   1   10.82    0.82
  10   2   1   11.03    0.83
  11  -2   1   15.39    0.87
 -11  -2  -1   18.41    1.11
  11  -2   1   18.17    1.22
  11  -2   1   18.60    1.06
 -11  -2  -1   19.70    1.28
  11   2   1   17.27    1.13
  11   2   1   16.44    1.03
  11   2   1   16.00    1.13
 -11   2  -1   19.56    1.09
  11   2   1   17.19    1.05
 -11   2  -1   16.61    1.12
 -11   2  -1   18.55    1.25
  12  -2   1    8.70    0.73
  12  -2   1    8.54    0.86
 -12  -2  -1    7.37    0.84
  12  -2   1    6.90    0.86
 -12  -2  -1    8.26    0.97
  12   2   1    8.52    0.90
 -12   2  -1    9.05    0.95
 -12   2  -1    9.05    1.01
  12   2   1    8.14    0.94
  12   2   1    8.30    0.82
 -12   2  -1    7.87    0.81
  12   2   1    7.62    0.82
 -13  -2  -1    0.44    0.44
  13  -2   1    0.00    0.45
  13  -2   1    0.41    0.43
  13  -2   1    0.69    0.37
 -13  -2  -1    0.38    0.47
 -13   2  -1   -0.40    0.45
  13   2   1    0.40    0.47
 -13   2  -1    0.09    0.38
  13   2   1    0.27    0.39
  13   2   1    1.02    0.47
 -14  -2  -1   12.20    1.28
  14  -2   1   16.30    1.02
  14  -2   1   14.20    1.31
 -14  -2  -1   15.77    1.32
  14  -2   1   16.34    1.15
  14   2   1   16.33    1.19
 -14   2  -1   17.36    1.19
  14   2   1   12.54    1.24
 -14   2  -1   13.80    1.35
  14   2   1   15.46    1.13
  15  -2   1    3.67    0.81
 -15  -2  -1    5.43    0.94
 -15  -2  -1    8.74    1.03
  15  -2   1    5.11    0.80
  15  -2   1    6.35    0.76
  15   2   1    4.80    0.79
  15   2   1    5.96    0.94
 -15   2  -1    5.48    0.97
  16  -2   1    1.57    0.71
  16  -2   1    2.82    0.59
  16  -2   1    1.72    0.63
 -16  -2  -1    2.43    0.69
 -16  -2  -1    2.23    0.78
  16   2   1    2.19    0.64
 -16   2  -1    2.59    0.80
  16   2   1    0.72    0.64
 -17  -2  -1    1.32    0.66
  17  -2   1   -0.04    0.56
  17  -2   1    1.28    0.65
 -17  -2  -1   -0.64    0.47
 -17   2  -1    0.27    0.60
  17   2   1    0.32    0.53
  17   2   1   -0.38    0.59
 -18  -2  -1    2.04    0.75
 -18  -2  -1    1.85    0.78
  18  -2   1    2.02    0.78
  18  -2   1    1.86    0.69
 -18   2  -1   -0.13    0.63
  18   2   1   -0.26    0.50
  18   2   1    2.70    0.79
  18   2   1    0.32    0.59
  19  -2   1    4.03    0.89
 -19  -2  -1    3.08    0.93
  19  -2   1    3.09    0.87
 -19  -2  -1    4.13    0.95
  19   2   1    4.53    0.90
 -19   2  -1    3.42    0.95
  19   2   1    2.22    0.80
  19   2   1    2.91    0.85
  20  -2   1    2.74    0.87
 -20  -2  -1    5.62    1.10
 -20  -2  -1    5.14    1.12
  20  -2   1    4.96    0.99
 -20   2  -1    3.43    0.99
  20   2   1    3.82    0.95
  20   2   1    4.43    1.04
  20   2   1    4.56    0.98
 -21  -2  -1    6.90    1.26
 -21  -2  -1    4.99    1.19
  21  -2   1    5.96    1.16
  21   2   1    5.26    1.14
  21   2   1    5.84    1.12
  21   2   1    5.20    1.06
 -21   2  -1    4.53    1.10
  22  -2   1    7.97    1.44
 -22  -2  -1    4.81    1.21
  22   2   1    4.29    1.08
 -22   2  -1    3.59    1.10
  22   2   1    4.99    1.04
  22   2   1    8.13    1.36
  23  -2   1    3.38    1.13
  22  -3  -1    7.16    1.32
 -22  -3   1    8.45    1.45
  22  -3  -1    7.43    1.36
  22   3  -1    6.99    1.25
  22   3  -1    7.66    1.35
  22   3  -1   10.58    1.41
 -22   3   1    4.03    1.18
  21  -3  -1    0.82    0.68
 -21  -3   1    0.90    0.79
  21  -3  -1    0.90    0.78
  21   3  -1   -0.06    0.64
 -21   3   1   -0.01    0.80
  21   3  -1    1.75    0.86
 -20  -3   1    0.61    0.68
  20  -3  -1    1.88    0.81
  20  -3  -1    2.34    0.89
 -20   3   1    0.73    0.73
  20   3  -1    0.55    0.69
  20   3  -1    1.99    0.83
  19  -3  -1    1.03    0.64
 -19  -3   1    0.89    0.73
  19  -3  -1    1.34    0.78
  19   3  -1    1.83    0.73
 -19   3   1    1.58    0.84
  19   3  -1    1.37    0.78
 -18  -3   1   11.56    1.42
  18  -3  -1    8.65    1.28
  18  -3  -1    9.92    1.28
  18   3  -1    9.63    1.31
  18   3  -1   10.58    1.24
 -18   3   1   11.11    1.44
  17  -3  -1    8.80    1.28
  17  -3  -1   10.62    1.29
 -17  -3   1    9.17    1.26
  17   3  -1    9.00    1.19
 -17   3   1   10.17    1.35
  17   3  -1    9.71    1.16
  16  -3  -1    4.75    0.91
  16  -3  -1    4.25    0.90
 -16  -3   1    3.74    0.87
  16   3  -1    4.59    0.82
 -16   3   1    3.35    0.87
  16   3  -1    6.20    1.01
  15  -3  -1   20.56    1.48
 -15  -3   1   19.43    1.51
  15  -3  -1   24.58    1.66
 -15   3   1   24.97    1.56
  15   3  -1   24.55    1.52
 -15   3   1   24.33    1.69
  15   3  -1   21.59    1.57
  15   3  -1   23.78    1.46
  14  -3  -1    0.69    0.52
  14  -3  -1   -0.04    0.47
 -14  -3   1    0.76    0.55
  14   3  -1    0.68    0.53
  14   3  -1    0.23    0.46
 -14   3   1    0.69    0.57
  14   3  -1    0.08    0.42
 -14   3   1    0.72    0.47
  13  -3  -1    2.07    0.61
  13  -3  -1    1.10    0.55
 -13  -3   1    0.52    0.53
 -13   3   1    2.28    0.59
 -13   3   1    1.20    0.59
  13   3  -1    1.37    0.58
  13   3  -1    1.83    0.53
  13   3  -1    2.46    0.60
 -12  -3   1    6.34    0.71
  12  -3  -1    5.19    0.88
 -12  -3   1    6.14    0.87
  12  -3  -1    4.07    0.72
 -12   3   1    4.55    0.70
  12   3  -1    6.14    0.82
  12   3  -1    5.34    0.73
 -12   3   1    4.83    0.85
  12   3  -1    5.60    0.76
  11  -3  -1    1.65    0.40
 -11  -3   1    1.84    0.44
  11  -3  -1    2.26    0.57
  11  -3  -1    1.33    0.54
 -11  -3   1    1.40    0.53
  11   3  -1    1.15    0.47
 -11   3   1    1.34    0.55
  11   3  -1    1.44    0.47
 -11   3   1    1.38    0.42
 -11   3   1    1.67    0.46
  11   3  -1    1.11    0.43
  10  -3  -1    0.67    0.45
 -10  -3   1    1.11    0.36
  10  -3  -1    0.57    0.48
 -10  -3   1    1.06    0.47
  10  -3  -1    1.32    0.35
  10   3  -1    1.15    0.39
  10   3  -1    1.50    0.41
 -10   3   1    0.22    0.44
 -10   3   1    1.69    0.43
  10   3  -1    1.54    0.50
  10   3  -1    1.06    0.44
 -10   3   1    0.95    0.39
   9  -3  -1    2.82    0.55
  -9  -3   1    2.48    0.39
   9  -3  -1    3.03    0.64
  -9  -3   1    2.76    0.58
   9  -3  -1    2.04    0.35
  -9   3   1    1.60    0.39
   9   3  -1    2.41    0.46
  -9   3   1    1.65    0.40
   9   3  -1    2.39    0.44
   9   3  -1    1.72    0.47
   9   3  -1    1.73    0.41
  -9   3   1    2.89    0.59
  -8  -3   1    2.79    0.35
   8  -3  -1    2.53    0.33
   8  -3  -1    3.54    0.67
  -8  -3   1    2.18    0.50
   8  -3  -1    1.71    0.45
   8   3  -1    2.58    0.43
   8   3  -1    1.74    0.44
   8   3  -1    3.05    0.47
  -8   3   1    2.25    0.39
   8   3  -1    2.43    0.41
  -8   3   1    1.82    0.38
  -8   3   1    2.75    0.53
   7  -3  -1    6.39    0.63
   7  -3  -1    6.48    0.84
  -7  -3   1    6.69    0.69
   7   3  -1    7.06    0.59
  -7   3   1    6.62    0.70
  -7   3   1    6.83    0.55
   7   3  -1    6.95    0.57
   7   3  -1    6.36    0.57
  -7   3   1    7.12    0.54
   7   3  -1    8.79    0.71
   6  -3  -1    2.82    0.59
  -6  -3   1    2.38    0.44
   6  -3  -1    2.63    0.43
  -6   3   1    2.17    0.31
   6   3  -1    2.38    0.33
   6   3  -1    2.67    0.42
  -6   3   1    3.39    0.52
   6   3  -1    2.71    0.36
  -6   3   1    2.24    0.33
   6   3  -1    2.72    0.36
   5  -3  -1    7.23    0.84
  -5  -3   1    8.10    0.57
  -5  -3   1    7.82    0.62
   5  -3  -1    8.24    0.60
  -5   3   1    7.91    0.45
   5   3  -1    8.22    0.48
   5   3  -1    8.14    0.49
  -5   3   1    8.24    0.65
   5   3  -1    8.19    0.57
  -5   3   1    7.59    0.46
   5   3  -1    7.00    0.46
   4  -3  -1   10.92    0.59
  -4  -3   1    9.42    0.56
  -4  -3   1    9.09    0.60
   4  -3  -1    9.10    0.61
  -4  -3   1   10.13    0.80
   4  -3  -1    9.71    0.94
  -4   3   1   10.08    0.62
   4   3  -1    8.78    0.53
   4   3  -1    7.31    0.37
  -4   3   1    8.24    0.37
   4   3  -1    9.24    0.43
  -4   3   1    9.75    0.41
   3  -3  -1   12.18    0.58
  -3  -3   1   11.43    0.60
  -3  -3   1   12.22    0.86
  -3  -3   1   11.45    0.55
   3  -3  -1   13.32    0.96
   3  -3  -1   11.67    0.61
   3   3  -1   11.18    0.52
  -3   3   1   11.06    0.59
   2  -3  -1    4.53    0.38
  -2  -3   1    5.11    0.38
   2  -3  -1    4.35    0.64
  -2  -3   1    4.59    0.32
   2  -3  -1    5.33    0.36
  -2  -3   1    4.86    0.62
   2   3  -1    4.71    0.30
   2   3  -1    5.04    0.35
  -2   3   1    4.90    0.32
  -2   3   1    5.16    0.37
   1  -3  -1   14.02    0.98
   1  -3  -1   14.90    0.50
   1  -3  -1   12.98    0.51
  -1  -3   1   14.23    0.98
   0  -3   1   68.59    2.48
   0  -3  -1   66.85    2.47
  -1  -3  -1   45.85    1.90
  -1  -3  -1   45.95    1.29
  -1  -3  -1   48.55    1.31
   1  -3   1   47.61    1.95
  -2  -3  -1    4.99    0.36
   2  -3   1    5.60    0.71
   2  -3   1    5.34    0.36
  -2  -3  -1    4.22    0.60
  -2  -3  -1    4.95    0.38
   2  -3   1    5.52    0.36
  -2   3  -1    4.79    0.33
   2   3   1    5.21    0.35
  -2   3  -1    4.17    0.32
   3  -3   1    8.32    0.49
   3  -3   1    7.91    0.49
  -3  -3  -1    7.18    0.77
  -3  -3  -1    8.26    0.49
  -3  -3  -1    8.70    0.52
   3  -3   1    8.19    0.84
   3   3   1    8.49    0.49
  -3   3  -1    7.60    0.50
   4  -3   1    9.71    0.93
  -4  -3  -1    9.10    0.57
   4  -3   1   10.21    0.60
   4  -3   1   10.50    0.61
  -4  -3  -1    9.51    0.62
   4   3   1    9.98    0.58
   4   3   1    9.79    0.48
  -4   3  -1    9.03    0.61
  -4   3  -1    9.33    0.41
  -4   3  -1   10.23    0.46
   4   3   1   10.07    0.49
   5  -3   1   12.67    1.03
   5  -3   1   11.02    0.70
  -5  -3  -1   11.25    0.73
   5   3   1   11.37    0.59
  -5   3  -1   10.09    0.52
  -5   3  -1   11.23    0.71
  -5   3  -1   10.46    0.56
   5   3   1   11.12    0.60
   5   3   1   11.63    0.67
   6  -3   1   11.37    1.04
  -6  -3  -1   11.17    0.77
   6  -3   1   10.34    0.74
  -6   3  -1    9.83    0.58
  -6   3  -1   10.64    0.63
   6   3   1   11.63    0.67
  -6   3  -1   11.10    0.78
   6   3   1   10.40    0.63
   6   3   1    9.92    0.63
   6   3   1   12.36    0.75
   7  -3   1    9.46    0.76
  -7  -3  -1   10.41    0.81
   7  -3   1   10.04    1.01
  -7  -3  -1   10.22    0.54
   7   3   1   10.77    0.69
   7   3   1   10.93    0.70
  -7   3  -1   10.52    0.67
  -7   3  -1    9.13    0.64
   7   3   1   10.00    0.78
  -7   3  -1    9.97    0.83
   7   3   1   10.71    0.70
   8  -3   1   48.52    2.10
  -8  -3  -1   45.22    1.83
  -8  -3  -1   44.89    1.48
   8  -3   1   45.80    1.80
   8  -3   1   46.68    1.46
  -8   3  -1   44.74    1.66
   8   3   1   45.64    1.68
  -8   3  -1   45.45    1.80
   8   3   1   43.81    1.61
   8   3   1   46.74    1.69
   8   3   1   44.37    1.73
  -8   3  -1   44.04    1.63
   9  -3   1   37.80    1.38
  -9  -3  -1   38.15    1.40
   9  -3   1   38.51    1.90
   9  -3   1   39.03    1.69
  -9  -3  -1   39.29    1.73
   9   3   1   37.30    1.52
  -9   3  -1   36.35    1.51
   9   3   1   41.39    1.58
  -9   3  -1   40.14    1.58
  -9   3  -1   37.64    1.68
   9   3   1   36.11    1.58
   9   3   1   37.74    1.56
 -10  -3  -1   20.16    1.03
  10  -3   1   18.33    1.33
  10  -3   1   22.08    1.26
 -10  -3  -1   19.26    1.24
 -10   3  -1   21.60    1.15
  10   3   1   20.84    1.25
 -10   3  -1   21.56    1.28
  10   3   1   20.66    1.15
  10   3   1   20.19    1.14
  10   3   1   20.12    1.16
 -10   3  -1   22.68    1.18
 -11  -3  -1    3.17    0.53
  11  -3   1    2.93    0.63
  11  -3   1    3.18    0.69
 -11  -3  -1    2.85    0.67
  11   3   1    3.90    0.64
 -11   3  -1    3.34    0.68
  11   3   1    3.29    0.57
 -11   3  -1    3.68    0.58
  11   3   1    4.21    0.70
  12  -3   1    7.27    0.91
 -12  -3  -1    9.39    0.86
 -12  -3  -1    8.28    1.00
  12  -3   1    7.97    1.06
  12   3   1    7.95    0.85
 -12   3  -1    6.88    0.81
  12   3   1    9.21    0.99
  12   3   1    8.12    0.89
 -12   3  -1    6.10    0.91
 -13  -3  -1    4.50    0.81
  13  -3   1    3.71    0.82
  13  -3   1    5.35    0.86
 -13   3  -1    4.61    0.72
  13   3   1    3.74    0.68
  13   3   1    5.02    0.84
 -13   3  -1    4.52    0.85
  13   3   1    3.43    0.67
 -14  -3  -1    5.16    0.89
  14  -3   1    7.07    1.03
  14  -3   1    5.77    0.92
 -14   3  -1    7.13    0.93
 -14   3  -1    6.97    1.04
  14   3   1    8.19    1.03
  14   3   1    5.87    0.86
  14   3   1    5.12    0.81
  15  -3   1    0.11    0.47
  15  -3   1    0.91    0.60
 -15  -3  -1   -0.09    0.53
 -15   3  -1   -0.32    0.42
 -15   3  -1   -0.36    0.55
  15   3   1   -0.24    0.45
  15   3   1   -0.26    0.53
 -16  -3  -1    2.08    0.74
  16  -3   1    0.63    0.60
  16  -3   1    0.75    0.58
 -16   3  -1    1.26    0.71
  16   3   1    0.66    0.62
  16   3   1    1.21    0.60
  17  -3   1    2.75    0.85
 -17  -3  -1    3.44    0.86
  17  -3   1    2.70    0.78
  17   3   1    2.68    0.73
  17   3   1    0.37    0.63
 -17   3  -1    0.89    0.70
  18  -3   1    2.91    0.88
 -18  -3  -1    3.82    0.95
  18  -3   1    2.52    0.81
  18   3   1    3.72    0.87
 -18   3  -1    2.78    0.90
  18   3   1    1.88    0.82
  18   3   1    2.12    0.77
  19  -3   1    4.50    1.04
  19  -3   1    4.76    1.06
 -19  -3  -1    3.78    0.96
  19   3   1    4.81    0.94
  19   3   1    4.13    0.96
  19   3   1    5.70    1.12
 -19   3  -1    4.42    1.08
 -20  -3  -1    1.95    0.88
  20  -3   1    2.99    0.93
  20  -3   1    3.96    1.03
  20   3   1    1.89    0.85
 -20   3  -1    0.41    0.83
  20   3   1    1.51    0.75
  20   3   1    2.74    0.85
  21  -3   1    1.17    0.79
  21  -3   1    0.63    0.81
 -21  -3  -1   -0.24    0.75
  21   3   1    0.68    0.75
 -21   3  -1   -0.09    0.80
  21   3   1    0.22    0.76
  21   3   1    0.43    0.67
  20  -4  -1    0.44    0.68
 -20  -4   1    0.48    0.70
  20  -4  -1    1.20    0.74
  20   4  -1   -0.32    0.70
  20   4  -1   -0.27    0.64
 -20   4   1    1.21    0.87
  20   4  -1    0.20    0.79
  19  -4  -1   13.21    1.67
 -19  -4   1    9.61    1.38
  19  -4  -1   11.63    1.50
 -19   4   1   14.91    1.69
  19   4  -1   11.88    1.41
  19   4  -1    8.99    1.32
  18  -4  -1    2.24    0.89
 -18  -4   1    0.88    0.69
  18  -4  -1    1.08    0.69
  18   4  -1    1.65    0.75
  18   4  -1    1.18    0.67
 -18   4   1    0.03    0.72
  17  -4  -1    3.98    0.91
  17  -4  -1    4.44    1.08
 -17  -4   1    3.97    0.91
  17   4  -1    5.09    0.93
 -17   4   1    2.66    0.92
  17   4  -1    3.89    0.94
  16  -4  -1    6.68    1.22
  16  -4  -1    7.87    1.10
 -16  -4   1    5.22    0.98
  16   4  -1    5.65    0.93
 -16   4   1    5.91    0.97
 -16   4   1    7.69    1.18
  16   4  -1    8.59    1.19
 -15  -4   1    4.86    0.93
  15  -4  -1    6.09    1.14
  15  -4  -1    5.46    0.94
  15   4  -1    5.19    0.95
 -15   4   1    3.96    0.94
  15   4  -1    4.12    0.80
  15   4  -1    4.26    0.82
 -15   4   1    4.82    0.85
  14  -4  -1   13.11    1.31
  14  -4  -1   15.51    1.66
 -14  -4   1   10.43    1.22
  14   4  -1   11.21    1.13
 -14   4   1   14.02    1.42
 -14   4   1   12.33    1.17
  14   4  -1   12.27    1.21
  14   4  -1   13.53    1.33
 -13  -4   1    0.58    0.53
  13  -4  -1    0.35    0.62
  13  -4  -1    0.31    0.48
  13   4  -1    0.24    0.46
 -13   4   1    0.39    0.61
  13   4  -1    0.53    0.56
 -13   4   1   -0.70    0.38
  13   4  -1    0.30    0.45
 -12  -4   1    9.33    1.06
  12  -4  -1   11.95    1.37
  12  -4  -1   10.28    1.05
 -12   4   1   10.09    0.98
  12   4  -1   10.12    0.98
 -12   4   1   10.42    1.13
  12   4  -1   10.62    1.10
  12   4  -1   12.32    1.08
  11  -4  -1    3.11    0.81
 -11  -4   1    3.80    0.73
  11  -4  -1    2.96    0.62
 -11   4   1    3.20    0.73
  11   4  -1    3.25    0.61
  11   4  -1    3.68    0.61
  11   4  -1    3.65    0.69
 -11   4   1    2.42    0.55
 -10  -4   1    7.03    0.86
  10  -4  -1    7.50    0.85
  10  -4  -1    9.00    1.20
 -10   4   1    7.39    0.76
  10   4  -1    7.45    0.79
  10   4  -1    7.12    0.74
 -10   4   1    7.12    0.74
 -10   4   1    8.22    0.95
  10   4  -1    7.81    0.85
  10   4  -1    7.40    0.76
  -9  -4   1    1.00    0.46
   9  -4  -1    0.51    0.52
   9  -4  -1    0.32    0.40
  -9   4   1    0.66    0.34
   9   4  -1    0.10    0.32
  -9   4   1    0.36    0.34
   9   4  -1    0.69    0.44
   9   4  -1    0.48    0.33
   9   4  -1    0.13    0.34
  -9   4   1    0.01    0.43
   8  -4  -1   10.91    0.85
  -8  -4   1    9.53    0.88
   8  -4  -1   11.38    1.26
   8   4  -1   13.62    0.86
   8   4  -1   11.50    0.79
  -8   4   1    9.70    0.72
  -8   4   1   13.63    1.03
  -8   4   1   11.42    0.77
   8   4  -1   11.75    0.90
   8   4  -1   11.51    0.77
   7  -4  -1    1.49    0.64
   7  -4  -1    2.19    0.45
  -7  -4   1    1.30    0.41
   7   4  -1    1.13    0.35
   7   4  -1    1.87    0.38
  -7   4   1    1.50    0.34
   7   4  -1    1.06    0.41
   7   4  -1    1.57    0.39
  -7   4   1    1.45    0.44
  -7   4   1    1.52    0.35
  -6  -4   1    1.54    0.40
   6  -4  -1    2.14    0.62
   6  -4  -1    1.66    0.38
  -6   4   1    2.51    0.46
   6   4  -1    1.29    0.31
   6   4  -1    1.31    0.33
  -6   4   1    1.25    0.29
  -6   4   1    1.21    0.27
   6   4  -1    1.17    0.29
   6   4  -1    1.40    0.36
   5  -4  -1    0.47    0.48
  -5  -4   1    0.04    0.28
   5  -4  -1    0.81    0.30
  -5   4   1    0.55    0.22
  -5   4   1    0.20    0.30
  -5   4   1    0.41    0.19
   5   4  -1    0.16    0.21
   5   4  -1    0.26    0.26
   5   4  -1    0.11    0.19
   5   4  -1    0.74    0.26
  -4  -4   1    5.66    0.80
  -4  -4   1    8.27    0.56
   4  -4  -1    7.28    0.95
   4  -4  -1    7.53    0.53
  -4   4   1    7.58    0.61
   4   4  -1    7.80    0.41
  -4   4   1    6.89    0.38
   4   4  -1    7.92    0.53
  -3  -4   1   19.38    1.26
   3  -4  -1   19.58    0.83
   3  -4  -1   22.20    0.81
   3  -4  -1   22.96    1.48
  -3  -4   1   21.88    0.80
  -3  -4   1   19.43    0.76
  -3   4   1   22.66    0.89
   3   4  -1   21.73    0.80
   2  -4  -1    1.63    0.23
   2  -4  -1    1.03    0.52
  -2  -4   1    2.23    0.56
   2  -4  -1    2.14    0.24
   1  -4  -1   36.35    1.85
  -1  -4   1   32.56    1.70
   0  -4   1   -0.32    0.37
   0  -4  -1   -0.15    0.37
   1  -4   1    0.98    0.51
  -1  -4  -1    0.12    0.41
   2  -4   1    4.81    0.78
  -2  -4  -1    5.53    0.80
  -2  -4  -1    5.66    0.38
  -2  -4  -1    5.11    0.37
   2  -4   1    5.46    0.36
   2   4   1    5.18    0.40
  -3  -4  -1    8.01    0.51
   3  -4   1    7.19    0.51
  -3  -4  -1    7.56    0.49
   3  -4   1    8.95    0.50
   3  -4   1    7.25    0.95
  -3  -4  -1    7.12    0.87
   3   4   1    7.71    0.51
  -3   4  -1    8.03    0.54
   4  -4   1   10.48    0.60
   4  -4   1   10.36    1.12
  -4  -4  -1    9.55    0.61
  -4  -4  -1    8.62    0.93
   4   4   1    9.73    0.49
   4   4   1    9.85    0.63
   4   4   1    9.93    0.52
  -4   4  -1   11.07    0.49
  -4   4  -1    9.03    0.64
  -4   4  -1    8.85    0.41
   5  -4   1   20.63    0.94
  -5  -4  -1   21.37    0.99
   5  -4   1   21.23    1.47
   5   4   1   21.61    0.89
  -5   4  -1   21.97    0.85
  -5   4  -1   22.76    1.01
  -5   4  -1   18.95    0.79
   5   4   1   21.01    0.86
   5   4   1   19.07    0.94
   6  -4   1    4.39    0.53
  -6  -4  -1    3.92    0.53
   6  -4   1    3.38    0.77
   6   4   1    3.54    0.45
   6   4   1    3.32    0.42
  -6   4  -1    3.18    0.50
  -6   4  -1    2.93    0.37
  -6   4  -1    2.86    0.38
   6   4   1    3.86    0.51
   6   4   1    2.89    0.40
   7  -4   1    7.18    0.70
   7  -4   1    5.04    0.87
  -7  -4  -1    5.66    0.66
  -7   4  -1    7.51    0.75
   7   4   1    6.21    0.59
   7   4   1    6.22    0.58
   7   4   1    6.86    0.68
  -7   4  -1    6.80    0.55
   7   4   1    5.93    0.60
  -7   4  -1    5.31    0.54
   8  -4   1    8.42    0.80
   8  -4   1    6.49    0.99
  -8  -4  -1    7.91    0.80
  -8   4  -1    7.62    0.65
   8   4   1    7.92    0.73
   8   4   1    8.19    0.70
   8   4   1    6.73    0.67
  -8   4  -1    7.89    0.83
  -8   4  -1    7.87    0.65
   8   4   1    7.57    0.75
  -9  -4  -1    1.27    0.47
   9  -4   1    0.75    0.43
   9  -4   1   -0.14    0.44
   9   4   1    1.41    0.43
  -9   4  -1    1.75    0.42
   9   4   1    2.09    0.49
  -9   4  -1    1.24    0.52
   9   4   1    1.97    0.46
  -9   4  -1    0.62    0.34
   9   4   1    0.92    0.45
  10  -4   1   10.51    1.00
  10  -4   1   10.74    1.28
 -10  -4  -1   10.95    1.05
 -10   4  -1   12.92    1.14
  10   4   1   14.24    1.00
  10   4   1    9.53    0.83
 -10   4  -1   12.64    0.92
  10   4   1   12.10    1.06
 -10   4  -1   11.70    0.89
 -11  -4  -1    2.81    0.68
  11  -4   1    3.00    0.82
  11  -4   1    2.33    0.62
  11   4   1    3.45    0.65
 -11   4  -1    3.53    0.76
  11   4   1    3.28    0.62
 -11   4  -1    2.84    0.57
  11   4   1    2.41    0.62
  12  -4   1   28.18    1.89
 -12  -4  -1   24.43    1.54
  12  -4   1   27.61    1.56
  12   4   1   25.76    1.43
  12   4   1   24.69    1.43
 -12   4  -1   27.76    1.65
  12   4   1   24.45    1.52
 -13  -4  -1    2.35    0.69
  13  -4   1    1.42    0.76
  13  -4   1    2.08    0.64
  13   4   1    1.59    0.58
  13   4   1    0.65    0.50
  13   4   1    2.45    0.70
 -13   4  -1    1.54    0.68
 -13   4  -1    0.76    0.49
  14  -4   1   15.16    1.41
  14  -4   1   15.96    1.71
 -14  -4  -1   17.48    1.37
 -14   4  -1   19.34    1.52
 -14   4  -1   15.23    1.22
  14   4   1   18.77    1.45
  14   4   1   13.35    1.28
  14   4   1   17.56    1.30
  15  -4   1    3.18    0.91
 -15  -4  -1    2.77    0.79
  15  -4   1    5.52    0.95
  15   4   1    5.52    0.93
  15   4   1    4.99    0.85
  15   4   1    5.17    0.96
  15   4   1    4.41    0.90
 -15   4  -1    4.20    0.82
 -15   4  -1    3.37    0.88
 -16  -4  -1    2.47    0.80
  16  -4   1    4.48    0.92
  16  -4   1    5.21    1.08
  16   4   1    3.13    0.82
  16   4   1    3.08    0.80
 -16   4  -1    3.05    0.94
  16   4   1    4.92    1.01
  17  -4   1    1.59    0.80
  17  -4   1    1.95    0.77
 -17  -4  -1    2.01    0.76
  17   4   1    1.55    0.70
  17   4   1    1.52    0.79
  17   4   1    0.66    0.68
 -17   4  -1    2.68    0.91
 -18  -4  -1    6.28    1.13
  18  -4   1    7.60    1.33
  18  -4   1    5.23    1.06
  18   4   1    5.71    1.05
  18   4   1    6.21    1.08
  18   4   1    5.81    1.17
 -18   4  -1    6.05    1.16
  19  -4   1    1.26    0.80
  19  -4   1    1.52    0.85
 -19  -4  -1    2.72    0.90
 -19   4  -1    2.82    1.00
  19   4   1    2.29    0.81
  19   4   1    2.12    0.88
  19   4   1    1.36    0.88
  20  -4   1    3.16    0.97
 -17  -5   1    5.27    1.07
  17  -5  -1    4.17    1.15
  17  -5  -1    3.54    0.93
  17   5  -1    3.03    0.91
  17   5  -1    3.49    0.97
  17   5  -1    3.74    0.98
 -16  -5   1    5.77    1.08
  16  -5  -1    9.01    1.47
  16  -5  -1    8.24    1.19
  16   5  -1    6.11    1.06
  16   5  -1    7.71    1.19
 -16   5   1    6.29    1.03
  15  -5  -1    1.95    0.72
 -15  -5   1    2.36    0.75
  15  -5  -1    0.51    0.75
  15   5  -1    0.66    0.63
  15   5  -1    2.21    0.76
  15   5  -1    1.80    0.80
 -15   5   1    1.19    0.61
 -14  -5   1    3.80    0.83
  14  -5  -1    2.52    0.71
  14  -5  -1    2.43    1.00
  14   5  -1    1.88    0.64
  14   5  -1    2.14    0.68
 -14   5   1    1.82    0.66
  13  -5  -1    3.39    0.75
 -13  -5   1    4.52    0.83
  13  -5  -1    5.29    1.17
 -13   5   1    2.19    0.63
  13   5  -1    2.45    0.63
  13   5  -1    4.01    0.81
  12  -5  -1    2.04    0.60
  12  -5  -1    2.05    0.88
 -12  -5   1    0.84    0.55
 -12   5   1    1.72    0.57
  12   5  -1    1.90    0.57
  12   5  -1    2.65    0.69
  11  -5  -1    1.20    0.53
  11  -5  -1    2.43    0.89
 -11  -5   1    2.20    0.61
 -11   5   1    1.74    0.52
  11   5  -1    1.55    0.54
  10  -5  -1    1.27    0.72
  10  -5  -1   -0.11    0.39
 -10  -5   1    0.71    0.45
  10   5  -1    0.52    0.41
 -10   5   1    0.42    0.39
   9  -5  -1    2.63    0.56
  -9  -5   1    3.31    0.61
   9  -5  -1    3.12    0.93
  -9   5   1    4.00    0.59
   9   5  -1    3.24    0.54
   9   5  -1    2.52    0.52
  -9   5   1    3.23    0.53
   8  -5  -1    1.58    0.45
  -8  -5   1    1.58    0.48
   8  -5  -1    0.98    0.70
  -8   5   1    1.47    0.39
   8   5  -1    1.73    0.42
  -8   5   1    1.35    0.44
   8   5  -1    1.40    0.43
   7  -5  -1   13.31    0.87
  -7  -5   1   12.40    0.85
   7  -5  -1   12.27    1.44
   7   5  -1   13.14    0.81
  -7   5   1   11.03    0.74
  -7   5   1   11.44    0.73
   7   5  -1   11.67    0.78
   6  -5  -1    3.23    0.83
  -6  -5   1    3.06    0.46
   6  -5  -1    4.27    0.49
   6   5  -1    3.54    0.45
   6   5  -1    2.74    0.41
  -6   5   1    3.40    0.43
  -6   5   1    2.88    0.39
   5  -5  -1    9.72    0.61
   5  -5  -1    7.94    1.15
  -5  -5   1    9.33    0.62
   5   5  -1    9.35    0.56
  -5   5   1    9.57    0.57
   5   5  -1    9.41    0.60
  -5   5   1    8.42    0.51
   4  -5  -1    4.00    0.92
  -4  -5   1    4.23    0.79
  -4  -5   1    5.57    0.44
   4  -5  -1    6.05    0.45
  -4   5   1    5.12    0.37
   4   5  -1    4.46    0.38
   4   5  -1    4.63    0.37
  -3  -5   1    4.66    0.86
   3  -5  -1    5.08    0.99
   2  -5  -1   29.91    1.87
  -2  -5   1   30.28    1.81
   1  -5  -1   15.55    1.47
  -1  -5   1   12.68    1.30
   0  -5   1   -0.17    0.43
   0  -5  -1    0.36    0.48
  -1  -5  -1    0.21    0.51
   1  -5   1   -0.27    0.45
   2  -5   1    8.62    1.14
  -2  -5  -1    9.28    1.13
  -3  -5  -1    1.22    0.58
  -3  -5  -1    1.64    0.26
   3  -5   1    1.19    0.61
   3   5   1    1.46    0.23
   4  -5   1    4.73    0.93
   4  -5   1    5.60    0.46
  -4  -5  -1    5.14    0.47
  -4   5  -1    4.09    0.32
  -4   5  -1    4.64    0.37
   4   5   1    4.33    0.40
   4   5   1    4.14    0.37
   5  -5   1    7.52    1.15
  -5  -5  -1    6.41    0.58
   5  -5   1    6.06    0.54
   5   5   1    5.37    0.50
   5   5   1    4.61    0.46
  -5   5  -1    5.38    0.47
  -5   5  -1    4.45    0.40
   6  -5   1    5.21    0.99
  -6  -5  -1    5.68    0.61
   6  -5   1    6.29    0.61
   6   5   1    5.06    0.54
   6   5   1    5.11    0.52
  -6   5  -1    5.38    0.51
   7  -5   1    4.91    1.02
  -7  -5  -1    5.33    0.65
   7  -5   1    5.33    0.63
   7   5   1    4.59    0.57
  -7   5  -1    4.74    0.53
  -7   5  -1    5.45    0.57
   7   5   1    4.63    0.56
  -8  -5  -1   10.79    0.93
   8  -5   1    8.61    1.28
   8  -5   1   11.35    0.87
  -8   5  -1    9.82    0.75
   8   5   1   11.28    0.82
  -8   5  -1   10.50    0.79
   8   5   1   12.08    0.86
  -9  -5  -1    2.37    0.57
   9  -5   1    3.20    0.62
   9  -5   1    2.12    0.80
  -9   5  -1    3.08    0.55
   9   5   1    3.15    0.57
  -9   5  -1    3.21    0.56
   9   5   1    3.36    0.58
 -10  -5  -1   13.16    1.06
  10  -5   1   14.34    1.71
  10  -5   1   12.72    1.04
 -10   5  -1   11.42    0.91
  10   5   1   11.71    0.97
 -11  -5  -1   27.01    1.54
  11  -5   1   29.41    1.57
  11  -5   1   27.89    2.14
  11   5   1   28.28    1.50
 -11   5  -1   26.35    1.48
  11   5   1   28.20    1.52
 -12  -5  -1    0.03    0.45
  12  -5   1   -0.32    0.44
  12  -5   1   -0.06    0.67
  12   5   1    0.37    0.44
 -12   5  -1   -0.20    0.42
  12   5   1    0.16    0.52
 -13  -5  -1    3.24    0.75
  13  -5   1    1.93    0.89
  13  -5   1    2.66    0.72
  13   5   1    1.53    0.60
 -13   5  -1    2.25    0.63
  13   5   1    2.02    0.69
 -14  -5  -1    1.31    0.61
  14  -5   1    0.76    0.59
  14  -5   1   -0.20    0.58
  14   5   1    0.55    0.62
  14   5   1    0.19    0.54
 -14   5  -1    0.89    0.57
  15  -5   1    0.83    0.63
 -15  -5  -1    0.40    0.59
  15  -5   1   -0.78    0.58
  15   5   1   -0.02    0.60
  15   5   1    0.28    0.63
  15   5   1   -0.76    0.62
 -15   5  -1    0.05    0.54
  15   5   1    0.31    0.59
 -16  -5  -1    3.56    0.91
  16  -5   1    6.02    1.30
  16  -5   1    5.81    1.03
  16   5   1    4.84    1.01
  16   5   1    4.85    0.99
  16   5   1    5.44    1.10
 -16   5  -1    4.26    0.91
  17  -5   1    4.66    1.01
 -17  -5  -1    3.36    0.90
  17  -5   1    0.90    0.78
  17   5   1    2.82    0.85
  17   5   1    5.29    1.05
 -14   6   1    2.41    0.75
  14   6  -1    1.25    0.70
 -13  -6   1    5.53    0.90
  13  -6  -1    3.95    0.81
  13  -6  -1    3.47    1.08
 -13   6   1    3.48    0.80
  12  -6  -1    0.07    0.88
 -12  -6   1    1.68    0.62
  12  -6  -1    1.18    0.59
 -12   6   1    0.73    0.52
  12   6  -1    0.77    0.56
 -11  -6   1    3.33    0.69
  11  -6  -1    4.72    1.20
  11  -6  -1    4.57    0.76
  11   6  -1    2.83    0.64
 -11   6   1    4.76    0.78
  10  -6  -1   -0.18    0.69
  10  -6  -1   -0.45    0.41
 -10  -6   1    0.14    0.44
 -10   6   1    0.24    0.40
  10   6  -1    0.08    0.41
   9  -6  -1    0.34    0.43
  -9  -6   1    0.06    0.41
   9  -6  -1    0.24    0.78
   9   6  -1    0.52    0.42
  -9   6   1    0.78    0.41
   8  -6  -1    2.22    0.50
  -8  -6   1    2.96    0.52
   8  -6  -1    2.00    0.91
  -8   6   1    1.44    0.43
  -8   6   1    2.06    0.48
   8   6  -1    1.73    0.46
   8   6  -1    1.03    0.43
   7  -6  -1    0.36    0.72
   7   6  -1    0.45    0.34
   7   6  -1    0.86    0.38
  -7   6   1    0.27    0.32
  -7   6   1    0.00    0.30
   6  -6  -1    4.09    1.09
  -6   6   1    6.90    0.62
   6   6  -1    5.53    0.59
   6   6  -1    5.96    0.58
   5  -6  -1    1.20    0.72
   5   6  -1    1.43    0.36
  -5   6   1    1.33    0.29
   5   6  -1    0.93    0.31
  -5   6   1    1.61    0.35
   4  -6  -1    1.50    0.74
   4   6  -1    1.77    0.29
   4   6  -1    1.77    0.33
  -4   6   1    1.54    0.26
  -4   6   1    1.42    0.30
   3  -6  -1    2.35    0.82
  -3  -6   1    1.79    0.70
  -2  -6   1   13.81    1.47
   2  -6  -1   13.78    1.59
   1  -6  -1    9.06    1.30
  -1  -6   1    5.41    1.08
   0  -6   1    4.00    0.95
   0  -6  -1    2.99    0.88
  -1  -6  -1    1.22    0.72
   1  -6   1    2.09    0.77
  -2  -6  -1   13.62    1.50
   2  -6   1   18.04    1.78
   3  -6   1    1.62    0.76
   3   6   1    0.95    0.23
   3   6   1    1.25    0.30
   4  -6   1    0.24    0.61
   4   6   1   -0.03    0.24
  -4   6  -1    0.15    0.20
  -4   6  -1   -0.12    0.21
   4   6   1    0.37    0.24
   5  -6   1    1.24    0.76
   5   6   1    0.39    0.30
  -5   6  -1    0.43    0.26
   5   6   1    0.49    0.30
  -5   6  -1    0.17    0.25
   6  -6   1    1.94    0.90
   6   6   1    0.72    0.37
   6   6   1    1.60    0.38
  -6   6  -1    1.76    0.37
  -6   6  -1    1.15    0.35
   7  -6   1    9.79    1.51
  -7  -6  -1   11.35    0.79
   7   6   1    9.95    0.80
  -7   6  -1   10.99    0.78
  -7   6  -1    9.07    0.73
   7   6   1    9.20    0.74
   8  -6   1    8.05    1.40
   8  -6   1    7.88    0.77
  -8  -6  -1    5.49    0.67
   8   6   1    5.79    0.71
  -8   6  -1    6.39    0.69
   8   6   1    5.55    0.68
  -8   6  -1    5.53    0.67
   9  -6   1    2.25    0.95
   9  -6   1    4.76    0.69
  -9  -6  -1    4.50    0.66
   9   6   1    2.85    0.59
  10  -6   1    0.09    0.42
  10  -6   1    0.51    0.74
 -10  -6  -1    0.08    0.44
 -10   6  -1    0.17    0.41
  10   6   1    0.71    0.45
 -11  -6  -1    0.77    0.50
  11  -6   1    0.22    0.70
  11  -6   1   -0.15    0.47
  11   6   1   -0.62    0.38
 -11   6  -1    0.12    0.45
 -12  -6  -1    0.03    0.53
  12  -6   1   -0.14    0.51
  12  -6   1    0.08    0.76
  12   6   1    0.00    0.49
 -12   6  -1    0.00    0.44
  13  -6   1    0.33    0.54
  13  -6   1   -0.25    0.68
 -13  -6  -1    0.62    0.57
  13   6   1   -0.11    0.53
 -13   6  -1    0.12    0.51
  -7   7   1    2.00    0.46
   7   7  -1    1.49    0.50
   7   7  -1    2.32    0.47
  -7   7   1    1.88    0.49
   6  -7  -1    1.76    0.91
   6   7  -1    3.48    0.50
  -6   7   1    2.57    0.50
   6   7  -1    1.56    0.47
   5  -7  -1   17.54    2.00
   5   7  -1   15.57    0.84
  -5   7   1   17.41    0.93
   4  -7  -1    0.16    0.79
  -4   7   1    0.49    0.26
   4   7  -1    0.70    0.35
   4   7  -1    0.57    0.26
  -4   7   1    1.10    0.33
   3  -7  -1    2.64    0.97
   2  -7  -1    2.50    0.92
  -2  -7   1    1.17    0.77
   1  -7  -1   -0.33    0.61
  -1  -7   1    2.72    0.92
   0  -7   1    1.96    0.76
   0  -7  -1    0.24    0.58
  -1  -7  -1    0.45    0.64
   1  -7   1    1.35    0.75
   2  -7   1    0.29    0.70
   3  -7   1    0.01    0.67
   3   7   1    0.01    0.21
   3   7   1   -0.11    0.24
   4  -7   1    1.45    0.87
  -4   7  -1    0.05    0.28
   4   7   1    0.65    0.29
   4   7   1    0.56    0.33
  -4   7  -1    0.44    0.27
   5  -7   1    0.50    0.76
   5   7   1    0.69    0.31
  -5   7  -1    0.45    0.34
   5   7   1    0.63    0.38
  -5   7  -1    0.71    0.33
   6  -7   1    4.34    1.19
  -6   7  -1    2.50    0.51
   6   7   1    3.61    0.57
   6   7   1    2.98    0.48
  -6   7  -1    2.82    0.47
  -7   7  -1    0.24    0.38
  24   0  -2   -0.29    0.75
 -24   0   2    1.08    0.97
  24   0  -2    0.97    0.75
  24   0  -2    0.24    0.72
  23   0  -2    1.63    0.83
  23   0  -2    1.89    0.91
 -23   0   2    2.22    0.99
  23   0  -2    1.72    0.88
 -22   0   2    1.43    0.90
  22   0  -2    1.27    0.82
  22   0  -2    0.53    0.89
 -22   0   2    1.59    0.89
  22   0  -2    0.64    0.69
  22   0  -2    2.58    0.95
 -21   0   2    3.11    1.04
  21   0  -2    5.27    1.08
  21   0  -2    4.83    1.06
  21   0  -2    5.09    0.97
 -21   0   2    6.17    1.21
  20   0  -2    2.89    0.93
  20   0  -2    3.66    0.82
 -20   0   2    3.59    1.04
 -20   0   2    4.64    1.03
  20   0  -2    2.04    0.83
  19   0  -2    2.69    0.74
  19   0  -2    2.26    0.80
  19   0  -2    2.86    0.82
 -19   0   2    3.11    0.92
 -19   0   2    5.21    1.02
 -18   0   2    4.19    0.94
  18   0  -2    3.97    0.82
 -18   0   2    4.11    0.95
  18   0  -2    3.49    0.81
  18   0  -2    5.11    1.01
 -17   0   2   18.88    1.70
  17   0  -2   21.12    1.42
 -17   0   2   20.96    1.62
  17   0  -2   20.02    1.52
  17   0  -2   21.63    1.58
  16   0  -2   18.96    1.47
  16   0  -2   18.10    1.40
 -16   0   2   16.63    1.52
 -16   0   2   15.51    1.55
  16   0  -2   17.14    1.25
 -15   0   2   24.35    1.62
  15   0  -2   21.88    1.32
  15   0  -2   22.69    1.53
 -15   0   2   25.09    1.62
  15   0  -2   22.90    1.49
  14   0  -2    8.11    0.97
 -14   0   2    9.33    1.09
 -14   0   2    8.22    1.01
  14   0  -2    9.55    0.97
  14   0  -2    9.01    1.01
  13   0  -2   -0.35    0.34
  13   0  -2   -0.24    0.40
 -13   0   2    0.01    0.48
  13   0  -2    0.21    0.41
 -13   0   2    0.86    0.47
 -12   0   2    6.12    0.82
  12   0  -2    5.61    0.75
 -12   0   2    4.44    0.60
  12   0  -2    5.81    0.77
 -12   0   2    5.31    0.77
  12   0  -2    4.27    0.61
 -11   0   2   66.74    2.49
  11   0  -2   64.50    2.19
  11   0  -2   65.09    2.25
  11   0  -2   62.87    2.30
  11   0  -2   63.45    2.39
 -11   0   2   64.62    2.41
 -11   0   2   65.63    2.30
  10   0  -2  144.83    4.13
  10   0  -2  142.30    4.18
  10   0  -2  140.90    3.93
  10   0  -2  143.29    4.25
 -10   0   2  142.60    4.24
 -10   0   2  147.50    4.23
 -10   0   2  138.54    4.32
  -9   0   2   50.67    1.96
  -9   0   2   51.38    1.81
  -9   0   2   52.27    1.94
   9   0  -2   49.63    1.77
   9   0  -2   50.79    1.73
   9   0  -2   52.46    1.83
   9   0  -2   47.78    1.88
   8   0  -2   24.55    1.09
   8   0  -2   21.37    1.09
   8   0  -2   23.83    1.02
  -8   0   2   21.02    1.14
   8   0  -2   24.30    1.02
  -8   0   2   23.75    1.20
  -8   0   2   23.95    1.04
  -7   0   2   19.07    1.00
  -7   0   2   15.58    0.97
   7   0  -2   17.15    0.80
   7   0  -2   16.19    0.89
  -7   0   2   16.20    0.81
   7   0  -2   16.50    0.90
   7   0  -2   17.39    0.81
  -6   0   2   14.69    0.85
   6   0  -2   12.83    0.82
   6   0  -2   14.19    0.69
   6   0  -2   15.39    0.80
  -6   0   2   13.30    0.73
  -6   0   2   14.25    0.84
  -5   0   2    5.22    0.55
  -5   0   2    4.09    0.39
   5   0  -2    5.44    0.44
   5   0  -2    6.07    0.47
   5   0  -2    4.77    0.46
   5   0  -2    4.28    0.46
  -5   0   2    4.14    0.49
  -4   0   2   11.55    0.56
   4   0  -2   10.76    0.55
  -4   0   2   11.73    0.68
   4   0  -2   10.83    0.62
  -4   0   2   12.16    0.56
   4   0  -2   11.64    0.55
   4   0  -2   11.22    0.63
  -4   0   2   10.76    0.69
   4   0  -2   11.40    0.55
  -3   0   2   29.21    1.02
  -3   0   2   27.56    0.89
   3   0  -2   27.64    0.92
   3   0  -2   27.83    0.95
   3   0  -2   28.08    0.86
   3   0  -2   27.59    0.89
   3   0  -2   27.54    0.93
  -3   0   2   22.90    0.98
   2   0  -2  234.90    5.94
   2   0  -2  227.44    5.93
  -2   0   2  216.00    5.93
  -2   0   2  233.14    5.70
   2   0  -2  236.55    5.64
   2   0  -2  231.14    5.43
   2   0  -2  233.34    5.77
  -2   0   2  233.98    5.82
   2   0  -2  232.10    5.77
  -2   0   2  235.82    5.94
   1   0  -2   10.80    0.40
  -1   0   2   10.42    0.39
  -1   0   2    8.50    0.38
   1   0  -2    9.98    0.40
  -1   0   2   10.74    0.44
   0   0   2    8.55    0.36
   0   0   2    6.34    0.34
   0   0  -2    9.01    0.37
   0   0   2    8.34    0.40
   0   0  -2    8.24    0.35
   0   0  -2    8.24    0.39
   1   0   2    2.22    0.26
  -1   0  -2    3.13    0.27
  -1   0  -2    2.49    0.23
  -1   0  -2    2.11    0.23
  -1   0  -2    2.31    0.21
   1   0   2    2.09    0.20
   1   0   2    1.95    0.23
  -2   0  -2  124.81    3.22
  -2   0  -2  128.81    3.35
  -2   0  -2  127.22    3.34
  -2   0  -2  126.45    3.30
   2   0   2  127.96    3.22
   2   0   2  123.47    3.30
   3   0   2   48.61    1.51
   3   0   2   49.12    1.38
  -3   0  -2   50.01    1.49
  -3   0  -2   47.31    1.51
  -3   0  -2   47.42    1.45
   3   0   2   49.25    1.46
  -4   0  -2   46.84    1.58
   4   0   2   50.27    1.44
   4   0   2   48.51    1.51
   4   0   2   48.94    1.52
  -4   0  -2   48.46    1.51
   4   0   2   50.13    1.59
   4   0   2   50.40    1.53
  -4   0  -2   50.61    1.53
  -4   0  -2   48.30    1.57
  -5   0  -2   33.61    1.31
  -5   0  -2   36.47    1.32
   5   0   2   35.28    1.28
  -5   0  -2   36.07    1.23
   5   0   2   34.86    1.30
   5   0   2   35.51    1.22
   5   0   2   34.53    1.18
   5   0   2   36.15    1.29
   6   0   2    7.90    0.64
   6   0   2    9.27    0.56
  -6   0  -2    8.38    0.67
  -6   0  -2    8.52    0.59
   6   0   2    7.47    0.55
   6   0   2    8.24    0.67
  -6   0  -2    7.05    0.64
   6   0   2    7.86    0.65
  -7   0  -2    7.87    0.71
  -7   0  -2    9.87    0.64
   7   0   2    8.67    0.70
   7   0   2    8.00    0.60
   7   0   2    9.37    0.64
  -7   0  -2    9.26    0.72
   7   0   2    9.65    0.68
   8   0   2   34.54    1.32
  -8   0  -2   31.05    1.28
  -8   0  -2   32.60    1.42
   8   0   2   31.36    1.24
   8   0   2   33.49    1.42
  -8   0  -2   31.51    1.44
   8   0   2   30.69    1.35
  -9   0  -2   65.38    2.41
  -9   0  -2   67.67    2.36
  -9   0  -2   69.55    2.28
   9   0   2   65.46    2.23
   9   0   2   66.82    2.36
   9   0   2   69.68    2.32
   9   0   2   67.06    2.15
  10   0   2   75.19    2.60
 -10   0  -2   70.70    2.45
  10   0   2   73.71    2.34
  10   0   2   73.86    2.50
 -10   0  -2   74.50    2.64
 -10   0  -2   71.35    2.54
 -11   0  -2    0.26    0.30
  11   0   2    0.02    0.31
  11   0   2    0.01    0.35
 -11   0  -2    0.21    0.38
  11   0   2    0.34    0.33
 -11   0  -2    0.18    0.39
  11   0   2    0.05    0.34
  12   0   2    2.89    0.62
  12   0   2    3.30    0.61
  12   0   2    4.15    0.70
 -12   0  -2    3.59    0.70
  12   0   2    3.76    0.68
 -12   0  -2    4.25    0.72
 -12   0  -2    2.52    0.53
  13   0   2   10.38    1.03
 -13   0  -2    8.85    0.99
 -13   0  -2    9.34    1.05
  13   0   2   11.39    1.14
  13   0   2   10.00    1.02
  13   0   2    8.82    0.89
 -14   0  -2   22.64    1.49
  14   0   2   18.91    1.25
  14   0   2   19.16    1.36
  14   0   2   19.19    1.37
 -14   0  -2   20.38    1.48
  14   0   2   18.99    1.35
 -15   0  -2   23.50    1.63
  15   0   2   27.80    1.68
  15   0   2   24.26    1.59
  15   0   2   27.67    1.65
  15   0   2   24.01    1.46
 -15   0  -2   29.15    1.78
 -16   0  -2    7.36    1.09
  16   0   2    8.77    1.10
  16   0   2    8.03    1.10
  16   0   2    6.52    1.01
 -16   0  -2    8.30    1.18
  16   0   2    8.13    1.02
  17   0   2   42.52    2.24
  17   0   2   43.43    2.25
 -17   0  -2   44.76    2.30
  17   0   2   48.29    2.41
  17   0   2   45.01    2.12
 -17   0  -2   43.34    2.40
  18   0   2    1.50    0.69
 -18   0  -2    0.94    0.69
  18   0   2    0.83    0.57
  18   0   2    0.64    0.64
 -18   0  -2   -0.37    0.59
  18   0   2    2.29    0.77
  19   0   2    9.89    1.19
  19   0   2   10.86    1.47
 -19   0  -2    8.26    1.27
 -19   0  -2    8.48    1.27
  19   0   2    9.36    1.30
 -20   0  -2    1.86    0.85
 -20   0  -2    0.84    0.80
  20   0   2    1.43    0.75
  20   0   2    1.00    0.62
  20   0   2    0.77    0.80
 -21   0  -2    0.05    0.75
  21   0   2   -0.19    0.83
  21   0   2    0.28    0.72
  21   0   2    0.57    0.62
 -21   0  -2    0.51    0.79
  22   0   2    3.04    0.88
  22   0   2    2.22    0.97
 -22   0  -2    2.22    0.96
  23   0   2   -0.13    0.66
 -23   0  -2    0.62    0.89
  23   0   2   -0.07    0.77
  24  -1  -2   -0.23    0.84
 -24  -1   2    0.41    0.95
 -24  -1   2    0.39    0.92
  24  -1  -2    1.43    0.93
  24   1  -2    1.25    0.93
  24   1  -2    2.07    0.88
 -24   1   2    2.02    1.00
  24   1  -2    1.04    0.87
  23  -1  -2    3.25    0.98
  23  -1  -2    0.64    0.85
 -23  -1   2    3.12    1.10
  23  -1  -2    2.81    0.99
 -23  -1   2    2.77    1.06
  23   1  -2    2.19    0.97
 -23   1   2    1.65    0.96
  23   1  -2    2.05    0.91
  23   1  -2    1.60    0.76
  22  -1  -2    1.63    0.88
  22  -1  -2    2.58    0.94
  22  -1  -2    1.33    0.80
 -22  -1   2    1.71    0.90
  22  -1  -2    2.68    0.79
 -22  -1   2    1.86    0.94
  22   1  -2    1.74    0.79
  22   1  -2    4.09    1.02
 -22   1   2    2.29    0.98
  21  -1  -2    8.87    1.40
  21  -1  -2    6.72    1.19
  21  -1  -2    7.39    1.20
  21  -1  -2    6.40    1.01
 -21  -1   2    7.09    1.25
 -21  -1   2    5.17    1.25
  21   1  -2    6.22    1.06
  21   1  -2    7.41    1.28
 -21   1   2    6.70    1.23
  20  -1  -2    4.95    0.99
 -20  -1   2    8.04    1.29
  20  -1  -2    6.45    1.13
  20  -1  -2    4.50    0.88
  20  -1  -2    8.33    1.21
 -20  -1   2    6.81    1.22
 -20   1   2    4.65    1.06
  20   1  -2    7.12    1.10
  20   1  -2    6.62    1.14
 -19  -1   2   27.24    1.87
 -19  -1   2   21.78    1.77
  19  -1  -2   25.14    1.72
  19  -1  -2   22.83    1.74
  19  -1  -2   22.74    1.55
  19   1  -2   19.59    1.51
 -19   1   2   22.62    1.79
  19   1  -2   22.19    1.68
  18  -1  -2    2.92    0.70
 -18  -1   2    1.77    0.79
 -18  -1   2    2.88    0.84
  18  -1  -2    3.05    0.85
  18  -1  -2    2.91    0.79
  18   1  -2    2.57    0.72
 -18   1   2    1.57    0.81
  18   1  -2    2.20    0.83
 -18   1   2    3.50    0.92
  18   1  -2    3.09    0.75
  17  -1  -2    8.64    0.98
  17  -1  -2    8.44    1.14
 -17  -1   2    8.47    1.11
 -17  -1   2    7.08    1.09
  17  -1  -2    9.13    1.15
  17   1  -2    8.96    1.14
 -17   1   2    8.53    1.18
  17   1  -2    8.09    1.03
  17   1  -2    9.60    1.22
 -17   1   2    6.73    1.08
  16  -1  -2   13.14    1.31
  16  -1  -2   14.78    1.11
  16  -1  -2   16.33    1.40
 -16  -1   2   13.19    1.33
 -16  -1   2   14.20    1.39
  16   1  -2   13.91    1.34
  16   1  -2   15.80    1.35
 -16   1   2   15.82    1.47
  16   1  -2   12.03    1.25
 -16   1   2   14.77    1.46
  15  -1  -2    2.43    0.65
  15  -1  -2    2.89    0.61
 -15  -1   2    1.89    0.66
  15  -1  -2    2.09    0.67
 -15  -1   2    2.47    0.69
  15   1  -2    0.95    0.54
 -15   1   2    1.75    0.68
  15   1  -2    2.56    0.67
  15   1  -2    2.90    0.67
 -15   1   2    2.45    0.73
 -14  -1   2    7.96    1.00
 -14  -1   2    8.07    0.99
  14  -1  -2    5.96    0.79
  14  -1  -2    6.85    0.88
  14  -1  -2    6.64    0.93
  14   1  -2    6.76    0.86
 -14   1   2    6.55    0.92
  14   1  -2    6.51    0.91
 -14   1   2    6.81    0.83
  14   1  -2    8.04    0.96
 -14   1   2    6.91    0.93
 -13  -1   2    7.86    0.94
  13  -1  -2    8.31    0.79
 -13  -1   2    7.31    0.94
  13  -1  -2    7.02    0.88
  13  -1  -2    8.76    0.93
  13   1  -2    8.63    0.85
  13   1  -2    7.40    0.90
 -13   1   2    8.06    0.84
  13   1  -2    8.87    0.97
 -13   1   2    5.58    0.85
 -13   1   2    7.04    0.96
  13   1  -2    7.69    0.86
 -12  -1   2    1.59    0.53
  12  -1  -2    0.44    0.39
 -12  -1   2    0.64    0.47
  12  -1  -2    0.38    0.34
  12  -1  -2    0.37    0.43
 -12   1   2    0.45    0.42
 -12   1   2    0.33    0.48
  12   1  -2    0.72    0.42
  12   1  -2    0.74    0.42
  12   1  -2    0.58    0.38
 -12   1   2    0.18    0.34
  12   1  -2    0.36    0.42
 -11  -1   2    4.91    0.71
  11  -1  -2    3.64    0.54
  11  -1  -2    3.56    0.61
 -11  -1   2    4.43    0.67
  11  -1  -2    4.17    0.62
  11   1  -2    5.25    0.60
 -11   1   2    4.62    0.59
 -11   1   2    4.44    0.59
  11   1  -2    4.04    0.64
  11   1  -2    4.85    0.62
  11   1  -2    5.23    0.66
 -11   1   2    3.54    0.67
  11   1  -2    5.30    0.69
 -11   1   2    4.36    0.70
  10  -1  -2   22.05    1.27
 -10  -1   2   24.12    1.37
 -10  -1   2   25.85    1.30
  10  -1  -2   24.81    1.22
  10  -1  -2   24.76    1.09
 -10   1   2   22.63    1.14
  10   1  -2   24.93    1.16
  10   1  -2   23.16    1.16
 -10   1   2   25.40    1.37
  10   1  -2   25.12    1.25
 -10   1   2   23.22    1.12
 -10   1   2   25.13    1.30
  10   1  -2   24.42    1.17
  10   1  -2   22.78    1.18
   9  -1  -2    3.41    0.54
   9  -1  -2    4.04    0.49
   9  -1  -2    2.53    0.46
  -9  -1   2    3.15    0.55
  -9  -1   2    3.65    0.55
   9   1  -2    3.12    0.52
  -9   1   2    2.82    0.50
   9   1  -2    2.65    0.42
   9   1  -2    2.69    0.49
  -9   1   2    2.90    0.44
   9   1  -2    2.97    0.46
  -9   1   2    3.04    0.47
  -9   1   2    3.16    0.57
   9   1  -2    3.06    0.45
   8  -1  -2   10.10    0.73
  -8  -1   2    9.15    0.83
  -8  -1   2    9.17    0.76
   8  -1  -2    9.64    0.75
   8  -1  -2   10.46    0.66
   8   1  -2   10.53    0.67
  -8   1   2    9.87    0.67
   8   1  -2    8.64    0.62
   8   1  -2    8.52    0.66
   8   1  -2    9.17    0.69
   8   1  -2    9.94    0.78
  -8   1   2   10.01    0.84
  -8   1   2    8.50    0.80
  -8   1   2    9.14    0.62
   7  -1  -2  211.01    5.15
   7  -1  -2  206.70    5.40
   7  -1  -2  208.76    5.60
  -7  -1   2  208.44    5.67
  -7  -1   2  205.86    5.48
   7   1  -2  212.26    5.78
  -7   1   2  212.29    5.69
   7   1  -2  215.65    5.69
   7   1  -2  211.34    5.34
  -7   1   2  214.86    5.80
   7   1  -2  217.18    5.59
  -7   1   2  214.59    5.77
  -7   1   2  209.57    5.73
   7   1  -2  214.08    5.79
   6  -1  -2  139.03    3.74
  -6  -1   2  140.03    3.83
  -6  -1   2  144.58    4.01
   6  -1  -2  140.15    3.55
   6  -1  -2  142.54    3.91
   6   1  -2  137.52    3.88
  -6   1   2  141.29    3.88
   6   1  -2  140.61    3.77
  -6   1   2  139.21    3.89
   6   1  -2  142.51    3.89
   6   1  -2  140.11    3.60
  -6   1   2  138.69    3.89
   6   1  -2  142.60    3.84
  -6   1   2  139.59    3.90
   5  -1  -2   16.49    0.67
  -5  -1   2   14.83    0.77
   5  -1  -2   15.37    0.80
  -5  -1   2   16.18    0.84
   5  -1  -2   14.56    0.71
  -5   1   2   16.02    0.78
  -5   1   2   14.80    0.68
  -5   1   2   15.47    0.87
   5   1  -2   14.36    0.73
  -5   1   2   15.27    0.70
   5   1  -2   14.45    0.72
   5   1  -2   15.34    0.69
   5   1  -2   15.49    0.68
   5   1  -2   15.43    0.70
   4  -1  -2   92.59    2.54
   4  -1  -2   91.00    2.42
  -4  -1   2   90.71    2.47
   4  -1  -2   89.63    2.27
   4  -1  -2   85.89    2.58
  -4  -1   2   91.62    2.61
   4   1  -2   83.47    2.39
  -4   1   2   84.71    2.45
  -4   1   2   93.39    2.52
   4   1  -2   90.47    2.46
   4   1  -2   88.70    2.27
   4   1  -2   88.29    2.45
   4   1  -2   88.20    2.43
  -4   1   2   87.24    2.49
  -4   1   2   88.30    2.45
  -3  -1   2  178.42    4.63
  -3  -1   2  179.71    4.46
   3  -1  -2  182.97    4.58
   3  -1  -2  179.66    4.43
  -3  -1   2  179.29    4.56
   3  -1  -2  168.86    4.77
   3  -1  -2  173.79    4.62
   3  -1  -2  185.17    4.59
  -3   1   2  178.29    4.63
   3   1  -2  183.79    4.63
   3   1  -2  176.33    4.52
   3   1  -2  175.57    4.63
   3   1  -2  182.50    4.25
  -3   1   2  178.47    4.57
  -3   1   2  182.06    4.64
   3   1  -2  168.16    4.43
  -3   1   2  177.45    4.52
  -2  -1   2  111.50    3.03
   2  -1  -2  112.55    2.90
   2  -1  -2  105.91    3.09
   2  -1  -2  111.84    2.79
  -2  -1   2  112.72    2.82
  -2  -1   2  114.46    2.96
   2   1  -2  114.01    2.87
   2   1  -2  108.13    2.82
   2   1  -2  107.97    2.86
  -2   1   2  114.80    2.88
   2   1  -2  111.88    2.63
  -2   1   2  104.63    2.87
  -2   1   2  110.96    2.87
  -2   1   2  110.24    2.84
   2   1  -2  106.69    2.77
  -1  -1   2  187.11    4.74
  -1  -1   2  203.27    4.92
  -1  -1   2  200.45    5.17
   1  -1  -2  199.22    4.89
   1  -1  -2  194.90    5.22
   1  -1  -2  192.83    4.73
   1   1  -2  192.69    4.69
  -1   1   2  188.24    4.90
   1   1  -2  191.86    4.78
   1   1  -2  191.07    4.47
  -1   1   2  193.82    4.84
   1   1  -2  189.68    4.88
   1   1  -2  205.94    4.89
  -1   1   2  199.11    4.91
  -1   1   2  190.34    4.73
   0  -1  -2   18.68    0.58
   0  -1   2   18.43    0.58
   0  -1   2   18.25    0.64
   0  -1  -2   17.32    0.75
   0  -1  -2   18.80    0.64
   0  -1   2   17.43    0.74
   0   1  -2   18.43    0.49
   0   1   2   18.91    0.56
   0   1  -2   17.76    0.57
   0   1   2   17.14    0.53
   0   1   2   17.23    0.61
   0   1   2   17.84    0.65
   0   1  -2   17.81    0.59
  -1  -1  -2   49.32    1.56
  -1  -1  -2   48.96    1.43
   1  -1   2   53.51    1.44
   1  -1   2   50.29    1.37
   1  -1   2   51.80    1.56
  -1  -1  -2   51.11    1.37
   1   1   2   49.95    1.39
  -1   1  -2   50.58    1.38
   1   1   2   52.21    1.40
   1   1   2   48.39    1.38
  -1   1  -2   53.82    1.38
  -1   1  -2   48.66    1.35
   1   1   2   51.89    1.44
  -1   1  -2   49.50    1.38
   2  -1   2  167.37    4.06
   2  -1   2  173.22    4.44
   2  -1   2  177.45    4.45
  -2  -1  -2  180.61    4.47
  -2  -1  -2  170.88    4.32
   2  -1   2  178.74    4.33
  -2  -1  -2  173.79    4.46
  -2   1  -2  172.74    4.30
   2   1   2  168.35    4.41
  -2   1  -2  174.34    4.41
   2   1   2  166.62    4.24
   2   1   2  168.23    4.34
   2   1   2  175.21    4.42
  -2   1  -2  168.79    4.24
   2   1   2  169.19    4.24
  -2   1  -2  166.18    4.39
  -3  -1  -2  192.78    4.94
   3  -1   2  188.23    4.76
   3  -1   2  195.94    4.52
   3  -1   2  192.07    4.92
   3  -1   2  185.84    4.90
  -3  -1  -2  188.24    4.77
  -3   1  -2  180.81    4.68
  -3   1  -2  183.01    4.75
   3   1   2  179.66    4.86
   3   1   2  183.68    4.68
  -3   1  -2  187.58    4.86
  -3   1  -2  185.48    4.85
   3   1   2  195.01    4.89
   3   1   2  188.43    4.79
   4  -1   2   64.03    1.89
  -4  -1  -2   64.46    2.01
   4  -1   2   66.39    1.99
   4  -1   2   67.38    1.76
  -4   1  -2   64.25    1.91
   4   1   2   63.48    1.92
  -4   1  -2   66.20    1.94
  -4   1  -2   67.31    1.93
   4   1   2   64.73    1.96
   4   1   2   66.74    1.93
  -4   1  -2   64.21    1.95
   4   1   2   65.57    1.94
  -5  -1  -2   41.83    1.43
   5  -1   2   44.21    1.31
   5  -1   2   42.48    1.42
  -5  -1  -2   41.14    1.50
   5  -1   2   43.19    1.50
  -5   1  -2   41.40    1.41
  -5   1  -2   44.67    1.49
   5   1   2   41.99    1.49
   5   1   2   42.09    1.43
  -5   1  -2   41.74    1.42
   5   1   2   44.80    1.47
   5   1   2   43.45    1.43
  -5   1  -2   43.44    1.50
   5   1   2   42.91    1.36
  -6  -1  -2   81.25    2.48
  -6  -1  -2   76.66    2.33
   6  -1   2   80.14    2.41
   6  -1   2   71.86    2.12
   6  -1   2   76.68    2.31
   6   1   2   77.05    2.34
  -6   1  -2   77.35    2.31
   6   1   2   75.30    2.31
  -6   1  -2   76.66    2.31
   6   1   2   76.65    2.18
  -6   1  -2   74.01    2.35
   6   1   2   73.02    2.36
   6   1   2   75.35    2.31
  -6   1  -2   78.31    2.37
   7  -1   2   49.23    1.57
  -7  -1  -2   49.59    1.75
  -7  -1  -2   48.48    1.85
   7  -1   2   51.01    1.73
   7  -1   2   52.04    1.83
  -7   1  -2   49.94    1.77
  -7   1  -2   50.45    1.71
   7   1   2   50.53    1.71
   7   1   2   49.14    1.72
   7   1   2   49.63    1.79
   7   1   2   50.16    1.75
  -7   1  -2   48.91    1.70
  -7   1  -2   50.57    1.81
   7   1   2   48.91    1.64
   8  -1   2    8.59    0.65
   8  -1   2   11.50    0.82
  -8  -1  -2   10.94    0.84
  -8  -1  -2   10.16    0.79
   8  -1   2    9.76    0.75
  -8   1  -2   11.76    0.73
   8   1   2   10.44    0.79
   8   1   2   11.34    0.76
   8   1   2   11.37    0.73
  -8   1  -2   11.80    0.89
  -8   1  -2   10.52    0.70
  -8   1  -2   11.12    0.85
   8   1   2   10.63    0.81
   8   1   2   10.91    0.74
   9  -1   2    5.68    0.57
   9  -1   2    5.87    0.68
   9  -1   2    9.08    0.77
  -9  -1  -2    7.60    0.80
  -9  -1  -2    6.57    0.72
   9  -1   2    7.04    0.71
   9   1   2    6.64    0.71
  -9   1  -2    7.49    0.66
  -9   1  -2    6.88    0.73
   9   1   2    7.20    0.67
   9   1   2    6.83    0.65
   9   1   2    7.28    0.76
  -9   1  -2    8.10    0.81
  -9   1  -2    6.48    0.62
   9   1   2    5.97    0.62
 -10  -1  -2   22.31    1.31
  10  -1   2   21.52    1.19
  10  -1   2   21.66    1.17
  10  -1   2   21.10    1.07
  10  -1   2   20.90    1.22
 -10  -1  -2   21.62    1.22
  10   1   2   22.85    1.13
 -10   1  -2   21.93    1.12
  10   1   2   22.70    1.11
  10   1   2   22.41    1.24
 -10   1  -2   20.46    1.24
  10   1   2   20.83    1.08
  10   1   2   21.76    1.21
 -10   1  -2   21.00    1.21
 -10   1  -2   20.73    1.13
 -11  -1  -2    4.66    0.70
  11  -1   2    3.28    0.59
  11  -1   2    2.88    0.57
  11  -1   2    4.13    0.57
 -11  -1  -2    3.68    0.68
  11  -1   2    3.48    0.66
  11   1   2    4.47    0.70
  11   1   2    4.21    0.60
  11   1   2    4.25    0.58
 -11   1  -2    3.80    0.66
 -11   1  -2    2.66    0.58
  11   1   2    4.27    0.66
 -11   1  -2    3.53    0.57
  12  -1   2    4.51    0.62
  12  -1   2    4.81    0.72
  12  -1   2    4.84    0.73
 -12  -1  -2    5.77    0.82
  12  -1   2    4.25    0.73
 -12  -1  -2    4.45    0.72
 -12   1  -2    4.54    0.76
  12   1   2    4.59    0.66
 -12   1  -2    5.21    0.81
  12   1   2    4.49    0.74
  12   1   2    4.25    0.63
  12   1   2    5.44    0.81
 -12   1  -2    4.87    0.69
  13  -1   2   32.35    1.70
 -13  -1  -2   29.68    1.69
  13  -1   2   26.95    1.55
  13  -1   2   29.44    1.40
  13  -1   2   29.08    1.56
 -13  -1  -2   29.80    1.63
  13   1   2   27.28    1.58
  13   1   2   29.13    1.49
  13   1   2   28.46    1.59
 -13   1  -2   29.29    1.66
 -13   1  -2   30.04    1.51
 -13   1  -2   28.13    1.61
  13   1   2   26.20    1.41
 -14  -1  -2    3.38    0.74
  14  -1   2    2.08    0.63
 -14  -1  -2    1.97    0.64
  14  -1   2    2.62    0.55
  14  -1   2    2.82    0.70
  14   1   2    2.06    0.64
  14   1   2    3.44    0.75
 -14   1  -2    1.96    0.68
  14   1   2    2.67    0.62
 -14   1  -2    2.50    0.68
 -15  -1  -2    0.35    0.51
  15  -1   2   -0.06    0.52
  15  -1   2    1.10    0.49
  15  -1   2    1.42    0.59
 -15  -1  -2    0.19    0.51
  15   1   2    0.51    0.53
  15   1   2    1.14    0.59
 -15   1  -2    1.36    0.59
  15   1   2    1.39    0.57
  15   1   2    1.12    0.64
 -15   1  -2    1.18    0.60
  16  -1   2   22.08    1.60
  16  -1   2   20.90    1.44
 -16  -1  -2   15.93    1.54
 -16  -1  -2   18.90    1.48
  16  -1   2   21.56    1.35
  16   1   2   22.23    1.59
 -16   1  -2   23.69    1.65
  16   1   2   22.07    1.45
 -16   1  -2   19.89    1.58
  16   1   2   21.15    1.53
  16   1   2   22.37    1.57
 -17  -1  -2    5.30    1.02
 -17  -1  -2    2.61    0.79
  17  -1   2    3.80    0.89
  17  -1   2    4.22    0.77
  17  -1   2    3.77    0.85
  17   1   2    5.19    0.87
 -17   1  -2    4.72    0.94
  17   1   2    5.38    0.98
  17   1   2    3.40    0.82
  17   1   2    4.71    0.92
 -17   1  -2    4.20    0.97
 -18  -1  -2    3.82    0.95
  18  -1   2    4.91    0.98
  18  -1   2    4.59    0.81
 -18  -1  -2    6.02    1.05
  18  -1   2    3.93    0.91
  18   1   2    5.51    0.95
  18   1   2    4.99    0.99
  18   1   2    5.76    1.00
 -18   1  -2    5.69    1.09
  19  -1   2    1.71    0.77
 -19  -1  -2    4.22    0.96
 -19  -1  -2    1.97    0.80
  19  -1   2    0.92    0.72
  19  -1   2    2.19    0.68
  19   1   2    3.18    0.89
 -19   1  -2    2.87    0.91
  19   1   2    1.32    0.72
  19   1   2    1.98    0.74
  20  -1   2    5.10    1.06
 -20  -1  -2    5.46    1.16
  20  -1   2    4.64    0.89
  20  -1   2    4.13    1.06
 -20  -1  -2    5.34    1.09
  20   1   2    4.75    0.99
 -20   1  -2    5.56    1.14
  20   1   2    8.68    1.29
  20   1   2    6.50    1.21
  21  -1   2    2.02    0.77
  21  -1   2    3.79    1.05
  21  -1   2    2.48    0.91
 -21  -1  -2    3.66    1.12
 -21  -1  -2    3.18    1.00
  21   1   2    3.46    0.86
 -21   1  -2    3.05    0.97
  21   1   2    4.65    1.11
 -22  -1  -2    2.45    1.03
  22  -1   2    2.97    0.95
 -22  -1  -2    2.66    0.98
  22  -1   2    1.81    0.98
  22   1   2    3.26    0.88
  22   1   2    1.15    0.84
 -22   1  -2    2.75    1.05
  23  -1   2    1.32    1.03
 -23  -1  -2    2.00    0.98
  23  -1   2    0.52    0.81
 -23  -1  -2    2.09    1.00
 -23   1  -2    2.37    1.03
  23   1   2    2.98    1.04
  23   1   2    0.99    0.78
 -23  -2   2   -0.20    0.78
  23  -2  -2    0.25    0.80
 -23   2   2    1.28    0.90
  23   2  -2    0.00    0.68
  23   2  -2    2.54    0.97
  22  -2  -2    2.92    1.01
 -22  -2   2    3.04    1.08
 -22  -2   2    2.51    1.01
 -22   2   2    2.21    0.98
  22   2  -2    3.52    1.06
  22   2  -2    4.73    1.05
  21  -2  -2    4.77    1.01
  21  -2  -2    5.74    1.16
 -21  -2   2    3.78    1.07
 -21  -2   2    4.19    1.08
  21   2  -2    4.86    0.98
  21   2  -2    3.75    0.99
 -21   2   2    3.80    1.03
  20  -2  -2    9.92    1.27
  20  -2  -2    8.01    1.23
 -20  -2   2    8.12    1.24
 -20  -2   2    7.57    1.28
  20   2  -2    8.35    1.16
 -20   2   2    6.94    1.24
  20   2  -2    8.80    1.28
  19  -2  -2    1.06    0.70
 -19  -2   2    1.04    0.72
  19  -2  -2    2.62    0.81
  19  -2  -2    2.58    0.88
 -19  -2   2    1.78    0.76
  19   2  -2    1.56    0.70
 -19   2   2    1.48    0.75
  19   2  -2    3.52    0.92
 -18  -2   2   20.31    1.74
  18  -2  -2   17.66    1.54
  18  -2  -2   15.69    1.58
 -18  -2   2   14.84    1.59
  18  -2  -2   17.08    1.36
  18   2  -2   18.25    1.38
  18   2  -2   17.72    1.65
 -18   2   2   16.86    1.69
  17  -2  -2   -0.70    0.44
 -17  -2   2    0.94    0.63
  17  -2  -2    1.32    0.62
  17  -2  -2    0.82    0.56
 -17  -2   2    1.21    0.69
 -17   2   2    2.21    0.80
  17   2  -2    1.31    0.70
  17   2  -2    1.49    0.62
  16  -2  -2    0.36    0.50
  16  -2  -2    1.96    0.54
 -16  -2   2    1.84    0.67
  16  -2  -2    2.18    0.64
 -16  -2   2    0.53    0.60
  16  -2  -2    0.96    0.55
  16   2  -2    0.43    0.51
  16   2  -2    2.38    0.70
 -16   2   2    0.79    0.67
 -15  -2   2    0.20    0.50
  15  -2  -2   -0.20    0.42
  15  -2  -2    1.21    0.57
  15  -2  -2    0.19    0.43
 -15  -2   2    0.85    0.55
  15  -2  -2    0.95    0.45
  15   2  -2   -0.47    0.39
  15   2  -2   -0.27    0.49
 -15   2   2    1.07    0.63
 -15   2   2    0.22    0.47
  14  -2  -2    4.06    0.67
  14  -2  -2    4.10    0.60
 -14  -2   2    3.69    0.69
  14  -2  -2    3.95    0.78
 -14  -2   2    4.62    0.84
  14   2  -2    5.41    0.77
 -14   2   2    4.59    0.86
  14   2  -2    5.65    0.80
 -14   2   2    4.91    0.77
  14   2  -2    6.19    0.87
 -13  -2   2    4.18    0.80
 -13  -2   2    4.68    0.74
  13  -2  -2    4.54    0.78
  13  -2  -2    4.96    0.60
  13  -2  -2    4.04    0.65
  13   2  -2    4.98    0.72
 -13   2   2    4.07    0.79
 -13   2   2    4.83    0.71
  13   2  -2    3.94    0.68
  13   2  -2    4.21    0.75
  12  -2  -2   10.30    0.75
  12  -2  -2    9.16    0.99
 -12  -2   2   11.28    1.00
  12  -2  -2   11.27    0.96
 -12  -2   2    7.77    0.98
  12   2  -2   11.15    0.87
  12   2  -2    9.87    0.91
 -12   2   2   11.33    1.05
 -12   2   2    8.79    0.88
  12   2  -2    9.81    0.97
 -12   2   2   10.80    1.11
  12   2  -2   12.39    1.07
  11  -2  -2    7.96    0.89
  11  -2  -2    8.22    0.67
 -11  -2   2    9.39    0.88
 -11  -2   2    8.23    0.95
  11  -2  -2    8.43    0.80
 -11   2   2    8.16    0.85
  11   2  -2    7.82    0.83
 -11   2   2    6.96    0.73
 -11   2   2    8.30    0.93
  11   2  -2    7.04    0.74
  11   2  -2    9.12    0.87
 -11   2   2    8.67    0.79
  11   2  -2    6.10    0.71
  11   2  -2    7.32    0.74
  10  -2  -2   10.93    0.88
  10  -2  -2   10.64    0.66
  10  -2  -2   10.54    0.81
 -10  -2   2   10.38    0.99
 -10  -2   2   10.69    0.85
 -10   2   2   11.93    0.81
  10   2  -2   11.14    0.78
  10   2  -2   10.28    0.88
 -10   2   2   10.00    0.97
 -10   2   2   11.43    0.89
 -10   2   2   11.25    0.78
  10   2  -2   11.15    0.82
  10   2  -2   12.11    0.84
  10   2  -2   10.49    0.91
   9  -2  -2   38.81    1.25
  -9  -2   2   38.71    1.67
   9  -2  -2   34.98    1.43
  -9  -2   2   37.85    1.49
   9  -2  -2   39.96    1.62
   9   2  -2   37.86    1.42
  -9   2   2   37.79    1.50
   9   2  -2   36.23    1.47
  -9   2   2   37.78    1.65
  -9   2   2   37.24    1.45
   9   2  -2   37.54    1.48
   9   2  -2   35.15    1.48
   9   2  -2   38.55    1.55
  -9   2   2   35.40    1.51
   8  -2  -2   31.12    1.00
   8  -2  -2   30.27    1.42
  -8  -2   2   31.52    1.26
   8  -2  -2   31.73    1.39
   8  -2  -2   30.57    1.23
  -8  -2   2   35.28    1.50
   8   2  -2   31.55    1.27
  -8   2   2   30.47    1.24
   8   2  -2   31.68    1.22
   8   2  -2   31.96    1.27
  -8   2   2   31.69    1.31
   8   2  -2   29.40    1.29
  -8   2   2   30.87    1.27
  -8   2   2   30.58    1.45
   8   2  -2   30.21    1.26
  -7  -2   2   91.65    2.63
   7  -2  -2   88.58    2.96
  -7  -2   2   94.41    2.90
   7  -2  -2   94.46    2.83
   7  -2  -2   91.03    2.61
  -7   2   2   86.78    2.70
  -7   2   2   88.06    2.69
  -7   2   2   92.97    2.85
   7   2  -2   94.95    2.74
   7   2  -2   88.64    2.67
   7   2  -2   93.12    2.55
   7   2  -2   89.45    2.74
   7   2  -2   90.63    2.70
  -7   2   2   94.34    2.75
   6  -2  -2   96.36    3.20
   6  -2  -2  108.43    3.02
  -6  -2   2  102.27    2.80
   6  -2  -2  100.23    2.77
  -6  -2   2  106.11    3.09
  -6   2   2  105.47    2.95
   6   2  -2   94.12    2.90
   6   2  -2  104.64    2.94
  -6   2   2  103.34    3.03
   6   2  -2  105.97    2.91
  -6   2   2  101.65    2.90
   6   2  -2  101.03    2.72
   6   2  -2  102.73    2.87
  -6   2   2  101.14    2.91
   5  -2  -2   22.99    0.84
   5  -2  -2   23.51    0.99
  -5  -2   2   23.63    0.86
   5  -2  -2   25.31    1.20
  -5  -2   2   23.73    0.98
   5  -2  -2   24.58    1.05
  -5  -2   2   25.19    1.08
   5   2  -2   24.53    0.91
  -5   2   2   24.33    0.95
   5   2  -2   26.24    0.94
   5   2  -2   26.77    1.00
   5   2  -2   25.07    0.90
  -5   2   2   24.26    1.07
  -5   2   2   26.59    0.94
  -5   2   2   22.60    0.89
   5   2  -2   25.73    0.93
  -4  -2   2   43.82    1.45
   4  -2  -2   41.48    1.16
  -4  -2   2   40.47    1.15
   4  -2  -2   42.25    1.38
   4  -2  -2   40.61    1.62
   4  -2  -2   41.39    1.16
  -4   2   2   41.65    1.26
   4   2  -2   42.58    1.31
   4   2  -2   40.11    1.25
  -4   2   2   41.17    1.41
   4   2  -2   40.27    1.18
   4   2  -2   44.27    1.27
  -4   2   2   42.81    1.27
  -4   2   2   39.57    1.24
   3  -2  -2  228.35    5.65
   3  -2  -2  214.28    6.14
  -3  -2   2  217.20    5.60
  -3  -2   2  220.85    6.05
  -3  -2   2  226.25    5.69
   3  -2  -2  224.86    5.64
   3   2  -2  230.52    5.60
   3   2  -2  223.23    5.41
   3   2  -2  213.46    5.57
  -3   2   2  197.34    5.57
  -3   2   2  234.02    5.61
  -3   2   2  210.70    5.48
   3   2  -2  224.45    5.13
  -2  -2   2    8.21    0.60
   2  -2  -2    8.41    0.50
  -2  -2   2    7.66    0.51
   2  -2  -2    8.26    0.71
   2  -2  -2    8.53    0.45
  -2  -2   2    8.84    0.43
  -2   2   2    8.01    0.47
   2   2  -2    8.45    0.41
   1  -2  -2   30.17    1.27
  -1  -2   2   31.42    0.94
   1  -2  -2   30.61    0.91
   1  -2  -2   28.04    0.94
  -1  -2   2   28.73    0.87
  -1  -2   2   27.67    1.22
   1   2  -2   30.15    0.84
  -1   2   2   29.42    0.89
   0  -2  -2   19.66    0.71
   0  -2  -2   21.26    1.04
   0  -2   2   19.78    0.66
   0  -2   2   19.53    0.97
   0  -2  -2   20.56    0.68
   0  -2   2   19.63    0.64
   0   2  -2   19.38    0.60
   0   2  -2   20.06    0.64
   0   2   2   20.01    0.64
   1  -2   2  129.84    3.87
   1  -2   2  131.40    3.38
  -1  -2  -2  134.13    3.43
  -1  -2  -2  133.29    3.89
   1  -2   2  138.63    3.41
  -1  -2  -2  132.99    3.43
   1   2   2  131.95    3.29
  -1   2  -2  131.39    3.27
  -1   2  -2  131.60    3.27
   2  -2   2   10.12    0.71
   2  -2   2    9.41    0.50
  -2  -2  -2   10.64    0.54
   2  -2   2    9.97    0.50
  -2  -2  -2   10.83    0.70
  -2   2  -2   10.63    0.52
   2   2   2   10.04    0.40
   2   2   2   10.61    0.51
   2   2   2    9.64    0.38
   3  -2   2    4.91    0.54
  -3  -2  -2    4.89    0.32
   3  -2   2    3.91    0.38
  -3  -2  -2    4.42    0.42
   3   2   2    4.58    0.37
  -3   2  -2    5.24    0.43
  -3   2  -2    4.58    0.32
   3   2   2    4.91    0.34
   3   2   2    4.62    0.40
   3   2   2    4.05    0.32
  -3   2  -2    3.97    0.28
  -4  -2  -2   15.20    0.74
  -4  -2  -2   15.99    0.78
   4  -2   2   15.84    0.63
   4  -2   2   16.25    0.77
   4  -2   2   15.57    0.89
  -4  -2  -2   15.09    0.64
  -4   2  -2   14.66    0.64
  -4   2  -2   15.00    0.77
  -4   2  -2   15.87    0.65
   4   2   2   15.45    0.67
  -4   2  -2   13.72    0.61
   4   2   2   14.43    0.72
   4   2   2   15.72    0.70
   4   2   2   15.14    0.66
   5  -2   2  110.71    3.13
   5  -2   2  110.04    3.38
   5  -2   2  109.88    3.15
   5  -2   2  109.67    2.93
  -5  -2  -2  109.98    3.18
  -5  -2  -2  109.58    2.95
   5   2   2  110.69    3.12
   5   2   2  109.47    3.07
   5   2   2  108.76    3.05
  -5   2  -2  115.82    3.10
  -5   2  -2  107.52    3.01
   5   2   2  110.95    3.10
  -5   2  -2  105.13    3.06
  -5   2  -2  110.14    3.09
   6  -2   2  173.24    4.94
   6  -2   2  173.97    4.69
  -6  -2  -2  171.48    4.73
  -6  -2  -2  167.76    4.44
   6  -2   2  166.66    3.99
   6  -2   2  169.14    4.43
   6   2   2  170.48    4.54
   6   2   2  166.67    4.26
  -6   2  -2  161.71    4.51
  -6   2  -2  169.10    4.49
   6   2   2  173.68    4.64
  -6   2  -2  161.13    4.56
  -6   2  -2  169.06    4.59
   6   2   2  162.87    4.60
   6   2   2  167.94    4.50
  -7  -2  -2    0.19    0.32
   7  -2   2    0.23    0.26
   7  -2   2    0.17    0.17
  -7  -2  -2    0.15    0.28
   7  -2   2    0.71    0.34
   7   2   2    0.49    0.28
   7   2   2    0.16    0.28
   7   2   2    0.41    0.27
   7   2   2   -0.14    0.22
  -7   2  -2    0.27    0.24
  -7   2  -2   -0.02    0.25
  -7   2  -2    0.26    0.34
   7   2   2    0.07    0.24
  -7   2  -2    0.32    0.26
   8  -2   2   19.30    0.79
  -8  -2  -2   20.25    1.15
   8  -2   2   21.30    1.14
  -8  -2  -2   19.79    1.02
   8  -2   2   20.91    0.99
  -8   2  -2   21.40    1.19
   8   2   2   21.49    1.13
  -8   2  -2   21.05    1.05
   8   2   2   21.01    1.09
   8   2   2   20.00    1.01
  -8   2  -2   20.05    1.00
   8   2   2   21.07    1.02
   8   2   2   22.78    1.06
  -8   2  -2   20.86    1.00
   9  -2   2    6.39    0.65
   9  -2   2    6.41    0.52
  -9  -2  -2    5.51    0.64
   9  -2   2    5.78    0.69
  -9  -2  -2    6.57    0.77
  -9   2  -2    7.14    0.69
   9   2   2    6.09    0.66
   9   2   2    7.66    0.76
   9   2   2    6.90    0.68
   9   2   2    7.42    0.77
  -9   2  -2    6.18    0.74
  -9   2  -2    6.91    0.70
  -9   2  -2    6.81    0.65
   9   2   2    6.43    0.64
 -10  -2  -2   18.86    1.08
  10  -2   2   19.87    0.91
  10  -2   2   20.57    1.19
  10  -2   2   19.07    1.08
 -10  -2  -2   21.00    1.25
  10   2   2   20.60    1.19
  10   2   2   17.04    1.05
 -10   2  -2   18.48    1.05
  10   2   2   18.86    1.08
 -10   2  -2   20.70    1.10
 -10   2  -2   19.18    1.12
  10   2   2   20.09    1.09
 -10   2  -2   20.06    1.24
  10   2   2   21.26    1.19
 -11  -2  -2    5.78    0.72
  11  -2   2    6.46    0.61
  11  -2   2    6.07    0.72
  11  -2   2    6.40    0.82
 -11  -2  -2    6.48    0.86
  11   2   2    5.41    0.70
 -11   2  -2    6.35    0.74
  11   2   2    5.68    0.77
 -11   2  -2    7.40    0.80
 -11   2  -2    5.69    0.80
  11   2   2    6.47    0.81
  11   2   2    5.08    0.66
 -12  -2  -2    1.59    0.52
  12  -2   2    0.87    0.35
 -12  -2  -2    1.88    0.57
  12  -2   2    1.51    0.47
  12  -2   2    1.48    0.55
  12   2   2    1.09    0.45
  12   2   2    0.69    0.46
  12   2   2    0.83    0.49
  12   2   2    1.52    0.56
 -12   2  -2    1.20    0.45
 -12   2  -2    1.75    0.59
  13  -2   2    2.08    0.56
  13  -2   2    2.36    0.49
 -13  -2  -2    1.73    0.65
 -13  -2  -2    1.68    0.55
  13  -2   2    3.29    0.73
  13   2   2    2.19    0.57
 -13   2  -2    1.89    0.64
  13   2   2    2.04    0.56
  13   2   2    1.71    0.59
 -13   2  -2    2.28    0.58
 -14  -2  -2    2.41    0.75
  14  -2   2    4.24    0.72
  14  -2   2    4.24    0.83
 -14  -2  -2    2.48    0.64
  14  -2   2    4.20    0.62
  14   2   2    3.52    0.71
  14   2   2    3.01    0.66
 -14   2  -2    3.32    0.66
  14   2   2    3.10    0.72
 -14   2  -2    2.80    0.74
  15  -2   2    1.62    0.49
  15  -2   2    1.06    0.55
 -15  -2  -2    0.81    0.54
  15  -2   2    0.47    0.57
 -15  -2  -2    0.89    0.66
  15   2   2    2.06    0.61
 -15   2  -2    1.74    0.73
  15   2   2    2.44    0.71
 -16  -2  -2    5.73    1.00
 -16  -2  -2    5.65    0.92
  16  -2   2    4.14    0.89
  16  -2   2    5.43    0.89
  16   2   2    4.66    0.88
  16   2   2    7.41    1.06
 -16   2  -2    6.62    1.06
  16   2   2    5.37    0.85
  17  -2   2   -1.15    0.44
 -17  -2  -2    0.23    0.55
  17  -2   2   -0.18    0.49
 -17  -2  -2    0.57    0.59
  17   2   2   -0.41    0.58
  17   2   2   -0.49    0.45
  17   2   2    0.27    0.59
 -17   2  -2    0.27    0.62
 -18  -2  -2    5.95    1.01
  18  -2   2    3.94    0.95
  18  -2   2    4.69    0.94
 -18  -2  -2    4.35    0.97
  18   2   2    3.80    0.91
 -18   2  -2    2.73    0.85
  18   2   2    2.96    0.76
  18   2   2    2.69    0.81
  19  -2   2    7.15    1.13
  19  -2   2    5.11    1.09
 -19  -2  -2    5.60    1.15
 -19  -2  -2    4.92    1.02
 -19   2  -2    5.79    1.15
  19   2   2    4.05    1.00
  19   2   2    5.33    1.00
  19   2   2    5.53    0.99
  20  -2   2    9.11    1.35
  20  -2   2    8.46    1.24
 -20  -2  -2   10.95    1.42
 -20  -2  -2    9.52    1.36
  20   2   2    9.08    1.34
 -20   2  -2    6.32    1.20
  20   2   2    7.54    1.24
  20   2   2    9.98    1.28
 -21  -2  -2    3.58    1.05
 -21  -2  -2    6.10    1.24
  21  -2   2    7.80    1.39
  21   2   2    8.25    1.31
 -21   2  -2    6.96    1.27
  21   2   2    4.22    0.97
  22  -2   2    1.20    0.91
 -22  -2  -2    1.87    0.98
  22   2   2    2.06    0.89
 -22   2  -2   -0.10    0.77
  22   2   2    0.28    0.82
  22  -3  -2   22.11    1.88
  22  -3  -2   19.23    1.98
 -22  -3   2   14.93    1.80
  22   3  -2   22.01    2.09
 -22   3   2   20.86    2.11
  22   3  -2   22.45    2.00
  21  -3  -2    0.97    0.76
  21  -3  -2    3.07    0.97
 -21  -3   2    2.58    0.96
 -21   3   2    2.39    1.02
  21   3  -2    1.66    0.75
  21   3  -2    1.00    0.78
  20  -3  -2    1.73    0.80
 -20  -3   2    2.22    0.87
  20  -3  -2    1.33    0.75
  20   3  -2    2.63    0.84
 -20   3   2    3.92    1.05
  20   3  -2    3.44    0.97
  19  -3  -2   11.51    1.42
  19  -3  -2   10.41    1.37
 -19  -3   2    9.87    1.40
  19   3  -2   15.26    1.59
  19   3  -2   14.41    1.50
 -19   3   2   14.95    1.67
  18  -3  -2    2.21    0.78
  18  -3  -2    2.65    0.80
 -18  -3   2    2.71    0.85
  18   3  -2    1.05    0.77
 -18   3   2    1.32    0.82
  18   3  -2    2.44    0.78
 -17  -3   2    3.20    0.87
  17  -3  -2    5.23    1.00
  17  -3  -2    2.90    0.77
 -17   3   2    4.85    1.00
  17   3  -2    5.31    0.95
  17   3  -2    5.48    0.92
  16  -3  -2    0.15    0.46
  16  -3  -2   -0.24    0.44
 -16  -3   2    0.61    0.59
 -16   3   2   -0.11    0.60
  16   3  -2    1.54    0.61
  16   3  -2    0.44    0.59
 -15  -3   2    1.08    0.61
  15  -3  -2    2.70    0.71
  15  -3  -2    1.47    0.65
  15   3  -2    1.00    0.56
 -15   3   2    1.66    0.61
  15   3  -2    1.25    0.61
 -15   3   2    2.39    0.75
  15   3  -2    1.44    0.56
  14  -3  -2   -0.07    0.47
 -14  -3   2    0.83    0.57
  14  -3  -2    0.08    0.44
 -14   3   2    0.47    0.48
  14   3  -2    0.69    0.49
 -14   3   2    0.11    0.51
  14   3  -2    0.78    0.58
  14   3  -2    1.12    0.53
 -13  -3   2   21.99    1.47
  13  -3  -2   20.79    1.37
  13  -3  -2   19.84    1.50
  13   3  -2   21.06    1.29
  13   3  -2   19.48    1.34
  13   3  -2   23.51    1.34
 -13   3   2   19.31    1.45
 -13   3   2   18.82    1.27
  12  -3  -2    6.17    0.92
 -12  -3   2    7.73    0.78
  12  -3  -2    7.80    0.94
 -12  -3   2    7.23    0.94
 -12   3   2    6.22    0.77
  12   3  -2    6.22    0.86
 -12   3   2    7.37    0.98
  12   3  -2    8.98    0.87
  12   3  -2    7.42    0.85
  11  -3  -2    5.87    0.79
 -11  -3   2    5.96    0.66
  11  -3  -2    6.31    0.89
  11  -3  -2    6.38    0.65
 -11  -3   2    5.71    0.84
 -11   3   2    5.28    0.68
 -11   3   2    6.48    0.70
  11   3  -2    6.75    0.73
  11   3  -2    5.00    0.69
  11   3  -2    4.53    0.70
 -11   3   2    6.29    0.88
  10  -3  -2   26.50    1.40
 -10  -3   2   26.96    1.45
  10  -3  -2   25.81    1.53
  10  -3  -2   24.20    1.10
 -10  -3   2   27.64    1.16
 -10   3   2   27.49    1.28
  10   3  -2   27.95    1.37
  10   3  -2   27.44    1.29
  10   3  -2   25.95    1.26
 -10   3   2   26.93    1.30
 -10   3   2   26.04    1.49
  10   3  -2   24.91    1.25
  -9  -3   2   27.16    1.43
   9  -3  -2   25.87    1.53
   9  -3  -2   25.04    1.30
  -9  -3   2   26.21    1.05
   9  -3  -2   25.80    1.03
   9   3  -2   24.49    1.25
   9   3  -2   26.11    1.20
  -9   3   2   25.90    1.17
  -9   3   2   23.35    1.34
   9   3  -2   23.90    1.17
   9   3  -2   23.94    1.13
  -9   3   2   24.50    1.17
   8  -3  -2   18.65    1.06
  -8  -3   2   16.42    0.75
   8  -3  -2   17.08    0.74
  -8  -3   2   21.20    1.13
   8  -3  -2   18.22    1.26
  -8   3   2   18.76    0.91
   8   3  -2   17.00    1.00
  -8   3   2   17.32    0.92
  -8   3   2   17.89    1.10
   8   3  -2   16.45    0.91
   8   3  -2   16.35    0.90
   8   3  -2   17.74    0.93
  -7  -3   2   19.97    1.06
   7  -3  -2   17.96    1.26
   7  -3  -2   19.00    1.03
  -7   3   2   17.76    1.08
   7   3  -2   17.86    0.87
  -7   3   2   18.58    0.89
   7   3  -2   20.05    0.90
   7   3  -2   19.68    0.96
  -7   3   2   18.32    0.87
   7   3  -2   18.42    0.90
   6  -3  -2   60.31    1.97
  -6  -3   2   59.07    2.03
   6  -3  -2   57.97    2.35
   6   3  -2   58.74    1.77
   6   3  -2   57.88    1.86
   6   3  -2   59.02    1.88
  -6   3   2   62.18    1.89
   6   3  -2   62.18    1.91
  -6   3   2   59.61    2.04
  -5  -3   2   16.80    0.87
   5  -3  -2   15.97    1.12
  -5  -3   2   15.54    0.78
   5  -3  -2   16.49    0.83
  -5   3   2   14.84    0.65
   5   3  -2   14.44    0.66
   5   3  -2   14.38    0.75
   5   3  -2   16.74    0.69
  -5   3   2   15.63    0.68
  -5   3   2   16.79    0.86
   5   3  -2   15.58    0.67
  -4  -3   2    1.53    0.41
   4  -3  -2    2.98    0.36
   4  -3  -2    2.66    0.58
   4  -3  -2    2.80    0.39
  -4  -3   2    2.21    0.32
  -4  -3   2    2.03    0.35
   4   3  -2    2.31    0.32
   4   3  -2    2.08    0.23
   4   3  -2    1.58    0.20
   4   3  -2    2.04    0.24
  -4   3   2    2.10    0.38
  -4   3   2    1.68    0.21
  -4   3   2    1.84    0.22
  -3  -3   2    8.93    0.57
  -3  -3   2    9.88    0.77
   3  -3  -2    9.37    0.54
   3  -3  -2    8.41    0.86
   3  -3  -2    9.30    0.59
  -3  -3   2    9.17    0.50
   3   3  -2    8.86    0.49
  -3   3   2    9.80    0.58
  -2  -3   2   37.05    1.59
  -2  -3   2   36.05    1.15
   2  -3  -2   36.60    1.12
  -2  -3   2   35.41    1.07
   2  -3  -2   33.83    1.16
   2  -3  -2   36.39    1.65
  -2   3   2   34.42    1.09
   2   3  -2   34.67    1.01
  -1  -3   2    1.08    0.21
  -1  -3   2    1.33    0.44
   1  -3  -2    1.28    0.23
   1  -3  -2    1.33    0.46
  -1  -3   2    1.07    0.17
   1  -3  -2    1.62    0.22
  -1   3   2    1.55    0.22
  -1   3   2    1.47    0.20
   0  -3   2    9.40    0.79
   0  -3  -2    8.71    0.45
   0  -3  -2    8.89    0.44
   0  -3   2   10.44    0.45
   0  -3  -2   11.24    0.86
   0  -3   2    9.30    0.39
   0   3   2   10.43    0.45
  -1  -3  -2    7.09    0.76
  -1  -3  -2    8.81    0.46
  -1  -3  -2    8.19    0.46
   1  -3   2    9.67    0.45
   1  -3   2   10.54    0.86
   1  -3   2    8.15    0.40
  -1   3  -2    8.60    0.41
   1   3   2    8.31    0.44
  -1   3  -2    8.79    0.41
   2  -3   2   20.31    1.18
  -2  -3  -2   21.34    0.81
   2  -3   2   19.92    0.75
  -2  -3  -2   20.34    0.78
  -2  -3  -2   21.46    1.20
   2  -3   2   21.09    0.78
  -2   3  -2   19.28    0.72
   2   3   2   19.52    0.75
   2   3   2   20.33    0.75
   3  -3   2    9.71    0.57
  -3  -3  -2    8.68    0.83
  -3  -3  -2    9.43    0.59
  -3  -3  -2   11.86    0.59
   3  -3   2   10.48    0.89
   3  -3   2   10.88    0.59
  -3   3  -2   12.48    0.43
   3   3   2   10.16    0.46
   3   3   2   10.46    0.49
  -3   3  -2   11.82    0.61
   3   3   2   10.59    0.48
   3   3   2   12.00    0.61
  -4  -3  -2    1.01    0.30
   4  -3   2    1.43    0.30
   4  -3   2    0.84    0.28
   4  -3   2    0.73    0.44
   4   3   2    0.47    0.21
  -4   3  -2    0.59    0.20
   4   3   2    0.73    0.20
  -4   3  -2    0.71    0.18
   4   3   2    0.87    0.28
  -4   3  -2    0.55    0.28
   5  -3   2   16.44    0.85
   5  -3   2   16.41    1.16
  -5  -3  -2   17.83    0.90
  -5   3  -2   15.13    0.85
  -5   3  -2   17.03    0.73
   5   3   2   16.39    0.75
  -5   3  -2   15.64    0.70
   5   3   2   16.84    0.85
   5   3   2   16.16    0.77
   6  -3   2   20.32    1.31
   6  -3   2   20.58    1.02
  -6  -3  -2   21.18    1.06
   6   3   2   20.92    0.94
   6   3   2   19.67    0.90
   6   3   2   18.89    0.99
  -6   3  -2   19.89    1.03
  -6   3  -2   21.04    0.91
  -6   3  -2   19.12    0.86
   7  -3   2  151.85    4.76
   7  -3   2  151.50    4.30
  -7  -3  -2  147.18    4.34
  -7  -3  -2  150.42    3.88
  -7   3  -2  156.23    4.40
   7   3   2  155.61    4.46
   7   3   2  156.97    4.38
   7   3   2  157.93    4.15
   7   3   2  162.11    4.47
  -7   3  -2  153.70    4.40
  -7   3  -2  157.29    4.44
   8  -3   2   22.81    1.42
   8  -3   2   18.92    1.09
  -8  -3  -2   18.86    0.88
  -8  -3  -2   18.58    1.12
   8  -3   2   18.80    0.85
  -8   3  -2   18.97    0.98
   8   3   2   19.35    1.02
   8   3   2   19.95    1.09
   8   3   2   19.23    1.01
   8   3   2   18.07    0.99
  -8   3  -2   18.65    1.14
  -8   3  -2   17.70    0.96
  -9  -3  -2   59.82    1.95
   9  -3   2   58.43    2.23
   9  -3   2   60.54    1.93
   9  -3   2   57.97    2.50
  -9  -3  -2   62.01    2.32
  -9   3  -2   58.30    2.08
   9   3   2   64.33    2.11
   9   3   2   57.27    2.09
   9   3   2   57.93    2.12
  -9   3  -2   54.77    2.20
   9   3   2   59.84    2.19
  -9   3  -2   58.28    2.11
  10  -3   2   11.88    1.07
  10  -3   2   16.15    1.21
 -10  -3  -2   16.63    1.15
 -10  -3  -2   12.01    0.88
  10   3   2   13.18    0.93
  10   3   2   16.16    1.00
 -10   3  -2   13.23    0.95
  10   3   2   12.73    1.02
 -10   3  -2   14.02    1.07
 -10   3  -2   13.53    0.91
  10   3   2   13.29    0.93
  11  -3   2    3.29    0.72
  11  -3   2    2.59    0.62
 -11  -3  -2    3.08    0.66
 -11  -3  -2    3.83    0.57
  11   3   2    4.17    0.63
  11   3   2    2.45    0.56
 -11   3  -2    3.78    0.60
  11   3   2    3.66    0.71
 -11   3  -2    4.28    0.75
  12  -3   2    1.48    0.57
 -12  -3  -2    0.89    0.43
 -12  -3  -2    0.03    0.46
  12  -3   2    1.48    0.58
  12   3   2    0.20    0.37
  12   3   2    1.22    0.51
 -12   3  -2    0.63    0.44
 -12   3  -2    1.07    0.53
  12   3   2    0.43    0.50
  13  -3   2    2.81    0.70
  13  -3   2    3.15    0.75
 -13  -3  -2    5.10    0.87
  13   3   2    5.75    0.83
  13   3   2    3.51    0.67
  13   3   2    4.10    0.78
 -13   3  -2    3.94    0.70
 -13   3  -2    4.16    0.81
  14  -3   2    1.44    0.58
  14  -3   2    1.10    0.61
 -14  -3  -2    2.29    0.69
  14   3   2    2.20    0.62
  14   3   2    1.34    0.63
 -14   3  -2    1.88    0.69
 -14   3  -2    0.46    0.48
  14   3   2    1.48    0.52
 -15  -3  -2    1.32    0.62
  15  -3   2    1.61    0.67
  15  -3   2    1.71    0.66
  15   3   2    1.00    0.65
 -15   3  -2    1.64    0.65
  15   3   2    1.59    0.67
  15   3   2    1.13    0.59
 -15   3  -2    1.24    0.66
 -16  -3  -2   10.98    1.31
  16  -3   2    9.91    1.29
  16  -3   2    9.76    1.19
  16   3   2    8.68    1.14
 -16   3  -2   11.25    1.32
  16   3   2   11.44    1.23
  16   3   2   10.62    1.27
  17  -3   2    3.30    0.85
 -17  -3  -2    2.89    0.84
  17  -3   2    3.67    0.88
 -17   3  -2    2.87    0.86
  17   3   2    2.69    0.86
  17   3   2    3.76    0.85
  17   3   2    1.99    0.70
  18  -3   2    0.85    0.64
 -18  -3  -2    0.88    0.66
  18  -3   2   -0.48    0.57
  18   3   2   -1.24    0.52
  18   3   2   -0.40    0.51
 -18   3  -2    0.91    0.75
  18   3   2   -0.13    0.55
  19  -3   2    1.19    0.77
 -19  -3  -2    0.75    0.70
  19  -3   2    2.38    0.86
 -19   3  -2    1.16    0.80
  19   3   2    2.45    0.77
  19   3   2    1.76    0.77
  19   3   2    1.14    0.76
  20  -3   2    5.83    1.15
  20  -3   2    6.27    1.23
 -20  -3  -2    6.76    1.25
  20   3   2    7.52    1.19
  20   3   2    7.56    1.24
 -20   3  -2    6.32    1.30
  20   3   2    8.15    1.31
  21  -3   2    2.04    0.91
 -21  -3  -2    0.12    0.72
  21  -3   2    0.56    0.69
  21   3   2    0.92    0.79
 -21   3  -2    1.53    0.91
  21   3   2   -0.65    0.62
 -20  -4   2    0.97    0.78
  20  -4  -2    3.20    0.99
  20  -4  -2    1.92    0.89
 -20   4   2    2.69    1.01
  20   4  -2    2.64    1.00
  20   4  -2    1.71    0.81
  19  -4  -2    3.73    1.03
 -19  -4   2    1.20    0.75
  19  -4  -2    2.91    0.91
  19   4  -2    4.35    1.06
 -19   4   2    0.97    0.82
  19   4  -2    2.73    0.86
  18  -4  -2    2.75    1.00
 -18  -4   2    5.29    1.06
  18  -4  -2    2.62    0.82
  18   4  -2    3.54    0.88
 -18   4   2    3.36    1.02
  18   4  -2    3.37    0.96
  17  -4  -2    2.27    0.74
  17  -4  -2    2.04    0.86
 -17  -4   2    1.83    0.76
  17   4  -2    0.71    0.67
  17   4  -2    2.35    0.75
 -17   4   2    1.49    0.84
  16  -4  -2    4.04    1.03
 -16  -4   2    3.28    0.82
  16  -4  -2    3.08    0.80
  16   4  -2    3.04    0.88
 -16   4   2    2.97    0.77
  16   4  -2    2.55    0.76
 -16   4   2    3.66    0.93
  15  -4  -2    2.08    0.74
  15  -4  -2    2.47    0.82
 -15  -4   2    2.43    0.75
 -15   4   2    2.17    0.65
  15   4  -2    0.23    0.55
  15   4  -2    0.75    0.67
  15   4  -2    0.98    0.58
 -15   4   2    0.55    0.70
 -14  -4   2    0.37    0.53
  14  -4  -2    0.24    0.48
  14  -4  -2    0.68    0.61
  14   4  -2   -0.37    0.44
  14   4  -2    0.75    0.58
 -14   4   2    0.34    0.63
 -14   4   2    0.64    0.49
  14   4  -2   -0.21    0.46
  13  -4  -2    2.24    0.64
  13  -4  -2    1.66    0.71
 -13  -4   2    1.21    0.59
  13   4  -2    1.71    0.56
  13   4  -2    1.29    0.58
 -13   4   2    1.47    0.67
  13   4  -2    1.55    0.53
 -13   4   2    0.26    0.48
  12  -4  -2    2.95    0.69
 -12  -4   2    3.37    0.71
  12  -4  -2    3.06    0.82
 -12   4   2    4.77    0.70
  12   4  -2    4.41    0.79
  12   4  -2    2.76    0.61
  12   4  -2    4.21    0.71
 -12   4   2    3.47    0.77
  11  -4  -2   13.81    1.19
  11  -4  -2   13.58    1.43
 -11  -4   2   12.37    1.15
  11   4  -2   11.96    0.93
  11   4  -2   14.52    1.15
 -11   4   2   13.93    1.28
 -11   4   2   12.53    0.95
  11   4  -2   14.59    1.07
  10  -4  -2   14.20    1.07
  10  -4  -2   15.51    1.56
 -10  -4   2   15.13    1.11
  10   4  -2   14.11    1.03
 -10   4   2   14.17    0.97
  10   4  -2   12.74    0.95
 -10   4   2   17.04    1.26
  10   4  -2   14.17    1.00
 -10   4   2   13.61    0.93
   9  -4  -2   23.63    1.62
  -9  -4   2   23.02    1.31
   9  -4  -2   21.26    1.26
  -9   4   2   20.54    1.30
   9   4  -2   20.73    1.12
   9   4  -2   21.21    1.13
  -9   4   2   22.55    1.14
   9   4  -2   22.71    1.21
   9   4  -2   22.62    1.13
  -9   4   2   20.48    1.07
   8  -4  -2    0.75    0.39
  -8  -4   2    0.12    0.36
   8  -4  -2    0.88    0.60
  -8   4   2    0.12    0.39
  -8   4   2    0.07    0.28
   8   4  -2    0.48    0.38
   8   4  -2    0.10    0.29
   8   4  -2   -0.04    0.28
   8   4  -2    0.30    0.34
  -8   4   2    0.43    0.32
   7  -4  -2    1.91    0.65
   7  -4  -2    0.70    0.37
  -7  -4   2    0.42    0.39
   7   4  -2    1.02    0.35
  -7   4   2    0.95    0.32
   7   4  -2    0.89    0.39
   7   4  -2    0.98    0.33
   7   4  -2    0.74    0.31
  -7   4   2    1.22    0.32
  -7   4   2    1.01    0.45
  -6  -4   2    0.96    0.35
   6  -4  -2    0.78    0.34
   6  -4  -2    1.40    0.57
   6   4  -2    0.66    0.31
  -6   4   2    1.16    0.27
  -6   4   2    0.08    0.23
   6   4  -2    0.81    0.28
   6   4  -2    0.82    0.33
  -6   4   2    0.82    0.38
   6   4  -2    0.61    0.27
   5  -4  -2    4.65    0.82
   5  -4  -2    4.96    0.51
  -5  -4   2    6.40    0.59
   5   4  -2    4.96    0.50
   5   4  -2    5.19    0.43
  -5   4   2    4.48    0.38
  -5   4   2    5.11    0.58
  -5   4   2    4.59    0.40
   5   4  -2    5.42    0.43
   4  -4  -2   14.38    1.24
   4  -4  -2   15.59    0.76
  -4  -4   2   16.32    0.78
  -4  -4   2   15.46    1.14
  -4   4   2   16.50    0.83
  -4   4   2   16.14    0.60
   4   4  -2   15.65    0.72
  -4   4   2   12.53    0.55
   4   4  -2   13.50    0.54
   4   4  -2   16.59    0.61
  -3  -4   2    1.27    0.27
  -3  -4   2    1.57    0.26
   3  -4  -2    2.22    0.34
  -3  -4   2    1.69    0.52
   3  -4  -2    1.62    0.28
   3  -4  -2    0.57    0.48
   3   4  -2    1.42    0.27
  -3   4   2    1.79    0.35
  -2  -4   2   20.94    0.74
  -2  -4   2   20.41    1.31
  -2  -4   2   18.72    0.67
   2  -4  -2   18.99    0.77
   2  -4  -2   21.02    1.39
   2  -4  -2   20.25    0.75
  -2   4   2   20.17    0.80
   2   4  -2   19.24    0.69
  -1  -4   2    6.29    0.85
   1  -4  -2    6.50    0.39
   1  -4  -2    5.54    0.84
   1  -4  -2    5.81    0.39
  -1   4   2    6.25    0.44
   0  -4  -2    1.30    0.54
   0  -4  -2    1.74    0.22
   0  -4  -2    1.59    0.22
   0  -4   2    1.54    0.55
   0   4   2    1.72    0.25
   1  -4   2   23.18    1.47
  -1  -4  -2   22.90    0.81
  -1  -4  -2   25.05    1.45
   1   4   2   21.95    0.79
   2  -4   2   33.37    1.10
  -2  -4  -2   32.99    1.12
   2  -4   2   35.67    1.86
  -2  -4  -2   35.03    1.79
  -2  -4  -2   37.43    1.17
   2  -4   2   36.39    1.13
  -2   4  -2   36.68    1.13
   2   4   2   35.99    1.17
   3  -4   2   30.79    1.09
  -3  -4  -2   29.83    1.64
   3  -4   2   30.42    1.74
  -3  -4  -2   30.47    1.10
   3  -4   2   30.20    1.08
   3   4   2   31.61    1.01
   3   4   2   31.14    1.12
   3   4   2   33.49    1.02
  -3   4  -2   31.70    1.11
   3   4   2   28.56    0.96
  -4  -4  -2   74.12    2.27
   4  -4   2   75.27    3.02
   4  -4   2   75.62    2.25
   4   4   2   73.32    2.20
   4   4   2   70.97    2.13
  -4   4  -2   68.82    2.05
  -4   4  -2   80.82    2.13
  -4   4  -2   71.98    2.18
   4   4   2   77.17    2.19
   5  -4   2    5.41    0.57
   5  -4   2    6.44    0.91
  -5  -4  -2    6.14    0.60
  -5   4  -2    4.95    0.56
   5   4   2    5.41    0.54
  -5   4  -2    4.57    0.43
   5   4   2    4.82    0.47
   5   4   2    5.25    0.46
   5   4   2    5.97    0.58
  -5   4  -2    4.97    0.43
   6  -4   2    2.09    0.65
   6  -4   2    2.00    0.42
  -6  -4  -2    2.11    0.44
   6   4   2    2.35    0.47
  -6   4  -2    2.21    0.35
  -6   4  -2    2.06    0.44
  -6   4  -2    1.76    0.35
   6   4   2    2.48    0.47
   6   4   2    1.91    0.35
   6   4   2    2.01    0.38
   7  -4   2    0.31    0.51
  -7  -4  -2    0.15    0.35
   7  -4   2    0.37    0.35
  -7   4  -2    0.14    0.35
   7   4   2    0.44    0.29
  -7   4  -2    0.28    0.28
   7   4   2    0.15    0.30
  -7   4  -2   -0.25    0.23
   7   4   2   -0.01    0.34
   7   4   2    0.00    0.31
   7   4   2    0.67    0.37
   8  -4   2    0.22    0.46
  -8  -4  -2   -0.43    0.35
   8  -4   2   -0.16    0.32
   8   4   2   -0.17    0.28
  -8   4  -2    0.22    0.30
   8   4   2    0.09    0.31
   8   4   2    0.17    0.38
   8   4   2    0.21    0.34
  -8   4  -2    0.00    0.40
  -8   4  -2    0.29    0.30
   8   4   2    0.40    0.40
   9  -4   2    3.55    0.83
  -9  -4  -2    3.16    0.61
   9  -4   2    2.20    0.56
  -9   4  -2    3.00    0.51
  -9   4  -2    4.49    0.58
  -9   4  -2    3.53    0.66
   9   4   2    3.77    0.57
   9   4   2    4.30    0.67
   9   4   2    3.02    0.56
   9   4   2    3.34    0.63
   9   4   2    3.96    0.58
  10  -4   2    0.16    0.42
 -10  -4  -2    0.13    0.41
  10  -4   2    0.53    0.52
  10   4   2    0.08    0.42
 -10   4  -2    0.56    0.38
 -10   4  -2    0.27    0.43
 -10   4  -2    0.13    0.38
  10   4   2   -0.26    0.36
  10   4   2   -0.02    0.33
  10   4   2    0.01    0.41
  11  -4   2   14.28    1.12
  11  -4   2   15.24    1.53
 -11  -4  -2   15.38    1.19
 -11   4  -2   15.53    1.07
 -11   4  -2   14.81    1.28
  11   4   2   15.38    1.12
  11   4   2   14.33    1.13
  11   4   2   15.46    1.09
  11   4   2   16.58    1.24
  12  -4   2    6.78    0.93
  12  -4   2    7.01    1.14
 -12  -4  -2    6.76    0.93
  12   4   2    5.52    0.86
  12   4   2    6.76    0.87
 -12   4  -2    6.26    0.80
  12   4   2    8.71    1.05
  12   4   2    7.22    0.90
 -12   4  -2    7.64    1.03
  13  -4   2    4.68    0.83
 -13  -4  -2    2.96    0.73
  13  -4   2    3.35    0.85
 -13   4  -2    4.62    0.78
 -13   4  -2    3.43    0.80
  13   4   2    1.98    0.70
  13   4   2    3.60    0.79
  13   4   2    3.33    0.66
  13   4   2    2.92    0.69
 -14  -4  -2    1.79    0.67
  14  -4   2    1.00    0.60
  14  -4   2    1.94    0.78
 -14   4  -2    0.02    0.59
  14   4   2    0.52    0.58
 -14   4  -2    2.02    0.64
  14   4   2    0.46    0.56
  14   4   2    1.32    0.63
  14   4   2    0.83    0.63
  15  -4   2    1.48    0.73
  15  -4   2    2.32    0.75
 -15  -4  -2    1.83    0.70
 -15   4  -2    3.46    0.79
  15   4   2    2.84    0.75
 -15   4  -2    3.29    0.86
  15   4   2    1.54    0.68
  15   4   2    1.44    0.63
  15   4   2    2.23    0.76
  16  -4   2    4.40    0.95
  16  -4   2    4.08    1.05
 -16  -4  -2    4.32    0.93
  16   4   2    4.25    0.93
  16   4   2    2.83    0.78
 -16   4  -2    3.71    0.95
  16   4   2    3.70    0.86
 -17  -4  -2    6.93    1.14
  17  -4   2    8.59    1.40
  17  -4   2    6.08    1.11
  17   4   2    8.59    1.19
 -17   4  -2   10.44    1.44
  17   4   2    9.75    1.34
  17   4   2    7.93    1.18
  18  -4   2    2.15    0.84
  18  -4   2    1.18    0.89
 -18  -4  -2    1.03    0.68
  18   4   2    2.17    0.81
 -18   4  -2    2.65    0.96
  18   4   2    0.68    0.73
  18   4   2    1.99    0.90
 -19  -4  -2    0.19    0.72
  19  -4   2    0.66    0.78
  19  -4   2    0.77    0.74
 -19   4  -2    0.67    0.87
  19   4   2    1.72    0.78
  19   4   2    1.40    0.80
 -17  -5   2    2.51    0.85
  17  -5  -2    3.61    1.15
  17  -5  -2    2.17    0.79
  17   5  -2    2.35    0.82
 -17   5   2    4.02    1.04
  17   5  -2    6.01    1.13
 -16  -5   2    1.96    0.80
  16  -5  -2    1.29    0.85
  16  -5  -2    0.90    0.68
  16   5  -2    0.86    0.74
  16   5  -2    0.88    0.82
  16   5  -2    1.33    0.67
 -16   5   2   -0.29    0.62
  15  -5  -2    0.87    0.75
  15  -5  -2    1.46    0.66
 -15  -5   2    0.45    0.57
 -15   5   2    0.83    0.56
  15   5  -2    0.02    0.56
  15   5  -2    0.08    0.53
  14  -5  -2    1.13    0.61
 -14  -5   2    0.06    0.53
  14  -5  -2    1.31    0.84
 -14   5   2    0.86    0.57
  14   5  -2    0.66    0.53
  14   5  -2    1.13    0.64
  13  -5  -2    1.38    0.60
  13  -5  -2    1.03    0.72
 -13  -5   2    1.36    0.60
 -13   5   2    0.95    0.51
  13   5  -2    0.93    0.61
  13   5  -2    0.70    0.52
  12  -5  -2   -0.12    0.61
 -12  -5   2    0.39    0.49
  12  -5  -2    0.38    0.47
 -12   5   2    0.48    0.46
  12   5  -2    0.67    0.53
  12   5  -2    0.15    0.43
  11  -5  -2    0.95    0.74
  11  -5  -2    1.40    0.53
 -11  -5   2    1.43    0.56
 -11   5   2    1.59    0.52
  11   5  -2    0.79    0.49
  10  -5  -2    7.93    0.87
 -10  -5   2    7.20    0.86
  10  -5  -2    6.13    1.13
 -10   5   2    7.91    0.80
  10   5  -2    7.28    0.78
  -9  -5   2    5.25    0.71
   9  -5  -2    3.92    1.00
   9  -5  -2    4.83    0.67
   9   5  -2    4.18    0.62
   9   5  -2    4.78    0.62
  -9   5   2    4.02    0.58
  -9   5   2    4.03    0.60
   8  -5  -2    3.44    0.89
  -8  -5   2    3.92    0.61
   8  -5  -2    4.67    0.63
  -8   5   2    3.44    0.53
   8   5  -2    2.56    0.49
   8   5  -2    2.54    0.50
  -8   5   2    3.20    0.49
  -7  -5   2    2.98    0.52
   7  -5  -2    1.86    0.42
   7  -5  -2    4.23    0.93
  -7   5   2    2.58    0.45
  -7   5   2    2.04    0.39
   7   5  -2    2.78    0.45
   7   5  -2    2.00    0.41
  -6  -5   2    7.14    0.64
   6  -5  -2    6.93    1.13
   6  -5  -2    7.62    0.64
   6   5  -2    7.34    0.58
  -6   5   2    7.87    0.59
  -6   5   2    8.00    0.58
   6   5  -2    7.13    0.59
  -5  -5   2    5.35    0.52
   5  -5  -2    5.73    0.52
   5  -5  -2    4.35    0.90
  -5   5   2    4.85    0.43
   5   5  -2    5.15    0.47
   5   5  -2    4.22    0.41
  -5   5   2    4.95    0.46
  -4  -5   2    0.32    0.46
   4  -5  -2    1.34    0.29
  -4  -5   2    0.63    0.25
   4  -5  -2    0.75    0.64
  -4   5   2    0.68    0.22
   4   5  -2    0.94    0.22
   4   5  -2    0.63    0.23
  -4   5   2    0.65    0.21
   3  -5  -2   22.91    1.68
  -3  -5   2   22.33    1.50
   2  -5  -2    5.03    0.95
  -2  -5   2    3.68    0.81
  -1  -5   2    3.93    0.81
   1  -5  -2    4.12    0.89
   0  -5   2   37.42    2.01
   0  -5  -2   32.14    1.92
   1  -5   2    5.30    0.92
  -1  -5  -2    3.13    0.76
  -2  -5  -2    9.22    1.11
  -2  -5  -2   10.75    0.50
   2  -5   2   11.04    1.28
  -3  -5  -2    2.69    0.34
   3  -5   2    1.51    0.67
  -3  -5  -2    1.45    0.61
  -3   5  -2    2.56    0.27
   3   5   2    2.52    0.31
   3   5   2    1.79    0.25
   4  -5   2    3.20    0.41
   4  -5   2    4.66    0.95
  -4  -5  -2    4.17    0.45
   4   5   2    2.90    0.38
  -4   5  -2    2.96    0.31
   4   5   2    3.08    0.37
  -4   5  -2    3.76    0.36
  -5  -5  -2   15.69    0.87
   5  -5   2   15.82    1.59
   5  -5   2   17.46    0.89
   5   5   2   15.13    0.82
   5   5   2   16.11    0.81
  -5   5  -2   16.46    0.79
  -6  -5  -2    3.03    0.49
   6  -5   2    4.14    0.53
   6  -5   2    1.72    0.73
  -6   5  -2    2.29    0.38
   6   5   2    2.41    0.44
  -6   5  -2    2.19    0.39
   6   5   2    3.26    0.46
  -7  -5  -2   10.31    0.88
   7  -5   2    9.69    0.85
   7  -5   2    9.99    1.36
  -7   5  -2    8.92    0.69
   7   5   2    9.57    0.74
   7   5   2    8.57    0.72
  -7   5  -2   10.29    0.73
   8  -5   2    6.27    1.13
   8  -5   2    7.33    0.78
  -8  -5  -2    5.76    0.72
  -8   5  -2    6.48    0.67
   8   5   2    6.34    0.70
   8   5   2    7.17    0.71
  -8   5  -2    6.68    0.68
   9  -5   2    2.69    0.87
  -9  -5  -2    1.78    0.52
   9  -5   2    1.44    0.50
  -9   5  -2    1.35    0.45
   9   5   2    1.39    0.47
  -9   5  -2    1.99    0.48
  10  -5   2    4.80    0.76
  10  -5   2    6.09    1.14
 -10  -5  -2    5.41    0.80
  10   5   2    5.06    0.72
 -10   5  -2    4.82    0.69
  11  -5   2    5.50    0.84
 -11  -5  -2    4.53    0.78
  11  -5   2    3.89    1.00
  11   5   2    4.85    0.75
  11   5   2    4.67    0.81
 -11   5  -2    4.96    0.72
 -12  -5  -2    2.04    0.66
  12  -5   2    1.20    0.58
  12  -5   2    1.24    0.76
  12   5   2    0.97    0.59
  12   5   2    0.71    0.50
 -12   5  -2    1.58    0.58
 -13  -5  -2    1.03    0.60
  13  -5   2    0.22    0.65
  13  -5   2    1.07    0.59
  13   5   2    0.25    0.48
  13   5   2    0.68    0.58
 -13   5  -2    0.57    0.52
  14  -5   2    5.85    1.22
  14  -5   2    2.53    0.73
 -14  -5  -2    3.96    0.84
 -14   5  -2    2.09    0.67
  14   5   2    2.37    0.74
  14   5   2    3.69    0.78
  14   5   2    3.42    0.86
  15  -5   2    3.86    1.14
 -15  -5  -2    3.82    0.89
  15  -5   2    4.20    0.91
  15   5   2    4.31    0.95
  15   5   2    4.07    0.89
  15   5   2    3.98    0.84
 -15   5  -2    3.69    0.83
  16  -5   2    1.35    0.89
 -16  -5  -2    1.22    0.72
  16  -5   2    0.08    0.61
  16   5   2   -0.20    0.69
  16   5   2   -0.40    0.63
  17  -5   2    0.04    0.64
 -17  -5  -2   -0.34    0.58
  17   5   2    1.18    0.79
  17   5   2   -0.37    0.63
 -14  -6   2   10.25    1.20
  14  -6  -2   10.88    1.22
 -14   6   2   10.38    1.24
  13  -6  -2    0.44    0.59
  13  -6  -2   -0.28    0.75
 -13  -6   2    1.00    0.61
  13   6  -2    1.03    0.64
 -13   6   2    0.62    0.60
  12  -6  -2    0.20    0.72
  12  -6  -2   -0.05    0.53
 -12  -6   2   -0.04    0.50
  12   6  -2    0.77    0.52
 -12   6   2   -0.19    0.45
  11  -6  -2    0.89    0.53
  11  -6  -2    0.43    0.76
 -11  -6   2    0.98    0.53
 -11   6   2    1.46    0.56
  11   6  -2   -0.09    0.46
  10  -6  -2   -0.50    0.64
 -10  -6   2    0.06    0.40
  10  -6  -2    0.15    0.44
  10   6  -2    0.16    0.42
 -10   6   2   -0.18    0.36
  -9  -6   2    1.15    0.47
   9  -6  -2    1.93    0.90
   9  -6  -2    1.52    0.49
  -9   6   2    1.34    0.47
   9   6  -2    0.23    0.42
   8  -6  -2    1.95    0.48
   8  -6  -2    0.66    0.77
  -8  -6   2    1.51    0.45
  -8   6   2    1.47    0.42
   8   6  -2    0.98    0.42
  -8   6   2    1.82    0.47
   8   6  -2    2.14    0.50
   7  -6  -2    1.70    0.84
   7   6  -2    3.90    0.55
  -7   6   2    4.05    0.55
  -7   6   2    4.42    0.54
   7   6  -2    4.27    0.55
   6  -6  -2    1.40    0.80
   6   6  -2    1.80    0.41
   6   6  -2    1.52    0.38
  -6   6   2    1.87    0.40
  -6   6   2    1.76    0.37
   5  -6  -2    4.88    1.09
  -5   6   2    4.76    0.47
   5   6  -2    4.56    0.47
   5   6  -2    5.28    0.52
  -5   6   2    4.43    0.49
   4  -6  -2    0.23    0.64
   4   6  -2    0.81    0.25
  -4   6   2    0.93    0.27
  -4   6   2    0.68    0.29
   4   6  -2    0.67    0.28
  -3  -6   2    2.88    0.79
   3  -6  -2    4.44    1.01
  -2  -6   2    3.53    0.88
   2  -6  -2    2.05    0.79
  -1  -6   2    1.16    0.69
   1  -6  -2    2.70    0.81
   0  -6   2    1.13    0.71
   0  -6  -2    1.17    0.67
   1  -6   2   14.20    1.59
  -1  -6  -2   14.28    1.55
  -2  -6  -2    2.27    0.78
   2  -6   2    3.58    0.87
   2   6   2    1.53    0.29
   3  -6   2    1.55    0.80
   3   6   2    2.39    0.36
  -3   6  -2    3.08    0.34
   3   6   2    2.66    0.34
   4  -6   2    1.39    0.78
  -4   6  -2    1.95    0.33
   4   6   2    2.19    0.36
   4   6   2    1.85    0.37
  -4   6  -2    2.05    0.32
   5  -6   2    3.25    1.01
   5   6   2    2.09    0.40
   5   6   2    3.45    0.49
  -5   6  -2    2.99    0.41
  -5   6  -2    3.13    0.43
   6  -6   2    2.12    0.92
  -6   6  -2    3.12    0.46
   6   6   2    2.18    0.46
  -6   6  -2    2.96    0.45
   6   6   2    2.67    0.46
  -7  -6  -2    9.58    0.78
   7  -6   2    9.16    1.42
   7   6   2    9.74    0.82
   7   6   2    9.46    0.79
  -7   6  -2    9.04    0.77
  -7   6  -2    8.84    0.75
  -8  -6  -2   15.58    1.00
   8  -6   2   14.99    1.00
   8  -6   2   15.11    1.81
   8   6   2   12.85    0.96
  -8   6  -2   15.02    0.98
  -8   6  -2   14.61    0.97
   9  -6   2    1.23    0.53
  -9  -6  -2    1.69    0.53
   9  -6   2    1.17    0.84
  -9   6  -2    0.67    0.43
   9   6   2    1.15    0.50
  10  -6   2    0.44    0.79
  10  -6   2    0.19    0.49
 -10  -6  -2    0.46    0.47
  10   6   2    0.92    0.49
 -10   6  -2    0.71    0.47
  11  -6   2    0.32    0.51
 -11  -6  -2    0.01    0.49
  11  -6   2    0.04    0.78
 -11   6  -2    0.96    0.52
  11   6   2    0.54    0.50
  12  -6   2    2.07    0.68
 -12  -6  -2    1.80    0.64
  12  -6   2    3.12    1.07
  12   6   2    0.99    0.57
 -12   6  -2    1.27    0.61
  13  -6   2    1.09    0.63
 -13  -6  -2    1.44    0.65
  13  -6   2    0.86    0.87
 -13   6  -2    1.26    0.60
  13   6   2    0.53    0.60
  -7   7   2    3.36    0.53
  -7   7   2    3.61    0.61
   7   7  -2    2.35    0.53
   7   7  -2    3.38    0.53
   6  -7  -2    1.86    0.91
  -6   7   2    2.03    0.50
   6   7  -2    1.80    0.43
   6   7  -2    1.85    0.46
  -6   7   2    1.19    0.37
   5  -7  -2   -0.23    0.64
  -5   7   2    0.62    0.35
  -5   7   2    0.89    0.33
   5   7  -2    0.97    0.33
   5   7  -2    0.67    0.36
   4  -7  -2    4.65    1.13
   4   7  -2    5.17    0.47
  -4   7   2    4.77    0.45
  -4   7   2    4.47    0.50
   4   7  -2    3.21    0.46
   3  -7  -2   -0.07    0.71
  -3   7   2    0.67    0.24
   2  -7  -2   -0.25    0.63
  -2  -7   2   -0.07    0.57
   1  -7  -2    2.25    0.87
  -1  -7   2    1.00    0.69
   0  -7  -2    2.52    0.92
   0  -7   2    2.39    0.89
  -1  -7  -2    0.53    0.65
   1  -7   2    0.17    0.67
   2  -7   2    0.67    0.74
   2   7   2    0.90    0.29
   3  -7   2   -0.62    0.65
  -3   7  -2    1.16    0.30
   3   7   2    0.93    0.33
   3   7   2    1.48    0.32
   4  -7   2   12.11    1.65
  -4   7  -2    8.52    0.60
   4   7   2   10.11    0.74
  -4   7  -2   10.24    0.68
   4   7   2   11.20    0.70
   5  -7   2    0.44    0.70
   5   7   2    1.25    0.42
  -5   7  -2    1.35    0.37
  -5   7  -2    1.03    0.36
   5   7   2    1.78    0.40
  -6   7  -2    0.13    0.34
   6   7   2   -0.04    0.34
  -6   7  -2    0.06    0.36
   6   7   2   -0.09    0.32
 -24   0   3    1.25    0.98
  24   0  -3    1.63    0.80
  24   0  -3    1.35    0.92
  24   0  -3    2.07    0.95
  23   0  -3    1.08    0.85
  23   0  -3    1.09    0.76
 -23   0   3    0.70    0.87
 -22   0   3    3.36    1.04
  22   0  -3    3.11    0.86
  22   0  -3    0.82    0.76
  22   0  -3    2.90    1.02
 -22   0   3    0.49    0.93
  21   0  -3    0.10    0.58
  21   0  -3   -0.17    0.70
 -21   0   3   -0.61    0.68
 -21   0   3   -0.60    0.69
  21   0  -3    0.82    0.74
  20   0  -3    0.48    0.68
 -20   0   3    0.58    0.71
 -20   0   3    2.06    0.81
  20   0  -3    0.85    0.61
  20   0  -3    0.37    0.72
 -19   0   3    1.78    0.80
 -19   0   3    1.62    0.80
  19   0  -3    2.50    0.81
  19   0  -3    0.40    0.57
  19   0  -3    2.20    0.81
 -18   0   3    7.36    1.16
  18   0  -3    9.92    1.13
  18   0  -3   11.33    1.30
 -18   0   3    8.17    1.19
  18   0  -3    7.34    1.11
  17   0  -3    0.51    0.63
 -17   0   3    0.52    0.64
 -17   0   3    0.93    0.63
  17   0  -3    1.61    0.70
  17   0  -3    0.75    0.53
 -16   0   3    6.29    1.01
 -16   0   3    6.59    1.03
  16   0  -3    6.42    0.97
  16   0  -3    6.43    0.97
  16   0  -3    7.00    0.90
  15   0  -3    4.15    0.72
  15   0  -3    4.32    0.80
  15   0  -3    3.95    0.76
 -15   0   3    4.30    0.83
 -15   0   3    3.55    0.80
  14   0  -3    0.93    0.54
 -14   0   3    2.23    0.67
  14   0  -3    0.13    0.41
  14   0  -3    1.27    0.53
 -14   0   3    0.69    0.51
  13   0  -3    0.15    0.36
 -13   0   3   -0.93    0.34
 -13   0   3    0.39    0.44
  13   0  -3    0.47    0.44
  13   0  -3   -0.16    0.36
  12   0  -3   36.23    1.70
  12   0  -3   33.10    1.46
 -12   0   3   35.18    1.55
  12   0  -3   31.29    1.52
 -12   0   3   33.82    1.72
 -12   0   3   32.81    1.66
  11   0  -3    3.73    0.56
 -11   0   3    3.12    0.62
  11   0  -3    2.86    0.55
 -11   0   3    2.43    0.45
  11   0  -3    3.00    0.48
 -11   0   3    3.52    0.63
  11   0  -3    3.58    0.60
  10   0  -3  145.84    4.23
  10   0  -3  145.54    4.17
  10   0  -3  145.84    4.30
 -10   0   3  141.45    4.38
 -10   0   3  142.50    4.29
 -10   0   3  145.49    4.26
  10   0  -3  147.12    3.98
  -9   0   3   31.98    1.35
   9   0  -3   35.46    1.34
  -9   0   3   32.45    1.48
   9   0  -3   32.20    1.40
  -9   0   3   31.47    1.50
   9   0  -3   32.24    1.47
   9   0  -3   34.68    1.31
   8   0  -3    4.10    0.48
   8   0  -3    4.54    0.55
   8   0  -3    4.98    0.58
  -8   0   3    4.63    0.60
  -8   0   3    4.33    0.59
  -8   0   3    5.18    0.52
   8   0  -3    4.11    0.45
  -7   0   3    5.51    0.62
  -7   0   3    4.01    0.46
   7   0  -3    4.45    0.48
   7   0  -3    4.02    0.50
   7   0  -3    3.17    0.44
  -7   0   3    4.15    0.59
   7   0  -3    4.57    0.47
   6   0  -3    2.72    0.37
   6   0  -3    3.29    0.38
   6   0  -3    3.02    0.43
  -6   0   3    3.14    0.38
  -6   0   3    3.60    0.50
  -6   0   3    2.67    0.49
   6   0  -3    3.10    0.42
  -5   0   3   77.93    2.40
   5   0  -3   77.62    2.25
  -5   0   3   79.00    2.36
   5   0  -3   76.41    2.26
   5   0  -3   76.33    2.29
  -5   0   3   79.23    2.29
   5   0  -3   76.99    2.13
  -4   0   3    0.63    0.22
   4   0  -3    0.73    0.23
   4   0  -3    1.16    0.25
  -4   0   3    0.81    0.35
   4   0  -3    0.14    0.23
  -4   0   3    0.99    0.25
   4   0  -3    0.76    0.24
  -4   0   3    0.42    0.31
   4   0  -3    0.76    0.28
  -3   0   3    7.01    0.56
   3   0  -3    7.48    0.48
   3   0  -3    7.61    0.50
   3   0  -3    7.83    0.45
  -3   0   3    7.53    0.44
   3   0  -3    7.70    0.45
   3   0  -3    7.36    0.52
  -3   0   3    6.93    0.56
   2   0  -3   16.12    0.70
   2   0  -3   15.57    0.65
   2   0  -3   17.23    0.67
  -2   0   3   16.36    0.63
  -2   0   3   16.38    0.75
  -2   0   3   16.63    0.77
   1   0  -3  462.71   11.76
  -1   0   3  464.48   11.17
   1   0  -3  472.39   11.38
  -1   0   3  461.77   11.75
   1   0  -3  462.64   11.12
   1   0  -3  472.78   11.76
  -1   0   3  446.27   11.75
   0   0  -3    9.14    0.42
   0   0   3    8.05    0.42
   0   0   3    7.25    0.50
   0   0   3    9.43    0.44
   0   0   3    8.80    0.52
   0   0  -3    9.04    0.50
   0   0  -3    8.81    0.41
   0   0  -3    8.37    0.44
  -1   0  -3  250.53    6.41
  -1   0  -3  246.91    6.25
  -1   0  -3  248.91    6.41
   1   0   3  251.45    6.13
   1   0   3  248.56    6.28
  -1   0  -3  248.80    6.12
  -2   0  -3    4.35    0.38
  -2   0  -3    4.68    0.40
  -2   0  -3    5.04    0.40
   2   0   3    5.49    0.37
   2   0   3    4.67    0.40
  -2   0  -3    5.24    0.37
   2   0   3    4.28    0.41
  -3   0  -3  129.19    3.46
   3   0   3  128.83    3.38
   3   0   3  127.08    3.47
  -3   0  -3  126.34    3.38
  -3   0  -3  129.69    3.48
   3   0   3  128.21    3.47
   3   0   3  124.30    3.20
  -3   0  -3  128.71    3.47
   4   0   3    9.61    0.66
  -4   0  -3    9.43    0.54
  -4   0  -3   10.01    0.64
   4   0   3    8.82    0.53
   4   0   3    8.11    0.52
   4   0   3    9.30    0.65
  -4   0  -3   10.14    0.63
  -5   0  -3   12.98    0.79
   5   0   3   11.73    0.66
  -5   0  -3   12.37    0.67
  -5   0  -3   12.52    0.79
   5   0   3   12.96    0.74
   5   0   3   10.81    0.63
   5   0   3   12.36    0.77
   6   0   3    1.09    0.29
  -6   0  -3    0.59    0.32
   6   0   3    0.87    0.35
  -6   0  -3    0.47    0.30
   6   0   3    0.55    0.27
  -6   0  -3    1.05    0.30
   6   0   3   -0.04    0.27
  -7   0  -3   18.47    1.05
   7   0   3   23.21    1.01
   7   0   3   22.15    1.09
  -7   0  -3   21.58    1.10
   7   0   3   22.17    1.08
   7   0   3   21.87    1.10
   7   0   3   23.47    1.00
  -7   0  -3   20.35    0.96
   8   0   3   18.32    0.91
  -8   0  -3   15.10    1.00
   8   0   3   18.99    1.04
  -8   0  -3   17.16    0.93
   8   0   3   18.46    1.03
   8   0   3   19.33    1.07
   8   0   3   16.98    0.92
  -8   0  -3   18.54    1.08
  -9   0  -3   -0.34    0.24
   9   0   3    0.27    0.37
  -9   0  -3    0.13    0.37
  -9   0  -3    0.15    0.32
   9   0   3   -0.07    0.32
   9   0   3    0.47    0.35
   9   0   3   -0.24    0.27
 -10   0  -3   15.13    1.09
 -10   0  -3   15.06    0.93
  10   0   3   15.27    1.03
  10   0   3   14.86    1.04
  10   0   3   15.90    1.07
  10   0   3   16.06    0.94
 -10   0  -3   14.27    1.09
  11   0   3    8.10    0.89
 -11   0  -3    9.10    0.95
  11   0   3    9.80    0.94
  11   0   3    9.80    0.87
 -11   0  -3    8.18    0.80
 -11   0  -3    7.51    0.89
  11   0   3    8.72    0.90
  12   0   3   40.66    1.93
 -12   0  -3   42.61    1.98
  12   0   3   43.56    1.92
 -12   0  -3   39.41    1.92
  12   0   3   42.63    1.73
  12   0   3   43.60    1.92
  13   0   3   -0.04    0.45
  13   0   3    0.75    0.51
 -13   0  -3    0.57    0.49
 -13   0  -3    0.45    0.53
  13   0   3   -0.32    0.38
  13   0   3    0.66    0.47
  14   0   3   44.47    2.16
 -14   0  -3   47.83    2.19
  14   0   3   41.83    2.06
  14   0   3   44.54    1.93
 -14   0  -3   43.66    2.19
  14   0   3   40.74    2.03
  15   0   3    0.94    0.65
  15   0   3    0.15    0.54
 -15   0  -3    0.00    0.52
  15   0   3    0.58    0.47
  15   0   3    0.08    0.52
 -15   0  -3    0.37    0.57
 -16   0  -3   60.13    2.72
  16   0   3   63.47    2.53
  16   0   3   59.82    2.67
 -16   0  -3   65.11    2.89
  16   0   3   61.11    2.79
  17   0   3   11.95    1.21
 -17   0  -3   10.78    1.33
  17   0   3   10.81    1.33
  17   0   3   10.91    1.29
 -17   0  -3   11.87    1.41
 -18   0  -3    9.68    1.33
 -18   0  -3    9.19    1.29
  18   0   3    9.69    1.25
  18   0   3    9.48    1.15
  18   0   3    9.56    1.34
  19   0   3   -0.41    0.61
 -19   0  -3   -0.27    0.68
  19   0   3   -0.11    0.55
 -19   0  -3   -0.28    0.60
  19   0   3   -0.42    0.58
  20   0   3    0.21    0.56
 -20   0  -3    0.73    0.82
 -20   0  -3    0.39    0.69
  20   0   3    0.88    0.68
  20   0   3    0.82    0.76
 -21   0  -3    1.46    0.85
  21   0   3    1.06    0.82
  21   0   3    1.08    0.90
  21   0   3    1.74    0.79
 -22   0  -3    1.29    0.93
  22   0   3    2.62    1.01
  22   0   3    3.17    0.92
  23   0   3   -0.14    0.73
  23   0   3    0.04    0.64
 -23   0  -3    0.05    0.83
  24  -1  -3   -0.43    0.84
 -24  -1   3    0.21    0.97
 -24  -1   3    1.11    0.95
  24  -1  -3   -0.18    0.82
  24  -1  -3    0.57    0.84
  24   1  -3   -0.59    0.74
 -24   1   3    0.91    0.95
  24   1  -3   -0.13    0.69
  23  -1  -3    8.20    1.46
  23  -1  -3    7.71    1.33
 -23  -1   3    8.04    1.42
 -23  -1   3    6.87    1.44
  23  -1  -3    8.65    1.22
  23  -1  -3    9.38    1.39
  23   1  -3    8.90    1.24
 -23   1   3    7.33    1.36
  23   1  -3    7.97    1.36
  22  -1  -3    1.71    0.86
 -22  -1   3    2.19    0.97
  22  -1  -3    1.70    0.85
  22  -1  -3    2.01    0.74
 -22  -1   3    1.96    0.98
  22  -1  -3    2.46    0.93
  22   1  -3    1.49    0.86
 -22   1   3    3.04    1.05
  22   1  -3    2.67    0.81
  21  -1  -3    6.01    1.17
 -21  -1   3    4.22    1.08
  21  -1  -3    5.34    1.08
  21  -1  -3    6.38    0.99
 -21  -1   3    7.17    1.27
  21  -1  -3    5.08    1.05
  21   1  -3    6.85    1.18
  21   1  -3    5.72    1.02
 -21   1   3    4.67    1.10
  20  -1  -3    0.84    0.69
  20  -1  -3    1.34    0.75
  20  -1  -3    0.64    0.62
 -20  -1   3    0.57    0.70
 -20  -1   3    1.26    0.75
  20   1  -3    1.66    0.76
 -20   1   3    2.40    0.89
  20   1  -3    1.02    0.69
 -19  -1   3    8.07    1.26
 -19  -1   3    6.44    1.12
  19  -1  -3    8.23    1.20
  19  -1  -3   10.00    1.12
  19  -1  -3    7.91    1.15
  19   1  -3    7.71    1.18
 -19   1   3    7.81    1.25
  19   1  -3    8.50    1.12
  18  -1  -3    4.18    0.90
  18  -1  -3    5.40    0.96
 -18  -1   3    5.24    1.02
 -18  -1   3    4.43    0.93
  18  -1  -3    5.25    0.85
  18   1  -3    7.83    1.15
 -18   1   3    5.34    1.02
  18   1  -3    2.23    0.73
 -18   1   3    4.31    0.96
  18   1  -3    4.17    0.90
  17  -1  -3    1.42    0.65
  17  -1  -3    1.96    0.62
 -17  -1   3    1.41    0.69
 -17  -1   3    2.21    0.76
  17  -1  -3    1.58    0.68
  17   1  -3    1.70    0.69
 -17   1   3    1.63    0.76
 -17   1   3    0.96    0.66
  17   1  -3    2.24    0.74
  17   1  -3    1.28    0.58
  16  -1  -3   13.59    1.38
 -16  -1   3   11.23    1.25
 -16  -1   3   12.20    1.34
  16  -1  -3   12.91    1.14
  16  -1  -3   12.14    1.22
  16   1  -3   10.47    1.15
  16   1  -3   11.62    1.22
  16   1  -3   12.69    1.18
 -16   1   3   12.70    1.37
 -16   1   3   12.45    1.33
 -15  -1   3    0.09    0.55
  15  -1  -3    0.04    0.40
 -15  -1   3    0.73    0.56
  15  -1  -3   -0.03    0.45
  15  -1  -3   -0.17    0.45
  15   1  -3   -0.31    0.47
  15   1  -3   -0.49    0.41
 -15   1   3    0.13    0.47
  15   1  -3   -0.05    0.48
 -15   1   3   -0.41    0.51
 -14  -1   3   47.14    2.12
  14  -1  -3   45.16    2.03
  14  -1  -3   46.43    1.90
  14  -1  -3   49.70    2.23
 -14  -1   3   46.77    2.24
  14   1  -3   48.81    2.18
 -14   1   3   51.64    2.29
 -14   1   3   44.75    2.17
  14   1  -3   49.53    2.16
 -14   1   3   50.41    2.13
  14   1  -3   46.22    1.98
 -13  -1   3   15.04    1.24
 -13  -1   3   18.35    1.28
  13  -1  -3   17.67    1.18
  13  -1  -3   16.22    1.24
  13  -1  -3   17.50    1.08
  13   1  -3   18.47    1.18
  13   1  -3   17.08    1.20
 -13   1   3   19.44    1.31
  13   1  -3   18.02    1.23
 -13   1   3   17.85    1.18
 -13   1   3   16.59    1.34
  13   1  -3   18.99    1.16
  12  -1  -3    7.00    0.85
 -12  -1   3    7.03    0.89
  12  -1  -3    6.88    0.71
  12  -1  -3    6.65    0.79
 -12  -1   3    7.75    0.89
  12   1  -3    8.13    0.81
  12   1  -3    6.26    0.79
  12   1  -3    7.77    0.85
 -12   1   3    9.66    0.98
  12   1  -3    8.11    0.83
 -12   1   3    8.08    0.82
 -12   1   3    8.87    0.98
  11  -1  -3   29.45    1.50
 -11  -1   3   29.36    1.58
  11  -1  -3   29.23    1.30
 -11  -1   3   30.70    1.50
  11  -1  -3   28.80    1.40
 -11   1   3   28.17    1.54
  11   1  -3   27.02    1.31
  11   1  -3   30.25    1.38
 -11   1   3   32.21    1.40
  11   1  -3   28.86    1.35
 -11   1   3   30.24    1.42
 -11   1   3   30.71    1.56
  11   1  -3   31.02    1.52
  11   1  -3   29.85    1.44
 -10  -1   3    6.60    0.76
  10  -1  -3    5.71    0.66
 -10  -1   3    6.80    0.81
  10  -1  -3    7.47    0.79
  10  -1  -3    6.15    0.60
 -10   1   3    5.85    0.62
  10   1  -3    7.18    0.69
 -10   1   3    5.99    0.79
 -10   1   3    7.13    0.80
  10   1  -3    6.89    0.64
  10   1  -3    5.65    0.68
 -10   1   3    6.44    0.67
  10   1  -3    6.52    0.71
  10   1  -3    6.26    0.65
   9  -1  -3    2.15    0.48
   9  -1  -3    2.42    0.42
   9  -1  -3    1.92    0.40
  -9  -1   3    2.08    0.50
  -9  -1   3    1.47    0.43
   9   1  -3    1.18    0.39
   9   1  -3    1.78    0.37
   9   1  -3    1.68    0.43
  -9   1   3    1.19    0.38
  -9   1   3    1.41    0.36
   9   1  -3    1.85    0.40
   9   1  -3    1.62    0.44
  -9   1   3    1.27    0.43
  -9   1   3    1.59    0.50
   8  -1  -3    2.28    0.45
   8  -1  -3    2.21    0.36
  -8  -1   3    3.28    0.53
  -8  -1   3    1.61    0.44
   8  -1  -3    2.11    0.41
   8   1  -3    2.37    0.41
  -8   1   3    2.34    0.51
  -8   1   3    3.10    0.41
   8   1  -3    2.60    0.43
   8   1  -3    1.70    0.39
  -8   1   3    2.83    0.50
  -8   1   3    2.93    0.44
   8   1  -3    2.38    0.40
   8   1  -3    2.72    0.47
   7  -1  -3   17.40    0.87
  -7  -1   3   15.82    0.93
   7  -1  -3   16.85    0.79
   7  -1  -3   17.00    0.93
  -7  -1   3   17.78    1.00
   7   1  -3   14.52    0.82
   7   1  -3   15.02    0.81
  -7   1   3   15.81    0.77
  -7   1   3   15.59    0.97
   7   1  -3   16.30    0.81
  -7   1   3   15.92    0.91
   7   1  -3   14.92    0.77
  -7   1   3   15.41    0.83
   7   1  -3   15.68    0.87
   6  -1  -3    2.36    0.33
   6  -1  -3    1.07    0.35
  -6  -1   3    1.92    0.39
   6  -1  -3    2.47    0.37
  -6  -1   3    2.05    0.43
  -6   1   3    2.59    0.35
   6   1  -3    2.79    0.38
  -6   1   3    1.76    0.39
   6   1  -3    3.12    0.42
  -6   1   3    2.20    0.34
   6   1  -3    2.24    0.37
   6   1  -3    2.40    0.36
   6   1  -3    2.25    0.33
  -6   1   3    2.04    0.45
   5  -1  -3    7.34    0.54
   5  -1  -3    6.65    0.46
  -5  -1   3    7.12    0.59
   5  -1  -3    7.77    0.62
  -5  -1   3    7.17    0.63
   5   1  -3    7.43    0.56
   5   1  -3    9.04    0.55
   5   1  -3    6.80    0.50
   5   1  -3    8.13    0.51
  -5   1   3    7.66    0.51
   5   1  -3    7.11    0.53
  -5   1   3    7.59    0.62
  -5   1   3    7.63    0.51
  -5   1   3    6.60    0.61
  -4  -1   3    4.43    0.46
   4  -1  -3    3.83    0.41
   4  -1  -3    4.12    0.43
   4  -1  -3    3.82    0.38
   4  -1  -3    4.30    0.41
  -4  -1   3    4.29    0.50
  -4   1   3    3.82    0.36
   4   1  -3    3.82    0.39
   4   1  -3    2.74    0.31
  -4   1   3    3.79    0.44
   4   1  -3    3.04    0.33
   4   1  -3    4.00    0.41
  -4   1   3    2.46    0.44
  -4   1   3    3.31    0.33
   4   1  -3    3.40    0.33
  -3  -1   3   11.20    0.61
   3  -1  -3   11.11    0.63
  -3  -1   3   12.82    0.73
   3  -1  -3   11.71    0.62
  -3  -1   3   11.75    0.64
   3  -1  -3   11.85    0.58
   3   1  -3   10.92    0.53
   3   1  -3    9.55    0.56
  -3   1   3   10.79    0.65
  -3   1   3   10.95    0.65
  -3   1   3   11.61    0.56
  -3   1   3   10.82    0.51
   3   1  -3   11.96    0.58
   3   1  -3   10.64    0.52
   3   1  -3   11.96    0.54
  -2  -1   3   78.82    2.16
  -2  -1   3   80.14    2.21
   2  -1  -3   77.94    2.18
   2  -1  -3   78.82    2.09
   2  -1  -3   79.31    2.31
  -2  -1   3   79.45    2.25
  -2  -1   3   78.44    2.14
   2   1  -3   78.29    1.96
  -2   1   3   76.10    2.13
   2   1  -3   74.55    2.09
  -2   1   3   77.22    2.18
   2   1  -3   79.07    2.07
   2   1  -3   76.69    2.10
  -2   1   3   78.08    2.13
  -2   1   3   76.09    2.11
   2   1  -3   78.09    2.11
   1  -1  -3  243.56    5.96
  -1  -1   3  254.56    6.18
  -1  -1   3  248.12    6.36
   1  -1  -3  243.41    6.12
   1  -1  -3  239.96    6.43
  -1  -1   3  243.67    5.99
   1  -1  -3  239.85    6.18
  -1   1   3  228.14    6.00
  -1   1   3  234.24    5.77
  -1   1   3  228.71    5.91
   1   1  -3  244.76    6.00
   1   1  -3  241.70    5.84
   1   1  -3  231.16    5.98
   1   1  -3  235.68    5.49
   1   1  -3  226.84    5.72
  -1   1   3  237.58    6.02
   0  -1  -3    7.55    0.45
   0  -1   3    6.84    0.46
   0  -1   3    6.39    0.44
   0  -1  -3    6.05    0.40
   0  -1   3    6.24    0.27
   0  -1  -3    6.15    0.48
   0  -1   3    6.07    0.44
   0   1   3    6.75    0.36
   0   1  -3    7.05    0.43
   0   1  -3    6.24    0.36
   0   1  -3    6.78    0.40
   0   1  -3    6.59    0.37
   0   1   3    7.27    0.39
   0   1   3    6.80    0.45
   0   1  -3    6.07    0.34
   0   1   3    6.78    0.51
   1  -1   3   32.07    1.07
   1  -1   3   31.47    1.07
   1  -1   3   31.26    0.86
  -1  -1  -3   32.29    1.01
  -1  -1  -3   33.12    1.08
   1  -1   3   30.70    1.02
   1  -1   3   31.78    1.03
  -1   1  -3   31.87    1.01
   1   1   3   32.02    1.03
  -1   1  -3   32.62    0.98
   1   1   3   32.63    1.01
  -1   1  -3   30.22    0.96
  -1   1  -3   30.66    1.01
   1   1   3   30.46    0.97
   1   1   3   30.48    1.08
   2  -1   3  306.20    7.33
  -2  -1  -3  319.99    7.92
   2  -1   3  313.89    7.70
   2  -1   3  314.11    7.89
  -2  -1  -3  319.97    7.71
   2  -1   3  320.72    7.92
   2   1   3  318.11    7.82
   2   1   3  309.55    8.00
   2   1   3  309.78    7.63
  -2   1  -3  313.69    7.99
  -2   1  -3  306.12    7.62
  -2   1  -3  312.19    7.75
   2   1   3  314.27    7.99
  -2   1  -3  306.36    7.97
   3  -1   3  133.86    3.43
   3  -1   3  129.72    3.20
  -3  -1  -3  126.23    3.42
  -3  -1  -3  130.85    3.55
   3  -1   3  135.06    3.56
  -3   1  -3  128.25    3.40
  -3   1  -3  128.79    3.44
   3   1   3  124.68    3.44
   3   1   3  125.08    3.45
  -3   1  -3  128.39    3.37
   3   1   3  127.74    3.46
  -3   1  -3  127.03    3.44
   3   1   3  126.82    3.37
  -4  -1  -3   28.35    1.13
  -4  -1  -3   27.64    1.07
   4  -1   3   28.90    1.08
   4  -1   3   28.48    0.94
   4  -1   3   29.94    1.15
  -4   1  -3   27.64    1.01
   4   1   3   28.93    1.11
  -4   1  -3   27.52    1.07
   4   1   3   29.32    1.04
   4   1   3   29.29    1.12
  -4   1  -3   30.56    1.05
   4   1   3   28.40    1.10
  -4   1  -3   28.76    1.12
   4   1   3   28.27    1.05
   5  -1   3   20.69    0.96
   5  -1   3   19.86    0.89
   5  -1   3   18.14    0.78
  -5  -1  -3   19.28    0.91
  -5  -1  -3   20.46    0.97
   5   1   3   20.39    0.88
   5   1   3   21.14    0.95
  -5   1  -3   19.17    0.95
  -5   1  -3   19.95    0.94
   5   1   3   19.63    0.86
   5   1   3   21.40    0.93
  -5   1  -3   20.87    0.87
  -5   1  -3   19.64    0.87
   5   1   3   21.37    0.88
   5   1   3   20.59    0.96
  -6  -1  -3   -0.28    0.28
   6  -1   3    0.43    0.32
   6  -1   3    0.17    0.26
   6  -1   3    0.76    0.25
  -6  -1  -3    0.19    0.29
  -6   1  -3    0.70    0.25
   6   1   3   -0.04    0.28
  -6   1  -3    0.30    0.32
  -6   1  -3   -0.01    0.26
   6   1   3    0.73    0.26
   6   1   3    0.04    0.23
   6   1   3    0.01    0.20
  -6   1  -3    0.43    0.24
   6   1   3    0.23    0.29
   6   1   3    0.59    0.31
   7  -1   3    9.75    0.64
   7  -1   3    9.23    0.80
   7  -1   3    9.29    0.72
  -7  -1  -3   10.53    0.76
  -7  -1  -3   10.49    0.83
  -7   1  -3    9.39    0.75
   7   1   3    8.49    0.74
   7   1   3    7.96    0.71
   7   1   3    8.58    0.63
   7   1   3    8.56    0.74
  -7   1  -3    8.07    0.73
  -7   1  -3    8.40    0.64
  -7   1  -3   10.26    0.66
   7   1   3    9.39    0.67
   7   1   3    9.18    0.62
   8  -1   3    6.62    0.71
  -8  -1  -3    5.21    0.63
  -8  -1  -3    5.30    0.66
   8  -1   3    6.35    0.59
   8  -1   3    6.12    0.66
  -8   1  -3    6.50    0.72
   8   1   3    7.18    0.59
   8   1   3    5.75    0.60
   8   1   3    5.66    0.59
  -8   1  -3    7.31    0.65
   8   1   3    6.08    0.68
   8   1   3    7.20    0.71
   8   1   3    6.90    0.72
  -8   1  -3    7.19    0.72
  -8   1  -3    6.71    0.57
   9  -1   3    5.32    0.56
  -9  -1  -3    4.45    0.64
   9  -1   3    3.57    0.57
   9  -1   3    5.70    0.67
  -9  -1  -3    4.65    0.64
   9   1   3    4.93    0.57
   9   1   3    5.19    0.67
   9   1   3    4.38    0.62
  -9   1  -3    4.99    0.56
   9   1   3    5.12    0.67
  -9   1  -3    5.19    0.57
   9   1   3    5.41    0.58
  -9   1  -3    6.13    0.75
  -9   1  -3    4.94    0.65
   9   1   3    5.15    0.59
  10  -1   3   18.66    1.22
 -10  -1  -3   19.81    1.18
  10  -1   3   19.58    1.14
  10  -1   3   18.49    1.01
 -10  -1  -3   20.43    1.23
 -10   1  -3   20.03    1.10
  10   1   3   20.67    1.12
  10   1   3   19.83    1.19
 -10   1  -3   20.22    1.24
  10   1   3   18.51    1.17
  10   1   3   20.69    1.20
 -10   1  -3   18.39    1.07
  10   1   3   20.85    1.12
 -10   1  -3   19.45    1.17
  11  -1   3    7.09    0.71
 -11  -1  -3    8.01    0.93
 -11  -1  -3    8.81    0.92
  11  -1   3    6.93    0.84
  11  -1   3    6.41    0.79
  11   1   3    8.50    0.91
 -11   1  -3    6.87    0.75
  11   1   3    7.35    0.79
  11   1   3    5.57    0.69
 -11   1  -3    7.32    0.88
 -11   1  -3    7.55    0.87
  11   1   3    6.75    0.83
  11   1   3    7.57    0.85
  12  -1   3   97.17    3.25
 -12  -1  -3   95.31    3.40
  12  -1   3   91.86    3.35
 -12  -1  -3   95.83    3.27
  12  -1   3   99.78    3.02
  12   1   3   99.92    3.41
 -12   1  -3   93.83    3.26
  12   1   3  103.73    3.37
 -12   1  -3   97.06    3.38
  12   1   3   96.91    3.31
  12   1   3   96.97    3.12
 -12   1  -3  101.44    3.40
  12   1   3   91.63    3.22
 -13  -1  -3   10.41    1.15
  13  -1   3    9.86    1.10
  13  -1   3   10.77    0.97
  13  -1   3    9.43    1.01
 -13  -1  -3    8.56    1.01
  13   1   3    8.32    0.98
 -13   1  -3    7.83    0.98
  13   1   3   11.11    1.11
  13   1   3   10.79    1.13
 -13   1  -3    7.47    0.94
  13   1   3    8.65    0.93
  14  -1   3   23.88    1.56
 -14  -1  -3   23.43    1.54
 -14  -1  -3   26.85    1.65
  14  -1   3   27.69    1.41
  14  -1   3   23.38    1.48
  14   1   3   24.86    1.58
 -14   1  -3   27.79    1.68
  14   1   3   25.94    1.63
  14   1   3   24.78    1.56
  14   1   3   26.56    1.49
 -14   1  -3   27.86    1.70
  15  -1   3   30.76    1.55
 -15  -1  -3   25.08    1.74
 -15  -1  -3   27.98    1.72
  15  -1   3   27.26    1.73
  15  -1   3   29.02    1.68
  15   1   3   25.57    1.68
 -15   1  -3   27.86    1.76
 -15   1  -3   29.51    1.77
  15   1   3   25.26    1.52
  15   1   3   27.20    1.67
  15   1   3   28.06    1.71
  16  -1   3    0.43    0.52
  16  -1   3    1.35    0.54
 -16  -1  -3    1.23    0.61
  16  -1   3    2.01    0.75
 -16  -1  -3   -0.14    0.52
  16   1   3    0.90    0.63
 -16   1  -3    0.79    0.62
  16   1   3    0.87    0.63
  16   1   3    0.69    0.61
  16   1   3    1.55    0.60
 -16   1  -3    0.98    0.65
  17  -1   3    4.15    0.87
 -17  -1  -3    4.53    0.96
  17  -1   3    5.54    1.06
 -17  -1  -3    5.40    0.97
  17  -1   3    4.14    0.76
  17   1   3    3.87    0.95
  17   1   3    3.53    0.80
  17   1   3    5.18    0.99
 -17   1  -3    3.78    0.93
  17   1   3    5.54    1.01
  18  -1   3    3.82    0.95
 -18  -1  -3    4.19    0.98
  18  -1   3    7.31    1.11
 -18  -1  -3    6.31    1.10
  18  -1   3    7.39    0.97
  18   1   3    3.04    0.86
 -18   1  -3    5.05    1.03
  18   1   3    3.48    0.86
  18   1   3    6.38    1.07
  19  -1   3    2.32    0.72
 -19  -1  -3    2.70    0.88
 -19  -1  -3    3.35    1.01
  19  -1   3    3.85    0.99
  19  -1   3    1.30    0.71
  19   1   3    2.33    0.76
 -19   1  -3    3.22    0.96
  19   1   3    1.68    0.81
  20  -1   3    1.00    0.83
  20  -1   3    0.15    0.60
 -20  -1  -3    0.32    0.70
 -20  -1  -3    0.00    0.72
  20  -1   3    1.21    0.73
 -20   1  -3    0.76    0.77
  20   1   3    1.35    0.72
  20   1   3    1.34    0.81
 -21  -1  -3    0.91    0.82
  21  -1   3    1.74    0.70
  21  -1   3    0.39    0.72
  21  -1   3    2.56    1.01
 -21  -1  -3    1.48    0.88
 -21   1  -3    2.64    0.96
  21   1   3    1.62    0.83
  21   1   3    1.41    0.76
 -22  -1  -3    0.93    0.89
  22  -1   3    0.07    0.82
  22  -1   3    0.60    0.77
 -22  -1  -3   -0.75    0.68
  22   1   3    0.39    0.66
  22   1   3   -1.04    0.65
 -22   1  -3   -0.40    0.77
  23  -1   3    1.21    0.90
  23  -1   3   -0.15    0.82
 -23  -1  -3    0.31    0.89
 -23  -1  -3    0.90    0.91
  23   1   3   -0.24    0.67
 -23   1  -3    1.70    0.96
  23   1   3    0.25    0.85
  23  -2  -3    7.46    1.33
 -23  -2   3    4.08    1.17
 -23   2   3    6.32    1.30
  23   2  -3    7.86    1.37
  23   2  -3    3.59    0.99
 -22  -2   3    9.51    1.50
  22  -2  -3   10.82    1.50
 -22  -2   3   11.35    1.54
  22   2  -3    9.07    1.41
 -22   2   3   10.33    1.54
  22   2  -3   11.68    1.42
 -21  -2   3    5.43    1.22
  21  -2  -3    5.14    1.15
  21  -2  -3    8.15    1.22
 -21  -2   3    7.30    1.25
  21  -2  -3    6.81    1.11
  21   2  -3    7.96    1.27
 -21   2   3    6.40    1.26
  21   2  -3    6.71    1.11
  20  -2  -3    8.40    1.22
 -20  -2   3   13.03    1.49
  20  -2  -3   13.43    1.47
 -20  -2   3   10.58    1.45
  20  -2  -3    7.21    1.21
  20   2  -3    9.24    1.32
  20   2  -3    9.99    1.24
 -20   2   3   10.84    1.46
 -19  -2   3    2.57    0.89
  19  -2  -3    2.42    0.78
  19  -2  -3    5.00    1.03
  19  -2  -3    4.98    0.96
 -19  -2   3    5.28    1.03
  19   2  -3    4.76    0.91
  19   2  -3    3.57    0.92
 -19   2   3    4.21    0.96
  18  -2  -3    0.42    0.60
 -18  -2   3    0.18    0.67
 -18  -2   3    0.07    0.63
  18  -2  -3    0.45    0.59
  18  -2  -3    0.86    0.62
 -18   2   3    0.91    0.71
  18   2  -3    0.77    0.61
  18   2  -3    0.01    0.57
 -17  -2   3    8.45    1.20
  17  -2  -3   11.90    1.23
 -17  -2   3   10.39    1.23
  17  -2  -3    9.22    1.18
  17   2  -3    8.65    1.08
 -17   2   3    6.69    1.12
  17   2  -3    9.29    1.18
 -16  -2   3    2.28    0.70
  16  -2  -3    3.84    0.76
 -16  -2   3    4.31    0.90
  16  -2  -3    3.53    0.78
  16  -2  -3    4.01    0.67
  16   2  -3    3.58    0.74
  16   2  -3    4.68    0.87
 -16   2   3    2.24    0.79
  15  -2  -3   16.16    1.06
 -15  -2   3   14.95    1.45
  15  -2  -3   16.29    1.25
  15  -2  -3   17.20    1.39
 -15  -2   3   17.58    1.30
 -15   2   3   15.25    1.47
  15   2  -3   17.42    1.22
  15   2  -3   16.86    1.33
 -15   2   3   16.48    1.24
  14  -2  -3    0.99    0.57
  14  -2  -3    1.53    0.51
 -14  -2   3    1.94    0.67
  14  -2  -3    2.04    0.49
 -14  -2   3    2.02    0.59
  14   2  -3    1.16    0.48
  14   2  -3    1.04    0.48
 -14   2   3    2.33    0.73
  14   2  -3    1.24    0.54
 -14   2   3    2.03    0.55
  13  -2  -3   11.17    0.83
 -13  -2   3   11.14    1.16
  13  -2  -3    9.45    1.04
  13  -2  -3   10.91    0.98
 -13  -2   3   11.32    1.04
 -13   2   3   10.83    0.99
  13   2  -3   10.32    0.96
  13   2  -3   10.16    0.97
 -13   2   3    9.76    1.14
  13   2  -3    9.47    1.01
  12  -2  -3    3.91    0.62
 -12  -2   3    4.46    0.76
 -12  -2   3    5.47    0.73
  12  -2  -3    5.62    0.80
  12  -2  -3    3.84    0.52
 -12   2   3    6.20    0.87
  12   2  -3    6.39    0.79
  12   2  -3    5.02    0.76
 -12   2   3    3.63    0.62
 -12   2   3    4.72    0.74
  12   2  -3    5.22    0.69
  12   2  -3    4.57    0.65
 -11  -2   3    9.25    0.87
  11  -2  -3    9.25    0.93
 -11  -2   3   10.61    1.05
  11  -2  -3    9.65    0.85
  11  -2  -3   10.35    0.70
  11   2  -3    9.76    0.79
  11   2  -3    9.98    0.87
 -11   2   3    9.88    1.02
 -11   2   3    9.55    0.91
  11   2  -3   10.88    0.84
  11   2  -3   11.09    0.96
 -11   2   3   10.10    0.85
 -11   2   3    9.87    0.81
  11   2  -3    9.88    0.93
  10  -2  -3    1.90    0.34
 -10  -2   3    1.46    0.42
  10  -2  -3    1.20    0.39
  10  -2  -3    1.01    0.44
 -10  -2   3    0.96    0.47
  10   2  -3    1.63    0.46
 -10   2   3    2.06    0.48
 -10   2   3    1.42    0.41
  10   2  -3    1.38    0.41
  10   2  -3    1.38    0.38
 -10   2   3    1.05    0.34
 -10   2   3    2.29    0.57
  10   2  -3    2.02    0.42
  10   2  -3    1.52    0.41
  -9  -2   3   22.26    1.12
   9  -2  -3   21.63    1.07
   9  -2  -3   24.71    1.25
   9  -2  -3   22.98    0.90
   9  -2  -3   22.32    1.19
  -9  -2   3   25.60    1.31
   9   2  -3   20.40    1.12
  -9   2   3   24.40    1.20
   9   2  -3   25.90    1.13
   9   2  -3   24.83    1.13
  -9   2   3   22.09    1.08
   9   2  -3   23.53    1.12
  -9   2   3   24.40    1.32
   9   2  -3   22.26    1.11
  -9   2   3   21.95    1.11
   8  -2  -3   18.49    0.91
  -8  -2   3   19.50    0.96
   8  -2  -3   18.15    1.09
   8  -2  -3   17.98    1.04
  -8  -2   3   20.39    1.15
  -8   2   3   18.84    1.13
   8   2  -3   18.86    0.96
   8   2  -3   19.03    0.94
   8   2  -3   18.70    0.96
   8   2  -3   20.12    1.04
  -8   2   3   19.98    1.03
  -8   2   3   19.45    0.93
   8   2  -3   20.31    0.96
  -8   2   3   19.31    0.98
  -7  -2   3   38.08    1.34
  -7  -2   3   38.37    1.56
   7  -2  -3   35.41    1.28
   7  -2  -3   35.06    1.53
   7  -2  -3   36.62    1.47
  -7   2   3   37.13    1.51
  -7   2   3   35.92    1.35
   7   2  -3   34.72    1.38
   7   2  -3   37.34    1.30
   7   2  -3   37.59    1.36
   7   2  -3   34.87    1.33
  -7   2   3   35.99    1.39
   7   2  -3   34.26    1.32
  -6  -2   3    7.24    0.68
   6  -2  -3    7.14    0.62
  -6  -2   3    7.03    0.57
   6  -2  -3    8.22    0.53
   6  -2  -3    8.05    0.74
   6   2  -3    7.57    0.52
  -6   2   3    7.21    0.59
   6   2  -3    6.79    0.59
  -6   2   3    7.07    0.54
   6   2  -3    8.12    0.57
   6   2  -3    8.51    0.55
   6   2  -3    7.19    0.54
  -6   2   3    6.91    0.51
  -6   2   3    6.89    0.67
  -5  -2   3   93.13    2.48
   5  -2  -3   91.30    2.68
  -5  -2   3   91.78    2.65
   5  -2  -3   89.72    2.91
  -5  -2   3   92.55    2.76
   5  -2  -3   91.06    2.46
  -5   2   3   91.03    2.58
   5   2  -3   87.58    2.39
   5   2  -3   89.86    2.54
  -5   2   3   90.99    2.59
   5   2  -3   91.97    2.52
  -5   2   3   91.02    2.69
   5   2  -3   92.09    2.59
  -5   2   3   90.53    2.57
   5   2  -3   89.07    2.58
   4  -2  -3   18.27    1.01
   4  -2  -3   17.32    0.64
   4  -2  -3   17.98    0.81
  -4  -2   3   16.63    0.86
  -4  -2   3   17.83    0.65
   4  -2  -3   17.25    0.81
   4   2  -3   16.48    0.66
  -4   2   3   17.20    0.73
   4   2  -3   17.15    0.75
   4   2  -3   17.72    0.69
   4   2  -3   16.61    0.67
  -4   2   3   17.02    0.84
  -4   2   3   16.35    0.67
  -4   2   3   17.44    0.70
   4   2  -3   17.11    0.68
  -3  -2   3    0.29    0.28
   3  -2  -3    0.08    0.21
  -3  -2   3    0.17    0.26
   3  -2  -3    0.26    0.29
  -3   2   3    0.32    0.16
   3   2  -3    0.53    0.17
   3   2  -3    0.35    0.21
   3   2  -3    0.32    0.14
  -3   2   3    0.46    0.16
  -3   2   3    0.19    0.26
   3   2  -3    0.28    0.15
  -2  -2   3  133.18    3.47
   2  -2  -3  134.15    3.43
  -2  -2   3  126.44    3.74
  -2  -2   3  127.18    3.38
   2  -2  -3  128.95    3.85
   2   2  -3  127.69    2.94
   2   2  -3  117.45    3.16
  -2   2   3  128.18    3.23
  -2   2   3  128.28    3.22
   2   2  -3  133.51    3.19
   2   2  -3  115.42    3.13
  -2   2   3  115.32    3.20
   1  -2  -3   23.34    1.11
  -1  -2   3   23.81    0.81
   1  -2  -3   25.29    0.86
  -1  -2   3   24.49    0.89
   1  -2  -3   22.58    0.89
  -1  -2   3   23.81    1.08
  -1   2   3   21.96    0.65
   1   2  -3   21.62    0.75
  -1   2   3   22.68    0.81
  -1   2   3   24.97    0.68
   1   2  -3   23.37    0.60
   0  -2   3   91.41    2.44
   0  -2  -3   91.11    2.83
   0  -2  -3   89.03    2.44
   0  -2   3   91.56    2.79
   0  -2   3   89.69    2.40
   0   2  -3   87.11    2.27
   0   2   3   87.13    2.31
   0   2   3   92.27    2.29
   0   2   3   83.31    2.26
   1  -2   3   20.93    0.99
  -1  -2  -3   20.12    0.79
  -1  -2  -3   19.51    1.01
   1  -2   3   20.46    0.79
   1  -2   3   20.85    0.75
   1   2   3   19.75    0.74
  -1   2  -3   17.31    0.54
  -1   2  -3   19.35    0.58
  -1   2  -3   19.73    0.71
   1   2   3   18.16    0.61
   1   2   3   20.81    0.65
   2  -2   3    4.37    0.50
  -2  -2  -3    4.58    0.52
  -2  -2  -3    4.50    0.32
   2  -2   3    5.07    0.42
  -2  -2  -3    5.05    0.44
  -2   2  -3    4.28    0.28
  -2   2  -3    4.64    0.32
  -2   2  -3    4.63    0.39
   2   2   3    4.46    0.32
   2   2   3    3.86    0.38
   2   2   3    4.51    0.35
   3  -2   3    6.82    0.41
   3  -2   3    6.08    0.61
   3  -2   3    6.85    0.53
  -3  -2  -3    7.18    0.53
  -3  -2  -3    7.04    0.42
  -3   2  -3    6.50    0.42
   3   2   3    7.34    0.45
   3   2   3    6.53    0.51
  -3   2  -3    6.83    0.51
   3   2   3    6.65    0.51
  -3   2  -3    6.65    0.39
   3   2   3    6.95    0.43
  -3   2  -3    7.59    0.45
  -4  -2  -3    1.79    0.36
   4  -2   3    1.90    0.29
  -4  -2  -3    2.15    0.36
  -4  -2  -3    2.06    0.30
   4  -2   3    1.75    0.34
   4  -2   3    1.87    0.39
   4  -2   3    1.77    0.33
   4   2   3    2.18    0.34
   4   2   3    1.93    0.35
   4   2   3    2.76    0.39
   4   2   3    2.02    0.29
  -4   2  -3    2.00    0.29
  -4   2  -3    1.93    0.30
   4   2   3    1.89    0.30
  -4   2  -3    2.26    0.37
  -4   2  -3    2.32    0.29
   5  -2   3   72.12    2.45
   5  -2   3   72.84    2.12
   5  -2   3   72.82    2.29
  -5  -2  -3   72.90    2.12
  -5  -2  -3   74.36    2.32
   5   2   3   69.56    2.19
  -5   2  -3   72.95    2.15
   5   2   3   69.85    2.17
  -5   2  -3   70.70    2.20
  -5   2  -3   71.69    2.14
   5   2   3   74.20    2.19
   5   2   3   69.38    2.15
  -5   2  -3   70.30    2.12
   5   2   3   69.29    2.17
  -6  -2  -3  174.10    4.81
   6  -2   3  171.04    4.51
   6  -2   3  172.37    4.75
  -6  -2  -3  167.81    4.53
   6  -2   3  172.58    4.09
  -6   2  -3  175.91    4.72
   6   2   3  168.05    4.71
  -6   2  -3  168.76    4.59
  -6   2  -3  166.08    4.61
   6   2   3  169.72    4.60
   6   2   3  166.74    4.66
   6   2   3  178.40    4.76
  -6   2  -3  170.49    4.69
   6   2   3  167.14    4.61
   7  -2   3   11.79    0.84
   7  -2   3   11.05    0.74
   7  -2   3    9.56    0.53
  -7  -2  -3   12.02    0.75
  -7  -2  -3   10.53    0.83
   7   2   3    8.91    0.72
  -7   2  -3   11.65    0.84
  -7   2  -3    9.69    0.68
   7   2   3    9.48    0.69
  -7   2  -3    9.91    0.73
  -7   2  -3   10.63    0.70
   7   2   3   10.38    0.69
   7   2   3   11.01    0.71
   7   2   3   10.38    0.77
  -8  -2  -3   18.68    0.97
   8  -2   3   18.61    0.77
   8  -2   3   18.51    0.96
  -8  -2  -3   16.65    1.05
   8  -2   3   17.67    1.09
   8   2   3   14.31    0.98
  -8   2  -3   18.89    1.11
  -8   2  -3   17.98    0.93
   8   2   3   18.29    0.96
   8   2   3   16.02    1.00
   8   2   3   16.31    0.93
  -8   2  -3   18.37    0.95
  -8   2  -3   18.38    0.99
   8   2   3   17.70    0.96
  -9  -2  -3   37.83    1.69
  -9  -2  -3   37.53    1.52
   9  -2   3   32.95    1.60
   9  -2   3   35.81    1.48
   9  -2   3   35.90    1.25
   9   2   3   31.39    1.42
  -9   2  -3   36.88    1.61
  -9   2  -3   34.82    1.46
   9   2   3   35.18    1.55
  -9   2  -3   35.20    1.50
   9   2   3   34.22    1.47
   9   2   3   38.21    1.59
   9   2   3   34.62    1.49
  -9   2  -3   34.55    1.45
 -10  -2  -3    2.46    0.59
 -10  -2  -3    1.25    0.47
  10  -2   3    1.44    0.51
  10  -2   3    2.08    0.38
  10  -2   3    1.23    0.41
  10   2   3    1.70    0.50
  10   2   3    1.19    0.41
 -10   2  -3    1.03    0.41
 -10   2  -3    1.01    0.41
  10   2   3    2.20    0.51
 -10   2  -3    1.12    0.50
 -10   2  -3    0.32    0.31
  10   2   3    1.17    0.44
  11  -2   3   24.68    1.44
  11  -2   3   21.39    1.20
  11  -2   3   22.67    1.06
 -11  -2  -3   23.96    1.30
 -11  -2  -3   22.71    1.38
  11   2   3   19.56    1.28
 -11   2  -3   21.69    1.38
 -11   2  -3   23.75    1.26
  11   2   3   24.39    1.27
  11   2   3   22.89    1.35
 -11   2  -3   24.10    1.33
  11   2   3   18.96    1.28
  11   2   3   22.41    1.26
  12  -2   3    0.95    0.45
 -12  -2  -3    0.13    0.40
  12  -2   3    0.42    0.49
  12  -2   3    0.07    0.32
 -12  -2  -3    0.07    0.41
  12   2   3    0.85    0.46
  12   2   3   -0.18    0.41
 -12   2  -3    0.51    0.38
  12   2   3    0.59    0.48
  12   2   3    0.34    0.46
 -12   2  -3    0.75    0.54
 -13  -2  -3   29.94    1.72
  13  -2   3   30.53    1.71
  13  -2   3   30.41    1.35
  13  -2   3   29.17    1.56
 -13  -2  -3   31.96    1.66
 -13   2  -3   32.20    1.64
  13   2   3   29.88    1.66
  13   2   3   30.05    1.54
  13   2   3   30.73    1.60
  13   2   3   28.48    1.66
 -13   2  -3   29.33    1.71
 -14  -2  -3    0.17    0.56
  14  -2   3   -0.50    0.33
  14  -2   3    0.80    0.54
  14  -2   3    0.07    0.43
 -14  -2  -3    0.92    0.51
 -14   2  -3    0.38    0.55
 -14   2  -3   -0.07    0.42
  14   2   3   -0.08    0.47
  14   2   3    0.05    0.42
  14   2   3   -0.10    0.46
  15  -2   3    1.58    0.53
  15  -2   3    1.84    0.62
 -15  -2  -3    3.14    0.72
  15  -2   3    1.39    0.64
 -15  -2  -3    2.55    0.75
  15   2   3    1.81    0.60
  15   2   3    2.76    0.73
  15   2   3    1.99    0.68
 -15   2  -3    1.93    0.75
 -16  -2  -3    0.77    0.61
  16  -2   3    0.23    0.50
  16  -2   3    0.07    0.52
 -16  -2  -3    0.30    0.58
  16   2   3    1.56    0.65
  16   2   3    0.92    0.59
  16   2   3    0.04    0.56
 -16   2  -3   -0.05    0.60
  17  -2   3   -0.23    0.53
 -17  -2  -3    0.53    0.62
  17  -2   3    0.28    0.53
 -17  -2  -3   -0.76    0.51
  17   2   3    0.24    0.55
  17   2   3   -0.23    0.52
 -17   2  -3   -0.53    0.56
  17   2   3   -0.18    0.58
  18  -2   3    2.75    0.88
 -18  -2  -3    3.66    0.90
  18  -2   3    4.21    0.92
 -18  -2  -3    3.74    0.94
 -18   2  -3    4.90    1.05
  18   2   3    3.12    0.84
  18   2   3    4.24    0.95
  18   2   3    6.29    1.12
 -19  -2  -3    9.35    1.31
  19  -2   3    9.26    1.24
  19  -2   3   10.19    1.44
 -19  -2  -3    9.61    1.36
 -19   2  -3    9.65    1.38
  19   2   3    8.18    1.17
  19   2   3    8.10    1.23
  20  -2   3    3.78    1.02
 -20  -2  -3    1.94    0.83
 -20  -2  -3    4.46    1.08
  20  -2   3    5.04    1.01
  20   2   3    2.82    0.93
  20   2   3    2.95    0.86
 -20   2  -3    5.62    1.16
  21  -2   3    0.40    0.77
 -21  -2  -3    0.00    0.79
 -21  -2  -3    0.53    0.79
  21   2   3   -0.19    0.67
 -21   2  -3   -0.24    0.71
  21   2   3   -0.32    0.63
 -22  -2  -3    1.19    0.83
  22  -2   3    0.91    0.82
  22   2   3    1.26    0.86
  22   2   3    1.05    0.79
 -22   2  -3    0.71    0.86
  22  -3  -3    0.69    0.75
  22  -3  -3   -0.16    0.75
 -22  -3   3    1.22    0.84
 -22   3   3    1.04    0.86
  22   3  -3    0.44    0.69
  22   3  -3    0.84    0.84
 -21  -3   3    5.26    1.13
  21  -3  -3    3.51    0.96
  21  -3  -3    2.98    0.89
 -21   3   3    4.49    1.13
  21   3  -3    2.74    0.88
  21   3  -3    2.80    0.96
 -20  -3   3    5.06    1.13
  20  -3  -3    5.20    1.11
  20  -3  -3    4.86    1.02
  20   3  -3    4.54    0.96
 -20   3   3    4.36    1.06
  20   3  -3    6.82    1.18
 -19  -3   3    2.59    0.85
  19  -3  -3    2.43    0.77
  19  -3  -3    2.02    0.79
  19   3  -3    2.94    0.90
 -19   3   3    2.74    0.94
  19   3  -3    2.03    0.75
  18  -3  -3    2.28    0.77
 -18  -3   3    1.84    0.77
  18  -3  -3    1.12    0.71
 -18   3   3    1.33    0.86
  18   3  -3    3.36    0.83
  18   3  -3    1.77    0.81
 -17  -3   3    2.11    0.75
  17  -3  -3    2.42    0.74
  17  -3  -3    2.52    0.76
  17   3  -3    1.82    0.67
 -17   3   3    2.61    0.87
  17   3  -3    4.47    0.88
  16  -3  -3   12.25    1.39
  16  -3  -3   10.90    1.25
 -16  -3   3   11.32    1.30
  16   3  -3   11.26    1.30
  16   3  -3   13.62    1.31
 -16   3   3   12.69    1.41
 -15  -3   3    1.44    0.62
  15  -3  -3    2.55    0.70
  15  -3  -3    1.78    0.62
  15   3  -3    2.36    0.70
  15   3  -3    1.25    0.59
 -15   3   3    1.97    0.78
  15   3  -3    1.36    0.60
 -15   3   3    1.56    0.59
  14  -3  -3   11.36    1.18
  14  -3  -3    9.93    1.20
 -14  -3   3    9.75    1.16
  14   3  -3   12.06    1.10
  14   3  -3    8.82    1.06
 -14   3   3   11.55    1.27
 -14   3   3    9.65    1.04
  14   3  -3    9.46    1.01
  13  -3  -3   28.34    1.70
  13  -3  -3   26.25    1.57
 -13  -3   3   24.45    1.60
 -13   3   3   22.11    1.37
  13   3  -3   25.81    1.43
 -13   3   3   25.70    1.67
  13   3  -3   25.03    1.41
  13   3  -3   24.01    1.47
  12  -3  -3    7.59    0.91
 -12  -3   3    5.10    0.83
  12  -3  -3    7.20    1.01
  12   3  -3    7.12    0.87
  12   3  -3    8.20    0.87
 -12   3   3    5.42    0.87
  12   3  -3    5.11    0.73
 -12   3   3    7.20    0.80
  11  -3  -3    7.40    0.98
  11  -3  -3    8.39    0.92
  11  -3  -3    7.99    0.72
 -11  -3   3    7.67    0.93
 -11  -3   3    8.96    0.77
  11   3  -3    8.42    0.83
 -11   3   3    6.63    0.76
  11   3  -3    7.88    0.79
 -11   3   3    7.47    0.75
 -11   3   3    7.12    0.92
  11   3  -3    5.93    0.78
  10  -3  -3    9.33    0.68
  10  -3  -3    9.63    0.93
 -10  -3   3    8.10    0.91
 -10  -3   3    9.00    0.71
  10  -3  -3   11.45    1.14
  10   3  -3    9.37    0.76
 -10   3   3    8.79    0.74
 -10   3   3    8.68    0.81
  10   3  -3    9.43    0.83
  10   3  -3    9.18    0.84
  10   3  -3    7.97    0.83
 -10   3   3   10.06    1.00
   9  -3  -3   20.77    0.91
  -9  -3   3   19.74    0.92
   9  -3  -3   20.40    1.37
   9  -3  -3   21.72    1.19
  -9  -3   3   20.71    1.23
   9   3  -3   23.42    1.20
   9   3  -3   20.81    1.08
  -9   3   3   21.90    1.09
  -9   3   3   19.72    1.27
  -9   3   3   21.18    1.05
   9   3  -3   22.12    1.10
   9   3  -3   19.56    1.04
   8  -3  -3   16.42    0.73
   8  -3  -3   15.91    1.00
  -8  -3   3   15.83    1.06
   8  -3  -3   18.89    1.28
  -8  -3   3   15.65    0.73
   8   3  -3   16.02    0.87
  -8   3   3   16.73    1.07
   8   3  -3   15.78    0.86
  -8   3   3   15.23    0.85
  -8   3   3   16.03    0.89
   8   3  -3   14.79    0.88
   8   3  -3   17.13    0.97
  -7  -3   3   16.11    1.01
   7  -3  -3   18.35    1.21
   7  -3  -3   17.95    1.00
   7   3  -3   19.09    0.89
  -7   3   3   17.42    0.86
   7   3  -3   19.23    0.91
   7   3  -3   18.17    0.89
   7   3  -3   20.31    1.01
  -7   3   3   18.23    1.07
  -7   3   3   17.54    0.89
   6  -3  -3   20.40    1.27
  -6  -3   3   21.24    1.08
   6  -3  -3   20.90    1.02
   6   3  -3   19.96    0.95
   6   3  -3   19.84    0.89
   6   3  -3   21.56    0.90
  -6   3   3   20.70    0.88
  -6   3   3   21.99    0.92
  -6   3   3   20.27    1.07
   6   3  -3   21.45    0.88
   5  -3  -3   12.20    0.95
   5  -3  -3   10.91    0.70
  -5  -3   3    9.93    0.74
  -5   3   3   11.68    0.60
   5   3  -3   12.06    0.61
   5   3  -3   13.53    0.72
   5   3  -3   12.66    0.62
   5   3  -3   11.80    0.59
  -5   3   3   12.46    0.81
  -5   3   3   13.14    0.64
   4  -3  -3   25.15    1.01
  -4  -3   3   23.06    0.94
   4  -3  -3   23.85    1.36
  -4  -3   3   23.83    1.22
   4  -3  -3   23.21    1.05
  -4  -3   3   24.07    0.95
  -4  -3   3   26.30    1.06
   4   3  -3   25.47    0.85
  -4   3   3   22.94    1.03
  -4   3   3   21.96    0.81
  -4   3   3   25.80    0.87
   4   3  -3   24.37    0.82
   4   3  -3   23.98    0.93
   4   3  -3   22.87    0.80
   3  -3  -3   28.98    1.45
  -3  -3   3   27.96    1.08
  -3  -3   3   26.75    0.96
   3  -3  -3   24.87    0.99
   3  -3  -3   27.66    1.08
  -3  -3   3   27.70    1.33
   3   3  -3   26.35    0.94
  -3   3   3   23.30    0.81
   3   3  -3   28.50    0.82
   3   3  -3   27.18    0.80
  -3   3   3   28.37    0.85
  -3   3   3   30.05    1.08
  -2  -3   3   86.72    2.38
   2  -3  -3   81.15    2.38
  -2  -3   3   86.39    2.85
  -2  -3   3   81.12    2.27
   2  -3  -3   83.98    2.33
  -2   3   3   85.03    2.36
   2   3  -3   86.14    2.27
  -1  -3   3  101.99    3.35
  -1  -3   3  102.59    2.70
  -1  -3   3  105.35    2.79
   1  -3  -3  106.19    2.77
   1  -3  -3   99.67    3.39
   1  -3  -3  100.62    2.80
   1   3  -3  101.10    2.60
  -1   3   3  101.75    2.69
   0  -3  -3    3.99    0.37
   0  -3   3    3.11    0.55
   0  -3  -3    4.20    0.37
   0  -3  -3    4.76    0.65
   0  -3   3    4.57    0.33
   0  -3   3    4.51    0.37
   0   3   3    3.88    0.35
   0   3  -3    4.66    0.35
  -1  -3  -3    3.44    0.35
  -1  -3  -3    2.63    0.51
   1  -3   3    4.63    0.65
   1  -3   3    3.11    0.30
   1  -3   3    3.08    0.33
  -1  -3  -3    2.82    0.33
   1   3   3    3.16    0.34
  -1   3  -3    3.58    0.32
   2  -3   3   93.77    2.56
  -2  -3  -3   88.35    2.59
  -2  -3  -3   94.97    2.62
   2  -3   3   89.80    3.13
   2  -3   3   93.63    2.59
  -2  -3  -3   97.72    3.14
  -2   3  -3   93.44    2.52
   2   3   3   91.01    2.54
   2   3   3  100.87    2.55
   2   3   3   88.76    2.50
   3  -3   3   16.15    0.76
  -3  -3  -3   16.64    1.04
   3  -3   3   15.82    0.75
  -3  -3  -3   16.56    0.79
   3  -3   3   13.78    1.02
  -3   3  -3   14.59    0.58
   3   3   3   17.11    0.78
  -3   3  -3   16.43    0.63
  -3   3  -3   16.83    0.77
   3   3   3   15.11    0.64
   3   3   3   16.61    0.68
   4  -3   3   76.81    2.31
  -4  -3  -3   74.75    2.32
   4  -3   3   75.72    2.76
   4   3   3   72.96    2.19
  -4   3  -3   72.82    2.14
  -4   3  -3   74.66    2.23
   4   3   3   76.21    2.23
   4   3   3   75.10    2.24
  -4   3  -3   77.07    2.18
  -5  -3  -3    0.22    0.28
   5  -3   3    0.21    0.28
   5  -3   3   -0.53    0.29
   5   3   3    0.02    0.26
   5   3   3    0.35    0.29
  -5   3  -3    0.45    0.31
   5   3   3    0.18    0.24
   5   3   3    0.38    0.23
  -5   3  -3    0.16    0.21
  -5   3  -3    0.21    0.24
  -6  -3  -3    4.07    0.55
  -6  -3  -3    3.52    0.34
   6  -3   3    2.80    0.48
   6  -3   3    3.86    0.64
   6   3   3    3.93    0.53
  -6   3  -3    3.44    0.53
   6   3   3    3.26    0.44
  -6   3  -3    3.70    0.43
  -6   3  -3    3.16    0.41
   6   3   3    4.35    0.53
   6   3   3    2.72    0.41
   7  -3   3   26.73    1.53
  -7  -3  -3   28.13    1.34
   7  -3   3   27.33    1.01
  -7  -3  -3   25.75    1.02
   7  -3   3   28.53    1.30
  -7   3  -3   25.32    1.15
   7   3   3   26.25    1.25
   7   3   3   25.95    1.18
  -7   3  -3   27.15    1.16
  -7   3  -3   26.55    1.31
   7   3   3   27.66    1.18
   7   3   3   27.36    1.18
   7   3   3   26.30    1.26
  -8  -3  -3   28.42    1.40
   8  -3   3   26.37    1.07
   8  -3   3   27.68    1.59
   8  -3   3   25.30    1.34
  -8  -3  -3   26.87    1.10
   8   3   3   29.16    1.25
  -8   3  -3   26.17    1.23
   8   3   3   27.54    1.35
   8   3   3   28.40    1.37
   8   3   3   30.12    1.30
  -8   3  -3   25.98    1.37
  -8   3  -3   29.36    1.27
   8   3   3   28.21    1.30
   9  -3   3   30.55    1.33
  -9  -3  -3   38.16    1.73
  -9  -3  -3   34.34    1.37
   9  -3   3   33.76    1.60
   9  -3   3   38.64    1.88
   9   3   3   34.32    1.58
  -9   3  -3   30.57    1.55
   9   3   3   34.04    1.58
  -9   3  -3   32.22    1.44
   9   3   3   34.90    1.48
   9   3   3   33.31    1.48
  -9   3  -3   35.44    1.48
   9   3   3   35.38    1.54
  10  -3   3    5.62    0.79
 -10  -3  -3    8.12    0.75
 -10  -3  -3    6.45    0.85
  10  -3   3    4.68    0.79
  10   3   3    7.38    0.84
 -10   3  -3    7.10    0.86
  10   3   3    6.88    0.77
 -10   3  -3    6.84    0.73
 -10   3  -3    6.00    0.69
  10   3   3    5.41    0.76
  10   3   3    5.79    0.70
  11  -3   3    4.76    0.83
 -11  -3  -3    4.68    0.64
 -11  -3  -3    3.94    0.75
  11  -3   3    4.53    0.74
  11   3   3    3.51    0.61
  11   3   3    3.06    0.61
 -11   3  -3    5.00    0.79
 -11   3  -3    2.60    0.57
  11   3   3    5.07    0.76
  11   3   3    3.61    0.68
  12  -3   3   17.79    1.30
 -12  -3  -3   15.41    1.23
  12  -3   3   16.95    1.39
 -12   3  -3   17.35    1.16
  12   3   3   19.47    1.24
  12   3   3   13.69    1.24
  12   3   3   19.15    1.22
  12   3   3   16.11    1.28
 -12   3  -3   18.10    1.39
  13  -3   3    8.30    1.12
  13  -3   3   10.30    1.15
 -13  -3  -3    9.10    1.12
  13   3   3    8.42    1.01
  13   3   3    9.90    1.02
 -13   3  -3    9.63    1.00
  13   3   3    9.80    1.04
 -13   3  -3    8.21    1.05
  13   3   3   10.02    1.11
 -14  -3  -3    2.82    0.72
  14  -3   3    2.96    0.73
  14  -3   3    3.31    0.82
  14   3   3    2.69    0.71
  14   3   3    2.90    0.66
  14   3   3    3.32    0.76
 -14   3  -3    3.11    0.78
 -14   3  -3    3.18    0.72
  14   3   3    2.95    0.74
 -15  -3  -3    7.47    1.08
  15  -3   3    8.29    1.13
  15  -3   3    6.66    1.08
  15   3   3    7.43    0.99
  15   3   3    6.94    1.04
  15   3   3    6.29    0.96
 -15   3  -3    5.43    0.98
 -16  -3  -3    2.71    0.81
  16  -3   3    2.50    0.74
  16  -3   3    2.48    0.81
 -16   3  -3    3.77    0.92
  16   3   3    1.67    0.68
  16   3   3    2.85    0.79
  16   3   3    4.60    0.97
  17  -3   3   12.81    1.44
 -17  -3  -3   11.91    1.44
  17  -3   3   11.49    1.45
  17   3   3   12.50    1.41
  17   3   3   12.36    1.46
  17   3   3   13.41    1.40
 -17   3  -3   14.42    1.57
  18  -3   3    0.61    0.67
  18  -3   3    0.51    0.60
 -18  -3  -3    1.45    0.74
 -18   3  -3    1.30    0.81
  18   3   3    1.44    0.74
  18   3   3    2.24    0.76
  19  -3   3    0.39    0.69
  19  -3   3    0.20    0.64
 -19  -3  -3    0.09    0.69
  19   3   3    0.71    0.66
 -19   3  -3    1.40    0.81
  19   3   3   -0.35    0.52
  20  -3   3    3.03    0.96
 -20  -3  -3    2.54    0.95
  20  -3   3    1.68    0.88
  20   3   3    1.85    0.82
  20   3   3    0.50    0.62
 -20   3  -3    3.13    1.06
  21  -3   3    2.34    0.87
 -21  -3  -3    0.92    0.82
  21  -3   3    0.74    0.79
  21   3   3    1.10    0.77
  21   3   3    0.89    0.79
 -21   3  -3   -0.20    0.80
  20  -4  -3    5.52    1.16
 -20  -4   3    5.89    1.22
  20  -4  -3    6.49    1.29
  20   4  -3    4.39    1.02
 -20   4   3    6.58    1.31
  20   4  -3    4.75    1.12
  19  -4  -3    2.36    0.83
 -19  -4   3    1.05    0.75
  19  -4  -3    0.86    0.72
  19   4  -3    1.32    0.78
  19   4  -3    1.29    0.71
 -19   4   3    1.51    0.86
 -18  -4   3    0.16    0.59
  18  -4  -3    0.62    0.63
  18  -4  -3    0.09    0.60
  18   4  -3   -0.60    0.63
  18   4  -3    0.16    0.58
 -18   4   3   -0.66    0.64
 -17  -4   3    2.65    0.79
  17  -4  -3    2.76    0.94
  17  -4  -3    2.17    0.72
  17   4  -3    2.18    0.71
  17   4  -3    3.07    0.91
 -17   4   3    0.74    0.74
  16  -4  -3    0.58    0.69
  16  -4  -3    0.26    0.54
 -16  -4   3    0.93    0.61
  16   4  -3   -0.40    0.51
  16   4  -3    0.42    0.61
 -16   4   3    0.78    0.62
  16   4  -3    0.04    0.51
 -16   4   3    0.12    0.69
 -15  -4   3    1.66    0.68
  15  -4  -3    0.32    0.63
  15  -4  -3    1.08    0.63
  15   4  -3    1.02    0.56
 -15   4   3    0.56    0.56
  15   4  -3    0.99    0.64
  15   4  -3    0.37    0.55
 -15   4   3    0.14    0.65
  14  -4  -3    0.66    0.52
  14  -4  -3    0.73    0.67
 -14  -4   3    0.30    0.53
 -14   4   3    0.63    0.70
  14   4  -3    0.66    0.58
  14   4  -3    0.31    0.47
 -14   4   3    0.77    0.52
  14   4  -3   -0.13    0.45
  13  -4  -3    2.04    0.75
  13  -4  -3    1.43    0.61
 -13  -4   3    1.29    0.62
  13   4  -3    1.29    0.59
  13   4  -3    1.81    0.60
  13   4  -3    2.23    0.62
 -13   4   3    2.34    0.75
 -13   4   3    2.71    0.63
  12  -4  -3   16.03    1.20
  12  -4  -3   17.60    1.68
 -12  -4   3   15.46    1.25
  12   4  -3   16.28    1.16
 -12   4   3   17.20    1.17
  12   4  -3   16.87    1.17
  12   4  -3   15.51    1.22
 -12   4   3   17.14    1.38
 -11  -4   3    9.83    1.04
  11  -4  -3    8.77    1.19
  11  -4  -3    9.80    1.02
 -11   4   3    9.66    1.11
  11   4  -3    9.05    0.88
  11   4  -3   11.02    1.04
 -11   4   3    9.45    0.91
  11   4  -3   10.06    0.94
 -10  -4   3   21.67    1.34
  10  -4  -3   21.33    1.27
  10  -4  -3   22.41    1.65
  10   4  -3   19.71    1.13
  10   4  -3   20.91    1.22
  10   4  -3   20.56    1.18
 -10   4   3   21.09    1.35
  10   4  -3   21.48    1.19
 -10   4   3   18.86    1.11
 -10   4   3   20.10    1.16
  -9  -4   3    7.29    0.84
   9  -4  -3    6.09    0.77
   9  -4  -3    6.76    1.01
   9   4  -3    7.18    0.71
  -9   4   3    6.60    0.68
   9   4  -3    8.65    0.83
  -9   4   3    6.94    0.67
   9   4  -3    6.72    0.69
  -9   4   3    7.46    0.89
   9   4  -3    7.64    0.76
  -8  -4   3   12.95    0.99
   8  -4  -3   15.89    0.99
   8  -4  -3   13.53    1.38
  -8   4   3   14.99    0.88
   8   4  -3   13.64    0.84
   8   4  -3   13.57    0.85
   8   4  -3   13.92    0.89
  -8   4   3   13.89    0.83
   8   4  -3   13.85    0.93
  -8   4   3   12.96    1.08
  -7  -4   3   17.62    1.04
   7  -4  -3   16.54    0.98
   7  -4  -3   18.33    1.37
  -7   4   3   18.16    0.90
   7   4  -3   17.98    0.92
   7   4  -3   17.11    0.89
  -7   4   3   16.23    0.86
   7   4  -3   19.30    1.00
   7   4  -3   15.20    0.86
  -7   4   3   17.21    1.08
  -6  -4   3   15.99    0.94
   6  -4  -3   16.42    0.92
   6  -4  -3   16.26    1.29
  -6   4   3   15.69    0.79
   6   4  -3   16.39    0.80
  -6   4   3   15.90    0.99
   6   4  -3   14.71    0.86
   6   4  -3   15.17    0.78
  -6   4   3   14.46    0.77
   6   4  -3   16.59    0.81
   5  -4  -3    7.94    0.65
  -5  -4   3    9.23    0.70
   5  -4  -3   10.06    1.13
   5   4  -3    8.78    0.53
  -5   4   3    9.48    0.56
   5   4  -3    9.46    0.66
   5   4  -3    8.90    0.58
   5   4  -3    9.34    0.55
  -5   4   3    8.85    0.53
  -5   4   3    9.34    0.77
   4  -4  -3    0.71    0.28
  -4  -4   3    0.46    0.28
  -4  -4   3    0.32    0.41
   4  -4  -3    0.45    0.49
   4   4  -3    0.94    0.30
  -4   4   3    0.23    0.33
  -4   4   3    0.49    0.19
  -4   4   3    0.45    0.21
   4   4  -3    0.53    0.17
   4   4  -3    0.66    0.22
  -3  -4   3    5.67    0.77
  -3  -4   3    5.13    0.42
   3  -4  -3    5.59    0.47
  -3  -4   3    6.60    0.53
   3  -4  -3    5.86    0.85
  -3   4   3    6.31    0.56
   3   4  -3    5.61    0.44
  -3   4   3    5.89    0.35
   2  -4  -3   11.20    0.65
  -2  -4   3   13.92    0.65
  -2  -4   3   13.21    1.06
   2  -4  -3   13.45    0.64
   2  -4  -3   13.31    1.14
  -2  -4   3   12.61    0.56
   2   4  -3   12.29    0.58
  -2   4   3   12.85    0.71
   1  -4  -3    1.36    0.52
   1  -4  -3    2.15    0.29
  -1  -4   3    1.79    0.23
   1  -4  -3    2.28    0.30
  -1  -4   3    3.15    0.62
  -1  -4   3    2.29    0.31
  -1   4   3    1.87    0.33
   1   4  -3    2.04    0.26
   0  -4   3   10.45    1.06
   0  -4  -3   10.34    0.57
   0  -4   3   10.38    0.47
   0  -4  -3   10.63    1.07
   0  -4   3   12.51    0.59
   0  -4  -3   11.64    0.57
   0   4  -3   10.29    0.50
   0   4   3    9.93    0.58
   1  -4   3   47.78    1.41
  -1  -4  -3   48.29    2.14
  -1  -4  -3   45.81    1.42
   1  -4   3   45.37    2.12
   1  -4   3   42.10    1.32
  -1  -4  -3   42.75    1.40
  -1   4  -3   44.76    1.35
   1   4   3   46.14    1.43
  -2  -4  -3   21.22    0.88
   2  -4   3   18.81    0.80
   2  -4   3   20.79    0.86
   2  -4   3   20.47    1.35
  -2  -4  -3   20.49    1.31
   2   4   3   17.63    0.66
   2   4   3   19.10    0.83
   2   4   3   21.02    0.72
  -2   4  -3   17.96    0.78
  -3  -4  -3   66.93    2.06
   3  -4   3   64.17    2.74
   3  -4   3   67.22    2.04
  -3  -4  -3   67.76    2.66
  -3   4  -3   65.59    1.94
   3   4   3   61.05    1.88
   3   4   3   65.05    1.98
   3   4   3   65.85    1.94
  -3   4  -3   72.95    1.89
  -3   4  -3   57.87    1.79
   3   4   3   67.59    1.95
   4  -4   3  112.13    3.18
  -4  -4  -3  114.65    3.22
   4  -4   3  106.12    3.95
   4   4   3  111.20    3.16
  -4   4  -3  110.42    3.12
  -4   4  -3  105.36    3.07
   4   4   3  115.17    3.20
  -4   4  -3  116.58    3.14
   4   4   3  114.23    3.17
   5  -4   3   28.17    1.71
   5  -4   3   28.39    1.21
  -5  -4  -3   26.69    1.21
  -5   4  -3   26.37    1.03
   5   4   3   26.53    1.08
   5   4   3   26.54    1.10
   5   4   3   27.72    1.20
  -5   4  -3   26.55    1.17
  -5   4  -3   27.99    1.08
   6  -4   3    7.87    1.03
   6  -4   3    7.99    0.73
  -6  -4  -3    8.96    0.80
   6   4   3    8.68    0.65
  -6   4  -3    7.63    0.60
  -6   4  -3    8.80    0.77
  -6   4  -3    7.97    0.60
   6   4   3    8.80    0.76
   6   4   3    7.30    0.63
  -7  -4  -3    5.76    0.70
   7  -4   3    7.06    1.03
   7  -4   3    7.41    0.76
   7   4   3    6.18    0.64
   7   4   3    7.10    0.75
  -7   4  -3    6.83    0.62
   7   4   3    7.22    0.69
   7   4   3    5.53    0.59
  -7   4  -3    6.48    0.73
  -7   4  -3    5.74    0.59
   8  -4   3    6.99    0.79
   8  -4   3    6.68    1.02
  -8  -4  -3    7.67    0.83
   8   4   3    6.51    0.78
   8   4   3    7.52    0.72
  -8   4  -3    7.95    0.84
   8   4   3    7.17    0.72
  -8   4  -3    6.98    0.68
   8   4   3    7.59    0.83
   8   4   3    7.19    0.72
  -8   4  -3    6.94    0.67
   9  -4   3    2.26    0.56
   9  -4   3    2.32    0.72
  -9  -4  -3    2.09    0.57
   9   4   3    1.58    0.43
   9   4   3    2.48    0.60
   9   4   3    1.83    0.50
  -9   4  -3    3.59    0.67
   9   4   3    1.93    0.57
   9   4   3    2.55    0.51
  -9   4  -3    2.64    0.52
  -9   4  -3    1.78    0.46
  10  -4   3   -0.53    0.35
  10  -4   3    0.01    0.52
 -10  -4  -3    0.04    0.44
  10   4   3    0.56    0.42
 -10   4  -3    0.89    0.52
  10   4   3   -0.02    0.41
  10   4   3    0.41    0.47
  10   4   3    0.82    0.46
 -10   4  -3   -0.10    0.35
  11  -4   3    5.34    1.01
  11  -4   3    5.29    0.83
 -11  -4  -3    5.88    0.85
  11   4   3    5.53    0.83
  11   4   3    5.60    0.81
 -11   4  -3    4.37    0.69
  11   4   3    5.58    0.75
 -11   4  -3    5.54    0.88
  11   4   3    5.36    0.86
  12  -4   3    4.28    0.78
  12  -4   3    3.23    0.85
 -12  -4  -3    3.39    0.75
  12   4   3    2.15    0.61
  12   4   3    2.63    0.73
 -12   4  -3    3.69    0.68
  12   4   3    3.73    0.74
 -12   4  -3    3.52    0.81
  12   4   3    2.28    0.62
 -13  -4  -3   26.21    1.65
  13  -4   3   25.18    1.86
  13  -4   3   24.35    1.59
 -13   4  -3   26.78    1.75
  13   4   3   26.32    1.63
  13   4   3   23.90    1.49
  13   4   3   26.85    1.70
 -13   4  -3   24.62    1.51
  13   4   3   23.28    1.49
  14  -4   3    3.13    0.89
 -14  -4  -3    3.28    0.82
  14  -4   3    4.34    0.86
  14   4   3    3.92    0.80
  14   4   3    4.05    0.82
 -14   4  -3    2.42    0.67
 -14   4  -3    3.05    0.84
  14   4   3    3.10    0.74
  14   4   3    2.74    0.77
  15  -4   3    1.07    0.64
  15  -4   3    0.87    0.73
 -15  -4  -3    0.73    0.61
 -15   4  -3    2.03    0.80
  15   4   3    0.12    0.62
  15   4   3    1.17    0.64
 -15   4  -3    0.15    0.56
 -16  -4  -3    6.41    1.06
  16  -4   3    7.81    1.34
  16  -4   3    5.83    1.06
  16   4   3    8.21    1.12
  16   4   3    6.44    1.07
 -16   4  -3    6.11    1.12
  17  -4   3    0.65    0.66
  17  -4   3   -0.05    0.61
 -17  -4  -3    0.61    0.65
  17   4   3    0.38    0.64
 -17   4  -3    1.15    0.76
  17   4   3    0.00    0.59
 -18  -4  -3    1.60    0.75
  18  -4   3    1.32    0.78
  18  -4   3    2.04    0.96
 -18   4  -3    1.68    0.88
  18   4   3    2.50    0.90
  18   4   3    0.95    0.70
  19  -4   3   -0.30    0.74
  19  -4   3    0.63    0.79
 -19  -4  -3    0.89    0.79
  19   4   3    1.45    0.77
  19   4   3    1.49    0.85
 -19   4  -3    2.93    1.07
 -18   5   3   -0.81    0.80
  17  -5  -3   15.09    1.57
 -17  -5   3   15.67    1.65
  17  -5  -3   18.03    2.03
 -17   5   3   20.62    1.95
  17   5  -3   16.57    1.61
  17   5  -3   18.11    1.74
  16  -5  -3    3.88    1.11
  16  -5  -3    6.90    1.09
 -16  -5   3    5.58    1.05
  16   5  -3    3.96    0.88
  16   5  -3    3.58    0.90
 -16   5   3    4.66    0.94
  16   5  -3    6.63    1.14
  15  -5  -3    3.20    1.01
 -15  -5   3    3.63    0.86
  15  -5  -3    2.23    0.73
 -15   5   3    1.96    0.71
  15   5  -3    2.94    0.80
  15   5  -3    2.07    0.69
 -14  -5   3    0.83    0.57
  14  -5  -3   -0.27    0.44
  14  -5  -3    0.03    0.61
  14   5  -3    0.07    0.54
  14   5  -3   -0.28    0.48
 -14   5   3   -0.18    0.49
 -13  -5   3    1.72    0.65
  13  -5  -3    0.05    0.50
  13  -5  -3    2.33    0.91
  13   5  -3    0.74    0.53
 -13   5   3    0.66    0.52
  13   5  -3    1.14    0.62
 -12  -5   3    5.02    0.82
  12  -5  -3    3.83    0.73
  12  -5  -3    4.62    1.04
  12   5  -3    3.19    0.71
  12   5  -3    2.54    0.61
 -12   5   3    2.58    0.63
  11  -5  -3    1.04    0.51
 -11  -5   3    1.34    0.56
  11  -5  -3    0.51    0.60
 -11   5   3    1.61    0.53
  11   5  -3    1.00    0.50
  10  -5  -3    2.66    0.91
 -10  -5   3    1.45    0.55
  10  -5  -3    2.43    0.58
 -10   5   3    1.73    0.51
  10   5  -3    1.36    0.47
   9  -5  -3    0.01    0.39
  -9  -5   3    0.45    0.42
   9  -5  -3    0.06    0.62
   9   5  -3    0.33    0.37
   9   5  -3   -0.06    0.35
  -9   5   3    0.48    0.38
  -9   5   3    0.67    0.40
  -8  -5   3    3.11    0.56
   8  -5  -3    3.20    0.57
   8  -5  -3    2.41    0.80
  -8   5   3    3.39    0.55
   8   5  -3    2.98    0.51
   8   5  -3    2.33    0.49
  -8   5   3    3.45    0.50
  -7  -5   3    4.82    0.61
   7  -5  -3    5.56    1.07
   7  -5  -3    4.78    0.60
  -7   5   3    3.55    0.50
   7   5  -3    4.39    0.53
   7   5  -3    3.82    0.51
  -7   5   3    3.23    0.46
   6  -5  -3    5.79    0.59
   6  -5  -3    4.97    1.02
  -6  -5   3    5.34    0.60
   6   5  -3    4.83    0.52
  -6   5   3    4.09    0.48
  -6   5   3    4.63    0.49
   6   5  -3    4.89    0.50
   5  -5  -3    2.83    0.42
   5  -5  -3    3.50    0.84
  -5  -5   3    3.07    0.43
  -5   5   3    1.81    0.34
   5   5  -3    1.76    0.32
   5   5  -3    1.91    0.34
  -5   5   3    2.10    0.34
  -4  -5   3   12.70    0.66
   4  -5  -3   12.77    0.70
   4  -5  -3    9.63    1.28
  -4  -5   3   12.02    1.22
   4   5  -3   10.05    0.55
  -4   5   3   12.41    0.61
  -4   5   3   10.33    0.56
   4   5  -3   11.99    0.59
   3  -5  -3   14.38    1.47
  -3  -5   3   10.77    1.18
   3  -5  -3   11.37    0.62
  -3   5   3   11.87    0.54
  -3   5   3    9.10    0.48
  -2  -5   3    5.12    0.89
   2  -5  -3    8.67    1.13
   2  -5  -3    7.02    0.46
   1  -5  -3    8.48    1.14
  -1  -5   3    7.96    1.07
   0  -5  -3   34.82    2.00
   0  -5   3   35.03    1.96
   1  -5   3   40.63    2.19
  -1  -5  -3   44.64    1.32
  -1  -5  -3   39.64    2.15
  -2  -5  -3    6.25    0.94
   2  -5   3    5.50    1.01
  -2  -5  -3    6.46    0.49
   2   5   3    4.98    0.37
   2   5   3    5.91    0.44
   3  -5   3    1.91    0.71
  -3  -5  -3    1.40    0.32
  -3  -5  -3    1.42    0.58
   3  -5   3    2.29    0.35
   3   5   3    1.57    0.32
   3   5   3    1.31    0.27
  -3   5  -3    1.41    0.27
  -3   5  -3    1.38    0.23
   4  -5   3    0.76    0.63
   4  -5   3    0.96    0.33
  -4  -5  -3    0.52    0.31
   4   5   3    0.63    0.26
  -4   5  -3    0.69    0.25
   4   5   3    0.55    0.29
  -4   5  -3    0.31    0.23
   5  -5   3   11.85    0.79
   5  -5   3   11.72    1.39
  -5  -5  -3   11.04    0.77
   5   5   3   10.70    0.69
  -5   5  -3    9.17    0.62
   5   5   3   11.42    0.72
  -5   5  -3   11.50    0.68
   6  -5   3    1.21    0.43
  -6  -5  -3    2.47    0.48
   6  -5   3    1.25    0.70
  -6   5  -3    1.14    0.35
   6   5   3    0.50    0.32
  -6   5  -3    1.72    0.38
   6   5   3    1.75    0.41
   7  -5   3    2.41    0.53
   7  -5   3    1.71    0.72
  -7  -5  -3    2.27    0.50
  -7   5  -3    2.11    0.45
   7   5   3    1.72    0.44
   7   5   3    1.78    0.44
  -7   5  -3    2.52    0.46
  -8  -5  -3    4.22    0.65
   8  -5   3    2.50    0.56
   8  -5   3    4.34    1.01
  -8   5  -3    4.53    0.59
   8   5   3    3.72    0.58
  -8   5  -3    2.68    0.51
   8   5   3    3.43    0.57
   9  -5   3   -0.15    0.40
   9  -5   3   -0.72    0.49
  -9  -5  -3   -0.24    0.42
  -9   5  -3    0.44    0.38
   9   5   3    0.07    0.38
 -10  -5  -3    4.35    0.76
  10  -5   3    4.36    0.76
  10  -5   3    5.22    1.11
 -10   5  -3    3.63    0.65
  10   5   3    3.78    0.67
  10   5   3    4.22    0.72
  11  -5   3    6.23    1.21
  11  -5   3    3.12    0.71
 -11  -5  -3    5.03    0.84
  11   5   3    5.58    0.85
 -11   5  -3    3.31    0.68
  11   5   3    5.54    0.80
  12  -5   3   -0.45    0.56
 -12  -5  -3   -0.20    0.47
  12  -5   3    0.03    0.46
 -12   5  -3   -0.06    0.41
  12   5   3   -0.02    0.50
  12   5   3    0.12    0.46
  13  -5   3    6.22    0.96
 -13  -5  -3    6.98    1.00
  13  -5   3    5.52    1.24
  13   5   3    5.70    0.89
  13   5   3    7.33    1.01
 -13   5  -3    5.66    0.89
  13   5   3    6.64    1.05
 -14  -5  -3    0.30    0.58
  14  -5   3    0.91    0.80
  14  -5   3    0.96    0.62
  14   5   3    0.75    0.64
  14   5   3    0.14    0.51
  14   5   3   -0.24    0.65
 -14   5  -3    0.10    0.53
  15  -5   3   10.14    1.62
  15  -5   3    9.75    1.24
 -15  -5  -3    7.63    1.16
  15   5   3    9.28    1.24
 -15   5  -3    7.17    1.08
  15   5   3    9.35    1.21
  16  -5   3    8.28    1.48
 -16  -5  -3    4.90    1.01
  16  -5   3    3.33    0.91
  16   5   3    5.47    1.11
  16   5   3    3.02    0.91
  14  -6  -3    8.85    1.12
 -14  -6   3    8.81    1.16
 -14   6   3    9.43    1.17
 -13  -6   3   10.70    1.19
  13  -6  -3    8.85    1.54
  13  -6  -3    9.29    1.09
 -13   6   3    7.64    1.02
  12  -6  -3    1.00    0.57
 -12  -6   3    0.46    0.53
  12  -6  -3    0.26    0.83
  12   6  -3    1.01    0.52
 -12   6   3    1.18    0.57
  11  -6  -3    3.67    1.14
  11  -6  -3    2.06    0.61
 -11  -6   3    3.38    0.68
  11   6  -3    1.95    0.59
 -11   6   3    2.24    0.62
 -10  -6   3    4.26    0.70
  10  -6  -3    3.29    1.07
  10  -6  -3    2.77    0.62
  10   6  -3    2.60    0.59
 -10   6   3    3.85    0.67
   9  -6  -3    7.19    1.35
   9  -6  -3    7.68    0.79
  -9  -6   3    6.43    0.78
   9   6  -3    5.38    0.72
  -9   6   3    5.82    0.74
   8  -6  -3    7.69    0.74
  -8  -6   3    8.26    0.75
   8  -6  -3    7.70    1.34
  -8   6   3    7.47    0.74
  -8   6   3    7.37    0.78
   8   6  -3    7.79    0.77
   7  -6  -3    4.90    1.14
  -7   6   3    3.08    0.54
   7   6  -3    3.74    0.54
   7   6  -3    3.79    0.53
  -7   6   3    3.06    0.48
   6  -6  -3    3.25    0.96
   6   6  -3    4.20    0.53
  -6   6   3    3.48    0.48
   6   6  -3    4.05    0.50
  -6   6   3    4.59    0.55
   5  -6  -3    0.74    0.70
  -5   6   3    0.94    0.32
   5   6  -3    0.78    0.32
   5   6  -3    1.60    0.34
  -5   6   3    0.22    0.30
   4  -6  -3    2.75    0.91
   4   6  -3    2.30    0.38
  -4   6   3    0.69    0.32
  -4   6   3    1.69    0.34
   4   6  -3    1.84    0.32
  -3  -6   3   11.97    1.37
   3  -6  -3   15.23    1.66
  -3   6   3   13.90    0.69
  -3   6   3   11.47    0.62
   2  -6  -3    5.22    1.05
  -2  -6   3    3.93    0.88
  -2   6   3    4.07    0.39
   1  -6  -3    3.15    0.90
  -1  -6   3    2.35    0.74
   0  -6  -3    0.50    0.59
   0  -6   3   -0.36    0.46
   0   6   3    1.06    0.26
  -1  -6  -3    1.05    0.65
   1  -6   3    0.62    0.61
   1   6   3    0.62    0.22
   1   6   3    0.64    0.24
  -2  -6  -3    0.86    0.64
   2  -6   3    1.67    0.76
  -2   6  -3    0.92    0.24
   2   6   3    0.52    0.24
   2   6   3    0.75    0.28
   3  -6   3   -0.43    0.51
   3   6   3   -0.14    0.22
  -3   6  -3    0.20    0.21
  -3   6  -3    0.06    0.22
   3   6   3    0.01    0.25
   4  -6   3    7.61    1.26
  -4   6  -3    5.83    0.49
   4   6   3    6.02    0.58
   4   6   3    6.59    0.55
  -4   6  -3    4.76    0.48
   5  -6   3    8.61    1.34
   5   6   3    7.41    0.69
  -5   6  -3    7.54    0.63
   5   6   3    6.24    0.60
  -5   6  -3    7.52    0.58
   6  -6   3    4.52    1.10
  -6  -6  -3    3.40    0.51
   6   6   3    3.63    0.52
  -6   6  -3    3.72    0.49
   6   6   3    3.28    0.53
  -6   6  -3    2.62    0.46
  -7  -6  -3    4.32    0.61
   7  -6   3    3.76    1.04
   7   6   3    3.05    0.57
  -7   6  -3    4.41    0.59
   7   6   3    3.75    0.58
  -7   6  -3    3.84    0.55
   8  -6   3    9.21    0.89
  -8  -6  -3    9.16    0.89
   8  -6   3    8.76    1.42
   8   6   3    8.96    0.87
  -8   6  -3    9.52    0.88
   9  -6   3    0.38    0.46
   9  -6   3    0.26    0.73
  -9  -6  -3   -0.32    0.41
  -9   6  -3   -0.19    0.38
   9   6   3    0.55    0.48
  10  -6   3    4.59    1.24
 -10  -6  -3    3.93    0.73
  10  -6   3    5.52    0.82
  10   6   3    1.95    0.61
 -10   6  -3    3.73    0.68
 -11  -6  -3    2.63    0.69
  11  -6   3    1.83    0.68
  11  -6   3    2.96    1.10
  11   6   3    0.74    0.54
 -11   6  -3    2.04    0.61
  12  -6   3    1.98    0.94
 -12  -6  -3    1.94    0.65
  12  -6   3    1.63    0.67
 -12   6  -3    0.57    0.55
  12   6   3    1.89    0.64
 -13   6  -3    1.57    0.67
   7   7  -3    1.98    0.50
  -7   7   3    2.35    0.48
  -7   7   3    1.33    0.48
   7   7  -3    1.43    0.45
   6  -7  -3    5.33    1.22
   6   7  -3    5.57    0.64
  -6   7   3    5.48    0.65
   6   7  -3    5.65    0.61
   5  -7  -3    7.53    1.39
   5   7  -3    6.90    0.61
  -5   7   3    7.88    0.70
   5   7  -3    8.38    0.68
   4  -7  -3   -0.20    0.71
   4   7  -3   -0.14    0.26
   4   7  -3   -0.14    0.26
  -4   7   3   -0.07    0.27
  -4   7   3    0.66    0.32
   3  -7  -3    1.06    0.78
  -3   7   3    0.47    0.28
   3   7  -3    1.11    0.27
  -3   7   3    0.95    0.33
  -2  -7   3    0.26    0.60
   2  -7  -3   -0.35    0.63
  -2   7   3   -0.22    0.23
  -2   7   3    0.36    0.28
  -1  -7   3    4.98    1.08
   1  -7  -3    3.50    0.97
   0  -7  -3    0.67    0.67
   0  -7   3    1.99    0.81
   1  -7   3    1.78    0.83
   1   7   3    2.91    0.40
   1   7   3    2.30    0.34
   2  -7   3    0.70    0.66
   2   7   3    0.06    0.27
   2   7   3    0.31    0.27
   3  -7   3    5.55    1.18
  -3   7  -3    3.52    0.41
   3   7   3    4.51    0.55
  -3   7  -3    4.90    0.49
   3   7   3    3.70    0.46
   4  -7   3    2.34    0.92
   4   7   3    3.77    0.55
  -4   7  -3    3.61    0.46
   4   7   3    3.46    0.49
  -4   7  -3    3.34    0.46
   5  -7   3    9.77    1.56
  -5   7  -3    8.39    0.66
   5   7   3    8.82    0.80
   5   7   3    8.09    0.73
  -5   7  -3    8.16    0.72
  -6   7  -3    0.29    0.36
  -6   7  -3    0.35    0.34
  24   0  -4    6.09    1.28
  24   0  -4    6.75    1.17
 -24   0   4    5.52    1.32
  23   0  -4    0.38    0.70
  23   0  -4    0.30    0.76
 -23   0   4   -0.04    0.76
  22   0  -4    2.68    0.94
  22   0  -4    1.58    0.77
  22   0  -4    0.79    0.84
 -22   0   4    2.30    0.95
 -22   0   4    2.96    1.02
  21   0  -4    1.67    0.85
 -21   0   4    1.34    0.79
 -21   0   4    1.05    0.86
  21   0  -4    0.89    0.66
  21   0  -4    1.98    0.88
  20   0  -4    2.32    0.75
  20   0  -4    2.91    0.87
  20   0  -4    1.45    0.81
 -20   0   4    2.61    0.91
 -20   0   4    3.44    0.93
  19   0  -4    8.15    1.09
 -19   0   4    8.48    1.28
 -19   0   4   10.51    1.38
  19   0  -4    8.52    1.21
  19   0  -4    8.73    1.22
  18   0  -4    1.32    0.66
 -18   0   4    1.84    0.75
  18   0  -4    0.43    0.55
  18   0  -4    0.46    0.56
 -18   0   4    0.07    0.59
 -17   0   4    2.45    0.83
  17   0  -4    2.26    0.67
  17   0  -4    3.07    0.83
  17   0  -4    2.47    0.75
 -17   0   4    2.30    0.83
 -16   0   4    9.65    1.19
  16   0  -4    7.11    0.92
  16   0  -4    8.81    1.16
  16   0  -4    8.44    1.08
 -16   0   4    7.70    1.11
  15   0  -4    8.86    0.98
 -15   0   4    6.86    1.02
  15   0  -4    7.80    0.99
  15   0  -4    8.07    1.03
 -15   0   4    9.53    1.20
  14   0  -4    8.74    0.99
  14   0  -4   10.02    0.99
 -14   0   4   10.72    1.16
 -14   0   4    9.17    1.12
  14   0  -4    8.35    0.96
  13   0  -4   40.40    1.91
 -13   0   4   42.70    2.04
  13   0  -4   40.80    1.86
 -13   0   4   43.88    2.09
  13   0  -4   41.70    1.77
  12   0  -4   11.35    0.96
 -12   0   4   13.98    1.12
  12   0  -4   12.07    0.94
  12   0  -4   13.72    1.10
 -12   0   4   12.24    1.13
 -12   0   4   12.24    0.90
  11   0  -4   13.01    1.03
  11   0  -4   11.92    0.91
  11   0  -4   12.92    0.91
 -11   0   4   14.90    0.96
 -11   0   4   13.64    1.06
 -11   0   4   11.38    1.05
  11   0  -4   13.94    0.87
  10   0  -4   10.58    0.88
  10   0  -4   13.59    0.94
 -10   0   4   13.17    1.04
  10   0  -4   13.72    0.89
 -10   0   4   12.28    0.86
  10   0  -4   12.24    0.81
 -10   0   4   11.15    1.02
   9   0  -4   -0.09    0.25
  -9   0   4   -0.20    0.34
  -9   0   4   -0.31    0.36
   9   0  -4    0.29    0.30
   9   0  -4    0.13    0.31
   9   0  -4   -0.35    0.27
  -9   0   4   -0.33    0.23
  -8   0   4    2.36    0.52
   8   0  -4    2.92    0.45
   8   0  -4    3.13    0.43
  -8   0   4    1.64    0.44
  -8   0   4    3.08    0.44
   8   0  -4    1.81    0.43
   8   0  -4    3.06    0.48
  -7   0   4    9.63    0.64
   7   0  -4   10.04    0.65
   7   0  -4   11.29    0.76
  -7   0   4    8.65    0.81
   7   0  -4    9.90    0.74
  -7   0   4    9.91    0.84
   7   0  -4    9.76    0.62
   6   0  -4   29.76    1.21
  -6   0   4   31.31    1.17
  -6   0   4   29.91    1.32
   6   0  -4   31.44    1.15
   6   0  -4   29.31    1.23
   6   0  -4   30.60    1.15
  -6   0   4   31.33    1.33
   5   0  -4   50.92    1.61
  -5   0   4   48.84    1.77
  -5   0   4   50.26    1.75
   5   0  -4   51.91    1.54
   5   0  -4   51.07    1.69
  -5   0   4   51.48    1.64
   5   0  -4   49.30    1.60
  -4   0   4  133.14    3.64
   4   0  -4  130.74    3.60
  -4   0   4  126.52    3.70
   4   0  -4  132.67    3.63
   4   0  -4  138.32    3.53
   4   0  -4  132.84    3.61
   3   0  -4    8.84    0.51
   3   0  -4    9.90    0.53
  -3   0   4    9.79    0.70
  -3   0   4    8.71    0.70
  -3   0   4    8.26    0.54
   3   0  -4    8.85    0.59
  -3   0   4    8.58    0.52
   3   0  -4    8.59    0.59
  -2   0   4   -0.12    0.31
   2   0  -4   -0.04    0.18
   2   0  -4   -0.01    0.18
  -2   0   4   -0.09    0.16
   2   0  -4    0.16    0.22
   2   0  -4    0.18    0.23
  -2   0   4   -0.09    0.26
   1   0  -4    4.37    0.39
  -1   0   4    4.05    0.35
  -1   0   4    4.64    0.43
   1   0  -4    5.36    0.41
   1   0  -4    4.30    0.39
  -1   0   4    3.91    0.43
   1   0  -4    4.52    0.35
   0   0  -4  501.27   12.83
   0   0   4  511.37   12.21
   0   0   4  504.98   12.84
   0   0  -4  503.04   12.44
   0   0  -4  517.71   12.84
   0   0  -4  490.51   12.16
   0   0  -4  505.85   12.84
  -1   0  -4   11.64    0.62
  -1   0  -4   12.58    0.59
   1   0   4   11.67    0.67
   1   0   4   12.38    0.73
  -1   0  -4   11.91    0.56
  -2   0  -4  147.21    3.80
  -2   0  -4  146.98    3.92
  -2   0  -4  142.05    3.90
   2   0   4  145.05    3.92
   2   0   4  144.62    3.81
  -2   0  -4  144.49    3.88
   2   0   4  147.73    3.92
  -3   0  -4   30.19    1.10
  -3   0  -4   32.86    1.20
   3   0   4   32.51    1.24
   3   0   4   33.88    1.21
   3   0   4   33.32    1.14
   4   0   4   29.62    1.16
   4   0   4   31.05    1.21
   4   0   4   28.34    1.07
   4   0   4   29.23    1.04
  -4   0  -4   28.25    1.16
  -4   0  -4   30.49    1.09
  -4   0  -4   27.89    1.16
   5   0   4   55.60    1.69
  -5   0  -4   55.15    1.87
   5   0   4   55.25    1.83
   5   0   4   55.08    1.89
   5   0   4   55.97    1.78
  -5   0  -4   54.48    1.77
  -5   0  -4   53.42    1.83
   6   0   4   10.47    0.78
   6   0   4   11.35    0.71
  -6   0  -4    9.22    0.73
   6   0   4    9.62    0.78
   6   0   4   10.44    0.64
  -6   0  -4   10.69    0.67
  -6   0  -4    9.90    0.78
   7   0   4   75.07    2.51
  -7   0  -4   75.96    2.48
   7   0   4   75.44    2.46
   7   0   4   75.68    2.28
  -7   0  -4   74.14    2.50
   7   0   4   77.61    2.41
  -7   0  -4   76.35    2.41
   8   0   4    4.77    0.57
   8   0   4    3.84    0.61
  -8   0  -4    3.90    0.48
  -8   0  -4    3.74    0.58
  -8   0  -4    4.10    0.59
   8   0   4    4.13    0.59
  -9   0  -4    7.76    0.70
  -9   0  -4    7.63    0.79
   9   0   4    8.68    0.84
   9   0   4    7.34    0.73
  -9   0  -4    9.24    0.89
   9   0   4    8.67    0.86
  10   0   4    0.74    0.40
 -10   0  -4    1.02    0.47
  10   0   4    0.44    0.42
 -10   0  -4    0.97    0.36
 -10   0  -4    0.45    0.42
  10   0   4    0.43    0.35
  11   0   4    2.39    0.50
 -11   0  -4    3.05    0.64
 -11   0  -4    3.07    0.63
 -11   0  -4    2.41    0.47
  11   0   4    3.35    0.64
  11   0   4    2.60    0.56
  12   0   4    1.31    0.51
  12   0   4    1.88    0.50
 -12   0  -4    2.03    0.58
  12   0   4    2.53    0.66
 -12   0  -4    1.62    0.56
  13   0   4    3.99    0.77
 -13   0  -4    3.23    0.73
 -13   0  -4    4.22    0.80
  13   0   4    3.91    0.65
  13   0   4    4.98    0.86
 -14   0  -4    6.20    0.98
  14   0   4    7.85    1.07
  14   0   4    5.13    0.80
 -14   0  -4    6.74    0.97
  14   0   4    7.18    0.99
 -15   0  -4   14.28    1.39
  15   0   4   10.44    1.22
  15   0   4   10.81    1.09
  15   0   4   12.11    1.35
 -15   0  -4   12.19    1.28
  16   0   4   -0.07    0.57
  16   0   4   -0.15    0.44
  16   0   4    0.65    0.62
 -16   0  -4    0.43    0.62
 -16   0  -4    0.04    0.57
  17   0   4    0.08    0.57
  17   0   4   -0.58    0.46
 -17   0  -4    0.13    0.61
  17   0   4    0.21    0.63
 -17   0  -4    0.32    0.63
 -18   0  -4    1.81    0.80
  18   0   4    1.05    0.62
  18   0   4    0.44    0.64
 -18   0  -4    1.10    0.73
  18   0   4    1.69    0.77
  19   0   4    5.95    1.16
  19   0   4    5.04    1.04
  19   0   4    4.60    0.92
 -19   0  -4    7.32    1.26
 -19   0  -4    4.58    1.04
  20   0   4    8.55    1.17
  20   0   4    6.88    1.29
 -20   0  -4    8.95    1.37
 -20   0  -4    6.98    1.33
  20   0   4    7.25    1.24
  21   0   4   11.12    1.54
 -21   0  -4    8.51    1.39
  21   0   4    9.12    1.22
  21   0   4   10.16    1.42
  22   0   4    4.35    1.02
 -22   0  -4    5.26    1.22
  22   0   4    5.72    1.22
 -23   0  -4    0.83    0.98
  23   0   4    1.60    0.94
  24  -1  -4   -0.58    0.82
 -24  -1   4    0.99    1.06
 -24  -1   4    0.58    0.95
  24  -1  -4    1.31    1.04
  24  -1  -4    0.94    0.82
  24   1  -4    2.25    1.03
  24   1  -4    1.41    0.80
 -24   1   4    2.07    1.03
  23  -1  -4    1.08    0.77
 -23  -1   4   -0.25    0.84
  23  -1  -4    0.45    0.88
 -23  -1   4    0.39    0.90
  23  -1  -4    1.03    0.82
  23  -1  -4    1.23    0.78
  23   1  -4    0.52    0.77
 -23   1   4    0.69    0.88
  23   1  -4    0.44    0.68
 -22  -1   4    1.76    0.95
  22  -1  -4    1.17    0.79
 -22  -1   4    2.07    0.92
  22  -1  -4    0.80    0.83
  22  -1  -4    3.29    0.85
  22   1  -4    0.76    0.81
 -22   1   4    1.72    0.94
  22   1  -4    2.04    0.77
  21  -1  -4    0.43    0.75
 -21  -1   4    0.56    0.81
 -21  -1   4    1.06    0.82
  21  -1  -4    1.26    0.75
  21  -1  -4    0.66    0.59
  21   1  -4    1.25    0.77
 -21   1   4    0.41    0.73
  21   1  -4    0.84    0.64
 -20  -1   4    1.24    0.81
  20  -1  -4    2.29    0.73
  20  -1  -4    1.74    0.81
 -20  -1   4    1.66    0.84
  20  -1  -4    3.29    0.92
 -20   1   4    1.88    0.85
  20   1  -4    1.06    0.71
  20   1  -4    0.01    0.54
 -19  -1   4    0.20    0.63
 -19  -1   4   -0.69    0.57
  19  -1  -4   -0.31    0.50
  19  -1  -4    0.34    0.63
  19  -1  -4   -0.65    0.48
 -19   1   4    0.14    0.68
  19   1  -4    0.29    0.61
  19   1  -4    0.70    0.60
  18  -1  -4   15.44    1.49
 -18  -1   4   15.12    1.57
  18  -1  -4   14.85    1.51
 -18  -1   4   13.79    1.47
  18  -1  -4   15.08    1.31
  18   1  -4   14.31    1.47
 -18   1   4   16.89    1.68
  18   1  -4   15.21    1.43
 -18   1   4   14.16    1.52
  18   1  -4   16.07    1.53
  17  -1  -4    9.15    1.13
  17  -1  -4    9.12    0.99
 -17  -1   4    7.06    1.06
  17  -1  -4    8.06    1.14
 -17  -1   4   10.04    1.30
  17   1  -4    8.19    1.04
 -17   1   4    9.07    1.20
  17   1  -4   10.72    1.24
  17   1  -4    8.55    1.12
 -17   1   4    7.91    1.18
  16  -1  -4    2.75    0.71
  16  -1  -4    4.65    0.75
  16  -1  -4    3.09    0.73
 -16  -1   4    3.82    0.86
 -16  -1   4    3.81    0.83
 -16   1   4    3.55    0.83
  16   1  -4    3.51    0.75
  16   1  -4    2.38    0.69
 -16   1   4    3.45    0.86
  16   1  -4    3.31    0.71
 -15  -1   4   11.47    1.26
  15  -1  -4   15.08    1.19
  15  -1  -4   13.81    1.01
  15  -1  -4   11.98    1.23
 -15  -1   4   12.96    1.31
  15   1  -4   12.51    1.19
 -15   1   4   13.22    1.35
 -15   1   4   16.15    1.44
  15   1  -4   11.10    1.08
  15   1  -4    9.63    1.09
  14  -1  -4   24.68    1.49
 -14  -1   4   29.53    1.73
 -14  -1   4   27.62    1.63
  14  -1  -4   26.24    1.39
  14  -1  -4   29.65    1.63
 -14   1   4   26.30    1.61
  14   1  -4   24.49    1.51
  14   1  -4   27.42    1.45
 -14   1   4   27.81    1.54
 -14   1   4   28.77    1.72
  14   1  -4   27.02    1.55
 -13  -1   4    6.76    0.89
  13  -1  -4    6.80    0.75
  13  -1  -4    5.45    0.81
 -13  -1   4    5.98    0.88
  13  -1  -4    6.47    0.82
  13   1  -4    6.68    0.84
 -13   1   4    6.16    0.93
  13   1  -4    6.62    0.81
  13   1  -4    8.65    0.86
  13   1  -4    8.01    0.96
 -13   1   4    7.15    0.83
 -13   1   4    5.78    0.88
 -12  -1   4   16.91    1.22
 -12  -1   4   16.64    1.21
  12  -1  -4   15.20    0.99
  12  -1  -4   16.11    1.18
  12  -1  -4   17.10    1.11
 -12   1   4   16.77    1.27
  12   1  -4   15.10    1.01
 -12   1   4   16.17    1.23
  12   1  -4   15.81    1.02
 -12   1   4   15.79    1.05
  12   1  -4   13.49    1.05
  12   1  -4   15.86    1.13
  11  -1  -4   10.83    0.87
 -11  -1   4   10.22    1.02
 -11  -1   4    9.96    0.97
  11  -1  -4   11.28    0.81
  11  -1  -4    9.19    0.91
 -11   1   4    9.39    0.98
  11   1  -4   10.86    0.89
 -11   1   4   10.57    0.84
 -11   1   4   11.40    0.82
  11   1  -4   10.05    0.85
  11   1  -4   11.56    0.93
  11   1  -4   11.51    0.84
  11   1  -4   11.05    0.83
 -11   1   4    9.84    1.04
  10  -1  -4   -0.32    0.30
  10  -1  -4    0.18    0.29
 -10  -1   4    0.10    0.40
 -10  -1   4    0.36    0.38
  10  -1  -4    0.23    0.33
  10   1  -4   -0.09    0.29
  10   1  -4    0.14    0.34
 -10   1   4    0.74    0.34
  10   1  -4    0.85    0.35
  10   1  -4    0.56    0.31
  10   1  -4    0.51    0.37
 -10   1   4    0.65    0.38
 -10   1   4    0.16    0.32
 -10   1   4    0.70    0.46
  -9  -1   4   12.66    0.93
  -9  -1   4   13.42    0.99
   9  -1  -4   12.95    0.85
   9  -1  -4   12.62    0.90
   9  -1  -4   12.48    0.80
   9   1  -4   13.94    0.94
  -9   1   4   13.07    0.87
   9   1  -4   13.27    0.91
  -9   1   4   11.89    0.96
   9   1  -4   10.85    0.77
  -9   1   4   14.18    1.03
   9   1  -4   12.61    0.79
  -9   1   4   12.33    0.79
   9   1  -4   14.05    0.83
   8  -1  -4   23.69    1.18
  -8  -1   4   24.94    1.22
   8  -1  -4   22.97    1.02
   8  -1  -4   25.62    1.13
  -8  -1   4   24.54    1.31
   8   1  -4   25.25    1.17
  -8   1   4   24.60    1.27
   8   1  -4   26.96    1.14
  -8   1   4   23.82    1.12
   8   1  -4   24.95    1.10
  -8   1   4   26.32    1.33
   8   1  -4   25.22    1.11
  -8   1   4   24.78    1.10
   8   1  -4   24.68    1.17
  -7  -1   4    4.65    0.58
   7  -1  -4    4.09    0.49
   7  -1  -4    4.09    0.44
  -7  -1   4    3.50    0.56
   7  -1  -4    3.35    0.50
   7   1  -4    3.81    0.48
   7   1  -4    2.86    0.45
   7   1  -4    3.15    0.42
   7   1  -4    3.15    0.40
  -7   1   4    3.96    0.55
  -7   1   4    3.25    0.41
   7   1  -4    3.12    0.41
  -7   1   4    3.57    0.57
  -7   1   4    2.89    0.42
   6  -1  -4    2.81    0.36
  -6  -1   4    2.66    0.46
  -6  -1   4    2.95    0.51
   6  -1  -4    3.03    0.41
   6  -1  -4    2.11    0.39
   6   1  -4    2.40    0.36
   6   1  -4    1.30    0.35
   6   1  -4    2.88    0.40
  -6   1   4    3.07    0.48
   6   1  -4    3.45    0.40
   6   1  -4    2.91    0.38
  -6   1   4    2.87    0.50
  -6   1   4    3.21    0.37
  -6   1   4    2.45    0.36
   5  -1  -4   12.77    0.78
   5  -1  -4   11.88    0.60
  -5  -1   4   11.57    0.86
  -5  -1   4   12.38    0.77
   5  -1  -4   12.58    0.67
   5  -1  -4   11.29    0.67
   5  -1  -4   12.32    0.77
  -5   1   4   12.09    0.65
   5   1  -4   13.23    0.72
  -5   1   4   14.05    0.71
  -5   1   4   12.05    0.77
   5   1  -4   12.82    0.66
   5   1  -4   12.40    0.67
   5   1  -4   12.79    0.63
   5   1  -4   11.23    0.68
  -5   1   4   11.63    0.82
   4  -1  -4  122.42    3.37
  -4  -1   4  117.02    3.28
  -4  -1   4  119.56    3.43
   4  -1  -4  121.25    3.34
   4  -1  -4  121.84    3.22
   4   1  -4  119.63    3.28
  -4   1   4  119.57    3.31
  -4   1   4  124.64    3.34
   4   1  -4  120.11    3.30
   4   1  -4  118.41    3.19
   4   1  -4  116.91    3.04
   4   1  -4  116.87    3.25
  -4   1   4  118.60    3.29
  -4   1   4  115.03    3.34
   3  -1  -4    3.89    0.39
  -3  -1   4    4.02    0.49
  -3  -1   4    3.82    0.43
   3  -1  -4    4.50    0.43
   3  -1  -4    4.64    0.40
   3   1  -4    3.84    0.33
   3   1  -4    3.68    0.38
  -3   1   4    5.42    0.51
  -3   1   4    3.20    0.43
   3   1  -4    4.77    0.41
   3   1  -4    3.92    0.35
   3   1  -4    4.35    0.36
  -3   1   4    4.09    0.37
  -3   1   4    3.92    0.35
   2  -1  -4  158.75    4.22
   2  -1  -4  159.93    4.09
  -2  -1   4  161.59    4.30
   2  -1  -4  164.83    4.38
  -2  -1   4  163.28    4.25
  -2  -1   4  160.74    4.16
  -2   1   4  160.68    4.18
  -2   1   4  149.58    4.16
   2   1  -4  158.90    3.82
   2   1  -4  159.44    4.00
   2   1  -4  155.31    4.07
   2   1  -4  161.18    4.16
  -2   1   4  154.77    4.16
   2   1  -4  159.95    4.15
  -2   1   4  149.83    4.06
   1  -1  -4   42.11    1.34
   1  -1  -4   45.41    1.45
  -1  -1   4   44.27    1.39
  -1  -1   4   47.04    1.49
   1  -1  -4   45.51    1.42
  -1  -1   4   43.83    1.40
  -1  -1   4   47.30    1.39
   1   1  -4   43.23    1.32
   1   1  -4   42.22    1.33
  -1   1   4   45.33    1.34
  -1   1   4   41.87    1.38
   1   1  -4   44.09    1.36
   1   1  -4   45.89    1.35
   1   1  -4   46.18    1.27
  -1   1   4   45.42    1.37
  -1   1   4   43.67    1.46
   0  -1  -4   27.97    0.95
   0  -1   4   26.40    0.98
   0  -1   4   27.21    0.95
   0  -1   4   29.05    1.06
   0  -1  -4   28.50    1.03
   0  -1  -4   30.35    1.02
   0  -1   4   29.62    1.02
   0   1  -4   28.39    0.93
   0   1   4   27.89    0.99
   0   1   4   27.68    0.93
   0   1  -4   26.90    0.97
   0   1   4   27.12    1.05
   0   1   4   28.53    0.96
   0   1  -4   27.48    0.94
   0   1  -4   29.52    0.98
  -1  -1  -4   21.57    0.81
   1  -1   4   20.99    0.89
   1  -1   4   19.97    0.68
  -1  -1  -4   21.25    0.85
   1  -1   4   21.24    0.83
   1  -1   4   20.15    0.80
   1   1   4   22.10    0.87
  -1   1  -4   21.10    0.80
   1   1   4   22.36    0.81
   1   1   4   21.72    0.92
  -1   1  -4   22.60    0.85
  -1   1  -4   23.09    0.85
   1   1   4   20.67    0.82
  -1   1  -4   21.53    0.78
   1   1   4   21.63    0.80
   2  -1   4  115.49    3.13
   2  -1   4  120.16    3.26
  -2  -1  -4  115.79    3.13
   2  -1   4  114.68    2.91
  -2  -1  -4  123.29    3.25
  -2   1  -4  112.89    3.10
   2   1   4  113.14    3.14
   2   1   4  115.97    3.16
   2   1   4  116.37    3.19
  -2   1  -4  113.98    3.15
  -2   1  -4  111.37    3.13
   2   1   4  119.22    3.11
   3  -1   4  192.48    4.64
  -3  -1  -4  192.61    5.07
   3  -1   4  193.80    5.08
   3  -1   4  191.51    4.92
  -3  -1  -4  187.82    4.91
  -3   1  -4  189.65    4.90
  -3   1  -4  176.84    4.72
   3   1   4  185.33    4.91
   3   1   4  186.73    4.86
   3   1   4  178.15    4.88
  -3   1  -4  182.59    4.88
  -3   1  -4  182.31    4.79
   3   1   4  181.46    4.74
  -4  -1  -4    5.86    0.53
  -4  -1  -4    5.76    0.55
   4  -1   4    5.67    0.52
   4  -1   4    6.33    0.48
   4  -1   4    5.43    0.53
   4   1   4    6.18    0.48
  -4   1  -4    6.09    0.56
   4   1   4    6.03    0.56
   4   1   4    6.84    0.50
  -4   1  -4    6.75    0.49
   4   1   4    6.28    0.57
  -4   1  -4    6.79    0.53
  -4   1  -4    6.58    0.49
   5  -1   4    1.86    0.32
   5  -1   4    2.35    0.40
   5  -1   4    2.58    0.43
  -5  -1  -4    2.27    0.41
  -5  -1  -4    2.94    0.44
  -5   1  -4    3.11    0.47
   5   1   4    3.20    0.39
   5   1   4    2.84    0.38
   5   1   4    2.40    0.42
  -5   1  -4    3.21    0.39
  -5   1  -4    2.60    0.35
  -5   1  -4    2.69    0.41
   5   1   4    2.15    0.41
   6  -1   4   17.64    1.02
   6  -1   4   19.79    0.98
  -6  -1  -4   17.76    0.96
   6  -1   4   17.55    0.81
  -6  -1  -4   16.52    0.96
   6   1   4   17.61    0.96
  -6   1  -4   18.58    0.88
  -6   1  -4   17.83    0.98
  -6   1  -4   17.40    0.93
   6   1   4   17.80    1.00
   6   1   4   16.14    0.86
  -6   1  -4   18.42    0.87
   6   1   4   18.42    0.86
   6   1   4   18.54    0.90
  -7  -1  -4    2.45    0.49
   7  -1   4    3.38    0.50
   7  -1   4    3.17    0.51
   7  -1   4    3.33    0.44
  -7  -1  -4    2.70    0.49
   7   1   4    3.05    0.44
  -7   1  -4    2.98    0.50
   7   1   4    3.81    0.45
   7   1   4    2.16    0.45
  -7   1  -4    2.65    0.39
   7   1   4    2.76    0.47
  -7   1  -4    2.35    0.44
   7   1   4    3.89    0.55
   7   1   4    3.14    0.45
  -7   1  -4    1.90    0.37
   8  -1   4   23.64    1.17
   8  -1   4   22.77    1.22
   8  -1   4   23.61    1.05
  -8  -1  -4   21.77    1.22
  -8  -1  -4   24.44    1.20
  -8   1  -4   21.30    1.04
   8   1   4   21.29    1.18
   8   1   4   22.92    1.10
   8   1   4   22.27    1.09
  -8   1  -4   23.00    1.22
   8   1   4   22.09    1.18
  -8   1  -4   22.62    1.07
   8   1   4   24.11    1.09
  -8   1  -4   20.90    1.14
   8   1   4   22.31    1.20
  -9  -1  -4   46.67    1.95
   9  -1   4   45.97    1.81
   9  -1   4   44.12    1.63
   9  -1   4   44.43    1.89
  -9  -1  -4   48.90    1.86
  -9   1  -4   46.62    1.79
   9   1   4   47.56    1.91
   9   1   4   45.91    1.88
  -9   1  -4   46.20    1.77
   9   1   4   46.15    1.79
   9   1   4   45.79    1.74
  -9   1  -4   45.57    1.90
   9   1   4   48.16    1.80
   9   1   4   48.29    1.90
  -9   1  -4   46.65    1.90
 -10  -1  -4   13.30    1.01
  10  -1   4   11.86    0.95
  10  -1   4   13.08    0.88
  10  -1   4   12.70    1.11
 -10  -1  -4   12.26    1.00
 -10   1  -4   12.03    1.07
 -10   1  -4   11.94    0.99
  10   1   4   12.22    0.95
  10   1   4   11.84    0.97
  10   1   4   11.54    0.88
  10   1   4   12.72    0.93
  10   1   4   12.73    0.96
 -10   1  -4   12.61    0.87
 -11  -1  -4   33.36    1.68
  11  -1   4   33.58    1.59
  11  -1   4   32.16    1.41
 -11  -1  -4   31.33    1.60
  11  -1   4   29.86    1.62
  11   1   4   33.11    1.53
  11   1   4   34.05    1.63
  11   1   4   30.75    1.50
 -11   1  -4   32.42    1.65
  11   1   4   32.16    1.65
  11   1   4   32.11    1.60
 -11   1  -4   34.39    1.72
 -11   1  -4   34.25    1.56
  12  -1   4   30.39    1.44
 -12  -1  -4   30.89    1.63
 -12  -1  -4   31.52    1.70
  12  -1   4   29.75    1.57
  12  -1   4   30.00    1.67
 -12   1  -4   34.10    1.69
  12   1   4   28.00    1.49
  12   1   4   33.25    1.70
 -12   1  -4   30.87    1.57
  12   1   4   30.22    1.66
  12   1   4   29.85    1.47
 -12   1  -4   31.00    1.70
  12   1   4   33.55    1.69
  13  -1   4   39.30    1.70
  13  -1   4   36.62    1.93
 -13  -1  -4   37.28    1.88
  13  -1   4   37.97    1.85
 -13  -1  -4   39.27    1.99
 -13   1  -4   39.07    1.93
  13   1   4   40.57    1.83
  13   1   4   40.41    1.99
  13   1   4   39.72    1.96
 -13   1  -4   36.92    1.95
  13   1   4   40.82    1.98
 -14  -1  -4    1.26    0.59
  14  -1   4    0.72    0.48
  14  -1   4    1.03    0.58
  14  -1   4    0.65    0.51
 -14  -1  -4    0.39    0.54
 -14   1  -4    1.54    0.65
 -14   1  -4    0.63    0.53
  14   1   4    0.21    0.54
  14   1   4    0.92    0.64
  14   1   4    0.29    0.47
  14   1   4    1.31    0.61
  15  -1   4    2.31    0.68
 -15  -1  -4    0.73    0.57
  15  -1   4    1.44    0.65
  15  -1   4    1.63    0.57
 -15  -1  -4    2.74    0.75
 -15   1  -4    1.76    0.66
 -15   1  -4    1.78    0.67
  15   1   4    1.74    0.59
  15   1   4    1.05    0.64
  15   1   4    0.56    0.52
  16  -1   4    4.68    0.94
 -16  -1  -4    5.05    0.99
  16  -1   4    5.78    0.86
  16  -1   4    8.09    1.06
 -16  -1  -4    5.52    0.98
 -16   1  -4    5.52    1.00
 -16   1  -4    4.71    0.96
  16   1   4    6.27    0.93
  16   1   4    6.05    1.03
  16   1   4    7.03    1.06
  17  -1   4    1.64    0.70
  17  -1   4    0.59    0.67
  17  -1   4    0.59    0.53
 -17  -1  -4    0.16    0.63
 -17  -1  -4   -0.30    0.56
  17   1   4    0.66    0.65
  17   1   4    0.08    0.54
 -17   1  -4    1.47    0.75
 -18  -1  -4    4.02    0.95
  18  -1   4    4.24    0.82
 -18  -1  -4    4.20    0.99
  18  -1   4    5.35    1.00
  18  -1   4    6.58    1.14
  18   1   4    2.80    0.79
 -18   1  -4    3.40    0.96
  18   1   4    4.09    0.93
  19  -1   4    3.52    0.92
  19  -1   4    2.45    0.73
 -19  -1  -4    3.71    0.99
  19  -1   4    2.86    0.90
 -19  -1  -4    2.72    0.94
 -19   1  -4    2.02    0.82
  19   1   4    1.98    0.87
  19   1   4    4.29    0.91
  20  -1   4    3.12    0.96
  20  -1   4    5.08    0.93
 -20  -1  -4    6.47    1.21
 -20  -1  -4    4.74    1.11
  20  -1   4    6.29    1.14
  20   1   4    4.07    0.93
 -20   1  -4    4.20    1.04
  20   1   4    4.14    1.04
  21  -1   4    0.80    0.78
 -21  -1  -4    0.83    0.78
  21  -1   4    1.40    0.97
  21  -1   4    2.17    0.78
 -21  -1  -4    1.72    0.90
  21   1   4    0.84    0.68
 -21   1  -4    1.48    0.88
  21   1   4    0.57    0.78
  22  -1   4    0.93    0.81
  22  -1   4    1.09    0.98
 -22  -1  -4    0.71    0.86
 -22  -1  -4   -0.31    0.77
  22   1   4    0.50    0.80
 -22   1  -4    0.48    0.88
  22   1   4    0.37    0.67
 -23  -2   4    8.11    1.48
  23  -2  -4    5.04    1.16
  23   2  -4    7.72    1.24
 -23   2   4    5.68    1.28
  23   2  -4    5.62    1.22
 -22  -2   4    5.51    1.21
  22  -2  -4    6.66    1.24
 -22  -2   4    8.13    1.38
  22   2  -4    5.91    1.13
  22   2  -4    7.68    1.32
 -22   2   4    5.93    1.29
  21  -2  -4    1.36    0.79
  21  -2  -4    5.08    1.02
  21  -2  -4    0.78    0.69
 -21  -2   4    0.68    0.77
 -21  -2   4    4.05    1.04
  21   2  -4    2.02    0.79
 -21   2   4    1.79    0.92
  21   2  -4    1.94    0.83
  20  -2  -4    1.15    0.72
 -20  -2   4    3.59    0.94
 -20  -2   4    1.39    0.81
  20  -2  -4    2.96    0.88
  20  -2  -4    3.14    0.82
 -20   2   4    1.63    0.90
  20   2  -4    4.45    1.01
  20   2  -4    2.14    0.79
  19  -2  -4    0.23    0.59
 -19  -2   4   -0.13    0.63
 -19  -2   4    0.43    0.66
  19  -2  -4    0.79    0.68
 -19   2   4    1.27    0.74
  19   2  -4   -0.11    0.54
  19   2  -4    0.86    0.66
  18  -2  -4    7.67    1.06
  18  -2  -4    5.90    1.02
 -18  -2   4    7.12    1.10
 -18  -2   4    7.98    1.26
 -18   2   4    6.85    1.15
  18   2  -4    7.61    1.11
  18   2  -4    8.17    1.08
  17  -2  -4   -0.10    0.45
  17  -2  -4    0.57    0.59
  17  -2  -4    1.08    0.54
 -17  -2   4   -0.07    0.50
 -17  -2   4    0.68    0.62
 -17   2   4    0.16    0.64
  17   2  -4    0.04    0.45
  17   2  -4   -0.04    0.57
 -16  -2   4   24.27    1.58
  16  -2  -4   28.85    1.64
 -16  -2   4   25.19    1.78
  16  -2  -4   24.99    1.66
  16  -2  -4   24.18    1.34
  16   2  -4   25.91    1.54
 -16   2   4   28.81    1.88
  16   2  -4   24.98    1.65
 -15  -2   4   -0.07    0.47
  15  -2  -4    0.02    0.49
  15  -2  -4    0.51    0.44
 -15  -2   4    0.04    0.43
  15  -2  -4    0.27    0.40
  15   2  -4    0.06    0.49
  15   2  -4   -0.10    0.46
 -15   2   4    0.27    0.59
 -15   2   4   -0.27    0.43
 -14  -2   4    5.54    0.89
 -14  -2   4    6.86    0.88
  14  -2  -4    4.77    0.74
  14  -2  -4    5.15    0.83
  14  -2  -4    6.29    0.71
 -14   2   4    5.78    0.81
 -14   2   4    4.61    0.86
  14   2  -4    4.07    0.68
  14   2  -4    5.17    0.82
  14   2  -4    4.60    0.71
  13  -2  -4    2.91    0.50
 -13  -2   4    3.55    0.75
 -13  -2   4    2.85    0.61
  13  -2  -4    2.18    0.54
  13  -2  -4    1.70    0.59
  13   2  -4    2.10    0.54
  13   2  -4    2.62    0.65
  13   2  -4    1.37    0.51
 -13   2   4    2.83    0.71
 -13   2   4    3.11    0.61
 -12  -2   4    7.94    0.95
 -12  -2   4    9.51    0.95
  12  -2  -4    7.88    0.92
  12  -2  -4    9.13    0.87
  12  -2  -4    8.33    0.71
  12   2  -4    9.51    0.93
  12   2  -4    9.45    0.80
  12   2  -4    7.25    0.88
 -12   2   4    8.93    0.95
 -12   2   4    5.87    0.89
 -12   2   4    7.82    0.81
  12   2  -4    7.80    0.85
  11  -2  -4    7.56    0.64
  11  -2  -4    6.86    0.81
 -11  -2   4    7.18    0.80
  11  -2  -4    6.76    0.72
  11  -2  -4    6.14    0.78
 -11  -2   4    8.51    0.97
  11   2  -4    8.62    0.84
 -11   2   4    5.43    0.85
  11   2  -4    6.35    0.70
 -11   2   4    6.17    0.77
 -11   2   4    6.37    0.71
  11   2  -4    6.28    0.69
  11   2  -4    7.31    0.81
  11   2  -4    5.84    0.72
 -11   2   4    6.82    0.70
  10  -2  -4   29.81    1.34
 -10  -2   4   30.45    1.42
  10  -2  -4   32.42    1.17
 -10  -2   4   30.97    1.56
  10  -2  -4   32.64    1.53
  10  -2  -4   28.89    1.48
 -10   2   4   32.22    1.52
  10   2  -4   31.92    1.42
  10   2  -4   31.25    1.47
  10   2  -4   32.90    1.48
  10   2  -4   32.00    1.40
 -10   2   4   31.85    1.63
  10   2  -4   32.42    1.44
 -10   2   4   35.01    1.43
 -10   2   4   32.78    1.47
  -9  -2   4    7.65    0.85
   9  -2  -4    9.50    0.85
  -9  -2   4    9.72    0.81
   9  -2  -4    9.94    0.73
   9  -2  -4    8.05    0.81
   9   2  -4    9.55    0.71
   9   2  -4    9.05    0.75
   9   2  -4    9.68    0.80
  -9   2   4    9.17    0.74
   9   2  -4    9.02    0.73
  -9   2   4   10.40    0.96
   9   2  -4    8.60    0.79
  -9   2   4    8.43    0.79
  -9   2   4    8.19    0.67
   8  -2  -4   23.49    1.21
  -8  -2   4   21.77    1.07
   8  -2  -4   25.32    1.07
  -8  -2   4   22.17    1.26
   8  -2  -4   24.27    1.22
   8   2  -4   22.81    1.07
   8   2  -4   24.29    1.07
   8   2  -4   23.28    1.08
  -8   2   4   24.57    1.12
  -8   2   4   23.09    1.06
   8   2  -4   23.40    1.13
  -8   2   4   23.09    1.15
  -8   2   4   24.78    1.28
   8   2  -4   24.49    1.15
   7  -2  -4    1.23    0.38
  -7  -2   4    2.86    0.52
   7  -2  -4    2.05    0.35
   7  -2  -4    2.06    0.45
  -7  -2   4    2.00    0.38
  -7   2   4    1.75    0.34
   7   2  -4    2.00    0.43
   7   2  -4    1.81    0.35
  -7   2   4    1.71    0.38
   7   2  -4    1.91    0.36
  -7   2   4    1.52    0.38
  -7   2   4    3.02    0.55
   7   2  -4    2.37    0.38
   7   2  -4    1.80    0.35
  -6  -2   4    1.40    0.42
   6  -2  -4    1.39    0.36
  -6  -2   4    0.91    0.29
   6  -2  -4    1.17    0.28
   6  -2  -4    0.87    0.36
   6   2  -4    0.49    0.27
  -6   2   4    1.27    0.30
   6   2  -4    0.97    0.27
   6   2  -4    1.18    0.29
   6   2  -4    0.96    0.28
  -6   2   4    0.89    0.26
  -6   2   4    1.21    0.32
  -6   2   4    1.79    0.43
   6   2  -4    0.84    0.31
  -5  -2   4  102.13    3.02
   5  -2  -4  100.60    2.69
   5  -2  -4  100.09    2.92
   5  -2  -4  102.29    2.93
  -5  -2   4   99.18    2.88
  -5  -2   4   97.91    2.87
   5  -2  -4   97.18    3.14
  -5  -2   4  100.26    2.73
  -5   2   4  105.77    2.96
   5   2  -4  102.18    2.84
   5   2  -4   93.98    2.62
  -5   2   4  102.05    2.87
   5   2  -4   98.05    2.83
  -5   2   4   96.20    2.82
   5   2  -4   99.10    2.79
   5   2  -4   95.82    2.74
  -5   2   4   99.09    2.83
   4  -2  -4   39.86    1.39
   4  -2  -4   40.86    1.22
  -4  -2   4   37.84    1.47
  -4  -2   4   39.32    1.23
   4  -2  -4   39.71    1.49
   4  -2  -4   40.73    1.61
  -4  -2   4   40.82    1.43
  -4   2   4   40.32    1.46
   4   2  -4   40.88    1.30
   4   2  -4   40.25    1.23
   4   2  -4   41.00    1.34
  -4   2   4   39.93    1.35
  -4   2   4   40.75    1.32
   4   2  -4   38.98    1.27
   4   2  -4   39.96    1.28
  -4   2   4   38.36    1.29
   3  -2  -4   58.94    1.77
  -3  -2   4   59.00    1.86
   3  -2  -4   55.65    2.01
  -3  -2   4   57.32    1.56
  -3  -2   4   56.38    1.89
   3  -2  -4   56.36    1.57
   3   2  -4   55.46    1.55
  -3   2   4   53.86    1.68
   3   2  -4   55.59    1.60
  -3   2   4   60.21    1.70
  -3   2   4   53.50    1.65
   3   2  -4   58.17    1.65
   3   2  -4   55.90    1.64
   3   2  -4   57.51    1.68
  -3   2   4   56.67    1.76
   2  -2  -4   14.97    0.55
   2  -2  -4   15.01    0.71
   2  -2  -4   14.32    0.89
  -2  -2   4   14.99    0.81
  -2  -2   4   16.78    0.81
  -2   2   4   15.01    0.61
   2   2  -4   15.68    0.68
  -2   2   4   13.78    0.57
   2   2  -4   14.94    0.55
  -2   2   4   14.43    0.66
   2   2  -4   14.50    0.56
   2   2  -4   15.27    0.58
  -2   2   4   13.89    0.71
  -1  -2   4   24.33    1.07
  -1  -2   4   24.21    0.95
   1  -2  -4   23.67    0.91
   1  -2  -4   25.12    1.14
   1  -2  -4   24.03    0.74
  -1   2   4   23.14    0.80
   1   2  -4   22.81    0.74
   1   2  -4   24.16    0.76
   1   2  -4   23.00    0.82
  -1   2   4   22.41    0.77
  -1   2   4   23.13    0.90
   1   2  -4   22.68    0.73
   0  -2  -4  103.98    2.85
   0  -2  -4  103.22    2.62
   0  -2   4  105.08    3.13
   0  -2   4  104.50    2.87
   0  -2  -4  102.81    3.16
   0   2   4  106.54    2.80
   0   2  -4  102.41    2.73
   0   2   4  100.24    2.80
   0   2   4   99.24    2.78
   0   2  -4  104.48    2.57
   0   2   4  108.59    2.83
   0   2  -4  110.79    2.78
   0   2  -4   98.23    2.74
   1  -2   4    7.90    0.67
   1  -2   4    8.03    0.58
  -1  -2  -4    8.75    0.68
  -1  -2  -4    8.39    0.55
  -1  -2  -4    7.89    0.41
   1   2   4    7.39    0.46
  -1   2  -4    7.20    0.52
  -1   2  -4    7.79    0.41
   1   2   4    6.83    0.42
  -1   2  -4    7.12    0.38
   1   2   4    7.50    0.52
   1   2   4    7.66    0.54
   2  -2   4    4.44    0.52
  -2  -2  -4    4.36    0.45
  -2  -2  -4    4.58    0.45
   2  -2   4    5.12    0.38
  -2  -2  -4    4.91    0.39
   2  -2   4    5.52    0.48
  -2   2  -4    3.84    0.39
  -2   2  -4    4.03    0.33
   2   2   4    5.72    0.48
   2   2   4    4.16    0.37
   2   2   4    3.46    0.35
  -2   2  -4    4.73    0.37
   2   2   4    4.29    0.35
   2   2   4    4.66    0.44
  -2   2  -4    4.43    0.37
   3  -2   4   11.37    0.59
   3  -2   4   13.02    0.71
  -3  -2  -4   12.17    0.61
  -3  -2  -4   12.04    0.70
   3  -2   4   11.33    0.79
   3  -2   4   11.06    0.67
  -3  -2  -4   10.79    0.68
  -3   2  -4   10.37    0.65
  -3   2  -4   10.63    0.54
   3   2   4   11.16    0.59
  -3   2  -4    9.55    0.56
  -3   2  -4   11.19    0.57
   3   2   4   11.29    0.68
   3   2   4   11.93    0.68
   3   2   4   11.13    0.57
  -4  -2  -4    0.60    0.30
   4  -2   4    0.56    0.32
   4  -2   4    0.67    0.31
   4  -2   4    0.33    0.24
  -4  -2  -4    0.58    0.25
   4   2   4    0.43    0.28
   4   2   4    0.21    0.28
   4   2   4   -0.03    0.23
  -4   2  -4    0.70    0.24
  -4   2  -4    0.09    0.27
  -4   2  -4    0.35    0.21
  -4   2  -4    0.45    0.23
   4   2   4    0.24    0.20
   5  -2   4   13.41    0.86
   5  -2   4   13.28    0.72
  -5  -2  -4   12.17    0.81
   5  -2   4   10.88    0.44
  -5  -2  -4   11.52    0.69
   5  -2   4   13.18    0.82
   5   2   4   12.78    0.72
  -5   2  -4   11.69    0.65
   5   2   4   12.25    0.79
  -5   2  -4   10.97    0.67
  -5   2  -4   12.74    0.71
   5   2   4   12.71    0.69
  -5   2  -4   13.75    0.84
   5   2   4   11.49    0.78
  -6  -2  -4  135.10    3.99
   6  -2   4  138.47    3.39
   6  -2   4  142.07    4.02
   6  -2   4  138.13    3.77
  -6  -2  -4  135.53    3.77
   6   2   4  136.05    3.89
  -6   2  -4  140.69    3.90
  -6   2  -4  133.91    3.86
   6   2   4  136.79    3.92
  -6   2  -4  137.01    3.87
   6   2   4  132.03    3.84
   6   2   4  137.67    3.89
  -6   2  -4  131.68    3.79
   7  -2   4    9.02    0.70
  -7  -2  -4    9.51    0.74
   7  -2   4   10.74    0.84
  -7  -2  -4    8.78    0.82
   7  -2   4    8.07    0.51
  -7   2  -4   10.24    0.68
  -7   2  -4   10.35    0.71
   7   2   4    9.88    0.71
   7   2   4    7.60    0.67
  -7   2  -4    9.42    0.74
   7   2   4    9.63    0.82
   7   2   4   10.34    0.80
  -7   2  -4    8.33    0.79
   7   2   4    7.83    0.75
   7   2   4    8.17    0.66
   8  -2   4   28.62    1.28
   8  -2   4   28.70    1.43
   8  -2   4   29.38    1.06
  -8  -2  -4   29.36    1.46
  -8  -2  -4   29.95    1.31
   8   2   4   24.85    1.31
  -8   2  -4   27.67    1.27
  -8   2  -4   30.58    1.42
   8   2   4   27.76    1.34
   8   2   4   30.01    1.30
  -8   2  -4   26.83    1.23
  -8   2  -4   29.22    1.27
   8   2   4   28.31    1.26
   8   2   4   27.50    1.33
   8   2   4   26.50    1.22
  -9  -2  -4   62.29    2.40
   9  -2   4   61.56    1.92
  -9  -2  -4   67.02    2.27
   9  -2   4   66.87    2.43
   9  -2   4   62.46    2.21
  -9   2  -4   64.91    2.26
   9   2   4   64.90    2.33
  -9   2  -4   60.16    2.33
   9   2   4   61.94    2.32
   9   2   4   62.96    2.33
   9   2   4   64.24    2.17
  -9   2  -4   61.76    2.25
  -9   2  -4   64.41    2.24
   9   2   4   63.22    2.24
   9   2   4   64.65    2.29
 -10  -2  -4   95.74    3.28
 -10  -2  -4   95.57    3.03
  10  -2   4   91.33    2.99
  10  -2   4   90.52    3.20
  10  -2   4   93.52    2.67
 -10   2  -4   98.15    3.27
  10   2   4   97.58    3.21
  10   2   4   97.83    3.03
  10   2   4   97.94    3.26
  10   2   4   96.80    3.19
 -10   2  -4   97.91    3.19
 -10   2  -4   95.57    3.18
  10   2   4   93.14    3.19
  11  -2   4   10.74    0.77
  11  -2   4    9.16    0.89
 -11  -2  -4    9.98    0.97
  11  -2   4    8.07    0.94
 -11  -2  -4    7.58    0.95
  11   2   4    8.62    0.87
  11   2   4    8.95    0.86
  11   2   4    8.66    0.94
  11   2   4    9.79    1.00
 -11   2  -4    9.42    0.88
 -11   2  -4    7.54    0.95
  11   2   4    9.40    0.99
 -12  -2  -4   26.25    1.61
  12  -2   4   26.88    1.45
  12  -2   4   26.40    1.23
 -12  -2  -4   27.89    1.51
  12  -2   4   28.52    1.64
  12   2   4   24.87    1.40
 -12   2  -4   28.70    1.48
  12   2   4   27.02    1.47
  12   2   4   28.03    1.57
  12   2   4   27.04    1.54
 -12   2  -4   26.98    1.60
  13  -2   4    1.42    0.53
 -13  -2  -4    0.59    0.51
  13  -2   4    0.38    0.39
  13  -2   4    1.05    0.53
 -13  -2  -4    0.57    0.50
 -13   2  -4    0.95    0.59
  13   2   4    0.91    0.59
  13   2   4    1.00    0.51
 -13   2  -4    1.32    0.52
  13   2   4    1.30    0.53
  13   2   4    0.86    0.54
  14  -2   4    0.18    0.39
  14  -2   4    0.42    0.57
  14  -2   4    0.29    0.47
 -14  -2  -4   -0.17    0.47
 -14  -2  -4   -0.98    0.38
  14   2   4    0.51    0.55
 -14   2  -4    0.76    0.60
  14   2   4   -0.30    0.47
  14   2   4   -0.50    0.42
 -15  -2  -4    0.59    0.59
 -15  -2  -4    2.28    0.67
  15  -2   4    2.34    0.66
  15  -2   4    0.68    0.46
  15  -2   4    1.16    0.67
  15   2   4    1.72    0.63
  15   2   4    0.88    0.59
 -15   2  -4    1.66    0.74
  15   2   4    1.28    0.66
 -16  -2  -4    3.83    0.84
  16  -2   4    4.39    0.85
 -16  -2  -4    3.50    0.89
  16  -2   4    3.37    0.83
  16   2   4    3.19    0.72
  16   2   4    4.44    0.93
 -16   2  -4    3.22    0.86
  17  -2   4   11.19    1.30
 -17  -2  -4   12.90    1.39
 -17  -2  -4   10.79    1.36
  17  -2   4   13.18    1.46
 -17   2  -4   10.88    1.34
  17   2   4   11.84    1.30
  17   2   4   11.72    1.36
  18  -2   4    0.04    0.59
 -18  -2  -4    0.85    0.69
 -18  -2  -4    0.19    0.65
  18  -2   4    0.29    0.65
 -18   2  -4    0.87    0.73
  18   2   4   -0.15    0.61
  18   2   4    0.07    0.53
  19  -2   4   -0.13    0.66
  19  -2   4    0.36    0.70
 -19  -2  -4    0.37    0.69
 -19  -2  -4    0.60    0.75
 -19   2  -4    0.44    0.75
  19   2   4    0.36    0.69
  19   2   4    0.57    0.60
  20  -2   4    1.11    0.76
 -20  -2  -4    0.68    0.79
 -20  -2  -4   -0.47    0.63
  20  -2   4    1.09    0.78
 -20   2  -4    0.45    0.78
  20   2   4    0.86    0.70
  20   2   4    0.67    0.74
 -21  -2  -4    1.48    0.85
  21  -2   4    0.21    0.70
  21   2   4   -0.19    0.69
  21   2   4    0.00    0.67
 -21   2  -4    1.00    0.86
 -22  -2  -4    2.12    1.06
  22  -2   4    1.66    1.02
  22   2   4    2.50    0.94
 -22   2  -4    2.13    0.97
  22   2   4    2.82    0.95
  22  -3  -4   -0.75    0.67
  22  -3  -4   -0.10    0.68
 -22  -3   4   -0.31    0.71
 -22   3   4   -0.10    0.83
  22   3  -4   -0.71    0.55
  22   3  -4   -0.60    0.68
 -21  -3   4    2.07    0.88
  21  -3  -4    0.74    0.77
  21  -3  -4    1.13    0.80
  21   3  -4    1.79    0.82
  21   3  -4    1.90    0.81
 -21   3   4    3.21    1.04
 -20  -3   4    1.89    0.85
  20  -3  -4    1.74    0.82
  20  -3  -4    0.69    0.66
 -20   3   4    1.59    0.87
  20   3  -4    2.73    0.92
  20   3  -4    2.12    0.78
  19  -3  -4    0.28    0.66
 -19  -3   4    2.81    0.90
  19  -3  -4    1.51    0.74
  19   3  -4    1.56    0.72
  19   3  -4    1.36    0.76
 -19   3   4    1.33    0.83
  18  -3  -4    3.07    0.80
 -18  -3   4    1.99    0.79
  18  -3  -4    1.63    0.71
  18   3  -4    1.59    0.78
  18   3  -4    3.34    0.84
 -18   3   4    2.67    0.96
  17  -3  -4    0.38    0.60
  17  -3  -4    0.28    0.60
 -17  -3   4    0.24    0.62
  17   3  -4    0.51    0.59
  17   3  -4    0.43    0.59
 -17   3   4    0.30    0.62
  16  -3  -4    3.06    0.77
  16  -3  -4    3.81    0.87
 -16  -3   4    5.27    0.98
  16   3  -4    3.83    0.81
  16   3  -4    3.47    0.82
 -16   3   4    3.76    0.96
  15  -3  -4    6.34    1.00
 -15  -3   4    7.10    1.05
  15  -3  -4    6.56    0.97
 -15   3   4    8.14    1.00
  15   3  -4    5.39    0.88
 -15   3   4    7.10    1.11
  15   3  -4    6.08    0.87
  15   3  -4    8.58    1.06
  14  -3  -4    0.48    0.51
 -14  -3   4    0.90    0.56
  14  -3  -4    1.46    0.62
  14   3  -4    1.13    0.52
 -14   3   4   -0.11    0.51
  14   3  -4    0.53    0.47
 -14   3   4   -0.14    0.44
  14   3  -4    0.75    0.54
  13  -3  -4    2.70    0.71
 -13  -3   4    1.03    0.56
  13  -3  -4    1.48    0.54
 -13   3   4    2.22    0.67
  13   3  -4    1.74    0.53
  13   3  -4    2.78    0.66
 -13   3   4    2.15    0.58
  13   3  -4    1.16    0.52
  12  -3  -4   13.96    1.13
 -12  -3   4   12.86    1.22
  12  -3  -4   14.96    1.21
 -12   3   4   13.46    1.06
 -12   3   4   17.64    1.32
  12   3  -4   13.83    1.20
  12   3  -4   14.17    1.03
  12   3  -4   16.58    1.11
  11  -3  -4   24.95    1.41
 -11  -3   4   24.18    1.44
 -11  -3   4   24.13    1.19
  11  -3  -4   24.56    1.55
  11  -3  -4   24.05    1.13
  11  -3  -4   21.58    1.10
  11   3  -4   25.10    1.28
  11   3  -4   24.15    1.28
  11   3  -4   22.15    1.29
 -11   3   4   24.04    1.49
 -11   3   4   23.24    1.28
 -10  -3   4   14.44    0.86
  10  -3  -4   14.36    0.81
  10  -3  -4   11.67    1.15
 -10  -3   4   13.55    1.18
  10  -3  -4   13.58    1.05
  10  -3  -4   14.27    0.82
  10   3  -4   15.43    1.01
 -10   3   4   12.99    1.17
  10   3  -4   15.15    0.98
  10   3  -4   14.87    1.06
 -10   3   4   15.92    0.96
 -10   3   4   15.77    1.01
  10   3  -4   14.94    0.97
   9  -3  -4   63.27    1.92
  -9  -3   4   63.67    2.39
  -9  -3   4   60.49    1.93
   9  -3  -4   62.69    1.93
   9  -3  -4   63.12    2.29
   9  -3  -4   59.87    2.53
  -9   3   4   62.61    2.21
   9   3  -4   65.04    2.15
   9   3  -4   63.90    2.27
  -9   3   4   70.25    2.32
   9   3  -4   61.73    2.22
  -9   3   4   68.44    2.49
   9   3  -4   64.12    2.25
   8  -3  -4   13.76    1.14
  -8  -3   4   13.69    0.68
   8  -3  -4   12.68    0.66
  -8  -3   4   11.27    1.00
   8  -3  -4   11.92    0.64
   8  -3  -4   14.15    0.97
   8   3  -4   13.41    0.82
   8   3  -4   12.15    0.87
  -8   3   4   13.32    0.83
   8   3  -4   13.59    0.83
   8   3  -4   12.33    0.78
  -8   3   4   11.82    1.02
   7  -3  -4    3.80    0.69
   7  -3  -4    4.52    0.58
  -7  -3   4    4.07    0.61
   7  -3  -4    4.69    0.36
  -7   3   4    2.92    0.42
   7   3  -4    3.38    0.43
  -7   3   4    2.57    0.55
   7   3  -4    2.66    0.40
   7   3  -4    3.80    0.52
   7   3  -4    3.81    0.46
  -7   3   4    3.20    0.42
  -6  -3   4    4.78    0.61
   6  -3  -4    6.02    0.78
   6  -3  -4    4.76    0.57
  -6   3   4    6.33    0.69
  -6   3   4    6.01    0.49
  -6   3   4    5.52    0.51
   6   3  -4    5.43    0.49
   6   3  -4    6.40    0.53
   6   3  -4    6.04    0.56
   6   3  -4    4.94    0.48
   5  -3  -4    1.66    0.49
   5  -3  -4    1.69    0.37
  -5  -3   4    1.06    0.39
   5   3  -4    1.65    0.30
  -5   3   4    1.42    0.30
  -5   3   4    2.38    0.46
   5   3  -4    1.91    0.31
   5   3  -4    1.74    0.29
   5   3  -4    2.03    0.36
  -5   3   4    1.54    0.29
  -4  -3   4   27.92    1.10
   4  -3  -4   29.34    1.17
  -4  -3   4   28.74    1.33
   4  -3  -4   29.51    1.50
  -4  -3   4   29.10    1.22
   4  -3  -4   29.75    1.16
  -4   3   4   30.12    1.19
  -4   3   4   27.51    1.01
   4   3  -4   28.06    0.95
   4   3  -4   26.78    0.95
  -4   3   4   25.60    0.97
   4   3  -4   29.63    1.07
   4   3  -4   29.06    0.99
   3  -3  -4   32.39    1.60
  -3  -3   4   31.69    1.14
  -3  -3   4   32.62    1.46
   3  -3  -4   34.37    1.21
   3  -3  -4   32.22    1.27
  -3  -3   4   33.09    1.28
   3   3  -4   35.03    1.06
   3   3  -4   32.82    1.13
  -3   3   4   30.33    1.04
  -3   3   4   34.61    1.09
   3   3  -4   33.57    1.01
  -3   3   4   33.66    1.26
   3   3  -4   31.03    1.01
   2  -3  -4   38.04    1.29
   2  -3  -4   37.12    1.72
   2  -3  -4   36.21    1.33
  -2  -3   4   37.67    1.22
  -2  -3   4   37.92    1.33
  -2  -3   4   38.05    1.63
  -2   3   4   39.27    1.32
   2   3  -4   38.88    1.07
   2   3  -4   38.64    1.22
   2   3  -4   33.69    1.07
   2   3  -4   40.74    1.11
  -2   3   4   40.43    1.18
  -2   3   4   35.46    1.12
  -1  -3   4   57.40    2.19
   1  -3  -4   54.26    1.78
   1  -3  -4   59.88    1.77
  -1  -3   4   58.10    1.70
  -1  -3   4   60.29    1.81
   1   3  -4   58.71    1.67
   1   3  -4   57.04    1.48
  -1   3   4   54.42    1.60
  -1   3   4   60.96    1.64
  -1   3   4   58.78    1.75
   0  -3  -4   12.62    0.64
   0  -3  -4   10.82    0.87
   0  -3   4   12.62    0.59
   0  -3   4   12.07    0.67
   0  -3   4   10.86    0.88
   0  -3  -4   11.77    0.67
   0   3  -4   12.38    0.46
   0   3  -4   10.76    0.57
   0   3   4   12.34    0.52
   0   3   4   12.29    0.64
   0   3   4   11.29    0.47
  -1  -3  -4   10.00    0.85
   1  -3   4    9.91    0.85
   1  -3   4    8.85    0.58
   1  -3   4    8.89    0.52
  -1  -3  -4    7.51    0.59
  -1  -3  -4    8.82    0.56
   1   3   4    8.92    0.43
  -1   3  -4    8.17    0.37
  -1   3  -4    9.63    0.44
   1   3   4    9.45    0.48
  -1   3  -4    8.92    0.53
   1   3   4    9.85    0.59
  -1   3  -4    9.94    0.42
  -2  -3  -4    5.86    0.71
   2  -3   4    6.29    0.72
   2  -3   4    8.76    0.58
  -2  -3  -4    7.44    0.54
   2  -3   4    6.97    0.51
  -2   3  -4    6.29    0.37
   2   3   4    5.51    0.39
   2   3   4    6.10    0.52
  -2   3  -4    7.14    0.42
   2   3   4    7.09    0.46
  -2   3  -4    6.93    0.55
   3  -3   4    3.33    0.44
   3  -3   4    3.48    0.60
  -3  -3  -4    4.11    0.47
   3   3   4    3.13    0.37
  -3   3  -4    2.78    0.30
   3   3   4    2.97    0.33
  -3   3  -4    3.13    0.34
  -3   3  -4    3.30    0.41
   3   3   4    3.73    0.45
   4  -3   4   36.42    1.70
   4  -3   4   35.94    1.40
  -4  -3  -4   38.94    1.45
   4   3   4   32.80    1.24
  -4   3  -4   37.18    1.26
  -4   3  -4   36.26    1.35
  -4   3  -4   34.22    1.21
   4   3   4   37.20    1.30
   4   3   4   36.37    1.37
  -5  -3  -4   41.85    1.64
  -5  -3  -4   43.65    1.29
   5  -3   4   45.00    1.65
   5  -3   4   45.60    1.96
  -5   3  -4   44.73    1.52
  -5   3  -4   40.76    1.47
   5   3   4   44.66    1.56
  -5   3  -4   43.02    1.60
   5   3   4   43.17    1.61
   5   3   4   45.28    1.54
   6  -3   4   34.11    1.44
  -6  -3  -4   31.70    1.14
   6  -3   4   30.97    1.60
  -6  -3  -4   34.95    1.48
   6   3   4   33.56    1.44
  -6   3  -4   31.87    1.41
  -6   3  -4   34.25    1.33
  -6   3  -4   33.89    1.31
   6   3   4   34.62    1.35
   6   3   4   35.04    1.38
   7  -3   4    5.90    0.72
   7  -3   4    7.27    0.90
  -7  -3  -4    6.73    0.56
  -7  -3  -4    5.83    0.72
   7   3   4    5.37    0.60
   7   3   4    4.97    0.55
  -7   3  -4    4.68    0.54
   7   3   4    5.48    0.66
  -7   3  -4    4.34    0.53
  -7   3  -4    5.66    0.69
   8  -3   4    8.70    0.98
   8  -3   4    8.04    0.67
   8  -3   4    8.66    0.89
  -8  -3  -4    8.86    0.69
  -8  -3  -4    8.39    0.88
   8   3   4    8.49    0.86
   8   3   4    8.41    0.72
  -8   3  -4    7.95    0.67
   8   3   4    9.14    0.86
  -8   3  -4    8.84    0.71
  -8   3  -4    7.83    0.84
   8   3   4    7.42    0.75
   8   3   4    9.88    0.76
  -9  -3  -4   25.58    1.39
   9  -3   4   22.72    1.35
  -9  -3  -4   21.77    1.11
   9  -3   4   24.77    1.48
  -9   3  -4   24.66    1.41
   9   3   4   24.92    1.24
   9   3   4   21.43    1.21
   9   3   4   24.87    1.35
   9   3   4   25.95    1.25
  -9   3  -4   24.00    1.22
   9   3   4   23.37    1.30
  -9   3  -4   21.72    1.17
  10  -3   4    9.76    1.09
 -10  -3  -4   10.66    0.88
 -10  -3  -4   12.96    1.05
  10  -3   4   11.13    1.08
 -10   3  -4   10.00    1.04
  10   3   4   11.53    1.08
  10   3   4   11.06    0.88
 -10   3  -4    9.77    0.84
  10   3   4   10.40    1.00
  10   3   4   12.20    0.94
 -11  -3  -4   11.93    0.95
  11  -3   4   10.73    1.10
  11  -3   4   11.66    1.21
 -11  -3  -4    9.06    1.03
 -11   3  -4    9.88    1.07
  11   3   4   12.54    0.98
  11   3   4   10.72    1.01
  11   3   4   10.40    1.09
 -11   3  -4   11.35    0.94
  11   3   4   11.65    1.11
  12  -3   4    0.66    0.48
 -12  -3  -4    1.44    0.57
  12  -3   4    0.79    0.53
  12   3   4    0.27    0.46
  12   3   4    0.83    0.46
  12   3   4    0.48    0.49
 -12   3  -4    1.03    0.47
  12   3   4    0.75    0.56
 -12   3  -4   -0.13    0.52
 -13  -3  -4    1.15    0.55
  13  -3   4    2.00    0.65
  13  -3   4    1.86    0.65
  13   3   4    1.86    0.59
  13   3   4    1.43    0.61
 -13   3  -4    2.43    0.62
  13   3   4    2.24    0.70
  13   3   4    1.50    0.57
 -13   3  -4    2.14    0.70
 -14  -3  -4    4.15    0.86
  14  -3   4    6.00    1.01
  14  -3   4    4.05    0.85
 -14   3  -4    4.55    0.79
 -14   3  -4    3.54    0.85
  14   3   4    3.05    0.78
  14   3   4    4.00    0.73
  15  -3   4   -0.11    0.47
 -15  -3  -4    0.57    0.59
  15  -3   4    2.12    0.73
  15   3   4    1.00    0.62
 -15   3  -4    1.53    0.72
  15   3   4    2.11    0.67
 -16  -3  -4   11.76    1.36
  16  -3   4    8.49    1.24
  16   3   4    9.46    1.14
 -16   3  -4    8.30    1.22
  16   3   4    6.83    1.06
  17  -3   4   11.41    1.43
 -17  -3  -4   11.72    1.40
  17   3   4   10.86    1.33
 -17   3  -4   12.36    1.47
  17   3   4   11.09    1.29
  18  -3   4    2.49    0.88
 -18  -3  -4    2.22    0.85
  18   3   4    2.00    0.75
 -18   3  -4    0.94    0.80
  18   3   4    3.23    0.94
 -19  -3  -4   -0.25    0.64
  19  -3   4    0.28    0.63
  19  -3   4   -0.56    0.68
 -19   3  -4    0.41    0.77
  19   3   4    0.68    0.71
  19   3   4    0.39    0.67
  20  -3   4    1.57    0.89
  20  -3   4    1.69    0.84
 -20  -3  -4    2.34    0.95
 -20   3  -4    2.78    0.95
  20   3   4    1.72    0.86
  20   3   4    3.00    0.90
  20  -4  -4   15.97    1.87
  20  -4  -4   19.49    1.88
 -20  -4   4   12.79    1.66
 -20   4   4   19.44    2.03
  20   4  -4   15.51    1.74
  20   4  -4   17.74    1.73
  19  -4  -4    8.94    1.42
  19  -4  -4    8.77    1.27
 -19  -4   4    8.25    1.30
  19   4  -4   11.21    1.46
 -19   4   4   13.32    1.66
  19   4  -4   10.29    1.33
 -18  -4   4    5.75    1.10
  18  -4  -4    4.25    0.93
  18  -4  -4    5.96    1.17
  18   4  -4    4.21    1.01
  18   4  -4    3.84    0.89
 -18   4   4    7.28    1.28
  17  -4  -4    0.57    0.57
  17  -4  -4    0.24    0.56
 -17  -4   4    0.93    0.68
 -17   4   4    0.35    0.77
  17   4  -4    1.32    0.64
  17   4  -4   -0.02    0.64
  16  -4  -4    0.69    0.62
 -16  -4   4    1.48    0.66
  16  -4  -4    0.02    0.62
 -16   4   4    0.55    0.57
  16   4  -4   -0.39    0.49
  16   4  -4    1.00    0.62
 -16   4   4    2.38    0.86
  16   4  -4   -0.30    0.58
  15  -4  -4   13.05    1.55
 -15  -4   4    8.14    1.12
  15  -4  -4   10.20    1.21
  15   4  -4    9.10    1.08
  15   4  -4   10.10    1.22
 -15   4   4   11.24    1.37
  15   4  -4   10.09    1.15
 -15   4   4   11.54    1.21
  14  -4  -4    5.02    0.88
  14  -4  -4    5.41    1.09
 -14  -4   4    4.04    0.86
  14   4  -4    3.87    0.85
  14   4  -4    3.50    0.71
 -14   4   4    3.45    0.74
  14   4  -4    4.10    0.76
 -14   4   4    5.90    1.06
  13  -4  -4   17.05    1.65
 -13  -4   4   15.59    1.42
  13  -4  -4   14.36    1.19
  13   4  -4   16.01    1.26
 -13   4   4   17.80    1.54
 -13   4   4   13.93    1.14
  13   4  -4   15.63    1.21
  13   4  -4   16.64    1.19
  12  -4  -4    0.12    0.57
  12  -4  -4    0.03    0.43
 -12  -4   4    0.92    0.55
 -12   4   4   -0.17    0.40
  12   4  -4    0.08    0.50
  12   4  -4    0.75    0.44
 -12   4   4    1.44    0.64
  12   4  -4    0.42    0.44
  11  -4  -4    3.71    0.87
  11  -4  -4    3.59    0.69
 -11  -4   4    3.15    0.68
  11   4  -4    2.93    0.63
 -11   4   4    4.01    0.83
  11   4  -4    3.79    0.67
 -11   4   4    2.45    0.55
  11   4  -4    3.24    0.58
  10  -4  -4    2.60    0.76
 -10  -4   4    2.94    0.65
  10  -4  -4    3.25    0.62
 -10   4   4    1.95    0.49
  10   4  -4    2.44    0.52
  10   4  -4    2.03    0.56
 -10   4   4    2.91    0.68
  10   4  -4    1.90    0.50
 -10   4   4    2.50    0.54
  10   4  -4    2.51    0.56
   9  -4  -4    2.56    0.75
   9  -4  -4    3.15    0.58
  -9  -4   4    1.72    0.53
   9   4  -4    1.79    0.42
  -9   4   4    2.05    0.59
   9   4  -4    2.64    0.49
   9   4  -4    2.19    0.54
  -9   4   4    2.42    0.45
  -9   4   4    2.85    0.52
   9   4  -4    2.47    0.50
   8  -4  -4    1.18    0.44
  -8  -4   4    1.17    0.46
   8  -4  -4    1.10    0.60
  -8   4   4    1.36    0.39
   8   4  -4    0.61    0.35
  -8   4   4    1.36    0.52
  -8   4   4    1.28    0.39
   8   4  -4    1.96    0.46
   8   4  -4    1.02    0.34
   8   4  -4    1.49    0.45
   7  -4  -4    7.07    0.97
  -7  -4   4    4.29    0.63
   7  -4  -4    7.45    0.73
   7   4  -4    5.78    0.57
   7   4  -4    7.01    0.65
  -7   4   4    6.74    0.78
  -7   4   4    6.58    0.59
   7   4  -4    6.10    0.59
   7   4  -4    9.11    0.77
  -7   4   4    6.65    0.62
   6  -4  -4   41.48    1.60
   6  -4  -4   40.25    2.09
  -6  -4   4   40.50    1.63
  -6   4   4   41.04    1.46
   6   4  -4   39.91    1.45
  -6   4   4   43.48    1.69
  -6   4   4   39.45    1.47
   6   4  -4   39.98    1.46
   6   4  -4   40.28    1.50
   6   4  -4   41.28    1.41
  -5  -4   4   28.83    1.50
   5  -4  -4   29.49    1.23
  -5  -4   4   28.33    1.25
   5  -4  -4   28.23    1.71
  -5   4   4   31.24    1.15
   5   4  -4   29.88    1.20
   5   4  -4   30.46    1.11
   5   4  -4   29.22    1.10
  -5   4   4   30.37    1.13
  -5   4   4   29.34    1.34
   5   4  -4   31.20    1.14
   4  -4  -4    2.22    0.67
   4  -4  -4    3.61    0.45
  -4  -4   4    3.00    0.59
  -4  -4   4    3.83    0.50
  -4   4   4    3.66    0.54
   4   4  -4    3.70    0.36
   4   4  -4    2.56    0.29
  -4   4   4    3.06    0.34
  -4   4   4    3.48    0.37
   4   4  -4    3.56    0.41
   3  -4  -4    0.89    0.52
  -3  -4   4    1.19    0.50
  -3  -4   4    1.64    0.38
   3  -4  -4    2.01    0.36
   3  -4  -4    1.97    0.35
  -3   4   4    1.57    0.26
   3   4  -4    1.77    0.32
  -3   4   4    1.39    0.23
   3   4  -4    1.08    0.19
  -3   4   4    1.44    0.39
  -2  -4   4    7.04    0.56
  -2  -4   4    5.80    0.45
  -2  -4   4    6.53    0.84
   2  -4  -4    6.40    0.52
   2  -4  -4    5.85    0.84
  -2   4   4    6.17    0.36
  -2   4   4    6.66    0.58
  -2   4   4    6.64    0.41
   2   4  -4    7.69    0.52
   1  -4  -4    1.78    0.54
  -1  -4   4    3.67    0.41
   1  -4  -4    2.69    0.36
  -1  -4   4    2.31    0.29
  -1  -4   4    2.13    0.57
  -1   4   4    2.39    0.22
  -1   4   4    2.20    0.25
  -1   4   4    2.72    0.40
   1   4  -4    2.48    0.33
   0  -4  -4   16.84    1.20
   0  -4   4   16.68    0.78
   0  -4   4   15.68    0.66
   0  -4   4   13.88    1.11
   0  -4  -4   14.15    0.73
   0   4   4   15.79    0.79
   0   4  -4   15.86    0.70
   0   4   4   16.52    0.64
   0   4   4   14.29    0.57
  -1  -4  -4   15.43    0.76
  -1  -4  -4   13.68    1.14
   1  -4   4   15.79    0.77
   1  -4   4   15.73    1.20
   1   4   4   14.27    0.62
  -1   4  -4   15.25    0.70
   1   4   4   14.30    0.76
   1   4   4   13.12    0.57
   2  -4   4   12.70    1.08
   2  -4   4   11.42    0.70
  -2  -4  -4    9.75    1.02
  -2  -4  -4   11.03    0.68
  -2   4  -4   11.01    0.49
   2   4   4   12.97    0.62
   2   4   4   11.39    0.57
   2   4   4   11.14    0.72
  -2   4  -4   12.30    0.69
  -2   4  -4   13.19    0.57
   3  -4   4    7.94    0.65
  -3  -4  -4    7.72    0.64
   3  -4   4    7.42    0.96
  -3   4  -4    7.31    0.59
   3   4   4    8.51    0.55
  -3   4  -4    7.41    0.49
  -3   4  -4    6.04    0.44
   3   4   4    7.43    0.64
   3   4   4    5.69    0.48
   4  -4   4    9.07    0.70
   4  -4   4    9.96    1.15
  -4  -4  -4    8.41    0.72
  -4   4  -4   10.83    0.75
   4   4   4    9.12    0.72
   4   4   4    8.41    0.60
  -4   4  -4    9.90    0.61
   4   4   4    9.27    0.63
  -4   4  -4    8.77    0.56
   5  -4   4    9.53    0.79
   5  -4   4    8.01    1.04
  -5  -4  -4    8.84    0.73
  -5   4  -4    8.18    0.57
   5   4   4    9.20    0.65
  -5   4  -4    9.20    0.62
   5   4   4    7.98    0.72
  -5   4  -4    9.93    0.79
   5   4   4    8.52    0.63
   6  -4   4   11.39    0.87
  -6  -4  -4   13.01    0.90
   6  -4   4   11.89    1.26
  -6   4  -4   12.15    0.92
   6   4   4   12.19    0.89
   6   4   4   12.58    0.79
  -6   4  -4   13.09    0.77
  -6   4  -4   11.56    0.74
   6   4   4   12.88    0.80
   7  -4   4    7.95    0.80
   7  -4   4    9.05    1.13
  -7  -4  -4    8.50    0.84
  -7   4  -4    8.87    0.85
   7   4   4    8.03    0.75
  -7   4  -4    7.52    0.68
   7   4   4    8.38    0.71
  -7   4  -4    9.40    0.71
   7   4   4    8.19    0.83
  -8  -4  -4    5.34    0.74
   8  -4   4    4.84    0.71
   8  -4   4    4.83    0.91
   8   4   4    4.60    0.64
   8   4   4    4.31    0.60
  -8   4  -4    3.43    0.55
   8   4   4    4.69    0.61
  -8   4  -4    4.41    0.68
   8   4   4    4.18    0.68
  -8   4  -4    3.90    0.55
   9  -4   4    3.96    0.70
   9  -4   4    2.94    0.80
  -9  -4  -4    4.31    0.71
  -9   4  -4    4.11    0.60
   9   4   4    4.32    0.72
   9   4   4    3.95    0.64
  -9   4  -4    2.96    0.56
  -9   4  -4    3.87    0.71
   9   4   4    3.70    0.59
 -10  -4  -4    2.06    0.61
  10  -4   4    2.34    0.72
  10  -4   4    2.27    0.65
 -10   4  -4    1.62    0.59
  10   4   4    1.68    0.51
  10   4   4    1.63    0.55
 -10   4  -4    0.96    0.44
  10   4   4    1.64    0.58
  11  -4   4   14.85    1.55
 -11  -4  -4   12.55    1.23
  11  -4   4   13.48    1.24
  11   4   4   11.82    1.00
  11   4   4   15.47    1.15
 -11   4  -4   12.16    1.20
  11   4   4   11.63    1.16
 -11   4  -4   11.35    1.04
 -12  -4  -4    0.88    0.57
  12  -4   4    0.66    0.61
  12  -4   4    0.49    0.56
  12   4   4    1.06    0.63
 -12   4  -4    1.43    0.53
  12   4   4    0.58    0.48
  12   4   4    1.10    0.55
 -12   4  -4    1.25    0.65
  13  -4   4   21.30    1.54
 -13  -4  -4   21.86    1.56
  13  -4   4   22.41    1.81
  13   4   4   24.99    1.53
  13   4   4   21.77    1.54
 -13   4  -4   23.19    1.48
  13   4   4   23.49    1.50
 -13   4  -4   23.37    1.66
  14  -4   4    4.07    0.90
  14  -4   4    5.14    1.04
 -14  -4  -4    4.11    0.86
  14   4   4    5.69    0.91
  14   4   4    4.89    0.93
 -14   4  -4    6.53    1.05
 -14   4  -4    4.17    0.82
  14   4   4    5.91    0.92
  15  -4   4    0.34    0.62
 -15  -4  -4    0.51    0.61
  15  -4   4    1.24    0.63
 -15   4  -4    0.43    0.67
  15   4   4    0.34    0.62
  15   4   4    0.75    0.59
  16  -4   4   -0.63    0.53
 -16  -4  -4    0.31    0.60
  16  -4   4    0.62    0.70
 -16   4  -4   -0.40    0.65
  16   4   4   -0.26    0.59
  16   4   4   -0.48    0.52
 -17  -4  -4   -0.58    0.56
  17  -4   4    0.34    0.70
  17  -4   4   -0.21    0.61
  17   4   4   -0.53    0.63
 -17   4  -4   -0.53    0.65
  17   4   4   -0.46    0.56
  18  -4   4   -0.40    0.62
 -18  -4  -4    0.37    0.66
  18  -4   4    0.36    0.70
 -18   4  -4   -1.06    0.71
  18   4   4   -0.08    0.66
  18   4   4    0.04    0.66
  19  -4   4    0.92    0.76
 -19  -4  -4    1.07    0.72
 -19   4  -4    1.18    0.90
  19   4   4    0.70    0.81
  19   4   4    0.60    0.71
 -18   5   4   -0.77    0.82
  17  -5  -4   16.54    1.93
 -17  -5   4   13.46    1.54
  17  -5  -4   16.32    1.60
 -17   5   4   14.00    1.67
  17   5  -4   15.17    1.54
  17   5  -4   15.48    1.66
 -16  -5   4    7.20    1.14
  16  -5  -4   10.39    1.29
  16  -5  -4   10.77    1.59
  16   5  -4   10.28    1.30
  16   5  -4    9.87    1.24
 -16   5   4    7.32    1.11
  16   5  -4    8.60    1.17
  15  -5  -4    0.06    0.72
  15  -5  -4    0.17    0.53
 -15  -5   4    0.52    0.59
 -15   5   4    0.11    0.55
  15   5  -4   -0.76    0.53
  15   5  -4   -0.24    0.56
  14  -5  -4   11.60    1.62
  14  -5  -4   11.22    1.20
 -14  -5   4    9.41    1.18
  14   5  -4    9.09    1.07
  14   5  -4   10.63    1.19
 -14   5   4   10.23    1.14
  13  -5  -4    1.18    0.76
  13  -5  -4    1.66    0.63
 -13  -5   4    1.29    0.63
  13   5  -4    1.10    0.56
  13   5  -4    0.64    0.62
 -13   5   4    1.17    0.56
  12  -5  -4    7.62    1.27
 -12  -5   4    7.37    0.96
  12  -5  -4    6.78    0.95
 -12   5   4    5.74    0.83
  12   5  -4    4.22    0.72
  12   5  -4    7.34    0.93
  11  -5  -4    4.18    0.98
 -11  -5   4    2.70    0.67
  11  -5  -4    4.59    0.77
  11   5  -4    3.28    0.63
 -11   5   4    3.47    0.67
  10  -5  -4    4.65    0.74
 -10  -5   4    3.40    0.68
  10  -5  -4    4.85    1.07
 -10   5   4    4.54    0.69
  10   5  -4    3.79    0.60
  -9  -5   4    7.86    0.85
   9  -5  -4    8.97    0.88
   9  -5  -4    5.77    1.13
  -9   5   4    8.03    0.80
   9   5  -4    6.56    0.74
  -9   5   4    7.59    0.76
   9   5  -4    9.07    0.84
   8  -5  -4    1.89    0.49
   8  -5  -4    2.85    0.80
  -8  -5   4    1.69    0.50
  -8   5   4    1.79    0.43
  -8   5   4    1.08    0.43
   8   5  -4    1.38    0.44
   8   5  -4    1.73    0.43
   7  -5  -4    4.36    0.59
  -7  -5   4    2.74    0.53
   7  -5  -4    2.72    0.84
  -7   5   4    2.64    0.45
  -7   5   4    2.53    0.48
   7   5  -4    2.01    0.43
   7   5  -4    2.66    0.48
   6  -5  -4   -0.42    0.53
   6  -5  -4    0.40    0.32
  -6  -5   4    0.75    0.37
  -6   5   4    0.24    0.29
  -6   5   4    0.86    0.35
   6   5  -4    0.48    0.29
   6   5  -4    0.86    0.34
  -5  -5   4    0.33    0.30
   5  -5  -4   -0.26    0.26
   5  -5  -4   -0.24    0.52
  -5   5   4    0.06    0.25
   5   5  -4    0.23    0.25
   5   5  -4    0.09    0.25
  -5   5   4   -0.16    0.25
  -4  -5   4    2.23    0.64
  -4  -5   4    4.10    0.45
   4  -5  -4    3.60    0.45
   4  -5  -4    3.75    0.87
   4   5  -4    2.84    0.37
  -4   5   4    3.52    0.41
   4   5  -4    3.04    0.34
  -4   5   4    2.55    0.36
   3  -5  -4    0.79    0.29
   3  -5  -4    1.35    0.59
  -3  -5   4    0.64    0.27
  -3  -5   4    0.90    0.53
   3   5  -4    0.27    0.19
  -3   5   4    0.25    0.21
   3   5  -4    0.89    0.25
  -3   5   4    0.33    0.24
  -2  -5   4    7.74    1.06
   2  -5  -4    9.53    0.59
   2  -5  -4    8.67    1.13
  -2   5   4    7.83    0.45
  -2   5   4    7.73    0.49
   1  -5  -4    1.25    0.30
  -1  -5   4    0.19    0.46
   1  -5  -4    1.83    0.69
  -1   5   4    0.77    0.21
  -1   5   4    0.97    0.25
   0  -5  -4    8.82    1.13
   0  -5   4    6.92    1.03
   0  -5  -4    8.62    0.56
   0   5   4    7.57    0.45
   0   5   4    8.37    0.53
  -1  -5  -4   66.39    2.89
   1  -5   4   66.16    1.92
   1  -5   4   58.95    2.83
  -1  -5  -4   69.14    1.99
  -1   5  -4   70.94    1.90
   1   5   4   60.62    1.92
   1   5   4   66.40    2.00
   2  -5   4    2.92    0.41
   2  -5   4    2.45    0.74
  -2  -5  -4    1.44    0.59
  -2  -5  -4    3.11    0.41
   2   5   4    2.17    0.36
  -2   5  -4    2.45    0.27
  -2   5  -4    2.51    0.32
   2   5   4    2.29    0.32
   2   5   4    2.47    0.37
   3  -5   4    2.81    0.44
   3  -5   4    3.89    0.88
  -3  -5  -4    3.48    0.47
   3   5   4    3.11    0.40
  -3   5  -4    2.36    0.36
   3   5   4    2.79    0.36
  -3   5  -4    2.48    0.32
  -4  -5  -4    7.68    0.67
   4  -5   4    6.05    0.62
   4  -5   4    7.54    1.11
   4   5   4    5.87    0.53
  -4   5  -4    7.26    0.55
  -4   5  -4    6.49    0.50
   4   5   4    6.77    0.60
   5  -5   4    1.49    0.41
   5  -5   4    0.77    0.61
  -5  -5  -4    1.51    0.44
  -5   5  -4    1.18    0.33
   5   5   4    0.52    0.32
  -5   5  -4    1.30    0.35
   5   5   4    0.89    0.36
  -6  -5  -4    6.58    0.72
   6  -5   4    7.18    1.16
   6  -5   4    8.20    0.78
  -6   5  -4    6.85    0.63
  -6   5  -4    7.01    0.65
   6   5   4    6.24    0.64
   6   5   4    6.61    0.67
  -7  -5  -4    0.55    0.38
   7  -5   4    0.30    0.42
   7  -5   4   -0.24    0.54
   7   5   4    1.08    0.43
  -7   5  -4    0.63    0.36
   7   5   4    1.16    0.38
  -7   5  -4    1.21    0.41
  -8  -5  -4    5.47    0.74
   8  -5   4    5.11    0.74
   8  -5   4    6.76    1.16
  -8   5  -4    5.83    0.67
  -8   5  -4    5.49    0.65
   8   5   4    5.35    0.69
   9  -5   4    3.06    0.92
  -9  -5  -4    2.69    0.63
   9  -5   4    2.50    0.61
  -9   5  -4    2.29    0.51
   9   5   4    2.24    0.57
 -10  -5  -4    7.31    0.93
  10  -5   4    8.68    0.99
  10  -5   4    7.99    1.32
  10   5   4    7.86    0.96
 -10   5  -4    8.10    0.89
  10   5   4    8.92    0.95
  11  -5   4    2.20    0.68
  11  -5   4    0.99    0.78
 -11  -5  -4    1.37    0.62
 -11   5  -4    0.84    0.49
  11   5   4    1.80    0.56
  11   5   4    1.54    0.64
  12  -5   4    0.83    0.69
  12  -5   4    0.23    0.51
 -12  -5  -4   -0.40    0.49
  12   5   4    0.04    0.53
 -12   5  -4    0.18    0.45
  12   5   4    0.28    0.49
  13  -5   4    2.77    0.75
 -13  -5  -4    2.29    0.72
  13  -5   4    1.82    0.90
  13   5   4    2.30    0.77
  13   5   4    2.44    0.69
 -13   5  -4    0.99    0.60
  13   5   4    2.34    0.75
 -14  -5  -4   11.98    1.37
  14  -5   4   10.93    1.30
  14  -5   4   11.82    1.68
 -14   5  -4   13.85    1.34
  14   5   4   12.47    1.36
  14   5   4   10.93    1.23
  14   5   4   11.51    1.35
 -15  -5  -4    1.13    0.69
  15  -5   4    0.83    0.87
  15  -5   4    0.55    0.71
  15   5   4    0.74    0.70
 -15   5  -4    1.92    0.74
  15   5   4    1.63    0.81
 -16  -5  -4    5.56    1.04
  16  -5   4    2.84    0.89
  16  -5   4    4.38    1.21
  16   5   4    4.49    0.99
  16   5   4    2.44    0.90
 -14  -6   4    1.50    0.70
  14  -6  -4    1.19    0.64
  14   6  -4    0.17    0.59
 -14   6   4    0.61    0.65
 -13  -6   4    8.09    1.05
  13  -6  -4    9.11    1.58
  13  -6  -4   10.80    1.16
 -13   6   4    7.73    1.04
 -12  -6   4    0.05    0.51
  12  -6  -4    1.52    0.86
  12  -6  -4   -0.22    0.49
 -12   6   4    0.33    0.48
  12   6  -4    0.26    0.48
  11  -6  -4    4.18    1.16
  11  -6  -4    4.70    0.77
 -11  -6   4    5.27    0.80
 -11   6   4    4.60    0.77
  11   6  -4    3.48    0.71
  10  -6  -4    6.26    1.30
 -10  -6   4    7.31    0.84
  10  -6  -4    6.13    0.80
  10   6  -4    5.80    0.77
 -10   6   4    5.54    0.80
   9  -6  -4    5.67    0.74
   9  -6  -4    7.83    1.38
  -9  -6   4    5.79    0.73
  -9   6   4    5.35    0.74
   9   6  -4    5.62    0.71
  -8  -6   4    5.57    0.65
   8  -6  -4    5.10    0.63
   8  -6  -4    5.19    1.19
  -8   6   4    4.73    0.66
   8   6  -4    4.39    0.64
   8   6  -4    5.54    0.69
  -8   6   4    4.24    0.60
   7  -6  -4    1.43    0.41
   7  -6  -4    2.00    0.91
   7   6  -4    1.32    0.43
  -7   6   4    2.04    0.48
  -7   6   4    0.40    0.37
   7   6  -4    1.08    0.38
   6  -6  -4    0.73    0.70
  -6   6   4    0.89    0.36
   6   6  -4    0.44    0.33
   6   6  -4    0.41    0.31
  -6   6   4    1.06    0.38
   5  -6  -4    0.20    0.69
  -5   6   4    0.62    0.33
   5   6  -4    0.54    0.33
   5   6  -4    0.43    0.31
  -5   6   4    0.34    0.32
   4  -6  -4    7.53    1.26
   4   6  -4    5.34    0.50
  -4   6   4    5.46    0.54
   4   6  -4    5.29    0.52
  -4   6   4    5.90    0.54
  -3  -6   4   22.64    1.71
   3  -6  -4   24.96    1.90
  -3   6   4   24.75    1.04
   3   6  -4   22.84    0.91
   2  -6  -4   11.51    1.47
  -2  -6   4   13.48    1.45
  -2   6   4   12.96    0.71
   2   6  -4   11.19    0.55
  -2   6   4   10.92    0.63
   1  -6  -4    0.01    0.53
  -1  -6   4    0.23    0.55
  -1   6   4    0.00    0.24
  -1   6   4   -0.03    0.22
   0  -6  -4   -0.38    0.55
   0  -6   4    0.12    0.52
   0   6   4    0.34    0.23
   0   6   4    0.15    0.25
   1  -6   4    1.41    0.68
  -1  -6  -4    2.68    0.81
  -1   6  -4    2.75    0.34
  -1   6  -4    2.12    0.27
   1   6   4    2.07    0.32
   1   6   4    2.09    0.35
   1   6   4    1.93    0.36
   2  -6   4    0.38    0.63
  -2   6  -4    0.89    0.26
  -2   6  -4    0.82    0.27
   2   6   4    0.15    0.27
   2   6   4    0.83    0.29
   3  -6   4    4.13    1.00
   3   6   4    3.92    0.49
  -3   6  -4    3.19    0.39
   3   6   4    3.17    0.43
  -3   6  -4    3.80    0.44
   4  -6   4    1.06    0.74
   4   6   4    0.27    0.31
   4   6   4    0.79    0.33
  -4   6  -4    0.70    0.30
  -4   6  -4    0.20    0.29
   5  -6   4    2.32    0.89
  -5  -6  -4    4.70    0.57
   5   6   4    3.59    0.54
  -5   6  -4    2.23    0.42
   5   6   4    3.15    0.49
  -5   6  -4    4.08    0.50
  -6  -6  -4    0.55    0.40
   6  -6   4    1.95    0.80
   6   6   4    0.74    0.41
  -6   6  -4    0.43    0.37
   6   6   4    1.02    0.41
  -6   6  -4    0.57    0.36
   7  -6   4    0.14    0.71
  -7  -6  -4    0.96    0.46
   7  -6   4    0.61    0.45
   7   6   4    1.08    0.46
  -7   6  -4    0.49    0.37
  -7   6  -4   -0.03    0.38
  -8  -6  -4    0.35    0.44
   8  -6   4    0.66    0.49
   8  -6   4    0.75    0.71
  -8   6  -4   -0.06    0.37
   8   6   4   -0.21    0.37
  -9  -6  -4    0.52    0.49
   9  -6   4   -0.12    0.72
   9  -6   4    0.80    0.52
   9   6   4   -0.27    0.40
  -9   6  -4    0.08    0.40
  10  -6   4    9.18    1.05
 -10  -6  -4    9.17    1.03
  10  -6   4   12.11    1.72
  10   6   4    8.74    0.99
 -10   6  -4    9.47    1.00
  11  -6   4   -1.10    0.64
 -11  -6  -4    0.66    0.54
  11  -6   4    0.70    0.59
 -11   6  -4   -0.37    0.43
  11   6   4    0.20    0.50
 -12  -6  -4    7.33    1.05
  12  -6   4    8.34    1.53
  12  -6   4    9.41    1.14
 -12   6  -4    6.30    0.95
  12   6   4    5.95    0.93
   7   7  -4    2.59    0.52
   6  -7  -4    1.36    0.90
   6   7  -4    0.41    0.39
   6   7  -4    1.03    0.39
  -6   7   4    1.14    0.45
  -6   7   4    0.84    0.39
   5  -7  -4    1.12    0.83
   5   7  -4    0.64    0.38
  -5   7   4    0.74    0.40
  -5   7   4    1.26    0.39
   5   7  -4    1.02    0.36
   4  -7  -4    0.49    0.78
   4   7  -4    0.76    0.33
  -4   7   4    0.59    0.32
   4   7  -4    1.13    0.34
  -4   7   4    1.58    0.43
   3  -7  -4    0.06    0.66
   3   7  -4   -0.08    0.27
  -3   7   4    0.08    0.29
  -3   7   4    0.02    0.30
   3   7  -4   -0.21    0.24
  -2  -7   4    2.08    0.82
   2  -7  -4    2.23    0.92
  -2   7   4    0.87    0.33
  -2   7   4    1.55    0.38
  -1  -7   4    4.10    1.04
   1  -7  -4    3.93    1.05
  -1   7   4    3.39    0.45
  -1   7   4    2.50    0.40
   0  -7   4   -0.19    0.62
   0  -7  -4    1.15    0.72
   0   7   4    0.47    0.28
   0   7   4    0.25    0.29
   1  -7   4    1.66    0.83
   1   7   4    1.29    0.36
  -1   7  -4    1.76    0.33
   1   7   4    1.25    0.34
   2  -7   4    2.45    0.89
  -2   7  -4    2.44    0.35
   2   7   4    1.98    0.43
  -2   7  -4    2.14    0.38
   2   7   4    1.69    0.39
   3  -7   4    0.28    0.71
   3   7   4    0.08    0.35
  -3   7  -4    0.20    0.29
  -3   7  -4   -0.02    0.26
   3   7   4   -0.23    0.30
   4  -7   4    4.66    1.11
   4   7   4    4.74    0.63
   4   7   4    4.47    0.56
  -4   7  -4    3.96    0.53
  -4   7  -4    4.84    0.53
  -5   7  -4    1.33    0.41
  -5   7  -4    2.29    0.46
   5   7   4    2.92    0.55
 -24   0   5    1.81    0.99
  24   0  -5    2.67    1.01
  24   0  -5    1.74    0.82
  23   0  -5    0.21    0.78
  23   0  -5    0.60    0.69
 -23   0   5    0.57    0.83
 -22   0   5    5.54    1.24
  22   0  -5    2.73    0.98
  22   0  -5    6.43    1.21
 -22   0   5    3.45    1.07
  22   0  -5    3.33    0.90
  21   0  -5    3.48    0.98
  21   0  -5    1.57    0.73
  21   0  -5    2.56    0.88
 -21   0   5    1.26    0.83
 -21   0   5    1.53    0.90
 -20   0   5    3.67    0.98
  20   0  -5    2.90    0.91
  20   0  -5    3.08    0.82
  20   0  -5    2.49    0.83
 -20   0   5    2.55    0.94
 -19   0   5    1.74    0.77
  19   0  -5    2.15    0.77
  19   0  -5    0.45    0.60
 -19   0   5    1.19    0.77
  19   0  -5    1.04    0.73
 -18   0   5   -0.66    0.50
  18   0  -5   -0.17    0.49
  18   0  -5   -0.81    0.50
  18   0  -5    0.03    0.53
 -18   0   5    0.12    0.59
  17   0  -5    0.24    0.49
 -17   0   5    0.78    0.69
  17   0  -5    0.83    0.68
  17   0  -5    0.47    0.64
 -17   0   5    0.90    0.69
  16   0  -5   18.11    1.26
 -16   0   5   23.64    1.72
  16   0  -5   20.11    1.47
 -16   0   5   20.43    1.61
  16   0  -5   19.35    1.48
  15   0  -5    1.21    0.51
  15   0  -5    1.15    0.55
  15   0  -5   -0.10    0.45
 -15   0   5    1.87    0.69
 -15   0   5    0.50    0.60
  14   0  -5    0.63    0.53
  14   0  -5    0.05    0.46
 -14   0   5    1.05    0.57
  14   0  -5    0.30    0.46
 -14   0   5    0.02    0.49
 -13   0   5    7.04    0.95
  13   0  -5    6.75    0.86
  13   0  -5    3.92    0.70
  13   0  -5    5.13    0.72
 -13   0   5    5.61    0.89
  12   0  -5    0.16    0.41
 -12   0   5    0.02    0.46
 -12   0   5   -0.60    0.40
  12   0  -5    0.96    0.46
  12   0  -5    0.37    0.36
  11   0  -5    4.90    0.61
 -11   0   5    5.56    0.78
  11   0  -5    6.50    0.78
 -11   0   5    5.44    0.77
  11   0  -5    5.46    0.61
  11   0  -5    5.46    0.71
 -11   0   5    4.68    0.60
  10   0  -5    5.21    0.58
  10   0  -5    6.36    0.71
 -10   0   5    6.44    0.80
 -10   0   5    5.99    0.62
  10   0  -5    3.99    0.61
 -10   0   5    6.76    0.82
  10   0  -5    5.42    0.61
   9   0  -5   92.62    2.89
   9   0  -5   93.60    2.90
   9   0  -5   93.94    2.77
   9   0  -5   90.94    2.97
  -9   0   5   93.29    2.91
  -9   0   5   92.30    3.12
  -9   0   5   93.37    3.07
  -8   0   5   54.12    1.88
   8   0  -5   55.88    1.93
  -8   0   5   55.77    2.09
   8   0  -5   55.24    1.80
   8   0  -5   52.49    1.96
   8   0  -5   53.94    1.88
  -8   0   5   54.75    2.10
  -7   0   5   84.74    2.71
  -7   0   5   80.94    2.57
   7   0  -5   85.62    2.45
   7   0  -5   87.77    2.59
   7   0  -5   84.21    2.67
   7   0  -5   84.88    2.59
  -7   0   5   82.18    2.76
  -6   0   5   66.70    2.37
   6   0  -5   71.14    2.27
  -6   0   5   70.29    2.32
   6   0  -5   72.69    2.08
   6   0  -5   68.30    2.17
  -6   0   5   71.69    2.21
   6   0  -5   71.70    2.20
   5   0  -5  151.84    4.25
   5   0  -5  153.51    4.26
  -5   0   5  158.35    4.31
  -5   0   5  152.55    4.38
   5   0  -5  160.21    4.29
   5   0  -5  157.49    3.98
   5   0  -5  154.51    4.14
  -5   0   5  154.64    4.29
  -4   0   5   37.08    1.29
   4   0  -5   36.00    1.30
   4   0  -5   37.85    1.28
  -4   0   5   37.26    1.50
   4   0  -5   35.20    1.34
   4   0  -5   36.92    1.22
  -3   0   5   22.53    0.89
   3   0  -5   21.43    0.87
   3   0  -5   22.22    0.94
   2   0  -5    0.21    0.21
   2   0  -5   -0.15    0.22
  -2   0   5   -0.24    0.19
  -2   0   5   -0.44    0.27
   2   0  -5   -0.03    0.20
   2   0  -5    0.11    0.26
  -2   0   5   -0.11    0.30
   1   0  -5  251.67    6.52
  -1   0   5  258.90    6.30
  -1   0   5  219.57    6.42
   1   0  -5  253.96    6.52
  -1   0   5  256.80    6.51
  -1   0   5  249.30    6.52
   1   0  -5  251.56    6.38
   1   0  -5  248.23    6.22
   0   0  -5   -0.23    0.25
   0   0   5   -0.02    0.21
   0   0  -5    0.16    0.20
   0   0  -5   -0.12    0.18
   0   0   5    0.06    0.26
   0   0  -5    0.01    0.23
   0   0   5   -0.36    0.28
   1   0   5   45.32    1.45
  -1   0  -5   43.25    1.44
  -1   0  -5   43.25    1.40
   1   0   5   43.21    1.40
  -1   0  -5   43.87    1.40
   1   0   5   43.65    1.52
  -1   0  -5   42.82    1.45
   2   0   5    0.57    0.30
   2   0   5    0.56    0.28
  -2   0  -5    0.06    0.23
  -2   0  -5    0.14    0.20
  -2   0  -5   -0.08    0.24
   2   0   5    0.28    0.22
  -3   0  -5    0.67    0.30
   3   0   5    0.80    0.33
  -3   0  -5    0.80    0.31
   3   0   5    1.07    0.26
  -3   0  -5    0.72    0.27
   3   0   5    0.76    0.33
   4   0   5   87.80    2.56
  -4   0  -5   82.40    2.59
   4   0   5   83.86    2.63
   4   0   5   85.58    2.56
   4   0   5   85.70    2.38
  -4   0  -5   88.57    2.55
  -5   0  -5  293.34    7.66
   5   0   5  295.61    7.70
   5   0   5  285.16    7.12
   5   0   5  294.58    7.50
  -5   0  -5  296.53    7.50
   5   0   5  285.93    7.74
  -5   0  -5  294.99    7.76
  -6   0  -5  133.05    3.84
   6   0   5  141.26    3.87
   6   0   5  132.17    3.60
   6   0   5  134.85    3.87
  -6   0  -5  134.76    3.93
  -6   0  -5  135.13    3.87
   6   0   5  133.76    3.96
   7   0   5    9.70    0.70
  -7   0  -5   10.83    0.83
  -7   0  -5   11.84    0.74
   7   0   5   11.40    0.87
  -7   0  -5   13.08    0.91
   7   0   5   11.44    0.86
  -8   0  -5   22.91    1.23
   8   0   5   21.96    1.20
  -8   0  -5   21.30    1.17
  -8   0  -5   22.42    1.10
   8   0   5   22.08    1.09
   8   0   5   20.50    1.20
  -9   0  -5    8.28    0.87
  -9   0  -5    9.37    0.77
  -9   0  -5   11.30    0.91
   9   0   5    9.61    0.91
   9   0   5    7.49    0.73
   9   0   5   11.36    1.03
 -10   0  -5    3.98    0.59
 -10   0  -5    3.37    0.63
  10   0   5    2.99    0.54
  10   0   5    3.53    0.65
 -10   0  -5    3.67    0.68
  10   0   5    3.47    0.64
 -11   0  -5   20.31    1.33
  11   0   5   23.32    1.41
  11   0   5   22.03    1.25
  11   0   5   23.25    1.40
 -11   0  -5   23.58    1.42
  12   0   5   13.80    1.12
 -12   0  -5   16.29    1.26
  12   0   5   12.33    1.19
  12   0   5   14.78    1.31
 -12   0  -5   15.21    1.30
  13   0   5    0.43    0.52
 -13   0  -5    0.38    0.53
 -13   0  -5    0.86    0.54
  13   0   5    0.26    0.41
  13   0   5    0.73    0.57
 -14   0  -5    4.50    0.84
  14   0   5    4.73    0.84
  14   0   5    2.18    0.68
  14   0   5    4.05    0.72
 -14   0  -5    3.92    0.82
 -15   0  -5   -0.31    0.55
  15   0   5   -0.31    0.44
  15   0   5    0.27    0.56
  15   0   5   -0.01    0.54
 -15   0  -5    0.20    0.62
 -16   0  -5    8.50    1.19
 -16   0  -5   11.36    1.34
  16   0   5    9.14    1.07
  16   0   5   12.12    1.41
  16   0   5    7.65    1.15
  17   0   5   -0.22    0.48
  17   0   5   -0.52    0.50
 -17   0  -5   -0.78    0.54
  17   0   5   -0.02    0.49
 -17   0  -5    0.10    0.63
 -18   0  -5    8.46    1.26
  18   0   5    9.53    1.31
  18   0   5    8.38    1.26
 -18   0  -5    8.40    1.28
  18   0   5    9.49    1.17
  19   0   5    4.91    0.96
 -19   0  -5    6.49    1.20
  19   0   5    5.34    1.13
  19   0   5    3.87    0.97
 -19   0  -5    2.90    0.93
  20   0   5    1.42    0.73
  20   0   5    0.23    0.80
  20   0   5    2.10    1.00
 -20   0  -5    0.93    0.81
 -20   0  -5    1.74    0.90
  21   0   5    1.77    0.96
 -21   0  -5    3.43    1.01
  21   0   5    2.04    0.80
 -22   0  -5   -0.21    0.83
  22   0   5   -0.84    0.57
  22   0   5    1.06    0.81
  24  -1  -5   -0.80    0.74
 -24  -1   5   -0.97    0.80
  24  -1  -5    0.21    0.83
  24  -1  -5    0.29    0.84
 -24  -1   5   -0.52    0.90
 -24   1   5    0.53    0.91
  24   1  -5    0.63    0.76
  24   1  -5   -1.03    0.75
 -23  -1   5   -0.86    0.81
  23  -1  -5    0.24    0.68
  23  -1  -5    1.45    0.86
 -23  -1   5    0.22    0.91
  23  -1  -5    0.43    0.83
  23   1  -5    1.82    0.91
  23   1  -5   -0.01    0.67
 -23   1   5   -0.14    0.81
  22  -1  -5    2.71    0.93
 -22  -1   5    2.37    1.01
  22  -1  -5    2.26    0.94
 -22  -1   5    1.78    0.90
  22  -1  -5    2.52    0.82
  22   1  -5    2.78    0.85
  22   1  -5    3.75    1.05
 -22   1   5    1.69    0.95
 -21  -1   5    2.26    0.90
 -21  -1   5    1.50    0.86
  21  -1  -5    2.86    0.79
  21  -1  -5    1.55    0.81
  21  -1  -5    3.68    0.97
 -21   1   5    0.90    0.81
  21   1  -5    2.13    0.73
  21   1  -5    2.91    0.92
  20  -1  -5   11.08    1.36
  20  -1  -5    9.04    1.14
 -20  -1   5    9.95    1.38
 -20  -1   5    8.31    1.30
  20  -1  -5    8.44    1.28
 -20   1   5    7.89    1.30
  20   1  -5    9.23    1.19
  20   1  -5    9.13    1.29
  19  -1  -5    3.25    0.86
  19  -1  -5    4.27    0.82
 -19  -1   5    3.02    0.90
  19  -1  -5    4.68    1.04
 -19  -1   5    1.49    0.83
  19   1  -5    5.33    0.92
 -19   1   5    5.98    1.15
  19   1  -5    3.28    0.85
  18  -1  -5    1.55    0.71
 -18  -1   5    2.68    0.83
 -18  -1   5    1.71    0.75
  18  -1  -5    1.58    0.59
  18  -1  -5    0.53    0.65
  18   1  -5    2.21    0.75
  18   1  -5    1.36    0.63
  18   1  -5    0.93    0.63
 -18   1   5    2.20    0.84
 -18   1   5    2.55    0.85
 -17  -1   5    0.73    0.60
  17  -1  -5    0.97    0.61
  17  -1  -5    0.56    0.47
 -17  -1   5    1.61    0.71
  17  -1  -5    0.88    0.62
 -17   1   5    1.51    0.70
  17   1  -5   -0.11    0.47
  17   1  -5    0.83    0.61
  17   1  -5    0.23    0.58
 -17   1   5    1.06    0.69
 -16  -1   5    6.51    1.03
  16  -1  -5    5.91    0.82
  16  -1  -5    7.59    1.01
  16  -1  -5    7.09    0.99
 -16  -1   5    7.69    1.08
  16   1  -5    5.68    0.86
 -16   1   5    6.11    1.04
  16   1  -5    6.10    0.93
 -16   1   5    6.29    1.05
  16   1  -5    7.25    1.05
 -15  -1   5    9.78    1.21
  15  -1  -5    9.98    1.16
  15  -1  -5   10.65    1.02
 -15  -1   5   10.46    1.18
  15  -1  -5   10.80    1.12
  15   1  -5    9.11    1.05
 -15   1   5    9.03    1.14
  15   1  -5   10.28    1.13
  15   1  -5   11.13    1.16
 -15   1   5   11.19    1.25
  14  -1  -5   10.59    1.12
 -14  -1   5   11.45    1.28
  14  -1  -5   12.00    1.12
 -14  -1   5   12.06    1.22
  14  -1  -5   13.90    0.97
 -14   1   5    9.67    1.16
  14   1  -5   10.38    1.07
  14   1  -5   15.47    1.26
  14   1  -5   11.07    1.04
 -14   1   5   12.25    1.23
 -13  -1   5   25.29    1.59
  13  -1  -5   26.82    1.54
  13  -1  -5   26.73    1.45
 -13  -1   5   29.88    1.64
  13  -1  -5   28.23    1.37
  13   1  -5   25.86    1.38
 -13   1   5   26.08    1.41
 -13   1   5   30.04    1.72
  13   1  -5   27.82    1.58
  13   1  -5   29.57    1.53
  13   1  -5   26.83    1.39
 -13   1   5   27.87    1.61
  12  -1  -5   13.32    1.08
  12  -1  -5   14.90    1.05
 -12  -1   5   14.58    1.24
 -12  -1   5   14.42    1.29
  12  -1  -5   15.74    1.00
 -12   1   5   17.58    1.25
  12   1  -5   14.72    0.98
  12   1  -5   15.13    1.10
  12   1  -5   14.68    1.05
 -12   1   5   15.10    1.06
  12   1  -5   15.00    1.11
 -12   1   5   16.05    1.24
 -11  -1   5    5.36    0.75
  11  -1  -5    4.54    0.63
  11  -1  -5    5.01    0.70
 -11  -1   5    6.19    0.85
  11  -1  -5    5.46    0.62
  11   1  -5    6.33    0.77
  11   1  -5    5.85    0.66
  11   1  -5    6.27    0.76
 -11   1   5    6.41    0.69
 -11   1   5    6.26    0.70
 -11   1   5    5.60    0.76
 -11   1   5    5.58    0.83
  11   1  -5    5.41    0.67
 -10  -1   5   15.13    1.09
  10  -1  -5   16.05    0.93
 -10  -1   5   14.91    1.12
  10  -1  -5   15.15    0.99
  10  -1  -5   16.26    1.06
  10   1  -5   14.43    0.92
 -10   1   5   13.06    1.16
  10   1  -5   16.36    0.97
 -10   1   5   14.83    0.93
 -10   1   5   14.46    0.88
 -10   1   5   15.11    1.13
  10   1  -5   14.78    0.89
  10   1  -5   14.65    1.04
  10   1  -5   15.59    1.02
   9  -1  -5   51.30    2.00
   9  -1  -5   52.82    1.75
   9  -1  -5   48.91    1.84
  -9  -1   5   52.51    2.10
  -9  -1   5   47.80    1.93
  -9   1   5   52.17    1.90
   9   1  -5   53.99    1.89
   9   1  -5   49.06    1.89
  -9   1   5   51.84    2.09
   9   1  -5   49.32    1.85
   9   1  -5   51.18    1.95
  -9   1   5   52.93    1.86
   9   1  -5   50.42    1.79
  -9   1   5   51.76    2.05
   8  -1  -5   45.69    1.59
  -8  -1   5   48.36    1.85
   8  -1  -5   47.86    1.72
  -8  -1   5   49.39    1.96
   8  -1  -5   49.23    1.83
  -8   1   5   44.94    1.69
   8   1  -5   45.29    1.67
   8   1  -5   44.34    1.61
  -8   1   5   47.13    1.66
   8   1  -5   44.29    1.70
   8   1  -5   49.44    1.76
  -8   1   5   44.65    1.85
  -8   1   5   45.71    1.82
   8   1  -5   46.83    1.68
   7  -1  -5   41.54    1.42
   7  -1  -5   39.40    1.51
  -7  -1   5   42.62    1.64
   7  -1  -5   43.06    1.65
  -7  -1   5   44.28    1.78
  -7   1   5   45.12    1.70
   7   1  -5   40.90    1.55
   7   1  -5   41.77    1.57
   7   1  -5   42.38    1.53
   7   1  -5   42.00    1.47
  -7   1   5   40.68    1.68
  -7   1   5   43.35    1.54
   7   1  -5   42.56    1.54
  -7   1   5   41.91    1.55
   6  -1  -5   35.06    1.41
   6  -1  -5   36.55    1.34
  -6  -1   5   34.29    1.45
   6  -1  -5   35.23    1.30
   6  -1  -5   36.60    1.23
  -6  -1   5   36.88    1.56
  -6   1   5   35.70    1.30
   6   1  -5   34.75    1.28
   6   1  -5   33.63    1.28
  -6   1   5   35.68    1.32
   6   1  -5   35.88    1.32
  -6   1   5   34.04    1.43
   6   1  -5   34.67    1.36
   6   1  -5   34.12    1.25
  -6   1   5   34.83    1.49
   5  -1  -5  110.54    3.17
  -5  -1   5  112.33    3.33
  -5  -1   5  109.70    3.19
   5  -1  -5  110.89    3.22
   5  -1  -5  112.12    3.09
   5  -1  -5  112.29    3.23
  -5   1   5  107.37    3.19
  -5   1   5  109.26    3.14
  -5   1   5  111.19    3.12
   5   1  -5  107.99    3.10
   5   1  -5  109.61    3.13
   5   1  -5  110.16    3.12
  -5   1   5  108.71    3.22
   5   1  -5  103.78    3.03
   5   1  -5  107.93    2.89
   4  -1  -5   39.47    1.36
  -4  -1   5   40.40    1.47
   4  -1  -5   38.31    1.44
  -4  -1   5   42.07    1.58
   4  -1  -5   39.99    1.36
   4   1  -5   38.77    1.28
   4   1  -5   41.27    1.39
  -4   1   5   39.76    1.37
  -4   1   5   38.16    1.47
  -4   1   5   39.92    1.35
   4   1  -5   41.08    1.37
   4   1  -5   37.16    1.33
  -4   1   5   39.73    1.49
   4   1  -5   41.24    1.36
   3  -1  -5   18.80    0.82
  -3  -1   5   18.53    0.97
   3  -1  -5   16.24    0.82
   3  -1  -5   16.79    0.78
  -3  -1   5   18.60    0.89
  -3   1   5   16.35    0.93
   3   1  -5   16.38    0.78
  -3   1   5   17.54    0.88
   3   1  -5   17.56    0.75
   3   1  -5   16.69    0.80
   3   1  -5   16.53    0.74
   3   1  -5   16.12    0.74
  -3   1   5   17.52    0.76
   2  -1  -5   50.22    1.60
  -2  -1   5   51.39    1.48
   2  -1  -5   51.40    1.62
  -2  -1   5   50.90    1.71
  -2  -1   5   49.34    1.63
   2  -1  -5   49.03    1.54
  -2   1   5   49.53    1.57
   2   1  -5   50.22    1.58
   2   1  -5   50.69    1.59
   2   1  -5   52.02    1.50
  -2   1   5   49.97    1.59
   2   1  -5   51.92    1.57
  -2   1   5   49.23    1.71
   2   1  -5   51.82    1.58
  -2   1   5   50.96    1.66
   1  -1  -5    1.47    0.30
  -1  -1   5    0.98    0.35
  -1  -1   5    1.49    0.24
   1  -1  -5    1.76    0.29
  -1  -1   5    1.81    0.38
   1  -1  -5    1.74    0.34
   1   1  -5    2.03    0.29
  -1   1   5    1.61    0.35
   1   1  -5    1.94    0.28
   1   1  -5    1.73    0.32
   1   1  -5    1.62    0.31
  -1   1   5    1.40    0.26
  -1   1   5    1.76    0.38
   1   1  -5    1.52    0.26
  -1   1   5    1.14    0.26
   0  -1  -5  152.85    4.06
   0  -1   5  145.51    3.99
   0  -1  -5  140.68    3.87
   0  -1  -5  149.04    4.01
   0  -1   5  157.00    3.95
   0  -1   5  155.04    4.08
   0   1  -5  149.43    3.95
   0   1   5  151.82    4.09
   0   1  -5  157.16    4.05
   0   1  -5  145.67    3.88
   0   1  -5  148.04    4.01
   0   1   5  145.54    4.02
   0   1   5  149.25    4.05
   0   1   5  147.45    3.93
  -1  -1  -5   15.23    0.74
   1  -1   5   14.71    0.79
  -1  -1  -5   15.42    0.77
   1  -1   5   15.63    0.80
   1  -1   5   17.18    0.63
   1   1   5   15.57    0.79
   1   1   5   14.91    0.85
  -1   1  -5   17.34    0.71
  -1   1  -5   16.16    0.77
  -1   1  -5   15.20    0.76
   1   1   5   17.12    0.74
  -1   1  -5   17.79    0.74
   1   1   5   16.15    0.69
   2  -1   5   73.03    2.22
   2  -1   5   68.72    2.12
  -2  -1  -5   75.22    2.22
   2  -1   5   71.92    1.92
  -2  -1  -5   70.43    2.10
   2   1   5   72.63    2.16
   2   1   5   74.51    2.18
  -2   1  -5   74.20    2.17
   2   1   5   70.41    2.14
   2   1   5   72.72    2.26
  -2   1  -5   74.10    2.15
  -2   1  -5   71.91    2.14
  -2   1  -5   71.14    2.15
  -3  -1  -5   65.61    2.02
  -3  -1  -5   66.16    2.09
   3  -1   5   64.49    1.83
   3  -1   5   64.08    2.01
   3  -1   5   67.81    2.13
   3   1   5   63.39    2.02
  -3   1  -5   67.23    2.04
   3   1   5   67.55    2.10
   3   1   5   65.20    2.01
  -3   1  -5   65.64    2.03
  -3   1  -5   64.35    1.99
   3   1   5   64.54    1.99
  -3   1  -5   63.16    1.99
   4  -1   5    8.83    0.73
  -4  -1  -5    9.58    0.69
  -4  -1  -5    9.80    0.68
   4  -1   5    8.08    0.65
   4  -1   5    8.83    0.55
  -4   1  -5    6.81    0.62
   4   1   5    7.69    0.67
   4   1   5    8.82    0.56
   4   1   5    8.84    0.67
  -4   1  -5    7.67    0.64
   4   1   5    8.55    0.58
  -4   1  -5    9.13    0.56
  -4   1  -5    9.18    0.59
  -5  -1  -5   49.36    1.74
   5  -1   5   51.58    1.84
   5  -1   5   51.64    1.59
  -5  -1  -5   49.69    1.81
   5  -1   5   49.91    1.74
  -5   1  -5   52.35    1.80
   5   1   5   48.79    1.82
  -5   1  -5   49.89    1.71
   5   1   5   49.99    1.74
   5   1   5   50.64    1.72
  -5   1  -5   51.75    1.78
   5   1   5   54.63    1.82
  -5   1  -5   49.71    1.71
  -6  -1  -5   20.07    1.08
   6  -1   5   21.46    0.91
  -6  -1  -5   18.89    1.03
   6  -1   5   19.80    1.03
   6  -1   5   20.15    1.08
  -6   1  -5   21.44    1.10
  -6   1  -5   19.36    0.94
   6   1   5   19.44    0.97
   6   1   5   19.32    1.09
  -6   1  -5   19.38    0.95
  -6   1  -5   21.14    1.06
   6   1   5   19.36    1.06
   6   1   5   19.44    0.96
   6   1   5   20.37    0.94
  -7  -1  -5    8.24    0.80
   7  -1   5    8.10    0.75
  -7  -1  -5   10.02    0.80
   7  -1   5   10.12    0.69
   7  -1   5    8.13    0.80
  -7   1  -5    9.39    0.69
  -7   1  -5    8.47    0.80
   7   1   5    8.36    0.79
   7   1   5    7.51    0.67
   7   1   5    9.20    0.84
  -7   1  -5    9.01    0.80
   7   1   5    9.81    0.67
  -7   1  -5    8.38    0.68
   7   1   5    9.28    0.70
   8  -1   5   42.73    1.77
  -8  -1  -5   46.10    1.91
   8  -1   5   47.82    1.64
   8  -1   5   50.60    1.95
  -8  -1  -5   46.89    1.82
  -8   1  -5   47.67    1.78
  -8   1  -5   49.10    1.92
  -8   1  -5   48.59    1.80
   8   1   5   47.29    1.77
  -8   1  -5   47.91    1.88
   8   1   5   48.61    1.90
   8   1   5   47.32    1.72
   8   1   5   47.24    1.81
   8   1   5   45.45    1.91
   9  -1   5   24.17    1.26
  -9  -1  -5   22.01    1.32
   9  -1   5   23.74    1.34
   9  -1   5   23.13    1.11
  -9  -1  -5   23.33    1.28
  -9   1  -5   23.79    1.28
  -9   1  -5   23.50    1.20
  -9   1  -5   23.08    1.32
   9   1   5   24.57    1.20
  -9   1  -5   23.22    1.18
   9   1   5   25.19    1.21
   9   1   5   24.82    1.34
   9   1   5   23.06    1.31
  10  -1   5   15.43    1.13
 -10  -1  -5   14.86    1.10
  10  -1   5   15.00    1.06
  10  -1   5   13.58    0.91
 -10  -1  -5   16.27    1.11
  10   1   5   13.62    1.07
  10   1   5   14.22    1.10
  10   1   5   15.47    0.98
 -10   1  -5   16.06    1.14
 -10   1  -5   15.89    1.11
  10   1   5   14.65    0.97
 -10   1  -5   15.67    1.02
  11  -1   5    1.77    0.60
  11  -1   5    1.34    0.46
  11  -1   5    0.71    0.48
 -11  -1  -5    0.19    0.44
 -11  -1  -5    1.16    0.54
  11   1   5    0.91    0.49
 -11   1  -5    1.18    0.48
 -11   1  -5    1.26    0.44
  11   1   5    0.69    0.45
 -11   1  -5    2.10    0.60
  11   1   5    1.42    0.45
  11   1   5    0.82    0.47
 -12  -1  -5    0.97    0.57
  12  -1   5   -0.28    0.38
  12  -1   5    0.28    0.37
 -12  -1  -5    1.11    0.53
  12  -1   5    0.40    0.52
 -12   1  -5   -0.03    0.41
  12   1   5   -0.34    0.41
 -12   1  -5    0.46    0.48
  12   1   5    0.51    0.50
  12   1   5    0.13    0.42
 -12   1  -5    0.59    0.41
  13  -1   5   38.49    1.74
  13  -1   5   43.31    1.99
  13  -1   5   42.10    2.10
 -13  -1  -5   42.26    2.00
 -13  -1  -5   37.62    2.00
 -13   1  -5   46.15    2.15
  13   1   5   44.10    2.18
 -13   1  -5   40.45    2.08
  13   1   5   40.36    1.87
  13   1   5   45.59    2.14
 -14  -1  -5    2.91    0.72
 -14  -1  -5    3.57    0.75
  14  -1   5    2.64    0.61
  14  -1   5    2.79    0.70
  14  -1   5    4.40    0.92
  14   1   5    3.40    0.81
 -14   1  -5    2.27    0.73
 -14   1  -5    2.19    0.72
  14   1   5    3.33    0.81
  14   1   5    1.74    0.57
  15  -1   5    0.88    0.50
  15  -1   5    1.33    0.64
 -15  -1  -5    0.62    0.59
 -15  -1  -5   -0.33    0.49
  15  -1   5    0.49    0.57
 -15   1  -5    0.07    0.52
 -15   1  -5   -0.78    0.50
  15   1   5    1.30    0.53
  15   1   5    1.23    0.65
  15   1   5    1.17    0.66
 -16  -1  -5    4.71    0.91
  16  -1   5    4.20    0.92
  16  -1   5    3.44    0.74
 -16  -1  -5    4.50    0.90
  16  -1   5    2.41    0.73
 -16   1  -5    3.01    0.83
  16   1   5    3.23    0.92
  16   1   5    3.84    0.80
  16   1   5    3.22    0.83
  17  -1   5    6.50    0.91
 -17  -1  -5    6.95    1.17
  17  -1   5    5.23    1.03
  17  -1   5    7.25    1.12
 -17  -1  -5    5.63    1.03
  17   1   5    7.59    1.16
  17   1   5    7.02    1.00
 -17   1  -5    6.65    1.11
 -18  -1  -5   10.54    1.37
  18  -1   5    9.38    1.38
  18  -1   5    9.42    1.11
 -18  -1  -5    6.97    1.18
  18  -1   5   10.05    1.33
  18   1   5    7.73    1.08
 -18   1  -5    7.83    1.23
  18   1   5    9.61    1.32
 -19  -1  -5    3.65    0.98
 -19  -1  -5    2.33    0.90
  19  -1   5    3.23    0.96
  19  -1   5    2.82    0.77
  19  -1   5    2.46    0.84
 -19   1  -5    4.04    1.03
  19   1   5    2.71    0.77
  19   1   5    4.87    1.10
  20  -1   5    3.63    0.84
  20  -1   5    2.22    0.90
 -20  -1  -5    5.32    1.20
  20  -1   5    4.07    1.04
 -20  -1  -5    2.57    0.94
  20   1   5    6.99    1.12
  20   1   5    3.37    0.98
 -20   1  -5    4.86    1.09
  21  -1   5    1.00    0.86
 -21  -1  -5    1.24    0.91
 -21  -1  -5    0.53    0.82
  21  -1   5    0.35    0.73
 -21   1  -5   -0.44    0.72
  21   1   5   -0.40    0.56
  21   1   5    0.81    0.80
  22  -1   5    2.55    1.07
 -22  -1  -5    1.08    0.92
  22  -1   5    2.43    1.03
 -22  -1  -5    2.44    1.07
 -22   1  -5    3.04    1.05
  22   1   5    4.33    1.14
  22   1   5    2.06    0.82
  23  -2  -5   -0.38    0.73
 -23  -2   5   -0.22    0.78
 -23   2   5   -0.48    0.77
  23   2  -5   -0.04    0.70
  23   2  -5   -0.34    0.72
  22  -2  -5    3.65    1.01
 -22  -2   5    3.19    1.04
 -22  -2   5    1.58    0.95
  22   2  -5    2.47    0.93
 -22   2   5    0.60    0.91
  22   2  -5    3.22    0.93
  21  -2  -5    1.87    0.77
  21  -2  -5    1.19    0.80
  21  -2  -5    1.59    0.76
 -21  -2   5    1.76    0.93
 -21  -2   5    0.56    0.77
  21   2  -5    1.15    0.71
  21   2  -5    1.61    0.83
 -21   2   5    0.23    0.80
  20  -2  -5    0.76    0.66
  20  -2  -5   -0.47    0.61
 -20  -2   5   -0.05    0.64
 -20  -2   5   -0.67    0.65
  20   2  -5   -0.07    0.68
 -20   2   5    1.03    0.80
  20   2  -5    0.32    0.57
 -19  -2   5    3.37    0.95
  19  -2  -5    0.84    0.72
  19  -2  -5    3.47    0.87
 -19  -2   5    4.29    0.95
 -19   2   5    2.61    0.89
  19   2  -5    4.45    0.90
  19   2  -5    2.82    0.85
  18  -2  -5    3.31    0.80
  18  -2  -5    1.39    0.71
 -18  -2   5    2.73    0.81
 -18  -2   5    2.37    0.86
  18   2  -5    3.01    0.80
  18   2  -5    2.94    0.76
 -18   2   5    2.38    0.87
  17  -2  -5   11.32    1.20
 -17  -2   5   13.35    1.35
  17  -2  -5    9.84    1.24
  17  -2  -5   12.56    1.09
 -17  -2   5   11.71    1.41
 -17   2   5    9.41    1.28
  17   2  -5   10.96    1.19
  17   2  -5   12.20    1.31
 -16  -2   5    2.09    0.71
  16  -2  -5    3.34    0.73
  16  -2  -5    3.52    0.63
  16  -2  -5    3.74    0.79
 -16  -2   5    2.33    0.70
  16   2  -5    0.97    0.55
  16   2  -5    3.40    0.77
 -16   2   5    0.84    0.62
 -15  -2   5    1.19    0.58
 -15  -2   5    3.65    0.84
  15  -2  -5    0.75    0.50
  15  -2  -5    2.04    0.64
  15  -2  -5    1.50    0.48
 -15   2   5    1.56    0.62
 -15   2   5    0.66    0.62
  15   2  -5    0.64    0.53
  15   2  -5    1.80    0.58
 -14  -2   5    5.44    0.93
 -14  -2   5    5.50    0.82
  14  -2  -5    6.14    0.71
  14  -2  -5    6.38    0.83
  14  -2  -5    6.17    0.91
 -14   2   5    5.02    0.80
  14   2  -5    5.08    0.77
  14   2  -5    6.08    0.80
  14   2  -5    4.90    0.81
 -14   2   5    4.32    0.89
 -13  -2   5   20.97    1.48
 -13  -2   5   21.17    1.36
  13  -2  -5   19.61    1.08
  13  -2  -5   20.89    1.24
  13  -2  -5   20.50    1.40
  13   2  -5   19.78    1.26
 -13   2   5   21.71    1.32
 -13   2   5   23.27    1.56
  13   2  -5   21.93    1.38
  13   2  -5   22.33    1.31
 -12  -2   5    5.00    0.83
  12  -2  -5    4.53    0.56
  12  -2  -5    4.69    0.74
  12  -2  -5    5.15    0.69
 -12  -2   5    4.82    0.72
  12  -2  -5    4.34    0.65
 -12   2   5    6.23    0.91
 -12   2   5    3.86    0.72
 -12   2   5    3.75    0.65
  12   2  -5    4.46    0.72
  12   2  -5    5.24    0.70
  12   2  -5    4.65    0.65
  12   2  -5    4.45    0.69
  11  -2  -5   42.24    1.73
  11  -2  -5   44.49    1.89
 -11  -2   5   43.50    2.03
  11  -2  -5   42.22    1.51
  11  -2  -5   42.09    1.91
 -11  -2   5   44.67    1.82
 -11   2   5   42.61    1.81
  11   2  -5   40.88    1.69
  11   2  -5   44.47    1.79
 -11   2   5   43.45    1.85
  11   2  -5   42.26    1.78
  11   2  -5   41.31    1.81
 -11   2   5   41.59    1.98
  10  -2  -5   27.27    1.42
 -10  -2   5   28.19    1.37
  10  -2  -5   28.54    1.30
  10  -2  -5   31.86    1.49
 -10  -2   5   28.98    1.55
 -10   2   5   27.64    1.41
  10   2  -5   29.50    1.37
 -10   2   5   27.82    1.35
  10   2  -5   25.51    1.31
  10   2  -5   25.25    1.36
  10   2  -5   30.09    1.35
  10   2  -5   29.24    1.32
 -10   2   5   31.44    1.59
 -10   2   5   27.11    1.29
   9  -2  -5    6.21    0.61
  -9  -2   5    5.08    0.73
   9  -2  -5    6.25    0.71
  -9  -2   5    6.74    0.71
   9  -2  -5    4.77    0.66
   9   2  -5    6.57    0.66
  -9   2   5    6.30    0.63
   9   2  -5    6.08    0.63
  -9   2   5    6.07    0.70
   9   2  -5    6.34    0.68
   9   2  -5    5.61    0.61
  -9   2   5    6.69    0.82
  -9   2   5    5.90    0.66
   9   2  -5    5.18    0.65
  -8  -2   5    0.17    0.33
  -8  -2   5   -0.20    0.27
   8  -2  -5    0.14    0.32
   8  -2  -5    0.05    0.33
   8  -2  -5   -0.06    0.25
  -8   2   5    0.20    0.28
   8   2  -5    0.36    0.27
  -8   2   5   -0.22    0.34
   8   2  -5    0.70    0.31
   8   2  -5    0.22    0.35
   8   2  -5   -0.11    0.26
  -8   2   5    0.41    0.27
  -8   2   5    0.04    0.31
   8   2  -5    0.01    0.25
  -7  -2   5   15.57    1.04
   7  -2  -5   17.38    1.03
   7  -2  -5   16.19    0.82
  -7  -2   5   16.30    0.89
   7  -2  -5   15.88    0.97
  -7   2   5   15.25    0.92
   7   2  -5   15.69    0.84
   7   2  -5   17.84    0.95
  -7   2   5   17.10    0.87
   7   2  -5   15.06    0.87
  -7   2   5   17.66    0.91
  -7   2   5   16.04    1.02
   7   2  -5   16.15    0.85
   7   2  -5   16.82    0.87
   6  -2  -5   30.81    1.32
   6  -2  -5   30.25    1.38
   6  -2  -5   30.39    1.31
  -6  -2   5   30.55    1.21
  -6  -2   5   29.59    1.39
   6  -2  -5   31.46    1.15
  -6   2   5   29.69    1.17
  -6   2   5   28.53    1.34
   6   2  -5   29.56    1.15
  -6   2   5   31.24    1.28
  -6   2   5   31.04    1.24
   6   2  -5   30.08    1.18
   6   2  -5   30.17    1.19
   6   2  -5   28.54    1.18
   6   2  -5   31.48    1.25
  -5  -2   5   15.29    0.96
   5  -2  -5   17.31    0.99
   5  -2  -5   15.89    0.75
   5  -2  -5   16.17    0.87
  -5  -2   5   14.78    0.77
   5   2  -5   16.34    0.77
  -5   2   5   16.47    0.87
  -5   2   5   15.48    0.94
  -5   2   5   14.68    0.75
  -5   2   5   15.62    0.79
   5   2  -5   14.81    0.74
   5   2  -5   13.52    0.73
   5   2  -5   16.20    0.80
   5   2  -5   15.69    0.73
   4  -2  -5  115.94    3.28
  -4  -2   5  110.15    3.07
  -4  -2   5  120.57    3.41
  -4  -2   5  118.20    3.33
   4  -2  -5  112.72    3.51
  -4  -2   5  114.56    3.23
   4  -2  -5  115.03    3.05
  -4   2   5  111.01    3.19
   4   2  -5  108.16    2.95
   4   2  -5  111.40    3.17
  -4   2   5  112.00    3.26
   4   2  -5  115.99    3.11
   4   2  -5  115.02    3.12
  -4   2   5  114.65    3.21
   4   2  -5  117.20    3.19
  -4   2   5  116.70    3.22
   3  -2  -5   10.08    0.53
  -3  -2   5    9.27    0.61
   3  -2  -5   10.69    0.77
  -3  -2   5    8.79    0.55
  -3  -2   5    9.15    0.61
   3  -2  -5    9.83    0.63
  -3  -2   5    9.80    0.71
  -3   2   5    8.37    0.61
  -3   2   5    9.02    0.55
   3   2  -5    9.33    0.59
   3   2  -5    8.73    0.51
   3   2  -5    9.48    0.51
  -3   2   5    8.81    0.51
   3   2  -5    8.35    0.52
   3   2  -5    9.60    0.53
  -3   2   5    8.03    0.65
  -2  -2   5    1.11    0.31
   2  -2  -5    1.32    0.24
   2  -2  -5    1.24    0.36
  -2  -2   5    0.81    0.34
   2  -2  -5    0.67    0.27
  -2  -2   5    0.96    0.24
   2  -2  -5    1.43    0.33
   2   2  -5    0.99    0.27
   2   2  -5    0.66    0.19
   2   2  -5    0.84    0.23
  -2   2   5    1.33    0.30
  -2   2   5    1.13    0.23
   2   2  -5    0.86    0.23
  -2   2   5    0.97    0.24
  -2   2   5    1.44    0.34
   2   2  -5    1.22    0.25
  -1  -2   5   11.02    0.72
   1  -2  -5   11.33    0.67
   1  -2  -5   11.41    0.55
   1  -2  -5   12.04    0.76
  -1  -2   5   11.15    0.55
  -1  -2   5   10.15    0.70
   1   2  -5   10.12    0.51
  -1   2   5   11.36    0.67
   1   2  -5   10.56    0.54
   1   2  -5   10.73    0.54
   1   2  -5   11.31    0.62
  -1   2   5   10.80    0.53
   1   2  -5   10.77    0.54
   1   2  -5   10.79    0.53
  -1   2   5   11.49    0.67
  -1   2   5   11.63    0.58
   0  -2  -5    2.31    0.40
   0  -2   5    1.87    0.36
   0  -2  -5    1.94    0.26
   0  -2  -5    1.79    0.34
   0  -2   5    1.80    0.37
   0  -2  -5    2.07    0.35
   0  -2   5    2.25    0.30
   0   2  -5    2.40    0.29
   0   2   5    2.49    0.31
   0   2   5    2.41    0.28
   0   2  -5    2.58    0.35
   0   2   5    2.04    0.36
   0   2  -5    2.38    0.30
   0   2   5    2.62    0.37
   0   2  -5    2.28    0.27
   0   2  -5    2.28    0.29
  -1  -2  -5   21.28    0.94
   1  -2   5   21.35    0.89
   1  -2   5   21.19    0.93
  -1  -2  -5   21.74    1.04
  -1  -2  -5   20.32    0.81
   1  -2   5   22.76    1.04
  -1  -2  -5   20.83    0.97
   1  -2   5   19.83    0.82
   1   2   5   20.76    0.84
  -1   2  -5   19.66    0.77
  -1   2  -5   20.16    0.80
   1   2   5   20.37    0.80
   1   2   5   20.14    0.90
  -1   2  -5   21.68    0.88
   1   2   5   21.03    0.92
  -1   2  -5   20.81    0.81
   2  -2   5   31.80    1.23
  -2  -2  -5   30.07    1.19
   2  -2   5   30.44    1.16
  -2  -2  -5   32.09    1.07
   2  -2   5   29.86    1.07
   2  -2   5   28.59    1.25
  -2   2  -5   31.47    1.17
   2   2   5   33.14    1.15
   2   2   5   31.09    1.15
  -2   2  -5   30.06    1.09
  -2   2  -5   30.54    1.08
   2   2   5   31.69    1.11
   2   2   5   32.59    1.21
   2   2   5   30.37    1.21
  -2   2  -5   32.44    1.12
   3  -2   5   41.46    1.39
  -3  -2  -5   41.95    1.52
  -3  -2  -5   40.22    1.36
   3  -2   5   41.13    1.59
   3  -2   5   42.26    1.52
   3   2   5   39.62    1.38
  -3   2  -5   39.49    1.44
  -3   2  -5   43.35    1.41
   3   2   5   42.54    1.49
   3   2   5   39.65    1.39
   3   2   5   40.84    1.47
  -3   2  -5   40.54    1.36
  -3   2  -5   41.45    1.38
   4  -2   5    8.59    0.68
  -4  -2  -5    9.31    0.61
   4  -2   5    8.60    0.63
   4  -2   5    8.81    0.37
  -4  -2  -5    9.11    0.71
   4  -2   5    9.18    0.71
   4   2   5    9.81    0.75
  -4   2  -5    9.98    0.63
  -4   2  -5    8.81    0.70
   4   2   5    9.64    0.61
  -4   2  -5    9.38    0.63
   4   2   5    8.81    0.64
   4   2   5    9.18    0.71
  -4   2  -5    9.53    0.60
  -5  -2  -5   15.75    0.85
   5  -2   5   16.20    0.97
   5  -2   5   16.07    0.85
   5  -2   5   16.58    0.63
  -5  -2  -5   19.09    1.00
  -5   2  -5   17.22    0.97
  -5   2  -5   18.14    0.86
   5   2   5   15.10    0.92
   5   2   5   17.00    0.96
  -5   2  -5   16.26    0.82
   5   2   5   17.27    0.89
  -5   2  -5   15.81    0.84
   5   2   5   18.00    0.87
   6  -2   5   13.09    0.82
  -6  -2  -5   12.47    0.89
   6  -2   5   12.40    0.88
  -6  -2  -5   12.67    0.80
   6  -2   5   11.96    0.59
  -6   2  -5   10.57    0.82
   6   2   5    9.97    0.80
   6   2   5   10.82    0.83
  -6   2  -5   11.72    0.76
  -6   2  -5   11.66    0.74
   6   2   5   10.50    0.72
   6   2   5   12.64    0.77
  -6   2  -5   13.14    0.75
   7  -2   5    3.70    0.39
   7  -2   5    2.21    0.49
   7  -2   5    2.93    0.48
  -7  -2  -5    4.23    0.55
  -7  -2  -5    2.85    0.55
   7   2   5    3.30    0.49
   7   2   5    4.18    0.60
  -7   2  -5    2.91    0.45
  -7   2  -5    4.03    0.49
  -7   2  -5    3.73    0.60
   7   2   5    3.37    0.48
   7   2   5    3.42    0.57
  -7   2  -5    3.71    0.53
  -8  -2  -5    7.97    0.83
  -8  -2  -5    9.19    0.81
   8  -2   5    8.07    0.85
   8  -2   5    8.63    0.60
   8  -2   5    7.94    0.75
  -8   2  -5    6.67    0.66
  -8   2  -5    8.24    0.76
   8   2   5    6.92    0.67
  -8   2  -5    7.72    0.71
   8   2   5    7.81    0.83
   8   2   5    9.23    0.89
   8   2   5    6.74    0.69
   8   2   5    5.96    0.67
  -8   2  -5    7.31    0.80
  -9  -2  -5  118.93    3.65
   9  -2   5  121.75    3.90
   9  -2   5  121.72    3.29
  -9  -2  -5  123.64    3.90
   9  -2   5  119.98    3.64
  -9   2  -5  122.13    3.79
   9   2   5  124.46    3.60
   9   2   5  121.23    3.81
   9   2   5  126.63    3.88
   9   2   5  120.61    3.81
  -9   2  -5  118.64    3.80
  -9   2  -5  120.00    3.75
  -9   2  -5  121.66    3.76
 -10  -2  -5   56.49    2.33
  10  -2   5   56.55    1.85
  10  -2   5   55.71    2.33
 -10  -2  -5   53.50    2.12
  10  -2   5   55.69    2.12
 -10   2  -5   53.98    2.24
  10   2   5   53.77    2.05
  10   2   5   57.77    2.28
  10   2   5   56.77    2.16
 -10   2  -5   55.73    2.17
 -10   2  -5   55.81    2.15
  10   2   5   53.75    2.22
  11  -2   5    7.92    0.96
  11  -2   5    9.98    0.77
  11  -2   5    8.21    0.90
 -11  -2  -5    9.24    0.96
 -11  -2  -5    8.65    0.98
 -11   2  -5    7.11    0.91
 -11   2  -5    7.68    0.80
  11   2   5    6.97    0.83
  11   2   5    8.21    0.86
  11   2   5    8.59    0.99
  12  -2   5    0.51    0.38
 -12  -2  -5    0.79    0.50
  12  -2   5    0.34    0.42
  12  -2   5   -0.05    0.46
 -12  -2  -5    0.29    0.43
 -12   2  -5    1.24    0.48
  12   2   5    1.26    0.48
  12   2   5    1.03    0.50
 -12   2  -5    1.18    0.57
  12   2   5    1.75    0.59
  13  -2   5    1.53    0.47
  13  -2   5    2.09    0.59
 -13  -2  -5    1.39    0.56
 -13  -2  -5    1.17    0.59
  13  -2   5    1.61    0.62
  13   2   5    1.19    0.60
 -13   2  -5    1.51    0.63
 -13   2  -5    1.48    0.54
  13   2   5    1.25    0.53
 -14  -2  -5    4.57    0.81
  14  -2   5    5.70    0.88
  14  -2   5    5.45    0.95
  14  -2   5    5.69    0.72
 -14  -2  -5    3.96    0.85
  14   2   5    3.95    0.84
  14   2   5    4.70    0.80
 -14   2  -5    3.60    0.83
 -15  -2  -5   11.80    1.37
 -15  -2  -5   15.35    1.42
  15  -2   5   11.89    1.25
  15  -2   5   11.12    1.33
  15   2   5   10.87    1.26
 -15   2  -5   13.97    1.43
  15   2   5   12.56    1.27
  16  -2   5    1.19    0.65
 -16  -2  -5    1.53    0.67
 -16  -2  -5    0.87    0.67
  16  -2   5    1.44    0.71
  16   2   5    1.26    0.69
 -16   2  -5    0.12    0.62
  16   2   5    0.62    0.56
  17  -2   5    5.60    1.00
 -17  -2  -5    3.25    0.88
  17  -2   5    2.80    0.87
 -17  -2  -5    1.86    0.79
 -17   2  -5    3.81    0.92
  17   2   5    1.97    0.80
  17   2   5    3.58    0.81
  18  -2   5    1.00    0.72
  18  -2   5    0.92    0.71
 -18  -2  -5    1.31    0.72
 -18  -2  -5    0.66    0.74
  18   2   5   -1.05    0.48
  18   2   5    0.06    0.64
 -18   2  -5    2.02    0.82
 -19  -2  -5    1.04    0.74
  19  -2   5    2.67    0.92
 -19  -2  -5    2.02    0.88
  19  -2   5    1.67    0.81
  19   2   5    0.89    0.79
 -19   2  -5    1.35    0.85
  19   2   5    2.23    0.78
 -20  -2  -5    2.31    0.92
 -20  -2  -5    4.65    1.14
  20  -2   5    2.13    0.93
 -20   2  -5    3.02    0.99
  20   2   5    3.24    0.92
  20   2   5    4.01    1.04
  21  -2   5    3.70    1.16
 -21  -2  -5    1.35    0.86
  21   2   5    1.29    0.87
 -21   2  -5    2.47    1.01
  21   2   5    1.35    0.79
  22  -3  -5    1.84    0.93
 -22  -3   5    0.65    0.80
  22  -3  -5    3.74    0.99
 -22   3   5    2.21    1.04
  22   3  -5    0.80    0.72
  22   3  -5    1.33    0.85
  21  -3  -5    0.56    0.71
  21  -3  -5    1.78    0.80
 -21  -3   5    1.92    0.90
  21   3  -5    2.84    0.96
  21   3  -5    0.59    0.66
 -21   3   5    0.94    0.88
  20  -3  -5    2.04    0.80
  20  -3  -5    0.42    0.65
 -20  -3   5    1.12    0.79
  20   3  -5    0.84    0.66
  20   3  -5    1.54    0.77
 -20   3   5    0.79    0.84
 -19  -3   5    0.15    0.64
  19  -3  -5    1.30    0.70
  19  -3  -5    1.35    0.77
  19   3  -5    1.77    0.73
 -19   3   5    1.11    0.80
  19   3  -5    0.70    0.77
  18  -3  -5    6.68    1.10
  18  -3  -5    5.85    1.05
 -18  -3   5    5.65    1.11
  18   3  -5    5.82    1.07
  18   3  -5    4.03    0.90
 -18   3   5    8.20    1.33
  17  -3  -5    2.39    0.76
 -17  -3   5    3.08    0.84
  17  -3  -5    1.59    0.72
  17   3  -5    1.74    0.67
 -17   3   5    2.54    0.88
  17   3  -5    1.13    0.65
  16  -3  -5    1.37    0.67
  16  -3  -5    0.52    0.59
 -16  -3   5    1.99    0.75
  16   3  -5    1.21    0.63
 -16   3   5    0.35    0.69
  16   3  -5    0.79    0.61
  15  -3  -5    5.43    0.98
  15  -3  -5    4.73    0.86
 -15  -3   5    2.83    0.77
  15   3  -5    2.87    0.75
  15   3  -5    4.45    0.80
 -15   3   5    3.77    0.91
  15   3  -5    4.78    0.81
 -15   3   5    4.54    0.81
  14  -3  -5    4.60    0.83
 -14  -3   5    3.63    0.84
  14  -3  -5    4.51    0.87
  14   3  -5    4.06    0.72
 -14   3   5    4.61    0.78
 -14   3   5    4.50    0.93
  14   3  -5    3.82    0.73
  14   3  -5    4.24    0.79
  13  -3  -5    4.72    0.82
 -13  -3   5    2.33    0.66
  13  -3  -5    5.00    0.80
 -13   3   5    3.84    0.84
  13   3  -5    2.02    0.63
  13   3  -5    3.36    0.65
 -13   3   5    4.21    0.72
  13   3  -5    2.95    0.64
 -12  -3   5    4.06    0.77
  12  -3  -5    4.49    0.75
  12  -3  -5    4.35    0.78
  12   3  -5    3.83    0.63
 -12   3   5    2.78    0.61
  12   3  -5    4.15    0.69
 -12   3   5    3.19    0.81
  12   3  -5    2.99    0.68
 -11  -3   5    0.81    0.50
  11  -3  -5    1.50    0.53
  11  -3  -5    1.44    0.39
 -11  -3   5    1.04    0.40
  11  -3  -5    1.59    0.53
 -11   3   5    0.83    0.54
 -11   3   5    1.26    0.44
  11   3  -5    2.36    0.54
  11   3  -5    0.98    0.40
  11   3  -5    0.66    0.47
 -10  -3   5   20.02    1.32
  10  -3  -5   19.89    1.00
  10  -3  -5   22.44    1.44
 -10  -3   5   21.84    1.06
  10  -3  -5   21.38    1.30
  10   3  -5   21.46    1.19
  10   3  -5   20.50    1.13
 -10   3   5   19.81    1.10
 -10   3   5   20.15    1.15
  10   3  -5   19.58    1.19
 -10   3   5   21.97    1.37
  10   3  -5   21.01    1.14
   9  -3  -5    7.95    0.85
   9  -3  -5    7.92    0.64
  -9  -3   5    8.17    0.66
   9  -3  -5    8.41    0.99
  -9  -3   5    6.92    0.87
   9   3  -5    7.51    0.71
   9   3  -5    7.39    0.70
  -9   3   5    8.17    0.76
   9   3  -5    7.19    0.73
  -9   3   5    7.51    0.71
   9   3  -5    8.22    0.82
  -9   3   5    8.18    0.92
  -8  -3   5   18.05    1.16
   8  -3  -5   21.25    1.17
  -8  -3   5   19.12    0.85
   8  -3  -5   19.63    0.86
   8  -3  -5   17.84    1.29
  -8   3   5   19.92    1.22
  -8   3   5   19.30    1.02
   8   3  -5   19.15    0.99
   8   3  -5   19.80    1.09
   8   3  -5   19.47    1.03
   8   3  -5   18.91    0.99
  -8   3   5   19.77    1.01
   7  -3  -5    4.64    0.62
  -7  -3   5    6.35    0.44
   7  -3  -5    5.63    0.76
   7  -3  -5    6.13    0.45
  -7  -3   5    5.40    0.71
  -7   3   5    6.19    0.74
   7   3  -5    5.26    0.54
   7   3  -5    5.71    0.58
  -7   3   5    5.22    0.56
   7   3  -5    5.45    0.55
   7   3  -5    5.53    0.62
  -7   3   5    5.26    0.53
   6  -3  -5   13.50    1.05
   6  -3  -5   13.50    0.86
  -6  -3   5   13.50    0.95
   6   3  -5   14.34    0.77
  -6   3   5   13.08    0.77
  -6   3   5   11.38    0.93
   6   3  -5   16.63    0.81
   6   3  -5   12.51    0.74
  -6   3   5   12.26    0.74
   6   3  -5   14.78    0.82
   5  -3  -5    1.60    0.38
  -5  -3   5    1.34    0.41
   5  -3  -5    1.59    0.49
   5  -3  -5    0.79    0.33
  -5   3   5    1.29    0.29
   5   3  -5    1.33    0.35
  -5   3   5    1.07    0.29
   5   3  -5    0.95    0.28
  -5   3   5    1.38    0.43
   5   3  -5    0.85    0.26
   5   3  -5    1.59    0.32
   4  -3  -5    1.00    0.46
   4  -3  -5    1.89    0.37
  -4  -3   5    1.62    0.42
  -4  -3   5    1.47    0.41
  -4   3   5    2.30    0.46
   4   3  -5    1.74    0.33
  -4   3   5    1.23    0.27
  -4   3   5    1.59    0.32
   4   3  -5    1.45    0.29
   4   3  -5    1.44    0.28
   4   3  -5    1.45    0.26
  -3  -3   5   37.08    1.32
  -3  -3   5   39.85    1.62
   3  -3  -5   38.95    1.40
  -3  -3   5   37.52    1.46
   3  -3  -5   36.29    1.73
   3   3  -5   39.32    1.21
   3   3  -5   39.50    1.27
  -3   3   5   39.84    1.32
  -3   3   5   38.09    1.44
   3   3  -5   38.29    1.24
  -3   3   5   36.87    1.26
   3   3  -5   39.80    1.34
   2  -3  -5    8.23    0.61
  -2  -3   5    9.30    0.78
  -2  -3   5    7.91    0.54
  -2  -3   5    9.60    0.71
   2  -3  -5    8.76    0.88
   2   3  -5    9.43    0.50
   2   3  -5    9.30    0.58
   2   3  -5    9.51    0.48
  -2   3   5    9.27    0.66
  -2   3   5    8.26    0.48
  -2   3   5    8.98    0.52
   2   3  -5    7.68    0.43
  -1  -3   5   12.46    0.66
   1  -3  -5   14.80    0.99
   1  -3  -5   13.42    0.72
  -1  -3   5   13.30    0.94
  -1  -3   5   14.12    0.80
  -1   3   5   14.15    0.65
   1   3  -5   12.31    0.54
   1   3  -5   14.32    0.59
   1   3  -5   12.99    0.58
  -1   3   5   12.49    0.59
  -1   3   5   13.72    0.75
   1   3  -5   13.84    0.69
   0  -3   5    3.45    0.56
   0  -3  -5    3.31    0.42
   0  -3  -5    2.80    0.54
   0  -3   5    3.14    0.43
   0  -3   5    3.11    0.37
   0   3   5    2.60    0.29
   0   3   5    3.56    0.35
   0   3   5    2.91    0.41
   0   3  -5    3.56    0.33
   0   3  -5    3.91    0.40
   0   3  -5    2.84    0.29
   0   3  -5    3.00    0.27
  -1  -3  -5    6.65    0.74
   1  -3   5    8.00    0.55
   1  -3   5    7.84    0.64
   1  -3   5    7.00    0.77
  -1  -3  -5    8.43    0.60
   1   3   5    8.84    0.64
  -1   3  -5    8.96    0.50
   1   3   5    8.46    0.49
  -1   3  -5    8.45    0.60
  -1   3  -5    7.64    0.43
   1   3   5    9.28    0.55
  -2  -3  -5    1.22    0.34
   2  -3   5    1.75    0.50
   2  -3   5    1.18    0.34
  -2  -3  -5    1.27    0.41
   2   3   5    1.03    0.26
  -2   3  -5    1.10    0.26
   2   3   5    1.42    0.35
  -2   3  -5    1.11    0.32
   2   3   5    0.88    0.23
  -2   3  -5    1.59    0.25
   3  -3   5   25.87    1.14
   3  -3   5   23.35    1.31
  -3  -3  -5   24.20    1.10
  -3   3  -5   24.76    0.98
   3   3   5   25.83    1.03
   3   3   5   22.68    0.97
  -3   3  -5   24.69    1.08
   3   3   5   26.38    1.11
  -3   3  -5   24.53    0.95
  -4  -3  -5   20.32    1.03
   4  -3   5   18.52    1.21
   4  -3   5   18.34    1.00
  -4  -3  -5   19.94    0.73
   4   3   5   18.81    0.91
  -4   3  -5   19.20    0.86
  -4   3  -5   18.66    0.87
   4   3   5   20.09    1.01
  -4   3  -5   18.30    0.94
   4   3   5   18.09    0.86
  -5  -3  -5   51.84    1.86
  -5  -3  -5   46.83    1.49
   5  -3   5   49.33    1.83
   5  -3   5   48.28    2.07
  -5   3  -5   48.80    1.71
   5   3   5   49.00    1.82
  -5   3  -5   51.36    1.81
   5   3   5   51.25    1.75
  -5   3  -5   50.90    1.74
   5   3   5   50.80    1.78
  -6  -3  -5  135.97    4.03
   6  -3   5  139.26    4.04
  -6  -3  -5  129.77    3.60
   6  -3   5  132.95    4.33
   6   3   5  128.95    3.88
  -6   3  -5  134.03    3.85
  -6   3  -5  134.15    3.85
   6   3   5  133.03    3.87
   6   3   5  133.96    3.87
  -6   3  -5  126.38    3.81
   7  -3   5   26.16    1.50
   7  -3   5   25.04    1.09
  -7  -3  -5   25.58    1.11
  -7  -3  -5   28.42    1.39
   7  -3   5   25.68    1.34
   7   3   5   27.92    1.39
  -7   3  -5   28.08    1.26
   7   3   5   26.51    1.27
   7   3   5   25.98    1.25
  -7   3  -5   26.09    1.22
  -7   3  -5   29.97    1.41
   8  -3   5   20.95    1.39
   8  -3   5   19.66    1.23
  -8  -3  -5   20.92    1.03
  -8  -3  -5   20.18    1.25
   8   3   5   22.32    1.14
  -8   3  -5   17.98    1.22
   8   3   5   19.93    1.13
  -8   3  -5   20.39    1.09
  -8   3  -5   20.77    1.09
   8   3   5   20.44    1.11
   8   3   5   19.72    1.24
  -9  -3  -5    9.39    0.99
   9  -3   5   10.55    1.02
   9  -3   5   10.63    1.12
  -9  -3  -5    9.58    0.82
   9   3   5    9.97    0.85
   9   3   5    9.15    0.88
   9   3   5   11.78    1.06
  -9   3  -5   11.40    1.05
  -9   3  -5   10.64    0.84
 -10  -3  -5    6.64    0.73
  10  -3   5    7.05    0.97
 -10  -3  -5    6.33    0.87
  10  -3   5    6.52    0.86
 -10   3  -5    6.60    0.75
 -10   3  -5    5.39    0.82
  10   3   5    5.67    0.75
  10   3   5    6.74    0.86
  10   3   5    5.41    0.73
  11  -3   5    0.96    0.55
 -11  -3  -5    0.98    0.45
 -11  -3  -5    1.54    0.59
  11  -3   5    1.63    0.54
 -11   3  -5    1.36    0.46
  11   3   5    0.51    0.45
  11   3   5    1.94    0.55
  11   3   5    0.75    0.51
 -11   3  -5    0.95    0.55
 -12  -3  -5    2.26    0.68
  12  -3   5    1.80    0.66
  12  -3   5    2.07    0.65
  12   3   5    2.42    0.69
  12   3   5    1.25    0.49
  12   3   5    1.12    0.49
 -12   3  -5    1.28    0.58
 -12   3  -5    2.19    0.56
  13  -3   5    2.12    0.67
  13  -3   5    2.67    0.71
 -13  -3  -5    2.75    0.74
  13   3   5    2.73    0.68
  13   3   5    2.12    0.60
  13   3   5    2.42    0.73
 -13   3  -5    2.48    0.64
 -13   3  -5    3.69    0.81
  14  -3   5   12.53    1.39
  14  -3   5    9.45    1.19
 -14  -3  -5   10.51    1.24
  14   3   5   10.25    1.22
 -14   3  -5   11.64    1.32
 -14   3  -5   10.57    1.14
  14   3   5   10.63    1.15
  15  -3   5    2.75    0.80
 -15  -3  -5    3.79    0.89
  15   3   5    3.96    0.82
  15   3   5    2.81    0.82
 -15   3  -5    3.33    0.86
 -16  -3  -5    3.19    0.91
  16  -3   5    2.67    0.80
  16   3   5    2.62    0.81
  16   3   5    4.36    0.89
 -16   3  -5    3.39    0.88
 -17  -3  -5    1.21    0.75
  17  -3   5    2.09    0.80
 -17   3  -5    2.28    0.85
  17   3   5    1.20    0.67
  17   3   5    1.07    0.73
  18  -3   5    0.04    0.64
 -18  -3  -5    0.46    0.62
  18   3   5    1.04    0.74
 -18   3  -5    0.17    0.74
  18   3   5    1.03    0.66
  19  -3   5   13.98    1.70
 -19  -3  -5   12.17    1.58
  19   3   5   12.51    1.56
  19   3   5   15.97    1.61
 -19   3  -5   15.63    1.79
  20  -3   5    1.08    0.73
  20  -3   5    2.91    1.00
 -20  -3  -5    1.36    0.83
  20   3   5    2.05    0.92
  20   3   5    2.32    0.85
 -20   3  -5    1.65    0.97
  20  -4  -5    8.72    1.46
  20  -4  -5   10.62    1.44
 -20  -4   5    9.00    1.40
  20   4  -5   10.27    1.34
 -20   4   5    9.74    1.53
  20   4  -5   10.36    1.47
  19  -4  -5    4.79    1.13
 -19  -4   5    6.75    1.24
  19  -4  -5    6.02    1.10
  19   4  -5    6.38    1.08
  19   4  -5    6.96    1.22
 -19   4   5    4.90    1.17
  18  -4  -5   -0.65    0.62
 -18  -4   5    0.45    0.63
  18  -4  -5    1.20    0.67
  18   4  -5    0.25    0.60
 -18   4   5    1.40    0.86
  18   4  -5    0.68    0.72
 -17  -4   5    6.15    1.10
  17  -4  -5    6.29    1.05
  17  -4  -5    8.44    1.31
  17   4  -5    7.75    1.21
  17   4  -5    4.83    0.92
 -17   4   5    5.99    1.17
  16  -4  -5   17.21    1.62
  16  -4  -5   14.68    1.68
 -16  -4   5   14.02    1.50
 -16   4   5   13.50    1.40
  16   4  -5   14.17    1.40
  16   4  -5   17.48    1.37
  16   4  -5   15.20    1.50
 -16   4   5   18.99    1.77
  15  -4  -5   -0.06    0.54
  15  -4  -5    0.43    0.68
 -15  -4   5    0.07    0.56
  15   4  -5    0.11    0.51
  15   4  -5    0.31    0.55
  15   4  -5    0.14    0.56
 -15   4   5    0.55    0.72
 -15   4   5   -0.03    0.51
  14  -4  -5   25.68    1.61
  14  -4  -5   25.15    1.88
 -14  -4   5   26.47    1.74
  14   4  -5   23.57    1.60
  14   4  -5   29.45    1.64
 -14   4   5   25.91    1.61
 -14   4   5   27.06    1.85
  14   4  -5   23.35    1.51
 -13  -4   5    1.61    0.64
  13  -4  -5    1.06    0.54
  13  -4  -5    0.96    0.66
  13   4  -5    1.54    0.58
  13   4  -5    1.14    0.51
 -13   4   5    0.62    0.63
  13   4  -5    1.74    0.61
 -13   4   5    0.69    0.48
  12  -4  -5   12.60    1.18
  12  -4  -5   12.10    1.42
 -12  -4   5   11.68    1.21
  12   4  -5   12.64    1.17
  12   4  -5   13.51    1.16
  12   4  -5   11.86    1.01
 -12   4   5   12.93    1.35
 -12   4   5   12.13    1.10
 -11  -4   5    2.04    0.63
  11  -4  -5    2.31    0.75
  11  -4  -5    2.54    0.63
 -11   4   5    2.54    0.75
 -11   4   5    2.17    0.55
  11   4  -5    2.87    0.63
  11   4  -5    2.51    0.59
  11   4  -5    1.43    0.47
 -10  -4   5    3.30    0.67
  10  -4  -5    4.00    0.72
  10  -4  -5    3.64    0.83
 -10   4   5    3.47    0.58
  10   4  -5    3.63    0.58
  10   4  -5    2.84    0.57
  10   4  -5    3.50    0.62
 -10   4   5    3.87    0.59
  10   4  -5    3.23    0.68
 -10   4   5    5.36    0.84
   9  -4  -5    1.34    0.49
   9  -4  -5    1.41    0.65
  -9  -4   5    1.67    0.53
   9   4  -5    1.34    0.43
   9   4  -5    1.44    0.45
  -9   4   5    1.75    0.44
  -9   4   5    1.37    0.43
   9   4  -5    1.25    0.41
   9   4  -5    1.52    0.51
  -9   4   5    1.80    0.61
  -8  -4   5    1.14    0.46
   8  -4  -5   -0.23    0.49
   8  -4  -5    0.12    0.36
  -8   4   5    0.08    0.44
   8   4  -5    0.34    0.40
   8   4  -5    0.35    0.34
  -8   4   5    0.37    0.31
   8   4  -5    0.03    0.30
   8   4  -5    0.70    0.38
  -8   4   5    0.56    0.33
  -7  -4   5   18.26    1.14
   7  -4  -5   18.44    1.09
   7  -4  -5   18.16    1.43
   7   4  -5   17.61    1.01
  -7   4   5   19.60    1.19
   7   4  -5   17.78    0.97
   7   4  -5   16.88    0.93
  -7   4   5   17.71    0.97
  -7   4   5   16.82    0.92
   7   4  -5   18.04    0.97
   6  -4  -5   10.74    0.83
  -6  -4   5   10.23    0.85
   6  -4  -5    8.85    1.10
   6   4  -5   10.57    0.73
  -6   4   5    9.35    0.69
  -6   4   5   10.08    0.68
   6   4  -5    9.35    0.67
   6   4  -5    8.57    0.65
   6   4  -5   10.38    0.78
  -6   4   5    8.88    0.87
  -5  -4   5    4.25    0.66
   5  -4  -5    1.69    0.60
  -5  -4   5    3.93    0.56
   5  -4  -5    3.94    0.53
   5   4  -5    3.40    0.44
   5   4  -5    3.94    0.43
  -5   4   5    2.88    0.39
  -5   4   5    3.98    0.62
  -5   4   5    3.36    0.43
   5   4  -5    2.92    0.45
   5   4  -5    3.59    0.41
   4  -4  -5    0.70    0.49
  -4  -4   5    0.27    0.34
   4  -4  -5    0.02    0.29
  -4  -4   5   -0.03    0.32
   4  -4  -5    0.11    0.29
  -4   4   5    0.30    0.26
   4   4  -5    0.62    0.26
   4   4  -5    0.62    0.23
   4   4  -5   -0.14    0.26
   4   4  -5    0.05    0.22
  -4   4   5   -0.04    0.36
  -4   4   5    0.17    0.23
   3  -4  -5    3.86    0.47
  -3  -4   5    4.32    0.54
   3  -4  -5    4.54    0.80
  -3  -4   5    3.41    0.63
   3   4  -5    3.93    0.35
  -3   4   5    4.95    0.59
  -3   4   5    3.37    0.36
   3   4  -5    3.49    0.37
   3   4  -5    4.72    0.46
  -3   4   5    3.89    0.40
  -2  -4   5    1.82    0.54
   2  -4  -5    1.90    0.35
  -2  -4   5    3.50    0.48
   2  -4  -5    2.03    0.58
   2   4  -5    2.07    0.35
  -2   4   5    1.84    0.30
  -2   4   5    1.44    0.26
   2   4  -5    1.66    0.27
   2   4  -5    1.74    0.24
  -2   4   5    1.01    0.38
   1  -4  -5   20.49    1.35
   1  -4  -5   20.58    0.94
  -1  -4   5   21.02    1.00
  -1  -4   5   20.31    1.31
   1   4  -5   21.99    0.78
   1   4  -5   19.77    0.73
  -1   4   5   21.98    0.85
  -1   4   5   20.08    0.98
   1   4  -5   20.19    0.88
  -1   4   5   19.47    0.79
   0  -4  -5    0.65    0.29
   0  -4   5    1.43    0.56
   0  -4  -5    1.48    0.53
   0  -4   5    1.34    0.35
   0   4   5    1.00    0.35
   0   4  -5    0.87    0.22
   0   4   5    0.99    0.23
   0   4   5    1.04    0.27
   0   4  -5    1.10    0.31
   0   4  -5    1.05    0.20
   1  -4   5    0.93    0.33
   1  -4   5    0.62    0.50
  -1  -4  -5    1.11    0.32
  -1  -4  -5    0.43    0.46
   1   4   5    1.54    0.27
  -1   4  -5    1.14    0.22
  -1   4  -5    1.12    0.31
   1   4   5    1.28    0.29
   1   4   5    1.24    0.35
  -1   4  -5    1.37    0.27
   2  -4   5   19.59    1.34
  -2  -4  -5   17.22    0.90
   2  -4   5   18.50    0.95
  -2  -4  -5   18.78    1.29
   2   4   5   16.79    0.92
  -2   4  -5   18.66    0.79
  -2   4  -5   16.75    0.72
  -2   4  -5   16.75    0.86
   2   4   5   18.10    0.84
   2   4   5   17.30    0.78
   3  -4   5   30.15    1.70
   3  -4   5   29.87    1.29
  -3  -4  -5   31.58    1.31
   3   4   5   32.87    1.25
  -3   4  -5   32.10    1.26
  -3   4  -5   33.43    1.21
   3   4   5   31.04    1.20
   3   4   5   32.10    1.33
  -3   4  -5   30.35    1.14
   4  -4   5    8.47    0.74
   4  -4   5    7.10    0.95
  -4  -4  -5    6.96    0.70
   4   4   5    6.68    0.58
   4   4   5    7.47    0.61
  -4   4  -5    7.22    0.57
  -4   4  -5    6.19    0.63
  -4   4  -5    7.66    0.56
   4   4   5    7.85    0.74
   5  -4   5    4.18    0.82
   5  -4   5    5.00    0.64
  -5  -4  -5    2.70    0.52
   5   4   5    2.56    0.44
   5   4   5    3.63    0.56
  -5   4  -5    2.93    0.43
  -5   4  -5    4.16    0.56
   5   4   5    3.70    0.47
  -5   4  -5    3.15    0.44
   6  -4   5   43.91    2.18
   6  -4   5   44.43    1.79
  -6  -4  -5   42.78    1.77
  -6   4  -5   44.97    1.66
   6   4   5   46.28    1.80
  -6   4  -5   43.90    1.75
  -6   4  -5   42.15    1.63
   6   4   5   44.46    1.71
   6   4   5   43.03    1.67
   7  -4   5    4.48    0.86
   7  -4   5    4.50    0.68
  -7  -4  -5    5.43    0.71
   7   4   5    5.07    0.62
  -7   4  -5    5.12    0.59
  -7   4  -5    5.20    0.69
  -7   4  -5    4.13    0.54
   7   4   5    4.66    0.67
   7   4   5    4.99    0.61
   8  -4   5    5.53    0.76
  -8  -4  -5    8.67    0.91
   8  -4   5    5.91    1.01
   8   4   5    6.95    0.75
   8   4   5    5.95    0.72
  -8   4  -5    7.12    0.73
   8   4   5    7.40    0.87
  -8   4  -5    5.68    0.66
  -8   4  -5    6.13    0.78
  -9  -4  -5    4.70    0.75
   9  -4   5    4.72    0.74
   9  -4   5    5.25    1.00
  -9   4  -5    5.01    0.66
  -9   4  -5    4.65    0.76
   9   4   5    4.79    0.75
   9   4   5    4.93    0.70
   9   4   5    5.29    0.73
  10  -4   5    9.82    1.24
 -10  -4  -5   11.70    1.12
  10  -4   5    9.60    1.05
 -10   4  -5   11.68    0.95
  10   4   5    9.90    1.00
 -10   4  -5    9.40    1.06
  10   4   5   11.19    1.12
  10   4   5   11.54    0.97
 -11  -4  -5    2.80    0.72
  11  -4   5    2.95    0.72
  11  -4   5    4.25    0.95
  11   4   5    3.86    0.71
 -11   4  -5    3.69    0.67
 -11   4  -5    3.30    0.78
  11   4   5    3.44    0.67
  11   4   5    4.26    0.79
  12  -4   5   10.22    1.35
 -12  -4  -5    6.81    1.01
  12  -4   5    6.62    0.98
  12   4   5    5.97    0.95
 -12   4  -5    6.27    0.99
 -12   4  -5    6.26    0.88
  12   4   5    6.92    0.94
  12   4   5    6.37    0.88
  13  -4   5    6.14    0.97
 -13  -4  -5    7.73    1.08
  13  -4   5    7.68    1.24
  13   4   5    6.50    0.93
  13   4   5    7.11    1.03
 -13   4  -5    4.14    0.90
  13   4   5    6.00    0.92
 -13   4  -5    4.90    0.82
  14  -4   5    3.10    0.94
 -14  -4  -5    2.82    0.78
  14  -4   5    1.36    0.67
 -14   4  -5    3.03    0.76
  14   4   5    1.85    0.68
 -14   4  -5    2.77    0.82
  14   4   5    1.32    0.70
  15  -4   5    0.30    0.66
 -15  -4  -5    1.99    0.74
  15  -4   5    1.32    0.71
  15   4   5    0.24    0.64
 -15   4  -5    0.19    0.64
  15   4   5   -0.15    0.53
  16  -4   5    2.19    0.95
 -16  -4  -5    4.08    0.97
  16  -4   5    2.39    0.85
 -16   4  -5    2.34    0.91
  16   4   5    2.07    0.79
  16   4   5    2.09    0.76
 -17  -4  -5    0.27    0.61
  17  -4   5    0.53    0.77
  17  -4   5    0.38    0.73
 -17   4  -5    1.27    0.87
  17   4   5    0.79    0.73
  17   4   5    0.95    0.70
  18  -4   5    7.70    1.28
  18  -4   5   10.61    1.64
 -18  -4  -5    7.58    1.28
  18   4   5    7.12    1.16
 -18   4  -5   11.24    1.52
  18   4   5   11.16    1.47
 -18   5   5   -0.36    0.86
 -17  -5   5   -0.32    0.63
  17  -5  -5    0.71    0.76
  17  -5  -5    0.79    0.68
  17   5  -5    0.17    0.63
  17   5  -5    0.07    0.74
 -17   5   5   -0.80    0.71
  16  -5  -5   19.85    2.07
  16  -5  -5   19.27    1.69
 -16  -5   5   17.78    1.70
 -16   5   5   15.24    1.52
 -16   5   5   17.83    1.78
  16   5  -5   18.53    1.52
  16   5  -5   19.27    1.66
  15  -5  -5   12.14    1.66
  15  -5  -5   14.84    1.43
 -15  -5   5   13.74    1.42
  15   5  -5   13.85    1.33
  15   5  -5   15.07    1.41
  14  -5  -5    1.25    0.64
  14  -5  -5    1.59    0.83
 -14  -5   5    0.76    0.60
  14   5  -5    1.24    0.62
 -14   5   5    1.27    0.64
  14   5  -5    0.96    0.63
  13  -5  -5   21.66    1.84
 -13  -5   5   17.47    1.40
  13  -5  -5   21.04    1.47
  13   5  -5   20.27    1.42
 -13   5   5   19.91    1.41
  13   5  -5   20.63    1.40
  12  -5  -5   12.64    1.57
  12  -5  -5   11.76    1.19
 -12  -5   5   12.22    1.23
 -12   5   5   12.24    1.17
  12   5  -5   11.34    1.10
  12   5  -5   12.45    1.18
  11  -5  -5    1.44    0.74
 -11  -5   5    3.26    0.70
  11  -5  -5    3.40    0.70
  11   5  -5    3.25    0.64
 -11   5   5    3.50    0.69
  10  -5  -5    6.79    0.87
  10  -5  -5    6.52    1.18
 -10  -5   5    6.74    0.88
 -10   5   5    8.05    0.86
  10   5  -5    6.60    0.76
   9  -5  -5    2.80    0.84
  -9  -5   5    3.44    0.65
   9  -5  -5    2.20    0.57
   9   5  -5    3.37    0.59
  -9   5   5    3.79    0.62
  -9   5   5    2.63    0.53
   9   5  -5    3.37    0.57
   8  -5  -5    0.49    0.40
  -8  -5   5    0.12    0.40
   8  -5  -5    0.28    0.59
  -8   5   5    0.86    0.40
  -8   5   5    0.60    0.39
   8   5  -5    0.12    0.33
   8   5  -5    0.36    0.36
   7  -5  -5    3.78    0.92
  -7  -5   5    5.23    0.67
   7  -5  -5    5.10    0.66
  -7   5   5    5.35    0.60
   7   5  -5    4.77    0.58
   7   5  -5    5.66    0.61
  -7   5   5    4.38    0.60
   6  -5  -5   -0.02    0.32
   6  -5  -5   -0.42    0.46
  -6  -5   5    0.08    0.35
  -6   5   5   -0.06    0.30
   6   5  -5    0.14    0.30
   6   5  -5   -0.40    0.26
  -6   5   5    0.16    0.29
  -5  -5   5    2.87    0.49
   5  -5  -5    2.10    0.78
   5  -5  -5    2.78    0.47
   5   5  -5    2.14    0.38
  -5   5   5    2.36    0.41
   5   5  -5    2.06    0.36
  -5   5   5    2.13    0.40
   4  -5  -5    3.23    0.85
  -4  -5   5    2.34    0.64
  -4  -5   5    3.41    0.49
   4  -5  -5    2.47    0.44
   4   5  -5    2.33    0.35
  -4   5   5    2.04    0.38
  -4   5   5    2.68    0.40
   4   5  -5    2.29    0.38
  -3  -5   5    3.65    0.48
  -3  -5   5    3.23    0.72
   3  -5  -5    4.08    0.48
   3  -5  -5    2.99    0.80
   3   5  -5    2.25    0.31
  -3   5   5    2.58    0.36
   3   5  -5    2.71    0.36
  -3   5   5    2.66    0.38
  -2  -5   5    6.64    0.97
   2  -5  -5    8.43    1.17
   2  -5  -5    9.37    0.65
  -2  -5   5    9.21    0.66
   2  -5  -5    9.26    0.65
  -2   5   5    7.89    0.54
  -2   5   5    8.95    0.59
   2   5  -5    7.64    0.51
   2   5  -5    8.40    0.49
   1  -5  -5    2.25    0.38
  -1  -5   5    1.97    0.63
   1  -5  -5    1.48    0.64
  -1  -5   5    1.89    0.39
   1   5  -5    1.62    0.27
  -1   5   5    1.88    0.32
  -1   5   5    1.80    0.34
   1   5  -5    1.48    0.29
   0  -5   5   18.58    0.91
   0  -5  -5   17.43    1.46
   0  -5  -5   20.35    0.92
   0  -5   5   15.91    1.37
   0   5  -5   18.32    0.77
   0   5  -5   16.98    0.71
   0   5   5   18.02    0.79
   0   5   5   18.52    0.86
  -1  -5  -5    6.48    0.99
   1  -5   5    7.04    0.61
   1  -5   5    5.87    0.97
  -1  -5  -5    6.78    0.60
  -1   5  -5    7.67    0.51
   1   5   5    7.26    0.57
   1   5   5    6.12    0.51
  -1   5  -5    7.28    0.47
  -2  -5  -5    3.42    0.48
  -2  -5  -5    2.28    0.66
   2  -5   5    3.38    0.79
   2  -5   5    4.20    0.53
   2   5   5    2.94    0.42
  -2   5  -5    2.96    0.35
   2   5   5    3.36    0.43
   2   5   5    2.45    0.37
  -2   5  -5    3.08    0.40
   3  -5   5    8.34    1.19
  -3  -5  -5    7.36    0.67
   3  -5   5    7.25    0.67
  -3   5  -5    5.48    0.52
   3   5   5    7.16    0.57
  -3   5  -5    5.77    0.49
   3   5   5    6.43    0.58
   4  -5   5    5.58    1.03
   4  -5   5    6.24    0.67
  -4  -5  -5    5.02    0.60
  -4   5  -5    5.28    0.54
   4   5   5    4.74    0.57
  -4   5  -5    5.46    0.52
   4   5   5    5.52    0.56
   5  -5   5   13.92    1.53
   5  -5   5   14.80    0.96
  -5  -5  -5   14.24    0.95
   5   5   5   16.02    0.91
  -5   5  -5   12.89    0.82
  -5   5  -5   14.32    0.83
   5   5   5   14.22    0.91
   6  -5   5    0.63    0.41
  -6  -5  -5    0.00    0.35
   6  -5   5    0.57    0.59
  -6   5  -5   -0.71    0.29
  -6   5  -5    0.03    0.32
   6   5   5    0.16    0.32
   6   5   5   -0.28    0.32
   7  -5   5    1.87    0.79
  -7  -5  -5    2.25    0.53
   7  -5   5    1.65    0.52
  -7   5  -5    1.73    0.45
   7   5   5    1.52    0.47
  -7   5  -5    1.61    0.45
   8  -5   5    2.33    0.80
  -8  -5  -5    2.08    0.55
   8  -5   5    0.83    0.50
   8   5   5    0.85    0.44
  -8   5  -5    0.96    0.43
  -9  -5  -5    0.12    0.46
   9  -5   5    0.03    0.56
   9  -5   5    0.31    0.51
  -9   5  -5    0.14    0.38
   9   5   5   -0.20    0.39
   9   5   5    1.05    0.53
  10  -5   5   19.76    1.99
 -10  -5  -5   19.95    1.35
  10  -5   5   17.53    1.30
 -10   5  -5   15.24    1.13
  10   5   5   17.37    1.27
  10   5   5   20.59    1.30
  11  -5   5    2.73    0.92
 -11  -5  -5    1.61    0.61
  11  -5   5    2.49    0.69
 -11   5  -5    1.48    0.55
  11   5   5    1.46    0.56
[truncated: 3,075,959 more chars]
