# Supplementary material for: Enanti­opure (S)-butan-2-yl N-(4-x-phen­yl)thio­carbamates, x = NO2, OCH3, F, and Cl
Source: Acta Crystallogr E Crystallogr Commun. 2023 Mar 23;79(Pt 4):386–91. doi: 10.1107/S2056989023002591 (PMC10088315; doi:10.1107/S2056989023002591)
Supplement: Supplementary file 2 [file e-79-00386-Isup5.hkl]

data_I                                                                          
_shelx_title ' mk1_73_0m in P2(1)'                                              
_shelx_refln_list_code          4                                               
_shelx_F_calc_maximum      137.84                                               
_exptl_crystal_F_000       536.00                                               
_reflns_d_resolution_high  0.6477                                               
                                                                                
loop_                                                                           
 _space_group_symop_operation_xyz                                               
 'x, y, z'                                                                      
 '-x, y+1/2, -z'                                                                
                                                                                
_cell_length_a    16.0524                                                       
_cell_length_b     4.7635                                                       
_cell_length_c    16.8526                                                       
_cell_angle_alpha  90.000                                                       
_cell_angle_beta  101.702                                                       
_cell_angle_gamma  90.000                                                       
                                                                                
_shelx_F_squared_multiplier     1.000                                           
                                                                                
loop_                                                                           
 _refln_index_h                                                                 
 _refln_index_k                                                                 
 _refln_index_l                                                                 
 _refln_F_squared_calc                                                          
 _refln_F_squared_meas                                                          
 _refln_F_squared_sigma                                                         
 _refln_observed_status                                                         
   1  -7   0         36.87         33.98        11.55 o                         
   2  -7   0         42.28         43.90        17.67 o                         
   3  -7   0         33.26         40.48        16.72 o                         
   4  -7   0         57.23         64.05        20.34 o                         
   5  -7   0         93.56        125.43        25.47 o                         
   6  -7   0         58.43         11.97        15.20 o                         
   0  -6   0        234.56        180.55        25.28 o                         
   1  -6   0         87.76         89.27        15.77 o                         
   2  -6   0         43.14         34.60        10.11 o                         
   3  -6   0        171.47        178.40        23.57 o                         
   4  -6   0        108.05        113.65        21.29 o                         
   5  -6   0         41.75         49.22        16.91 o                         
   6  -6   0         25.65         27.75        16.53 o                         
   7  -6   0         51.46         58.16        19.39 o                         
   8  -6   0         24.43         29.04         5.82 o                         
   9  -6   0         80.71         87.51         8.44 o                         
  10  -6   0         73.00         85.08         8.91 o                         
  11  -6   0          1.34         -3.14         5.68 o                         
  12  -6   0         31.24         26.06         7.44 o                         
  13  -6   0         21.11         21.99         7.60 o                         
   1  -5   0         89.31         68.08        10.47 o                         
   2  -5   0          9.83         10.54         7.49 o                         
   3  -5   0         49.57         40.65         8.87 o                         
   4  -5   0         36.96         39.39         4.58 o                         
   5  -5   0         31.92         31.49         4.46 o                         
   6  -5   0        266.77        282.31        10.65 o                         
   7  -5   0         56.21         59.48        10.39 o                         
   8  -5   0         71.88         82.90         7.60 o                         
   9  -5   0         77.36         85.55         8.51 o                         
  10  -5   0         90.60         90.54         9.42 o                         
  11  -5   0        153.34        187.26        12.29 o                         
  12  -5   0         78.16         73.77         8.91 o                         
  13  -5   0          0.29         -1.87         5.57 o                         
  14  -5   0        113.81        120.51        12.01 o                         
  15  -5   0        150.23        169.90        13.70 o                         
  16  -5   0         36.55         31.63         8.73 o                         
  17  -5   0         78.66         65.36        11.96 o                         
   0  -4   0        506.96        524.35        29.65 o                         
   1  -4   0         43.76         37.22         7.86 o                         
   2  -4   0        164.63        175.22         7.35 o                         
   3  -4   0        150.70        157.57         6.62 o                         
   4  -4   0          3.25          0.36         2.55 o                         
   5  -4   0        218.87        230.56         8.97 o                         
   6  -4   0         96.49         90.16         6.92 o                         
   7  -4   0        111.58        113.28        11.11 o                         
   8  -4   0         15.61          8.06         4.42 o                         
   9  -4   0         51.79         36.14         6.20 o                         
  10  -4   0         14.41          8.88         7.60 o                         
  11  -4   0        243.28        238.36        13.32 o                         
  12  -4   0         59.37         54.17         7.85 o                         
  13  -4   0        625.81        602.55        20.36 o                         
  14  -4   0         29.35         33.26         7.49 o                         
  15  -4   0        221.39        248.76        15.75 o                         
  16  -4   0          1.66         -1.00         6.46 o                         
  17  -4   0         19.96         24.98        13.73 o                         
  18  -4   0         13.25          0.49         6.97 o                         
  19  -4   0        160.69        178.38        15.43 o                         
  20  -4   0        138.02        136.44        16.30 o                         
   1  -3   0       1490.05       1579.16        38.70 o                         
   2  -3   0          0.44          1.40         1.30 o                         
   3  -3   0         61.60         55.55         2.74 o                         
   4  -3   0        247.78        241.39         5.70 o                         
   5  -3   0         15.86         19.81         3.67 o                         
   6  -3   0        286.21        304.08        13.98 o                         
   7  -3   0         16.08         12.13         4.03 o                         
   8  -3   0        822.18        835.64        13.70 o                         
   9  -3   0        603.00        591.53        11.63 o                         
  10  -3   0         37.63         42.48         5.69 o                         
  11  -3   0         38.16         42.62         4.41 o                         
  12  -3   0        504.37        479.74        13.76 o                         
  13  -3   0         28.86         50.25        10.81 o                         
  14  -3   0        241.97        224.12        17.53 o                         
  15  -3   0         71.04         51.64         8.21 o                         
  16  -3   0        142.42        150.93        12.48 o                         
  17  -3   0         27.44         22.51         7.60 o                         
  18  -3   0         18.49          2.06         6.53 o                         
  19  -3   0          5.90          9.09         7.17 o                         
  20  -3   0         44.93         33.49         9.23 o                         
  21  -3   0         29.64         25.45         8.93 o                         
   0  -2   0        408.32        419.63        19.96 o                         
   1  -2   0        937.39        982.45        19.91 o                         
   2  -2   0         45.39         41.54         2.03 o                         
   3  -2   0       1530.72       1567.93        18.34 o                         
   4  -2   0       1567.65       1691.20        20.85 o                         
   5  -2   0        447.96        466.88         7.08 o                         
   6  -2   0        184.95        210.85         5.95 o                         
   7  -2   0        399.31        429.47         7.50 o                         
   8  -2   0        139.73        134.69         5.12 o                         
   9  -2   0        490.56        496.84        10.00 o                         
  10  -2   0        601.64        615.71        10.87 o                         
  11  -2   0        216.72        211.16         6.90 o                         
  12  -2   0        392.63        379.62         9.28 o                         
  13  -2   0         18.14         14.97         3.39 o                         
  14  -2   0          5.01          3.15         3.57 o                         
  15  -2   0         83.30         67.34         6.12 o                         
  16  -2   0        542.63        510.92        15.53 o                         
  17  -2   0        133.51        132.10         9.98 o                         
  18  -2   0         29.97         31.07         6.86 o                         
  19  -2   0         28.59         29.60         6.92 o                         
  20  -2   0         68.51         69.81         9.00 o                         
  21  -2   0         37.15         30.57         8.07 o                         
  22  -2   0         42.95         41.69        13.04 o                         
  23  -2   0         10.06          7.24        14.63 o                         
   1  -1   0       2810.37       2748.92        28.39 o                         
   2  -1   0       1073.28       1092.26        12.30 o                         
   3  -1   0      19001.14      18378.14       155.06 o                         
   4  -1   0      13623.69      13398.90       143.56 o                         
   5  -1   0         46.80         55.29         3.11 o                         
   6  -1   0        204.70        210.27         5.84 o                         
   7  -1   0       1279.82       1343.17        18.65 o                         
   8  -1   0        524.38        519.09        10.24 o                         
   9  -1   0        877.25        862.38        18.29 o                         
  10  -1   0        166.65        159.71         7.93 o                         
  11  -1   0        612.11        625.31        12.86 o                         
  12  -1   0        977.12        956.42        17.39 o                         
  13  -1   0         49.81         46.36         4.99 o                         
  14  -1   0        180.31        174.82         8.62 o                         
  15  -1   0        159.46        160.00         8.02 o                         
  16  -1   0        109.32        101.62         6.83 o                         
  17  -1   0         31.69         30.70         5.15 o                         
  18  -1   0          8.11         10.15         4.69 o                         
  19  -1   0        150.83        161.73         9.28 o                         
  20  -1   0         57.95         54.98         8.16 o                         
  21  -1   0         89.57        113.95         9.59 o                         
  22  -1   0         19.64         14.47         6.57 o                         
  23  -1   0         11.82          5.80         8.08 o                         
   2   0   0        969.65        942.99        12.02 o                         
   3   0   0        577.99        527.63         6.60 o                         
   4   0   0        255.83        231.57         5.10 o                         
   5   0   0        183.44        187.89         4.06 o                         
   6   0   0       3202.66       3319.56        33.32 o                         
   7   0   0        393.82        396.47         7.06 o                         
   8   0   0          9.71          5.75         2.07 o                         
   9   0   0        643.95        680.09        10.57 o                         
  10   0   0         45.90         42.62         3.33 o                         
  11   0   0        309.88        335.40        10.07 o                         
  12   0   0        146.41        138.98         6.39 o                         
  13   0   0       1294.95       1324.98        22.31 o                         
  14   0   0        213.37        199.50         9.14 o                         
  15   0   0        904.18        985.65        19.69 o                         
  16   0   0          8.51          8.57         5.11 o                         
  17   0   0          1.92         -2.73         4.33 o                         
  18   0   0         71.73         80.97         7.25 o                         
  19   0   0          2.82          3.04         4.63 o                         
  20   0   0         88.64         93.11         9.00 o                         
  21   0   0          0.19         -2.14         5.10 o                         
  22   0   0         24.02         17.47         7.39 o                         
  23   0   0          0.03         -7.56         7.56 o                         
  24   0   0         10.95         22.82         9.55 o                         
   1   1   0       2779.28       2647.80        33.85 o                         
   2   1   0       1092.90       1093.11        12.85 o                         
   3   1   0      18942.77      18667.95       151.36 o                         
   4   1   0      13661.83      13418.97       109.71 o                         
   5   1   0         41.15         50.37         2.18 o                         
   6   1   0        203.70        211.28         4.99 o                         
   7   1   0       1264.73       1339.53        13.99 o                         
   8   1   0        526.19        555.95         7.86 o                         
   9   1   0        897.38        887.62        11.04 o                         
  10   1   0        164.65        172.04         4.80 o                         
  11   1   0        610.08        600.25        11.96 o                         
  12   1   0        966.48        969.50        14.91 o                         
  13   1   0         51.01         46.14         4.11 o                         
  14   1   0        182.85        190.16         9.18 o                         
  15   1   0        155.07        160.49         8.83 o                         
  16   1   0        107.59        110.86         7.87 o                         
  17   1   0         27.94         33.55         5.86 o                         
  18   1   0          7.69          0.95         5.32 o                         
  19   1   0        150.69        156.71        15.17 o                         
  20   1   0         57.75         52.45         8.11 o                         
  21   1   0         88.46         95.18        10.08 o                         
  22   1   0         20.41         17.05         7.40 o                         
  23   1   0         11.34         11.55        10.02 o                         
   2   2   0         47.46         42.05         2.08 o                         
   3   2   0       1531.85       1599.23        48.99 o                         
   4   2   0       1594.10       1684.77        18.66 o                         
   5   2   0        432.52        449.21         5.69 o                         
   6   2   0        181.12        193.31         4.10 o                         
   7   2   0        399.77        419.06         6.30 o                         
   8   2   0        132.70        120.72         4.00 o                         
   9   2   0        487.30        507.15         7.86 o                         
  10   2   0        602.46        604.79         9.05 o                         
  11   2   0        218.27        214.74         6.06 o                         
  12   2   0        394.46        397.46         9.11 o                         
  13   2   0         17.94         17.92         4.11 o                         
  14   2   0          5.63          9.22         4.05 o                         
  15   2   0         84.61         72.53         8.50 o                         
  16   2   0        538.21        543.28        20.13 o                         
  17   2   0        131.88        118.92        11.07 o                         
  18   2   0         26.14         26.12         8.62 o                         
  19   2   0         29.93         30.33         8.48 o                         
  20   2   0         68.40         60.10         8.74 o                         
  21   2   0         35.63         29.63         7.73 o                         
  22   2   0         43.08         40.18         8.54 o                         
  23   2   0          9.85          6.61         7.29 o                         
   2   3   0          0.99          0.30         1.42 o                         
   3   3   0         65.24         66.18         4.55 o                         
   4   3   0        241.55        222.27         7.47 o                         
   5   3   0         17.56         15.94         1.84 o                         
   6   3   0        296.36        288.66         5.46 o                         
   7   3   0         18.85         17.15         2.23 o                         
   8   3   0        840.42        868.79        12.13 o                         
   9   3   0        592.65        589.86        10.53 o                         
  10   3   0         40.02         37.14         3.42 o                         
  11   3   0         35.97         35.31         4.43 o                         
  12   3   0        501.96        486.31        12.16 o                         
  13   3   0         28.69         28.79         4.80 o                         
  14   3   0        240.31        247.16        15.27 o                         
  15   3   0         70.87         76.74         6.63 o                         
  16   3   0        143.63        144.83        13.30 o                         
  17   3   0         25.71         15.50         7.06 o                         
  18   3   0         19.77         10.56         9.12 o                         
  19   3   0          6.37          7.51         7.24 o                         
  20   3   0         47.73         50.02         8.46 o                         
  21   3   0         27.99         27.93         8.94 o                         
  22   3   0         53.98         53.59        20.34 o                         
   3   4   0        150.08        147.31         6.84 o                         
   4   4   0          3.16          1.15         1.51 o                         
   5   4   0        221.22        220.50         5.09 o                         
   6   4   0         97.92        101.93         3.62 o                         
   7   4   0        113.45        115.10         4.21 o                         
   8   4   0         18.03         17.09         2.56 o                         
   9   4   0         54.11         48.00         3.59 o                         
  10   4   0         14.13         13.62         2.96 o                         
  11   4   0        238.54        249.82         9.10 o                         
  12   4   0         60.70         62.87         5.81 o                         
  13   4   0        630.33        649.69        15.20 o                         
  14   4   0         28.95         34.58         5.49 o                         
  15   4   0        218.01        212.33        10.41 o                         
  16   4   0          1.51          9.66         5.88 o                         
  17   4   0         20.01         19.47         7.67 o                         
  18   4   0         13.77         10.47         6.91 o                         
  19   4   0        159.87        171.51        12.82 o                         
  20   4   0        141.56        115.51        11.34 o                         
   4   5   0         34.28         28.96         2.80 o                         
   5   5   0         33.50         31.40         2.87 o                         
   6   5   0        266.39        264.24         8.44 o                         
   7   5   0         54.62         52.03         4.20 o                         
   8   5   0         72.50         76.68         5.24 o                         
   9   5   0         77.28         80.21         5.74 o                         
  10   5   0         89.75         84.33         8.78 o                         
  11   5   0        152.79        163.73        17.96 o                         
  12   5   0         77.66         64.71         7.61 o                         
  13   5   0          0.41         -3.54         4.85 o                         
  14   5   0        113.15        121.89        45.71 o                         
  15   5   0        149.18        167.59        11.06 o                         
  16   5   0         36.55         27.83         7.21 o                         
  17   5   0         81.31         52.66         9.90 o                         
   3   6   0        167.23        161.73         9.50 o                         
   4   6   0        110.61        104.94         4.62 o                         
   5   6   0         38.86         36.49         3.39 o                         
   6   6   0         25.42         18.20         3.48 o                         
   7   6   0         50.95         48.41         5.16 o                         
   8   6   0         23.63         23.20         4.09 o                         
   9   6   0         83.61         91.05         9.00 o                         
  10   6   0         72.34         72.65         8.94 o                         
  11   6   0          1.24         -2.58         6.03 o                         
  12   6   0         29.99         26.89         7.79 o                         
  13   6   0         21.42         14.73         8.06 o                         
   3   7   0         33.13         20.53         6.08 o                         
   4   7   0         59.86         56.57         4.52 o                         
   5   7   0         93.54         88.54         5.03 o                         
   6   7   0         56.28         55.25         4.69 o                         
   7   7   0          1.54         -1.84         3.39 o                         
  -6  -7   1         52.52         33.45        17.29 o                         
  -5  -7   1        327.96        333.35        38.01 o                         
  -4  -7   1         16.62          3.04        15.01 o                         
  -3  -7   1         45.33         50.17        18.43 o                         
  -2  -7   1         41.03         33.75        12.64 o                         
  -1  -7   1         26.04         16.84        28.98 o                         
   0  -7   1         13.10         18.71        16.34 o                         
   1  -7   1         10.84         16.43         9.25 o                         
   2  -7   1          4.64          5.51        13.30 o                         
   3  -7   1          0.55          0.19        12.73 o                         
   4  -7   1          9.99         27.56        16.53 o                         
   5  -7   1         16.92          9.50        14.44 o                         
   6  -7   1         56.22         82.48        22.62 o                         
 -13  -6   1         81.78         86.31        11.88 o                         
 -12  -6   1         29.70         20.48         7.67 o                         
 -11  -6   1         76.01         78.30         8.93 o                         
 -10  -6   1          4.49         -3.21         5.23 o                         
  -9  -6   1         12.89          3.91         5.27 o                         
  -8  -6   1         36.35         48.25         6.37 o                         
  -7  -6   1         10.36          6.84        13.68 o                         
  -6  -6   1        115.82         77.73        20.72 o                         
  -5  -6   1         27.78         22.81        13.68 o                         
  -4  -6   1         27.27         28.51        14.06 o                         
  -3  -6   1         47.08         38.92        10.12 o                         
  -2  -6   1        252.68        262.20        20.51 o                         
  -1  -6   1        168.30        140.01        34.68 o                         
   0  -6   1         81.50         67.08        12.27 o                         
   1  -6   1         22.05         31.18         9.99 o                         
   2  -6   1        312.44        299.57        42.00 o                         
   3  -6   1         23.72         30.79        14.44 o                         
   4  -6   1          1.86          4.56        11.59 o                         
   5  -6   1          4.42         23.57        14.44 o                         
   6  -6   1         29.84         36.87        17.10 o                         
   7  -6   1        198.33        210.05        14.82 o                         
   8  -6   1        124.41        131.46        15.78 o                         
   9  -6   1         61.29         81.88        12.10 o                         
  10  -6   1          6.00          3.43         5.34 o                         
  11  -6   1          3.70          5.25         5.85 o                         
  12  -6   1          4.20         -0.41         6.29 o                         
  13  -6   1          6.14          4.98         6.45 o                         
 -17  -5   1         73.07         83.24        11.39 o                         
 -16  -5   1        127.92        145.14        17.22 o                         
 -15  -5   1         41.83         30.85         9.75 o                         
 -14  -5   1         44.79         57.44         9.02 o                         
 -13  -5   1         70.33         81.47         9.56 o                         
 -12  -5   1         37.27         30.25         7.43 o                         
 -11  -5   1         32.83         35.60         6.97 o                         
 -10  -5   1          5.77          9.42         7.14 o                         
  -9  -5   1         66.97         57.10         7.17 o                         
  -8  -5   1         27.67         27.45         5.65 o                         
  -7  -5   1        233.97        242.78        10.64 o                         
  -6  -5   1         61.32         69.64         7.37 o                         
  -5  -5   1        178.79        177.94         8.12 o                         
  -4  -5   1         95.61        105.27         9.30 o                         
  -3  -5   1         93.81         92.17        12.34 o                         
  -2  -5   1        566.50        572.10        24.72 o                         
  -1  -5   1        272.95        267.69        27.27 o                         
   0  -5   1          0.98          1.53         6.09 o                         
   1  -5   1         17.63         -0.86         6.41 o                         
   2  -5   1        163.47        170.38        15.25 o                         
   3  -5   1         29.37         28.74         4.20 o                         
   4  -5   1         85.22        101.11         5.89 o                         
   5  -5   1        109.63        121.42         7.10 o                         
   6  -5   1         97.44        111.91         7.52 o                         
   7  -5   1         91.04        100.07         7.86 o                         
   8  -5   1        204.90        203.29        12.69 o                         
   9  -5   1         50.88         50.90         7.06 o                         
  10  -5   1        220.36        250.52        12.94 o                         
  11  -5   1        505.30        535.30        18.59 o                         
  12  -5   1          3.40         -2.38         5.41 o                         
  13  -5   1         40.65         51.73         8.53 o                         
  14  -5   1         10.29         11.61         7.43 o                         
  15  -5   1          7.45          2.47         8.42 o                         
  16  -5   1         89.69         97.70        14.02 o                         
  17  -5   1         79.42         58.53        18.10 o                         
 -20  -4   1          7.34         13.21         7.74 o                         
 -19  -4   1        199.05        217.59        16.94 o                         
 -18  -4   1         21.65         25.31         8.13 o                         
 -17  -4   1         69.32         78.05        10.51 o                         
 -16  -4   1        118.16        126.73        11.93 o                         
 -15  -4   1         83.10        103.28        10.87 o                         
 -14  -4   1        246.08        244.22        23.92 o                         
 -13  -4   1          0.87          7.85         5.86 o                         
 -12  -4   1        202.81        197.55        12.45 o                         
 -11  -4   1         58.52         62.76         7.76 o                         
 -10  -4   1        148.04        146.11        10.26 o                         
  -9  -4   1          5.54         11.39         4.96 o                         
  -8  -4   1        182.75        199.86        10.45 o                         
  -7  -4   1         35.76         33.31         5.21 o                         
  -6  -4   1         32.00         32.63         4.78 o                         
  -5  -4   1         10.02          8.08         3.65 o                         
  -4  -4   1        139.89        143.37         7.92 o                         
  -3  -4   1        409.56        396.41        12.25 o                         
  -2  -4   1         34.32         35.62         4.69 o                         
  -1  -4   1        666.43        653.76        36.01 o                         
   0  -4   1          5.50         -4.47         4.97 o                         
   1  -4   1          7.83          9.56         8.17 o                         
   2  -4   1        101.91        102.40         3.79 o                         
   3  -4   1        149.39        149.89         5.12 o                         
   4  -4   1        190.00        187.88         7.32 o                         
   5  -4   1        387.11        399.69        11.75 o                         
   6  -4   1         65.06         76.80         6.40 o                         
   7  -4   1        124.59        117.62        11.96 o                         
   8  -4   1        150.51        148.74         9.33 o                         
   9  -4   1         24.66         11.66         6.93 o                         
  10  -4   1        194.02        203.88        11.98 o                         
  11  -4   1         54.52         51.04         7.60 o                         
  12  -4   1        501.87        506.55        21.08 o                         
  13  -4   1         34.66         37.80         7.59 o                         
  14  -4   1        275.57        310.16        16.19 o                         
  15  -4   1         79.94         76.93        16.21 o                         
  16  -4   1         71.02         78.87        13.75 o                         
  17  -4   1         35.30         35.24         8.52 o                         
  18  -4   1        114.13        120.43        12.70 o                         
  19  -4   1         39.18         34.35         9.29 o                         
  20  -4   1         52.75         60.06        18.43 o                         
 -22  -3   1        132.04        145.89        15.07 o                         
 -21  -3   1         13.66         16.55         8.17 o                         
 -20  -3   1         34.09         29.02         9.33 o                         
 -19  -3   1         19.40         20.50         7.78 o                         
 -18  -3   1        195.92        191.53        14.51 o                         
 -17  -3   1        191.86        182.16        14.01 o                         
 -16  -3   1         88.10         81.19         9.80 o                         
 -15  -3   1        432.94        409.33        27.45 o                         
 -14  -3   1          9.08          8.50         5.60 o                         
 -13  -3   1         28.83         23.31         7.51 o                         
 -12  -3   1        116.98        105.85         8.83 o                         
 -11  -3   1         23.09         32.79         4.10 o                         
 -10  -3   1         19.98         18.95         3.49 o                         
  -9  -3   1         44.54         47.86         3.92 o                         
  -8  -3   1         47.34         49.13         4.74 o                         
  -7  -3   1        129.11        123.88         7.73 o                         
  -6  -3   1         46.99         49.14         5.18 o                         
  -5  -3   1        158.49        151.18         6.05 o                         
  -4  -3   1        167.06        185.27         5.04 o                         
  -3  -3   1        238.46        225.80         5.05 o                         
  -2  -3   1        110.63         92.40         3.15 o                         
  -1  -3   1        227.42        266.95         6.03 o                         
   0  -3   1       1247.74       1287.17        33.26 o                         
   1  -3   1        927.57        895.09        14.48 o                         
   2  -3   1         82.53         98.37         3.26 o                         
   3  -3   1        147.64        155.88         4.33 o                         
   4  -3   1        187.29        186.82         5.42 o                         
   5  -3   1        202.56        217.84         8.62 o                         
   6  -3   1        206.05        206.94         9.02 o                         
   7  -3   1        198.24        191.47         6.86 o                         
   8  -3   1        889.93        875.76        14.33 o                         
   9  -3   1        679.09        730.96        13.45 o                         
  10  -3   1        412.45        381.94        12.76 o                         
  11  -3   1         56.87         58.01         5.89 o                         
  12  -3   1        170.12        158.92         9.01 o                         
  13  -3   1         77.50         87.26         9.10 o                         
  14  -3   1        118.64        114.12        10.33 o                         
  15  -3   1          6.47          5.29         5.77 o                         
  16  -3   1         21.52         20.66         8.00 o                         
  17  -3   1         42.41         56.67         9.08 o                         
  18  -3   1         58.03         59.09         9.59 o                         
  19  -3   1         95.21         82.71        11.16 o                         
  20  -3   1         46.60         56.96        10.32 o                         
  21  -3   1         16.44          9.61         8.58 o                         
 -23  -2   1         17.90         34.45        14.63 o                         
 -22  -2   1          8.32         30.18        11.55 o                         
 -21  -2   1         16.99          7.08         9.56 o                         
 -20  -2   1          8.56          4.29         6.39 o                         
 -19  -2   1        198.24        202.90        17.94 o                         
 -18  -2   1         88.87        102.33         9.46 o                         
 -17  -2   1        134.35        151.69         9.28 o                         
 -16  -2   1         27.37         21.97         4.25 o                         
 -15  -2   1        363.89        335.12         9.83 o                         
 -14  -2   1         36.02         35.26         4.19 o                         
 -13  -2   1        160.61        154.59        11.16 o                         
 -12  -2   1         20.94         16.07         3.26 o                         
 -11  -2   1        923.13        927.87        14.60 o                         
 -10  -2   1         34.70         41.59         3.44 o                         
  -9  -2   1        109.18        110.10         4.63 o                         
  -8  -2   1        111.47        121.05         4.63 o                         
  -7  -2   1       1214.29       1275.89        16.56 o                         
  -6  -2   1       3153.38       3107.46        33.96 o                         
  -5  -2   1        141.44        143.13         4.03 o                         
  -4  -2   1       4322.47       4362.10        49.53 o                         
  -3  -2   1        712.76        739.62        10.76 o                         
  -2  -2   1         79.82         83.27         2.59 o                         
  -1  -2   1        683.59        670.18        12.18 o                         
   0  -2   1        883.04        911.10        13.69 o                         
   1  -2   1        127.78        126.59         2.91 o                         
   2  -2   1        231.95        241.13         4.63 o                         
   3  -2   1         41.15         39.20         3.11 o                         
   4  -2   1        383.55        412.28         8.98 o                         
   5  -2   1       5013.84       5342.00        51.66 o                         
   6  -2   1       2204.74       2267.06        28.70 o                         
   7  -2   1        910.98        920.28        13.55 o                         
   8  -2   1       1015.89       1038.61        15.53 o                         
   9  -2   1       1000.00       1000.93        15.78 o                         
  10  -2   1        198.50        202.00         7.16 o                         
  11  -2   1        328.34        338.47        11.52 o                         
  12  -2   1        156.89        153.09         7.15 o                         
  13  -2   1         11.57          7.55         3.63 o                         
  14  -2   1        307.02        290.99        12.73 o                         
  15  -2   1        120.98        115.39        13.21 o                         
  16  -2   1         34.57         42.81         5.70 o                         
  17  -2   1         12.99          6.92         9.00 o                         
  18  -2   1         28.93         36.89         7.10 o                         
  19  -2   1         72.13         69.16         8.63 o                         
  20  -2   1         75.97         89.65         9.73 o                         
  21  -2   1        105.41        114.30        13.18 o                         
  22  -2   1        108.80        123.79        30.03 o                         
  23  -2   1         80.34         64.24        21.48 o                         
 -24  -1   1          0.04          0.33         8.28 o                         
 -23  -1   1         33.25         39.45         9.10 o                         
 -22  -1   1         68.80         69.57         8.61 o                         
 -21  -1   1         14.01         18.18         6.25 o                         
 -20  -1   1         74.10         87.86         7.83 o                         
 -19  -1   1         46.33         48.38         6.15 o                         
 -18  -1   1        340.36        321.01        11.74 o                         
 -17  -1   1         91.19         95.87         7.62 o                         
 -16  -1   1          7.33         12.30         4.39 o                         
 -15  -1   1        618.77        608.78        19.05 o                         
 -14  -1   1        288.21        282.19        17.22 o                         
 -13  -1   1         50.79         59.66         5.34 o                         
 -12  -1   1        128.46        138.85         8.94 o                         
 -11  -1   1        171.59        178.00         7.41 o                         
 -10  -1   1        243.40        227.24         7.61 o                         
  -9  -1   1         82.31         76.78         4.66 o                         
  -8  -1   1        265.60        263.76         9.10 o                         
  -7  -1   1       6671.60       6772.77        75.96 o                         
  -6  -1   1        626.28        616.66        10.28 o                         
  -5  -1   1        375.74        367.66         7.11 o                         
  -4  -1   1       2695.78       2634.94        27.84 o                         
  -3  -1   1      11713.58      11631.84       107.30 o                         
  -2  -1   1       7488.24       7569.28        75.49 o                         
  -1  -1   1       1341.68       1291.71        14.13 o                         
   0  -1   1        739.47        755.52         8.59 o                         
   1  -1   1        620.58        601.72         6.13 o                         
   2  -1   1      13781.96      13166.66       206.99 o                         
   3  -1   1        815.64        823.67         9.27 o                         
   4  -1   1       2078.69       2096.08        24.87 o                         
   5  -1   1        704.59        709.50         9.89 o                         
   6  -1   1        607.99        634.12         9.62 o                         
   7  -1   1        632.85        661.69        10.38 o                         
   8  -1   1       1383.66       1425.05        18.48 o                         
   9  -1   1        462.84        441.79         8.99 o                         
  10  -1   1        260.90        245.86         7.15 o                         
  11  -1   1        635.84        593.75        11.57 o                         
  12  -1   1        372.18        350.54         9.19 o                         
  13  -1   1        651.02        649.79        13.94 o                         
  14  -1   1         42.05         28.35         4.30 o                         
  15  -1   1         95.84        111.47         6.87 o                         
  16  -1   1         10.44          5.06         4.60 o                         
  17  -1   1          5.79         -0.44         3.96 o                         
  18  -1   1         96.83         89.39         7.78 o                         
  19  -1   1        118.54         99.48         8.47 o                         
  20  -1   1         92.14        100.30         8.84 o                         
  21  -1   1         45.18         29.33         7.10 o                         
  22  -1   1         88.42         89.21         9.35 o                         
  23  -1   1         36.64         39.59         9.70 o                         
 -24   0   1         30.22         32.73         8.76 o                         
 -23   0   1         89.18        108.58        11.20 o                         
 -22   0   1         83.98         91.03         9.07 o                         
 -21   0   1         38.60         54.80         7.12 o                         
 -20   0   1         70.50         57.83         7.00 o                         
 -19   0   1         12.54         18.78         5.60 o                         
 -18   0   1        238.52        236.78        11.45 o                         
 -17   0   1          0.63         -4.14         4.14 o                         
 -16   0   1        453.66        435.36        13.25 o                         
 -15   0   1         18.88         14.43         4.68 o                         
 -14   0   1       1162.71       1131.36        20.72 o                         
 -13   0   1         78.66         59.96         5.51 o                         
 -12   0   1         94.74         79.42         4.99 o                         
 -11   0   1        122.47        126.00         5.82 o                         
 -10   0   1       1203.11       1250.62        16.47 o                         
  -9   0   1        429.70        478.05         8.55 o                         
  -8   0   1        554.03        509.79         8.44 o                         
  -7   0   1       1587.23       1609.83        18.29 o                         
  -6   0   1          9.50          7.35         2.16 o                         
  -5   0   1          3.67          6.78         1.78 o                         
  -4   0   1         11.62         10.66         1.42 o                         
  -3   0   1       8093.49       7875.12        69.24 o                         
  -2   0   1        321.56        287.63         5.05 o                         
  -1   0   1        187.03        161.35         6.08 o                         
   1   0   1       9320.28       8888.54        71.48 o                         
   2   0   1         86.15         79.11         1.78 o                         
   3   0   1       1650.36       1622.90        17.85 o                         
   4   0   1        785.08        778.75         8.80 o                         
   5   0   1       7999.92       7874.44        74.05 o                         
   6   0   1         19.39         11.70         1.98 o                         
   7   0   1        871.29        928.46        12.17 o                         
   8   0   1        303.00        285.92         6.30 o                         
   9   0   1        822.15        809.57        11.90 o                         
  10   0   1        540.95        517.50        10.47 o                         
  11   0   1        158.06        166.96         7.17 o                         
  12   0   1        324.53        306.79         8.50 o                         
  13   0   1        160.32        154.97         7.95 o                         
  14   0   1         33.99         30.71         5.02 o                         
  15   0   1         14.19         11.12         4.62 o                         
  16   0   1         27.83         16.93         4.46 o                         
  17   0   1         27.08         22.67         5.37 o                         
  18   0   1        172.01        175.93         9.35 o                         
  19   0   1         20.99         23.92         5.55 o                         
  20   0   1         20.44         15.28         5.52 o                         
  21   0   1          3.10          0.70         5.61 o                         
  22   0   1          5.31         -0.81         7.26 o                         
  23   0   1         51.48         72.07        11.48 o                         
 -24   1   1          0.01          5.79         7.44 o                         
 -23   1   1         35.35         42.67         8.87 o                         
 -22   1   1         71.36         61.29        11.93 o                         
 -21   1   1         15.64          8.75         7.80 o                         
 -20   1   1         73.39         70.39        14.99 o                         
 -19   1   1         45.42         40.56         8.60 o                         
 -18   1   1        343.55        323.26        15.05 o                         
 -17   1   1         89.35        101.98         8.07 o                         
 -16   1   1          6.68          3.44         4.33 o                         
 -15   1   1        606.52        615.94        15.18 o                         
 -14   1   1        284.35        293.35         9.35 o                         
 -13   1   1         47.90         44.45         4.13 o                         
 -12   1   1        133.79        141.19         7.30 o                         
 -11   1   1        166.85        169.63         5.14 o                         
 -10   1   1        242.83        245.87         5.93 o                         
  -9   1   1         90.73         85.94         3.52 o                         
  -8   1   1        260.94        271.62         5.25 o                         
  -7   1   1       6695.67       6960.60        59.32 o                         
  -6   1   1        607.32        588.92         7.37 o                         
  -5   1   1        396.37        401.98         5.55 o                         
  -4   1   1       2711.05       2668.67        23.30 o                         
  -3   1   1      11691.95      11379.15       147.57 o                         
  -2   1   1       7487.17       7329.00        69.70 o                         
  -1   1   1       1340.06       1219.93        13.58 o                         
   0   1   1        751.12        735.12        13.17 o                         
   1   1   1        631.62        600.05         6.77 o                         
   2   1   1      13814.26      13074.76       172.10 o                         
   3   1   1        827.06        839.95         8.90 o                         
   4   1   1       2033.12       2018.92        18.19 o                         
   5   1   1        685.03        675.70         7.81 o                         
   6   1   1        616.54        631.86         8.64 o                         
   7   1   1        622.62        628.42         8.13 o                         
   8   1   1       1352.50       1418.21        15.14 o                         
   9   1   1        466.42        450.41         7.34 o                         
  10   1   1        261.20        268.96         6.00 o                         
  11   1   1        646.49        655.95        11.37 o                         
  12   1   1        370.43        363.77         8.79 o                         
  13   1   1        652.23        681.55        12.47 o                         
  14   1   1         46.69         50.63         5.74 o                         
  15   1   1         96.25         99.43         7.31 o                         
  16   1   1          9.71          2.54         4.34 o                         
  17   1   1          5.82          8.09         4.80 o                         
  18   1   1         93.10         83.65         9.66 o                         
  19   1   1        119.29        100.45        14.24 o                         
  20   1   1         89.46         89.21        10.37 o                         
  21   1   1         45.97         33.32         7.93 o                         
  22   1   1         88.23         89.09        10.33 o                         
  23   1   1         37.02         23.80         9.06 o                         
 -23   2   1         18.21         18.63         7.95 o                         
 -22   2   1          7.85         -0.67         6.60 o                         
 -21   2   1         16.03         11.57         7.91 o                         
 -20   2   1          9.51          9.21         7.38 o                         
 -19   2   1        194.74        213.79        14.97 o                         
 -18   2   1         92.42         91.61        10.53 o                         
 -17   2   1        139.72        162.22        12.54 o                         
 -16   2   1         28.33         26.23         8.51 o                         
 -15   2   1        364.35        341.09        12.85 o                         
 -14   2   1         35.81         27.52         4.61 o                         
 -13   2   1        157.21        157.00         7.75 o                         
 -12   2   1         20.36         11.29         3.10 o                         
 -11   2   1        921.63        901.51        12.07 o                         
 -10   2   1         33.65         42.36         2.94 o                         
  -9   2   1        106.11         91.41         3.64 o                         
  -8   2   1        112.37        121.33         3.81 o                         
  -7   2   1       1195.81       1235.74        13.10 o                         
  -6   2   1       3167.77       3110.76        27.74 o                         
  -5   2   1        132.61        131.59         3.04 o                         
  -4   2   1       4298.68       4237.22        44.40 o                         
  -3   2   1        717.08        796.49        12.12 o                         
  -2   2   1         82.35         84.15         3.80 o                         
   1   2   1        128.13        138.58         5.51 o                         
   2   2   1        251.41        257.87         5.85 o                         
   3   2   1         40.33         43.35         1.66 o                         
   4   2   1        370.19        399.09         5.34 o                         
   5   2   1       5015.63       5310.17        48.17 o                         
   6   2   1       2201.14       2224.02        20.75 o                         
   7   2   1        934.40        930.32        10.67 o                         
   8   2   1        997.01        994.17        11.63 o                         
   9   2   1       1004.32        976.69        11.98 o                         
  10   2   1        195.45        216.38         5.53 o                         
  11   2   1        325.32        330.94         7.96 o                         
  12   2   1        156.67        158.29         6.35 o                         
  13   2   1         10.01          4.98         3.62 o                         
  14   2   1        304.79        292.69        14.08 o                         
  15   2   1        123.19        102.28         9.75 o                         
  16   2   1         32.83         34.51        10.05 o                         
  17   2   1         14.30          1.48         6.26 o                         
  18   2   1         28.91         10.48        10.63 o                         
  19   2   1         71.42         64.61         8.26 o                         
  20   2   1         75.81         77.93         9.39 o                         
  21   2   1        104.15         99.62        10.49 o                         
  22   2   1        109.96        103.42        16.85 o                         
 -22   3   1        135.42        147.87        20.47 o                         
 -21   3   1         14.06          9.22        10.33 o                         
 -20   3   1         33.55         19.81         8.16 o                         
 -19   3   1         20.67         30.39         8.55 o                         
 -18   3   1        196.39        198.42        14.51 o                         
 -17   3   1        192.50        182.61        13.45 o                         
 -16   3   1         91.24         91.95        13.88 o                         
 -15   3   1        434.01        454.21        13.21 o                         
 -14   3   1          8.40          8.68         4.09 o                         
 -13   3   1         28.67         35.83         4.90 o                         
 -12   3   1        108.09        101.10         6.51 o                         
 -11   3   1         23.95         25.81         3.58 o                         
 -10   3   1         22.92         22.56         3.05 o                         
  -9   3   1         42.25         39.11         3.38 o                         
  -8   3   1         43.87         45.59         3.08 o                         
  -7   3   1        131.68        134.78         4.27 o                         
  -6   3   1         47.00         48.55         2.60 o                         
  -5   3   1        160.26        149.54         3.57 o                         
  -4   3   1        169.40        167.02         6.71 o                         
  -3   3   1        233.15        211.49         7.41 o                         
  -2   3   1        113.39         93.72         3.15 o                         
   2   3   1         84.24         89.93         4.92 o                         
   3   3   1        158.45        153.53         8.46 o                         
   4   3   1        190.10        185.64         3.81 o                         
   5   3   1        207.32        207.52         4.64 o                         
   6   3   1        207.50        204.83         5.63 o                         
   7   3   1        194.56        196.15         5.09 o                         
   8   3   1        877.57        854.47        12.09 o                         
   9   3   1        679.94        725.16        12.03 o                         
  10   3   1        420.66        401.16         8.50 o                         
  11   3   1         62.29         70.04         5.33 o                         
  12   3   1        170.15        146.68         8.71 o                         
  13   3   1         77.83         80.76         6.29 o                         
  14   3   1        118.49        126.27         8.85 o                         
  15   3   1          5.87         -4.55         4.55 o                         
  16   3   1         21.22         19.69         7.00 o                         
  17   3   1         42.36         25.73        12.42 o                         
  18   3   1         58.21         51.35         7.94 o                         
  19   3   1         97.05         90.91         9.66 o                         
  20   3   1         43.54         31.28         7.76 o                         
  21   3   1         14.48          6.08         7.03 o                         
 -20   4   1          6.50          2.69         6.98 o                         
 -19   4   1        201.36        226.83        26.77 o                         
 -18   4   1         21.82         18.05         8.29 o                         
 -17   4   1         70.26         78.21        11.89 o                         
 -16   4   1        116.17        131.32        12.95 o                         
 -15   4   1         85.15         85.34         7.36 o                         
 -14   4   1        243.15        239.27        10.53 o                         
 -13   4   1          0.86          1.69         4.01 o                         
 -12   4   1        202.54        203.98         8.91 o                         
 -11   4   1         57.33         61.95         5.34 o                         
 -10   4   1        150.70        141.80         5.68 o                         
  -9   4   1          6.68          6.54         2.55 o                         
  -8   4   1        190.10        224.03         7.46 o                         
  -7   4   1         31.52         28.18         2.70 o                         
  -6   4   1         29.79         27.02         2.28 o                         
  -5   4   1         10.08          6.47         1.61 o                         
  -4   4   1        138.87        142.31         4.35 o                         
  -3   4   1        409.70        421.06        11.31 o                         
   2   4   1        102.66         98.45         7.60 o                         
   3   4   1        147.45        149.46         7.05 o                         
   4   4   1        193.10        185.80         4.59 o                         
   5   4   1        399.97        396.95        10.71 o                         
   6   4   1         60.01         60.76         3.05 o                         
   7   4   1        124.59        121.06         4.33 o                         
   8   4   1        149.21        146.18         5.06 o                         
   9   4   1         24.09         27.90         3.42 o                         
  10   4   1        200.43        231.23         9.17 o                         
  11   4   1         53.97         59.13         5.40 o                         
  12   4   1        497.76        486.90        14.25 o                         
  13   4   1         33.93         25.49         5.38 o                         
  14   4   1        279.56        320.35        19.45 o                         
  15   4   1         79.40         88.99         6.88 o                         
  16   4   1         71.25         68.18         8.37 o                         
  17   4   1         33.85         29.08         7.18 o                         
  18   4   1        115.13        113.08        10.56 o                         
  19   4   1         38.41         40.49         8.41 o                         
 -17   5   1         72.08         65.13        10.44 o                         
 -16   5   1        126.92        127.18        11.93 o                         
 -15   5   1         41.96         26.76         6.52 o                         
 -14   5   1         45.24         37.01         7.24 o                         
 -13   5   1         68.47         55.21        10.19 o                         
 -12   5   1         40.02         39.77         6.61 o                         
 -11   5   1         32.33         31.40         7.12 o                         
 -10   5   1          5.77          8.91         5.37 o                         
  -9   5   1         66.01         62.41         5.16 o                         
  -8   5   1         27.14         28.60         3.98 o                         
  -7   5   1        235.93        224.52         7.25 o                         
  -6   5   1         59.26         59.76         3.97 o                         
  -5   5   1        183.21        174.14         5.29 o                         
  -4   5   1         93.93         90.43         4.10 o                         
   3   5   1         26.46         27.75         4.37 o                         
   4   5   1         84.60         81.59         3.43 o                         
   5   5   1        104.95         93.71         4.64 o                         
   6   5   1         99.84         98.69         5.74 o                         
   7   5   1         86.76         92.57         5.29 o                         
   8   5   1        205.97        207.17         8.34 o                         
   9   5   1         52.33         60.81         5.37 o                         
  10   5   1        216.66        219.65        12.61 o                         
  11   5   1        508.87        524.97        16.46 o                         
  12   5   1          3.61          1.94         4.99 o                         
  13   5   1         43.15         36.94         6.99 o                         
  14   5   1         11.37         10.20         6.30 o                         
  15   5   1          7.91         -0.44         5.04 o                         
  16   5   1         90.86         91.75         9.46 o                         
  17   5   1         76.90         79.48        23.47 o                         
 -14   6   1         55.95         34.78        11.02 o                         
 -13   6   1         80.18         66.14        15.20 o                         
 -12   6   1         31.08         14.24         7.24 o                         
 -11   6   1         77.30         73.26        18.34 o                         
 -10   6   1          3.99          3.06         5.44 o                         
  -9   6   1         12.92         12.38         5.58 o                         
  -8   6   1         36.48         30.38         4.26 o                         
  -7   6   1          9.86          7.00         3.15 o                         
  -6   6   1        118.17        116.97         7.01 o                         
  -5   6   1         28.63         25.63         3.08 o                         
  -4   6   1         29.30         30.94         2.77 o                         
   3   6   1         22.25         20.54         3.47 o                         
   4   6   1          2.46          1.68         2.09 o                         
   5   6   1          4.52          6.90         2.61 o                         
   6   6   1         29.90         26.14         4.09 o                         
   7   6   1        198.76        186.62         7.32 o                         
   8   6   1        123.04        110.80         6.53 o                         
   9   6   1         59.83         54.16        11.21 o                         
  10   6   1          5.75          8.12         5.76 o                         
  11   6   1          3.66         -5.34         7.03 o                         
  12   6   1          4.23          0.00         6.22 o                         
  13   6   1          6.08          0.14         6.98 o                         
  -7   7   1         40.66         37.65         4.55 o                         
  -6   7   1         52.25         52.21         9.39 o                         
  -5   7   1        325.74        312.59        17.48 o                         
  -4   7   1         15.77         13.36         2.77 o                         
   3   7   1          0.37         -0.87         3.00 o                         
   4   7   1          9.33          7.94         2.76 o                         
   5   7   1         16.06         11.82         3.20 o                         
   6   7   1         58.09         56.78         4.78 o                         
   7   7   1          5.06          4.56         7.22 o                         
  -6  -7   2         37.99         35.35        17.29 o                         
  -5  -7   2         17.83         -4.37        12.16 o                         
  -4  -7   2         97.21         88.37        21.48 o                         
  -3  -7   2         13.34         -1.33        13.49 o                         
  -2  -7   2          2.13         -2.96         8.03 o                         
  -1  -7   2         10.67         29.51        11.88 o                         
   0  -7   2         50.57         46.64        12.16 o                         
   1  -7   2          4.26          6.70         8.87 o                         
   2  -7   2         19.28         12.73        14.06 o                         
   3  -7   2         21.60        -11.78        12.35 o                         
   4  -7   2        192.81        230.15        31.36 o                         
   5  -7   2         29.77          8.36        13.30 o                         
 -14  -6   2        168.09        200.87        16.26 o                         
 -13  -6   2         11.73          8.19         7.02 o                         
 -12  -6   2          9.30          0.37         6.17 o                         
 -11  -6   2         13.88         15.29         6.39 o                         
 -10  -6   2          2.84         -0.87         5.11 o                         
  -9  -6   2         24.71         27.71         6.03 o                         
  -8  -6   2         32.68         29.09         5.87 o                         
  -7  -6   2         75.24         32.31        15.96 o                         
  -6  -6   2         37.41         26.61        15.20 o                         
  -5  -6   2         84.10         92.75        20.72 o                         
  -4  -6   2         18.43          4.37        12.16 o                         
  -3  -6   2         66.81         69.13        14.82 o                         
  -2  -6   2         62.97         54.31        14.06 o                         
  -1  -6   2         38.10         36.28        14.63 o                         
   0  -6   2         13.70         21.87         9.26 o                         
   1  -6   2        261.07        270.65        21.09 o                         
   2  -6   2         29.13         56.87        12.45 o                         
   3  -6   2         58.43         29.46        15.20 o                         
   4  -6   2         41.00         26.42        14.82 o                         
   5  -6   2         67.61         61.77        19.20 o                         
   6  -6   2         52.67         40.29        17.48 o                         
   7  -6   2        176.35        180.28        12.99 o                         
   8  -6   2        257.22        290.15        12.52 o                         
   9  -6   2         23.20         26.56         6.50 o                         
  10  -6   2         10.41          6.73         5.92 o                         
  11  -6   2          4.91          2.51         6.12 o                         
  12  -6   2         34.15         42.01         8.12 o                         
  13  -6   2         27.44         21.93         7.63 o                         
 -17  -5   2         53.76         50.94         9.82 o                         
 -16  -5   2         26.12         25.80         8.41 o                         
 -15  -5   2         14.22         17.18         7.11 o                         
 -14  -5   2         15.36         14.20         7.31 o                         
 -13  -5   2         19.83         24.14         6.95 o                         
 -12  -5   2          6.78          4.61         5.63 o                         
 -11  -5   2         20.69         24.51         6.49 o                         
 -10  -5   2        139.47        138.75        10.22 o                         
  -9  -5   2         79.28         92.41         8.33 o                         
  -8  -5   2         56.78         79.31         7.47 o                         
  -7  -5   2         48.86         52.54        11.58 o                         
  -6  -5   2        142.20        139.27         7.98 o                         
  -5  -5   2         93.92        102.78         6.47 o                         
  -4  -5   2         12.77         16.76         3.85 o                         
  -3  -5   2        415.22        429.34        21.26 o                         
  -2  -5   2         75.71         82.73        12.83 o                         
  -1  -5   2        113.77         76.37        11.38 o                         
   0  -5   2        733.43        662.52        50.17 o                         
   1  -5   2         87.27         81.59        20.62 o                         
   2  -5   2        200.19        201.15         8.90 o                         
   3  -5   2         37.28         44.50         9.28 o                         
   4  -5   2         67.36         72.49         8.13 o                         
   5  -5   2        309.27        313.63        11.01 o                         
   6  -5   2         45.06         64.21        12.40 o                         
   7  -5   2        174.52        190.00        10.60 o                         
   8  -5   2        128.63        123.97         9.11 o                         
   9  -5   2         33.77         35.24         6.33 o                         
  10  -5   2        100.50        101.15         9.43 o                         
  11  -5   2         77.70         91.13         9.43 o                         
  12  -5   2         27.92         28.44         7.18 o                         
  13  -5   2         10.48         15.00         6.71 o                         
  14  -5   2         62.27         76.11        15.07 o                         
  15  -5   2         79.34         75.62        10.56 o                         
  16  -5   2         16.48         15.30         7.84 o                         
  17  -5   2          5.09         -3.03         8.17 o                         
 -20  -4   2         36.89         37.44        10.21 o                         
 -19  -4   2         42.03         48.49        12.94 o                         
 -18  -4   2         43.62         71.02        16.38 o                         
 -17  -4   2         39.35         38.97         8.58 o                         
 -16  -4   2         57.08         65.06         9.51 o                         
 -15  -4   2         34.24         44.18         8.42 o                         
 -14  -4   2          5.80          7.84         5.84 o                         
 -13  -4   2         28.98         32.69         7.04 o                         
 -12  -4   2         60.47         59.67         8.05 o                         
 -11  -4   2        260.88        251.39        13.61 o                         
 -10  -4   2        305.82        281.97        13.13 o                         
  -9  -4   2        442.39        427.90        15.05 o                         
  -8  -4   2          5.14         10.10         4.60 o                         
  -7  -4   2         23.48         16.50         7.43 o                         
  -6  -4   2         18.36         18.86         4.26 o                         
  -5  -4   2         90.86        104.69        10.30 o                         
  -4  -4   2        306.67        297.99         8.68 o                         
  -3  -4   2         30.64         30.41         3.00 o                         
  -2  -4   2        383.82        377.34         7.37 o                         
  -1  -4   2        127.16        116.57         4.76 o                         
   0  -4   2         37.42         31.05         2.74 o                         
   1  -4   2        427.74        444.67        12.11 o                         
   2  -4   2        669.17        667.43        11.47 o                         
   3  -4   2        566.64        577.87        10.58 o                         
   4  -4   2       1472.08       1424.80        26.84 o                         
   5  -4   2        104.30        112.19         7.15 o                         
   6  -4   2         34.45         39.16         5.23 o                         
   7  -4   2          2.34          5.18         4.23 o                         
   8  -4   2          4.90         -2.91         3.99 o                         
   9  -4   2         63.54         55.71         7.07 o                         
  10  -4   2          3.39          4.84         4.86 o                         
  11  -4   2        277.98        283.42        13.68 o                         
  12  -4   2        128.25        129.83        10.83 o                         
  13  -4   2         77.22         71.35         9.52 o                         
  14  -4   2         23.53         29.21         7.37 o                         
  15  -4   2         43.07         35.66         7.96 o                         
  16  -4   2         73.25         81.40        10.67 o                         
  17  -4   2        140.72        135.70        13.14 o                         
  18  -4   2         34.40         27.12         8.64 o                         
  19  -4   2         26.38         10.16         8.18 o                         
 -22  -3   2        373.82        363.30        32.67 o                         
 -21  -3   2         39.60         40.29        11.47 o                         
 -20  -3   2         49.78         33.03         8.80 o                         
 -19  -3   2        230.36        202.00        15.32 o                         
 -18  -3   2         41.58         47.99         8.87 o                         
 -17  -3   2         83.15         72.93        13.29 o                         
 -16  -3   2          2.12          2.52         5.32 o                         
 -15  -3   2         28.98         33.90         8.66 o                         
 -14  -3   2         19.84          4.60         5.32 o                         
 -13  -3   2        407.40        397.54        15.84 o                         
 -12  -3   2        142.98        139.29         8.43 o                         
 -11  -3   2        116.14        115.46         6.35 o                         
 -10  -3   2        470.31        497.71        11.00 o                         
  -9  -3   2        474.45        494.11        10.37 o                         
  -8  -3   2        339.05        340.58        12.64 o                         
  -7  -3   2        364.30        363.31        12.11 o                         
  -6  -3   2       1109.05       1126.27        23.02 o                         
  -5  -3   2        307.78        307.99         8.32 o                         
  -4  -3   2         41.81         46.52         3.78 o                         
  -3  -3   2        198.70        175.09         4.69 o                         
  -2  -3   2        672.85        679.68         9.58 o                         
  -1  -3   2         17.03         24.24         1.84 o                         
   0  -3   2        206.57        180.48         6.19 o                         
   1  -3   2        172.17        166.23         7.92 o                         
   2  -3   2        380.41        393.44         6.72 o                         
   3  -3   2        204.21        197.30         7.65 o                         
   4  -3   2         17.44         20.45         3.00 o                         
   5  -3   2        299.41        322.53        10.37 o                         
   6  -3   2        390.75        394.23        12.18 o                         
   7  -3   2       2947.64       2854.75        40.73 o                         
   8  -3   2        368.58        366.65        10.50 o                         
   9  -3   2       1092.67       1137.90        18.30 o                         
  10  -3   2        248.91        267.58        24.39 o                         
  11  -3   2         63.03         62.62         6.04 o                         
  12  -3   2         18.99         17.35         5.60 o                         
  13  -3   2         81.16         71.63        13.03 o                         
  14  -3   2         30.25         30.45         6.82 o                         
  15  -3   2         33.79         29.30         7.12 o                         
  16  -3   2        191.35        194.08        13.82 o                         
  17  -3   2         54.29         62.82         9.39 o                         
  18  -3   2          0.34          7.16         8.21 o                         
  19  -3   2         27.16         26.31         8.43 o                         
  20  -3   2        136.26        119.43        13.25 o                         
  21  -3   2         11.52         15.54         9.76 o                         
 -23  -2   2         11.67          0.42        10.61 o                         
 -22  -2   2         72.07         53.57        11.32 o                         
 -21  -2   2         86.27         89.20        10.23 o                         
 -20  -2   2        155.76        161.40        11.92 o                         
 -19  -2   2         33.99         33.75         6.51 o                         
 -18  -2   2        320.31        326.80        14.36 o                         
 -17  -2   2         25.16         11.45         6.05 o                         
 -16  -2   2         23.49         24.82         5.85 o                         
 -15  -2   2         11.35          9.34         3.99 o                         
 -14  -2   2         64.48         77.41         5.96 o                         
 -13  -2   2         94.07         86.22         5.96 o                         
 -12  -2   2        210.02        193.12        10.94 o                         
 -11  -2   2        158.14        160.59         6.96 o                         
 -10  -2   2        216.07        202.33         6.93 o                         
  -9  -2   2        726.67        723.40        12.52 o                         
  -8  -2   2        597.68        600.97         9.82 o                         
  -7  -2   2       1686.82       1749.71        23.59 o                         
  -6  -2   2       1862.48       1954.58        35.21 o                         
  -5  -2   2        444.73        455.96         7.04 o                         
  -4  -2   2        746.30        790.69         9.98 o                         
  -3  -2   2       4062.98       4224.52        44.87 o                         
  -2  -2   2        155.75        159.49         3.97 o                         
  -1  -2   2        566.58        561.95        10.99 o                         
   0  -2   2        377.96        380.01         5.76 o                         
   1  -2   2       2505.61       2538.64        27.54 o                         
   2  -2   2        198.37        192.57         4.83 o                         
   3  -2   2         90.43         86.75         4.03 o                         
   4  -2   2        290.77        297.25         5.63 o                         
   5  -2   2       2045.83       2089.83        24.12 o                         
   6  -2   2       3240.77       3232.50        34.95 o                         
   7  -2   2          5.12          5.01         2.12 o                         
   8  -2   2        374.60        383.59         8.41 o                         
   9  -2   2        117.44        117.22         5.42 o                         
  10  -2   2        388.15        376.72         9.20 o                         
  11  -2   2        116.72        118.70         6.20 o                         
  12  -2   2         24.71         26.92         3.98 o                         
  13  -2   2         38.72         43.23         4.92 o                         
  14  -2   2         55.58         70.47         7.76 o                         
  15  -2   2         30.44         19.12         4.71 o                         
  16  -2   2        109.26        100.44         8.76 o                         
  17  -2   2          5.54         -3.88         5.97 o                         
  18  -2   2         83.65         91.50         9.18 o                         
  19  -2   2         97.34        109.81        10.40 o                         
  20  -2   2        178.46        180.82        12.71 o                         
  21  -2   2        105.00        113.70        19.43 o                         
  22  -2   2         23.44         28.94        12.67 o                         
 -24  -1   2         26.21          9.14         8.62 o                         
 -23  -1   2         33.75         46.74         8.36 o                         
 -22  -1   2         38.78         37.64         6.74 o                         
 -21  -1   2        124.49        132.85         9.31 o                         
 -20  -1   2        116.51        123.27        10.31 o                         
 -19  -1   2        413.09        455.53        17.10 o                         
 -18  -1   2         46.41         52.13         6.70 o                         
 -17  -1   2        155.76        159.68         9.25 o                         
 -16  -1   2        275.60        273.90        11.00 o                         
 -15  -1   2         54.06         46.01         5.56 o                         
 -14  -1   2        128.88        134.13         7.71 o                         
 -13  -1   2        164.68        150.51         7.56 o                         
 -12  -1   2         10.32         11.98         3.55 o                         
 -11  -1   2         83.30         78.28         5.29 o                         
 -10  -1   2        476.57        463.92        10.53 o                         
  -9  -1   2         68.39         64.89         4.37 o                         
  -8  -1   2        193.21        186.28         6.29 o                         
  -7  -1   2       3897.29       3957.40        46.33 o                         
  -6  -1   2       2641.29       2682.93        32.28 o                         
  -5  -1   2        294.76        295.26         6.55 o                         
  -4  -1   2       1779.56       1715.96        19.19 o                         
  -3  -1   2       3400.09       3396.72        30.75 o                         
  -2  -1   2       2181.87       2122.21        22.70 o                         
  -1  -1   2       3878.24       3729.74        39.81 o                         
   0  -1   2        313.35        347.15         5.00 o                         
   1  -1   2        928.83        967.02        11.24 o                         
   2  -1   2       3301.78       3316.13        31.28 o                         
   3  -1   2       3552.36       3623.93        37.20 o                         
   4  -1   2       1183.35       1248.22        18.10 o                         
   5  -1   2        855.32        811.04        12.13 o                         
   6  -1   2       1414.48       1465.49        25.28 o                         
   7  -1   2        937.25        951.49        14.76 o                         
   8  -1   2        182.54        192.25         7.86 o                         
   9  -1   2        141.72        132.28         7.93 o                         
  10  -1   2        459.27        408.47         9.23 o                         
  11  -1   2         71.09         70.81         4.82 o                         
  12  -1   2         90.64         90.53         5.56 o                         
  13  -1   2        548.39        561.35        12.24 o                         
  14  -1   2         61.33         49.72         5.46 o                         
  15  -1   2         24.37         11.10         4.99 o                         
  16  -1   2        394.27        383.68        18.10 o                         
  17  -1   2         77.75         76.18         7.24 o                         
  18  -1   2         99.68         89.42         7.90 o                         
  19  -1   2         41.27         42.80         7.96 o                         
  20  -1   2        101.63         93.80         8.84 o                         
  21  -1   2         63.93         56.65         8.03 o                         
  22  -1   2         51.51         47.17         9.35 o                         
  23  -1   2         32.32         27.23         8.95 o                         
 -24   0   2          5.91          8.79         7.43 o                         
 -23   0   2         24.75         35.18         8.52 o                         
 -22   0   2         35.99         24.60         6.54 o                         
 -21   0   2        114.98         95.43         9.04 o                         
 -20   0   2         58.18         65.42         7.78 o                         
 -19   0   2         69.87         62.80         7.99 o                         
 -18   0   2         84.32         79.05         7.61 o                         
 -17   0   2        386.20        391.95        13.25 o                         
 -16   0   2        363.53        330.49        12.11 o                         
 -15   0   2        441.32        442.44        12.77 o                         
 -14   0   2        168.77        168.56         8.56 o                         
 -13   0   2          4.76          1.15         3.49 o                         
 -12   0   2        106.20         98.64         5.46 o                         
 -11   0   2       1234.50       1229.47        16.72 o                         
 -10   0   2       2652.02       2715.68        30.01 o                         
  -9   0   2       1029.22        964.42        13.22 o                         
  -8   0   2        459.59        444.39         8.69 o                         
  -7   0   2        333.11        321.10         6.69 o                         
  -6   0   2        262.89        268.59         6.06 o                         
  -5   0   2         84.21         93.42         4.84 o                         
  -4   0   2        245.95        216.28         3.75 o                         
  -3   0   2        527.93        521.27         7.17 o                         
  -2   0   2       4771.46       4402.64        34.74 o                         
  -1   0   2        219.93        192.13         6.41 o                         
   0   0   2        172.45        155.13         4.80 o                         
   1   0   2         51.08         44.40         2.16 o                         
   2   0   2       2368.61       2403.47        25.50 o                         
   3   0   2        943.38        924.63        11.36 o                         
   4   0   2        836.14        935.34         9.69 o                         
   5   0   2        657.20        671.38         8.49 o                         
   6   0   2        150.05        155.13         4.14 o                         
   7   0   2        139.84        171.31         5.09 o                         
   8   0   2        611.14        611.88         9.68 o                         
   9   0   2       1300.23       1281.24        16.50 o                         
  10   0   2       1345.70       1391.39        19.44 o                         
  11   0   2          0.18          2.91         2.43 o                         
  12   0   2         66.77         66.28         4.61 o                         
  13   0   2        190.10        185.63         7.85 o                         
  14   0   2        378.95        376.99        10.68 o                         
  15   0   2        517.28        494.93        18.20 o                         
  16   0   2        135.84        149.76         8.37 o                         
  17   0   2        828.91        847.26        17.69 o                         
  18   0   2         18.75         17.21         5.14 o                         
  19   0   2        180.72        178.56        10.97 o                         
  20   0   2         28.76         22.15         6.37 o                         
  21   0   2          2.79          5.00         6.21 o                         
  22   0   2         64.13         48.22        10.25 o                         
  23   0   2         11.82          1.97         8.30 o                         
 -24   1   2         25.60         30.12         8.70 o                         
 -23   1   2         36.08         35.30         8.43 o                         
 -22   1   2         36.79         52.31        12.60 o                         
 -21   1   2        128.60        128.06        12.93 o                         
 -20   1   2        113.62        119.26        12.61 o                         
 -19   1   2        414.74        406.12        18.08 o                         
 -18   1   2         49.78         50.28         6.78 o                         
 -17   1   2        155.21        159.87         9.55 o                         
 -16   1   2        271.32        275.19        11.61 o                         
 -15   1   2         51.87         40.95         5.81 o                         
 -14   1   2        133.05        131.91         6.97 o                         
 -13   1   2        160.36        146.90         6.36 o                         
 -12   1   2         11.97          9.01         2.91 o                         
 -11   1   2         85.56         89.30         4.03 o                         
 -10   1   2        484.22        456.85         7.59 o                         
  -9   1   2         62.97         55.67         3.01 o                         
  -8   1   2        191.30        178.37         4.40 o                         
  -7   1   2       3917.92       4058.37        35.99 o                         
  -6   1   2       2635.33       2665.68        24.29 o                         
  -5   1   2        304.94        288.47         4.57 o                         
  -4   1   2       1763.62       1674.81        15.40 o                         
  -3   1   2       3420.13       3385.95        28.70 o                         
  -2   1   2       2161.84       2090.89        18.26 o                         
  -1   1   2       3886.30       3680.86        30.29 o                         
   0   1   2        310.98        340.65         4.06 o                         
   1   1   2        938.88        962.77        10.92 o                         
   2   1   2       3264.08       3230.38        27.43 o                         
   3   1   2       3569.70       3525.27        32.21 o                         
   4   1   2       1205.97       1241.69        13.00 o                         
   5   1   2        854.98        816.16         9.14 o                         
   6   1   2       1404.25       1444.65        14.66 o                         
   7   1   2        953.12        946.33        10.97 o                         
   8   1   2        191.03        211.06         4.89 o                         
   9   1   2        138.57        132.31         4.34 o                         
  10   1   2        449.73        411.95         7.34 o                         
  11   1   2         73.25         74.70         4.43 o                         
  12   1   2         96.71         90.21         5.17 o                         
  13   1   2        544.64        539.10        11.09 o                         
  14   1   2         62.09         49.10         5.69 o                         
  15   1   2         27.66         21.03         4.53 o                         
  16   1   2        400.00        416.82        12.09 o                         
  17   1   2         74.72         88.47         7.07 o                         
  18   1   2         98.37        104.42         9.54 o                         
  19   1   2         40.66         43.87         7.62 o                         
  20   1   2         99.23        122.39        13.36 o                         
  21   1   2         66.19         70.90        10.58 o                         
  22   1   2         48.96         45.89        10.95 o                         
  23   1   2         32.45         38.05        10.56 o                         
 -23   2   2         11.67         21.26        12.10 o                         
 -22   2   2         72.46         69.04        11.79 o                         
 -21   2   2         86.37         80.10        10.97 o                         
 -20   2   2        157.27        154.03        13.43 o                         
 -19   2   2         32.65         41.61        11.96 o                         
 -18   2   2        320.34        336.77        17.05 o                         
 -17   2   2         24.51         31.16         7.63 o                         
 -16   2   2         24.05         22.01        10.39 o                         
 -15   2   2         10.98          0.94         5.57 o                         
 -14   2   2         70.32        102.48         6.89 o                         
 -13   2   2         93.03         84.62         6.18 o                         
 -12   2   2        214.72        201.27         7.33 o                         
 -11   2   2        155.25        146.39         5.19 o                         
 -10   2   2        218.07        212.48         5.37 o                         
  -9   2   2        726.65        704.62         9.49 o                         
  -8   2   2        583.24        588.55         8.12 o                         
  -7   2   2       1709.62       1730.51        17.15 o                         
  -6   2   2       1830.72       1944.08        18.37 o                         
  -5   2   2        462.06        478.11         7.24 o                         
  -4   2   2        751.16        789.98         9.15 o                         
  -3   2   2       4063.70       4177.34        78.61 o                         
  -2   2   2        156.70        157.09         5.87 o                         
  -1   2   2        572.00        566.55        11.61 o                         
   0   2   2        380.31        376.35         6.87 o                         
   1   2   2       2495.47       2501.95        35.95 o                         
   2   2   2        201.54        192.60         4.28 o                         
   3   2   2         90.82         85.77         2.63 o                         
   4   2   2        291.04        285.14         4.52 o                         
   5   2   2       2054.15       2087.66        20.66 o                         
   6   2   2       3214.87       3174.44        28.62 o                         
   7   2   2          5.96          3.60         1.64 o                         
   8   2   2        389.54        400.38         6.69 o                         
   9   2   2        117.22        129.94         4.40 o                         
  10   2   2        388.52        371.94         7.15 o                         
  11   2   2        117.64        114.50         5.38 o                         
  12   2   2         29.27         21.86         3.81 o                         
  13   2   2         38.82         38.93         4.98 o                         
  14   2   2         57.81         60.35         5.91 o                         
  15   2   2         30.71         39.84         7.43 o                         
  16   2   2        108.79        114.18        10.97 o                         
  17   2   2          5.71         -2.36         5.19 o                         
  18   2   2         81.21         58.28         7.86 o                         
  19   2   2         97.48         99.30         9.78 o                         
  20   2   2        178.89        159.38        14.26 o                         
  21   2   2        103.11        123.77        20.06 o                         
  22   2   2         24.44         13.18        11.53 o                         
 -22   3   2        369.43        414.69        22.66 o                         
 -21   3   2         39.63         30.86         9.08 o                         
 -20   3   2         50.69         63.10        10.33 o                         
 -19   3   2        231.97        282.43        17.36 o                         
 -18   3   2         40.37         30.74         8.66 o                         
 -17   3   2         83.61         99.67        10.48 o                         
 -16   3   2          2.54         11.73         8.19 o                         
 -15   3   2         30.45         28.77         5.17 o                         
 -14   3   2         19.97         11.88         4.37 o                         
 -13   3   2        417.28        391.23        14.34 o                         
 -12   3   2        139.19        139.24         7.61 o                         
 -11   3   2        122.34        109.92         6.67 o                         
 -10   3   2        465.79        507.30         9.44 o                         
  -9   3   2        470.88        468.73         8.62 o                         
  -8   3   2        340.49        330.20         6.80 o                         
  -7   3   2        353.09        355.62         6.59 o                         
  -6   3   2       1105.34       1139.19        14.64 o                         
  -5   3   2        303.68        293.98         6.22 o                         
  -4   3   2         38.68         36.18         1.73 o                         
  -3   3   2        198.30        176.27         8.93 o                         
  -2   3   2        666.42        656.72        14.08 o                         
  -1   3   2         18.08         28.65         2.81 o                         
   0   3   2        219.36        198.22         8.55 o                         
   1   3   2        167.92        163.12         4.60 o                         
   2   3   2        375.00        374.56         8.12 o                         
   3   3   2        211.25        214.39         7.21 o                         
   4   3   2         15.15         12.49         1.67 o                         
   5   3   2        300.70        308.53         5.97 o                         
   6   3   2        384.02        379.27         7.24 o                         
   7   3   2       2971.77       2986.72        31.48 o                         
   8   3   2        363.00        357.94         7.34 o                         
   9   3   2       1088.51       1118.02        15.63 o                         
  10   3   2        246.94        261.84         6.96 o                         
  11   3   2         59.65         70.38         5.43 o                         
  12   3   2         17.38         12.72         3.89 o                         
  13   3   2         79.41         82.13         6.37 o                         
  14   3   2         29.77         27.29         4.87 o                         
  15   3   2         36.21         24.99         5.46 o                         
  16   3   2        190.75        199.96        11.73 o                         
  17   3   2         53.71         54.77         7.68 o                         
  18   3   2          0.15         -5.92         6.64 o                         
  19   3   2         27.74         31.22         7.36 o                         
  20   3   2        138.63        141.60        11.95 o                         
  21   3   2         11.34          8.59        11.86 o                         
 -20   4   2         36.29         43.70        10.15 o                         
 -19   4   2         42.52         51.60        15.21 o                         
 -18   4   2         42.19         65.28        10.40 o                         
 -17   4   2         40.51         28.47         8.16 o                         
 -16   4   2         57.88         57.89         7.85 o                         
 -15   4   2         32.37         17.97         5.29 o                         
 -14   4   2          5.90          3.57         4.30 o                         
 -13   4   2         28.77         23.20         4.71 o                         
 -12   4   2         60.37         75.95         6.01 o                         
 -11   4   2        259.52        254.66         9.79 o                         
 -10   4   2        302.29        269.53         7.82 o                         
  -9   4   2        444.68        410.18         8.27 o                         
  -8   4   2          4.26          3.70         2.28 o                         
  -7   4   2         23.46         18.66         2.48 o                         
  -6   4   2         17.95         13.56         2.05 o                         
  -5   4   2         92.38         93.85         3.42 o                         
  -4   4   2        306.76        285.55        12.47 o                         
  -3   4   2         30.80         30.00         4.06 o                         
  -2   4   2        379.37        373.40         9.93 o                         
  -1   4   2        126.06        118.78         8.36 o                         
   0   4   2         36.65         32.69         4.75 o                         
   1   4   2        425.28        417.16        15.01 o                         
   2   4   2        673.92        690.84        15.45 o                         
   3   4   2        574.39        595.06        11.00 o                         
   4   4   2       1462.53       1406.26        29.59 o                         
   5   4   2        100.25         96.91         3.49 o                         
   6   4   2         35.81         39.79         2.81 o                         
   7   4   2          2.24          2.96         2.01 o                         
   8   4   2          4.86          2.73         2.22 o                         
   9   4   2         62.62         70.58         3.95 o                         
  10   4   2          2.96          1.96         2.75 o                         
  11   4   2        280.56        292.05         8.90 o                         
  12   4   2        130.62        132.90         7.13 o                         
  13   4   2         75.74         65.14         5.67 o                         
  14   4   2         23.22         16.09         4.68 o                         
  15   4   2         43.28         47.65         6.20 o                         
  16   4   2         72.72         68.99         8.29 o                         
  17   4   2        142.31        173.39        12.11 o                         
  18   4   2         32.75         34.29         7.95 o                         
  19   4   2         25.14         24.39         8.93 o                         
 -17   5   2         54.79         81.52        17.60 o                         
 -16   5   2         27.12         12.56         6.66 o                         
 -15   5   2         14.10          5.81         6.03 o                         
 -14   5   2         14.00         16.51         6.31 o                         
 -13   5   2         21.53         16.29         5.94 o                         
 -12   5   2          7.30          7.91         5.14 o                         
 -11   5   2         21.00         22.46         7.60 o                         
 -10   5   2        140.51        144.44        10.61 o                         
  -9   5   2         79.65         81.02         5.74 o                         
  -8   5   2         56.37         56.48         4.77 o                         
  -7   5   2         47.38         44.85         4.02 o                         
  -6   5   2        141.30        144.51         5.56 o                         
  -5   5   2         92.42         90.92         4.19 o                         
  -4   5   2         12.17         14.15         2.09 o                         
   3   5   2         39.00         43.77         4.42 o                         
   4   5   2         64.04         60.84         3.35 o                         
   5   5   2        309.36        302.85         8.85 o                         
   6   5   2         45.24         48.43         4.02 o                         
   7   5   2        175.67        177.97         6.83 o                         
   8   5   2        127.53        126.85         6.55 o                         
   9   5   2         33.99         30.72         5.11 o                         
  10   5   2        102.06         93.84         9.47 o                         
  11   5   2         76.29         92.00         8.31 o                         
  12   5   2         26.91         20.30         6.06 o                         
  13   5   2         10.89          9.25         5.73 o                         
  14   5   2         62.56         56.21         7.27 o                         
  15   5   2         75.61         76.08         8.30 o                         
  16   5   2         17.95         -5.79         8.84 o                         
  17   5   2          5.55          6.04        14.73 o                         
 -14   6   2        169.16        197.27        23.57 o                         
 -13   6   2         12.07         15.55         8.32 o                         
 -12   6   2         10.46          4.85         9.12 o                         
 -11   6   2         14.12         11.57        14.73 o                         
 -10   6   2          2.96         -0.44         5.19 o                         
  -9   6   2         24.83         14.33        10.55 o                         
  -8   6   2         31.84         30.95         4.26 o                         
  -7   6   2         75.79         79.29         5.20 o                         
  -6   6   2         36.37         33.11         3.70 o                         
  -5   6   2         82.21         90.45         4.62 o                         
  -4   6   2         19.01         14.86         2.58 o                         
   2   6   2         28.29         29.08         5.51 o                         
   3   6   2         59.05         52.29         3.80 o                         
   4   6   2         41.48         38.37         3.26 o                         
   5   6   2         65.20         55.98         4.36 o                         
   6   6   2         54.30         52.86         4.35 o                         
   7   6   2        171.86        176.00         7.42 o                         
   8   6   2        254.51        270.03        11.52 o                         
   9   6   2         24.05         16.95         6.20 o                         
  10   6   2         10.79         15.45         6.45 o                         
  11   6   2          4.80         14.18         6.85 o                         
  12   6   2         32.22         21.39         7.92 o                         
  13   6   2         27.66         17.01         8.06 o                         
  -7   7   2         67.08         61.24         5.20 o                         
  -6   7   2         39.83         32.59         4.10 o                         
  -5   7   2         16.41         15.06         3.25 o                         
  -4   7   2         98.19         85.98         6.20 o                         
  -3   7   2         12.95         12.73         4.56 o                         
   2   7   2         19.00         17.10         5.51 o                         
   3   7   2         21.06         23.37         3.47 o                         
   4   7   2        192.74        190.00         8.33 o                         
   5   7   2         30.25         26.39         3.66 o                         
   6   7   2          0.82          0.24         3.22 o                         
  -6  -7   3        115.74        101.30        23.19 o                         
  -5  -7   3        140.14        143.11        26.42 o                         
  -4  -7   3          0.40         -3.80        13.49 o                         
  -3  -7   3         19.82         20.15        14.82 o                         
  -2  -7   3          1.67         -0.71         8.26 o                         
  -1  -7   3         69.67         81.55        14.06 o                         
   0  -7   3         17.83         24.09        12.54 o                         
   1  -7   3         47.48         33.83        15.77 o                         
   2  -7   3         10.08         13.30        12.54 o                         
   3  -7   3         83.44        105.48        22.43 o                         
   4  -7   3         70.49         44.47        17.48 o                         
   5  -7   3        163.47        185.68        29.65 o                         
 -14  -6   3        155.47        167.83        15.31 o                         
 -13  -6   3        151.39        185.52        13.54 o                         
 -12  -6   3         14.41         11.51         6.68 o                         
 -11  -6   3         52.05         56.37         9.07 o                         
 -10  -6   3         59.37         67.27         8.09 o                         
  -9  -6   3        121.08        135.23         9.76 o                         
  -8  -6   3        140.20        150.99         9.32 o                         
  -7  -6   3         76.56         93.13        21.67 o                         
  -6  -6   3         80.47         61.77        18.24 o                         
  -5  -6   3         24.50         14.06        13.30 o                         
  -4  -6   3         37.76         52.26        17.29 o                         
  -3  -6   3        273.27        256.26        30.98 o                         
  -2  -6   3         68.00         86.52        12.82 o                         
  -1  -6   3         64.43         51.89        10.86 o                         
   0  -6   3         18.88          0.32         8.17 o                         
   1  -6   3         14.39         15.74         8.45 o                         
   2  -6   3         17.60         23.38         9.30 o                         
   3  -6   3          0.27         -8.17         9.69 o                         
   4  -6   3        114.86        144.63        23.95 o                         
   5  -6   3        141.93        163.63        25.47 o                         
   6  -6   3         60.92         69.35        10.64 o                         
   7  -6   3         80.10         79.65        10.00 o                         
   8  -6   3        161.56        173.29        10.93 o                         
   9  -6   3          7.49          1.28         5.36 o                         
  10  -6   3         69.76         90.07         9.49 o                         
  11  -6   3         43.12         46.04         8.42 o                         
  12  -6   3         24.77         34.92         7.94 o                         
 -17  -5   3        304.57        305.73        18.86 o                         
 -16  -5   3         94.72        109.18        14.27 o                         
 -15  -5   3         51.13         57.79         9.26 o                         
 -14  -5   3          3.65          2.99         5.75 o                         
 -13  -5   3         19.44         21.75        12.79 o                         
 -12  -5   3         50.68         85.10         9.18 o                         
 -11  -5   3         24.20         18.54         6.07 o                         
 -10  -5   3         26.25         40.73         6.95 o                         
  -9  -5   3          3.65          3.46         4.93 o                         
  -8  -5   3         55.29         57.69         6.79 o                         
  -7  -5   3         76.07         93.48         7.55 o                         
  -6  -5   3         90.20        104.49         7.39 o                         
  -5  -5   3         51.74         57.48         5.38 o                         
  -4  -5   3        234.06        235.40        10.48 o                         
  -3  -5   3        213.77        222.74        17.74 o                         
  -2  -5   3        133.74        132.97        16.01 o                         
  -1  -5   3        171.73        156.07        14.83 o                         
   0  -5   3        681.16        663.80        26.60 o                         
   1  -5   3        777.91        814.16        32.29 o                         
   2  -5   3        110.56        119.56         7.59 o                         
   3  -5   3         28.22         35.21         3.97 o                         
   4  -5   3          9.78         14.04         4.04 o                         
   5  -5   3        210.31        218.30         9.74 o                         
   6  -5   3         29.25         34.82         8.25 o                         
   7  -5   3         45.54         42.16         6.17 o                         
   8  -5   3         63.60         68.91        10.90 o                         
   9  -5   3          3.76         -4.74         4.74 o                         
  10  -5   3         76.19         86.37         9.19 o                         
  11  -5   3         78.96         88.33        15.64 o                         
  12  -5   3          0.65         -3.63         5.39 o                         
  13  -5   3        112.48        121.28        11.49 o                         
  14  -5   3          8.62         13.27         7.11 o                         
  15  -5   3        182.55        172.71        14.27 o                         
  16  -5   3         77.66        102.87        24.47 o                         
 -20  -4   3        106.77        113.25        13.39 o                         
 -19  -4   3         25.73         26.32         8.37 o                         
 -18  -4   3          3.87          5.40         6.65 o                         
 -17  -4   3         39.10         47.65         8.80 o                         
 -16  -4   3          6.15         10.95         6.63 o                         
 -15  -4   3         15.57         19.08         7.08 o                         
 -14  -4   3          8.45         10.48         6.17 o                         
 -13  -4   3         31.63         29.61         7.15 o                         
 -12  -4   3        287.95        307.55        14.62 o                         
 -11  -4   3        174.01        181.55        11.80 o                         
 -10  -4   3        391.08        412.75        15.29 o                         
  -9  -4   3        142.65        127.49         9.40 o                         
  -8  -4   3        289.26        273.06        16.92 o                         
  -7  -4   3        337.56        329.75        12.02 o                         
  -6  -4   3        311.75        308.31        11.13 o                         
  -5  -4   3        183.81        168.02        11.24 o                         
  -4  -4   3         12.09          9.61         3.18 o                         
  -3  -4   3        113.79        108.89         4.63 o                         
  -2  -4   3        240.94        245.51         6.01 o                         
  -1  -4   3         39.48         40.56         3.47 o                         
   0  -4   3        212.89        211.14         6.47 o                         
   1  -4   3        865.44        855.99        17.45 o                         
   2  -4   3        365.59        385.69         8.23 o                         
   3  -4   3       1236.58       1267.85        21.94 o                         
   4  -4   3       2151.75       2122.51        40.22 o                         
   5  -4   3        497.21        526.24        14.54 o                         
   6  -4   3        156.51        158.47         9.08 o                         
   7  -4   3        120.59        127.61         8.94 o                         
   8  -4   3        126.94        136.53         9.48 o                         
   9  -4   3         47.09         42.09         6.64 o                         
  10  -4   3          7.15         -3.78         4.61 o                         
  11  -4   3         99.20        105.11         9.73 o                         
  12  -4   3         55.65         70.44         8.67 o                         
  13  -4   3        465.48        479.93        18.53 o                         
  14  -4   3         60.23         69.61         9.38 o                         
  15  -4   3         15.78         16.88         7.18 o                         
  16  -4   3        135.61        125.66        12.43 o                         
  17  -4   3          4.70          7.46         7.01 o                         
  18  -4   3         26.39         30.92         8.95 o                         
  19  -4   3         21.20          7.43         8.47 o                         
 -22  -3   3          7.53         10.64         8.52 o                         
 -21  -3   3         68.33         75.19        12.21 o                         
 -20  -3   3         95.95         95.66        11.89 o                         
 -19  -3   3         47.40         44.55         8.79 o                         
 -18  -3   3         51.46         32.87         8.21 o                         
 -17  -3   3         44.31         44.80         8.23 o                         
 -16  -3   3        231.47        217.96        14.37 o                         
 -15  -3   3         34.08         36.85         7.06 o                         
 -14  -3   3        193.05        197.55        12.94 o                         
 -13  -3   3        494.55        500.98        17.92 o                         
 -12  -3   3        121.90        127.21        13.42 o                         
 -11  -3   3        119.54        155.60         7.19 o                         
 -10  -3   3        181.86        178.47         7.68 o                         
  -9  -3   3        421.10        391.66         9.18 o                         
  -8  -3   3        327.42        310.09         8.05 o                         
  -7  -3   3        330.64        331.27        12.36 o                         
  -6  -3   3        418.32        397.16        12.17 o                         
  -5  -3   3        235.97        207.23        10.20 o                         
  -4  -3   3        437.44        460.94         7.61 o                         
  -3  -3   3        489.76        515.39         9.13 o                         
  -2  -3   3       1522.92       1591.27        21.08 o                         
  -1  -3   3       1905.57       1957.95        22.72 o                         
   0  -3   3         74.87         81.61         3.60 o                         
   1  -3   3         63.27         60.86         4.02 o                         
   2  -3   3       1787.82       1768.32        22.46 o                         
   3  -3   3        302.12        303.13         7.22 o                         
   4  -3   3       1438.22       1440.17        26.76 o                         
   5  -3   3          6.46         -0.52         4.42 o                         
   6  -3   3         64.19         67.44         4.42 o                         
   7  -3   3        543.82        516.79        10.13 o                         
   8  -3   3        531.71        510.15        10.69 o                         
   9  -3   3        659.58        658.57        24.33 o                         
  10  -3   3        122.24        124.19        12.18 o                         
  11  -3   3         67.61         85.62         6.94 o                         
  12  -3   3        326.52        317.73        14.28 o                         
  13  -3   3        175.98        176.50        12.40 o                         
  14  -3   3         58.36         57.40         8.26 o                         
  15  -3   3        132.02        142.68        12.03 o                         
  16  -3   3         48.57         48.72         8.61 o                         
  17  -3   3        243.65        229.92        15.84 o                         
  18  -3   3         41.79         15.67         7.27 o                         
  19  -3   3         12.92          4.29         7.37 o                         
  20  -3   3         41.20         45.73        10.18 o                         
  21  -3   3         27.35         24.83         9.05 o                         
 -23  -2   3        128.55        115.18        32.12 o                         
 -22  -2   3        209.71        201.51        16.60 o                         
 -21  -2   3        113.68        127.87        10.08 o                         
 -20  -2   3        193.53        203.27        20.84 o                         
 -19  -2   3         79.11         80.49        11.47 o                         
 -18  -2   3         14.23          7.62         5.27 o                         
 -17  -2   3        181.37        192.40        12.67 o                         
 -16  -2   3         67.72         69.93         6.38 o                         
 -15  -2   3        298.88        313.35        10.77 o                         
 -14  -2   3         41.42         33.00         4.72 o                         
 -13  -2   3        194.48        206.54         8.43 o                         
 -12  -2   3         98.41         87.05         6.58 o                         
 -11  -2   3        184.65        187.61         7.28 o                         
 -10  -2   3         30.97         27.30         3.44 o                         
  -9  -2   3        473.71        439.77        10.48 o                         
  -8  -2   3        357.78        359.15         8.66 o                         
  -7  -2   3        663.74        697.87        12.10 o                         
  -6  -2   3        139.95        144.10         5.23 o                         
  -5  -2   3       1636.88       1742.13        20.51 o                         
  -4  -2   3        331.99        333.35         5.95 o                         
  -3  -2   3          6.27          3.61         2.41 o                         
  -2  -2   3       2451.63       2474.29        30.26 o                         
  -1  -2   3        434.97        455.62         7.15 o                         
   0  -2   3       1603.33       1719.63        21.76 o                         
   1  -2   3        372.37        388.23         7.19 o                         
   2  -2   3         94.89         89.78         3.57 o                         
   3  -2   3        111.86        130.47         4.11 o                         
   4  -2   3         30.73         36.35         2.40 o                         
   5  -2   3       1381.56       1387.77        19.12 o                         
   6  -2   3       3245.22       3260.88        38.38 o                         
   7  -2   3        206.00        205.49         7.52 o                         
   8  -2   3        321.38        345.39         8.04 o                         
   9  -2   3        658.00        685.22        12.84 o                         
  10  -2   3         25.49         33.70         4.55 o                         
  11  -2   3        432.94        437.01        10.65 o                         
  12  -2   3          7.76          5.68         3.41 o                         
  13  -2   3        599.29        577.83        13.43 o                         
  14  -2   3          0.46          3.88         4.15 o                         
  15  -2   3         41.53         40.51         5.72 o                         
  16  -2   3         12.49          6.19         5.20 o                         
  17  -2   3          7.42         -1.40         5.16 o                         
  18  -2   3         65.78         69.39         8.64 o                         
  19  -2   3        163.42        182.05        12.65 o                         
  20  -2   3         73.05         74.42        10.37 o                         
  21  -2   3          2.41          5.91         8.59 o                         
  22  -2   3         14.52         19.94        11.09 o                         
 -24  -1   3         14.98          4.45         7.46 o                         
 -23  -1   3        136.96        156.69        10.62 o                         
 -22  -1   3         41.94         37.94         6.80 o                         
 -21  -1   3         93.37        109.99         8.51 o                         
 -20  -1   3         22.30         17.34         5.92 o                         
 -19  -1   3        164.37        157.81         9.91 o                         
 -18  -1   3         99.20         93.84         7.88 o                         
 -17  -1   3         32.64         32.53         5.74 o                         
 -16  -1   3        230.13        236.47        10.69 o                         
 -15  -1   3          1.74          2.02         4.00 o                         
 -14  -1   3        872.91        892.82        17.78 o                         
 -13  -1   3        334.51        324.28        10.18 o                         
 -12  -1   3        142.59        133.84         6.94 o                         
 -11  -1   3        592.92        560.41        12.29 o                         
 -10  -1   3        119.17        123.39         6.03 o                         
  -9  -1   3         35.27         38.99         3.75 o                         
  -8  -1   3         42.67         44.20         3.89 o                         
  -7  -1   3        292.19        322.63         7.61 o                         
  -6  -1   3         41.37         40.04         3.60 o                         
  -5  -1   3        132.09        136.11         4.73 o                         
  -4  -1   3         72.19         78.23         3.31 o                         
  -3  -1   3        206.45        222.62         4.89 o                         
  -2  -1   3       1451.93       1500.93        15.72 o                         
  -1  -1   3       4447.91       4652.90        44.31 o                         
   0  -1   3        124.51        122.49         3.13 o                         
   1  -1   3        591.88        603.98         7.27 o                         
   2  -1   3       5981.42       5999.20        60.02 o                         
   3  -1   3       2430.52       2491.90        29.10 o                         
   4  -1   3        552.31        544.33         9.06 o                         
   5  -1   3        356.27        372.30         7.60 o                         
   6  -1   3          5.37          4.99         2.61 o                         
   7  -1   3        190.03        187.37         6.29 o                         
   8  -1   3        115.61        113.31         5.49 o                         
   9  -1   3        107.85         91.60         6.02 o                         
  10  -1   3        372.65        367.84         9.75 o                         
  11  -1   3        136.97        141.06         7.24 o                         
  12  -1   3       1819.92       1829.09        27.62 o                         
  13  -1   3        191.51        187.33         8.86 o                         
  14  -1   3        474.39        479.31        17.24 o                         
  15  -1   3        520.50        537.74        14.74 o                         
  16  -1   3         20.80         17.00         6.47 o                         
  17  -1   3         79.95         89.52         7.70 o                         
  18  -1   3        105.00        116.22        13.08 o                         
  19  -1   3         56.55         50.37         7.08 o                         
  20  -1   3         18.93          9.61         5.99 o                         
  21  -1   3         34.40         25.76         6.84 o                         
  22  -1   3          0.54          3.00         7.40 o                         
  23  -1   3         13.69         10.43         8.34 o                         
 -24   0   3         40.58         29.99         8.59 o                         
 -23   0   3         25.95         18.31         9.02 o                         
 -22   0   3         48.37         40.20        11.30 o                         
 -21   0   3          2.40         -1.87         5.70 o                         
 -20   0   3         13.46         15.90         5.93 o                         
 -19   0   3         28.32         30.49         6.25 o                         
 -18   0   3        168.71        170.52        13.97 o                         
 -17   0   3         18.05         16.08         5.25 o                         
 -16   0   3        135.66        124.94         8.27 o                         
 -15   0   3         80.08         77.38         6.62 o                         
 -14   0   3         25.66         18.40         5.17 o                         
 -13   0   3          0.39         -1.18         4.11 o                         
 -12   0   3        651.27        641.00        12.36 o                         
 -11   0   3         63.10         60.09         3.91 o                         
 -10   0   3       2738.05       2754.44        30.35 o                         
  -9   0   3        593.34        628.88        10.07 o                         
  -8   0   3         66.90         86.41         3.81 o                         
  -7   0   3         94.36         81.00         3.82 o                         
  -6   0   3         55.93         58.73         2.99 o                         
  -5   0   3       1422.87       1475.28        16.37 o                         
  -4   0   3         20.40         14.11         1.61 o                         
  -3   0   3        169.75        142.30         3.29 o                         
  -2   0   3        335.81        311.34         5.35 o                         
  -1   0   3       9187.74       8809.25        82.73 o                         
   0   0   3        186.95        164.99         3.76 o                         
   1   0   3       4996.65       4736.21        48.60 o                         
   2   0   3         99.89         92.75         2.96 o                         
   3   0   3       2507.02       2427.72        22.91 o                         
   4   0   3        145.64        176.66         4.22 o                         
   5   0   3        234.97        231.65         5.12 o                         
   6   0   3         12.93         12.64         2.33 o                         
   7   0   3        449.16        413.64         8.03 o                         
   8   0   3        363.88        339.81         7.76 o                         
   9   0   3          2.41          0.31         2.22 o                         
  10   0   3        263.75        290.21         7.34 o                         
  11   0   3        176.88        166.97         6.38 o                         
  12   0   3        799.64        801.09        14.70 o                         
  13   0   3          6.93          5.84         3.59 o                         
  14   0   3        866.70        833.84        16.19 o                         
  15   0   3         15.48          6.43         4.17 o                         
  16   0   3       1142.93       1177.57        23.05 o                         
  17   0   3        225.09        214.75        11.13 o                         
  18   0   3        181.96        180.95        10.76 o                         
  19   0   3          2.90         -5.10         5.10 o                         
  20   0   3         10.41         11.03         5.82 o                         
  21   0   3         41.75         25.54         7.95 o                         
  22   0   3         42.35         45.53        10.43 o                         
  23   0   3          5.77         -0.32         7.91 o                         
 -24   1   3         14.97         -0.14         8.47 o                         
 -23   1   3        136.74        155.32        14.44 o                         
 -22   1   3         42.38         45.16         9.77 o                         
 -21   1   3         95.68        110.72        12.01 o                         
 -20   1   3         21.19         31.08         8.42 o                         
 -19   1   3        163.97        152.96        12.95 o                         
 -18   1   3         95.93         94.58        14.13 o                         
 -17   1   3         37.00         29.21         5.75 o                         
 -16   1   3        233.62        227.63        10.55 o                         
 -15   1   3          1.50         -3.95         3.95 o                         
 -14   1   3        884.57        922.88        17.43 o                         
 -13   1   3        335.06        344.54         8.79 o                         
 -12   1   3        144.93        154.20         6.16 o                         
 -11   1   3        590.78        566.92         9.05 o                         
 -10   1   3        125.08        122.68         4.35 o                         
  -9   1   3         30.96         29.27         2.57 o                         
  -8   1   3         46.33         49.32         2.75 o                         
  -7   1   3        278.91        293.88         5.28 o                         
  -6   1   3         45.60         46.07         2.36 o                         
  -5   1   3        138.93        144.94         3.42 o                         
  -4   1   3         63.33         64.72         2.90 o                         
  -3   1   3        200.99        210.29         3.77 o                         
  -2   1   3       1455.32       1466.75        13.27 o                         
  -1   1   3       4454.94       4455.31        37.07 o                         
   0   1   3        129.52        126.92         2.49 o                         
   1   1   3        582.45        596.67         6.75 o                         
   2   1   3       5996.48       5915.71        52.69 o                         
   3   1   3       2412.96       2415.98        22.99 o                         
   4   1   3        567.68        546.61         6.79 o                         
   5   1   3        369.53        388.42         5.45 o                         
   6   1   3          6.83          5.46         1.60 o                         
   7   1   3        178.88        169.24         4.11 o                         
   8   1   3        122.43        126.67         3.89 o                         
   9   1   3        111.47         97.67         3.70 o                         
  10   1   3        373.86        377.61         7.28 o                         
  11   1   3        134.77        135.97         5.46 o                         
  12   1   3       1838.93       1856.66        22.20 o                         
  13   1   3        194.27        171.87        10.93 o                         
  14   1   3        470.54        499.68        12.43 o                         
  15   1   3        519.40        516.93        13.02 o                         
  16   1   3         20.98         18.36         4.83 o                         
  17   1   3         78.56         84.03         7.87 o                         
  18   1   3        105.01         87.80        13.47 o                         
  19   1   3         54.00         45.47         9.12 o                         
  20   1   3         20.91         21.88         8.38 o                         
  21   1   3         32.38         34.98         9.20 o                         
  22   1   3          0.98         -6.67         7.54 o                         
  23   1   3         13.87          8.74         9.63 o                         
 -23   2   3        129.08        114.29        20.50 o                         
 -22   2   3        205.85        199.00        15.95 o                         
 -21   2   3        116.39        134.01        13.24 o                         
 -20   2   3        197.29        190.25        14.60 o                         
 -19   2   3         76.09         80.62        10.20 o                         
 -18   2   3         14.32         10.14         6.83 o                         
 -17   2   3        184.44        158.34        13.07 o                         
 -16   2   3         69.44         70.01        11.39 o                         
 -15   2   3        304.30        316.10        12.40 o                         
 -14   2   3         41.56         28.99         4.65 o                         
 -13   2   3        198.19        193.01         8.57 o                         
 -12   2   3         99.32         96.91         5.51 o                         
 -11   2   3        184.68        192.38         5.57 o                         
 -10   2   3         30.37         31.09         2.66 o                         
  -9   2   3        468.10        443.76         9.71 o                         
  -8   2   3        370.53        368.93         6.25 o                         
  -7   2   3        666.25        684.03         9.16 o                         
  -6   2   3        146.60        141.01         3.54 o                         
  -5   2   3       1631.53       1718.61        16.20 o                         
  -4   2   3        327.45        323.10         4.46 o                         
  -3   2   3          6.96          6.79         1.21 o                         
  -2   2   3       2430.06       2358.32        50.30 o                         
  -1   2   3        435.31        438.07         9.75 o                         
   0   2   3       1588.56       1663.79        26.90 o                         
   1   2   3        369.60        362.64         8.51 o                         
   2   2   3         94.96         83.91         2.59 o                         
   3   2   3        114.57        131.17         3.04 o                         
   4   2   3         34.85         40.64         2.02 o                         
   5   2   3       1388.80       1347.74        13.71 o                         
   6   2   3       3268.31       3233.98        29.52 o                         
   7   2   3        209.62        194.44         4.57 o                         
   8   2   3        321.01        331.59         7.94 o                         
   9   2   3        659.75        664.66         9.51 o                         
  10   2   3         26.80         22.79         2.82 o                         
  11   2   3        420.08        425.34        11.29 o                         
  12   2   3          8.18          8.69         3.46 o                         
  13   2   3        594.22        573.52        12.66 o                         
  14   2   3          0.52          0.45         3.89 o                         
  15   2   3         42.55         40.72         6.48 o                         
  16   2   3         13.16         11.22         6.83 o                         
  17   2   3          9.00         -3.31         5.24 o                         
  18   2   3         67.38         89.03        10.51 o                         
  19   2   3        167.57        163.60        13.73 o                         
  20   2   3         74.55         73.91        16.75 o                         
  21   2   3          2.17         -4.78         7.33 o                         
  22   2   3         14.67         19.16         9.16 o                         
 -22   3   3          8.42         14.23         8.61 o                         
 -21   3   3         64.54         63.91        10.69 o                         
 -20   3   3         96.73        100.80        14.44 o                         
 -19   3   3         45.16         48.36         9.34 o                         
 -18   3   3         50.99         43.43        11.40 o                         
 -17   3   3         44.59         59.59        14.23 o                         
 -16   3   3        234.59        239.23        14.67 o                         
 -15   3   3         33.79         31.92         5.44 o                         
 -14   3   3        193.87        196.32        11.42 o                         
 -13   3   3        489.86        465.85        12.41 o                         
 -12   3   3        126.57        127.89        10.00 o                         
 -11   3   3        115.52        138.94         6.20 o                         
 -10   3   3        182.67        172.13         5.89 o                         
  -9   3   3        414.80        404.60         8.27 o                         
  -8   3   3        322.67        302.44         6.50 o                         
  -7   3   3        339.84        352.68         6.64 o                         
  -6   3   3        408.15        396.91         6.62 o                         
  -5   3   3        242.06        236.41         4.63 o                         
  -4   3   3        442.51        455.65         8.73 o                         
  -3   3   3        488.36        517.80        14.29 o                         
  -2   3   3       1534.41       1627.03        31.09 o                         
  -1   3   3       1891.82       1927.41        35.53 o                         
   0   3   3         75.47         81.83         7.41 o                         
   1   3   3         67.61         64.54         4.43 o                         
   2   3   3       1778.54       1780.55        41.25 o                         
   3   3   3        302.89        304.13         7.47 o                         
   4   3   3       1434.45       1421.86        17.08 o                         
   5   3   3          7.24          4.60         1.78 o                         
   6   3   3         65.09         66.42         3.30 o                         
   7   3   3        528.64        505.39         8.10 o                         
   8   3   3        542.13        536.04         8.75 o                         
   9   3   3        643.61        643.17        10.17 o                         
  10   3   3        127.53        123.25         5.44 o                         
  11   3   3         71.12         72.54         6.98 o                         
  12   3   3        322.86        333.24        13.56 o                         
  13   3   3        175.56        178.17         8.04 o                         
  14   3   3         57.32         57.52         5.63 o                         
  15   3   3        134.31        125.25         9.42 o                         
  16   3   3         50.13         61.89        10.56 o                         
  17   3   3        242.39        250.33        13.83 o                         
  18   3   3         42.31         31.65         8.43 o                         
  19   3   3         13.40          8.67         8.98 o                         
  20   3   3         42.35         30.28        12.93 o                         
  21   3   3         26.71         11.48         8.63 o                         
 -20   4   3        105.04         99.10        12.42 o                         
 -19   4   3         23.71         25.97         8.52 o                         
 -18   4   3          3.67         -6.66         6.75 o                         
 -17   4   3         38.59         37.44        11.38 o                         
 -16   4   3          6.91          3.12         4.89 o                         
 -15   4   3         15.82         11.77         4.99 o                         
 -14   4   3          8.13          7.84         4.46 o                         
 -13   4   3         32.18         40.15         5.36 o                         
 -12   4   3        285.70        315.65        10.31 o                         
 -11   4   3        177.72        186.81         8.20 o                         
 -10   4   3        387.47        386.80         8.51 o                         
  -9   4   3        141.99        138.23         5.29 o                         
  -8   4   3        287.94        263.98         6.40 o                         
  -7   4   3        335.24        328.82         7.75 o                         
  -6   4   3        315.25        296.03         5.90 o                         
  -5   4   3        183.59        173.69         4.19 o                         
  -4   4   3         13.68         10.43         1.69 o                         
  -3   4   3        112.65        112.01         4.68 o                         
  -2   4   3        242.52        237.95         8.54 o                         
  -1   4   3         38.27         37.60         3.88 o                         
   0   4   3        214.55        192.71         7.20 o                         
   1   4   3        855.20        863.23        18.66 o                         
   2   4   3        357.57        360.90        12.43 o                         
   3   4   3       1227.81       1241.02        25.17 o                         
   4   4   3       2160.55       2132.51        26.91 o                         
   5   4   3        494.69        512.05         8.58 o                         
   6   4   3        153.65        154.86         5.10 o                         
   7   4   3        124.96        121.97         4.67 o                         
   8   4   3        127.55        137.22         4.96 o                         
   9   4   3         48.30         44.05         3.72 o                         
  10   4   3          8.46          7.33         3.32 o                         
  11   4   3         97.52        101.03         6.17 o                         
  12   4   3         55.62         58.18         5.50 o                         
  13   4   3        466.16        478.88        12.30 o                         
  14   4   3         56.79         61.99         5.95 o                         
  15   4   3         14.85         14.77         8.04 o                         
  16   4   3        136.29        133.52        12.10 o                         
  17   4   3          5.38          8.76         7.16 o                         
  18   4   3         26.09         31.25         8.89 o                         
  19   4   3         20.70         35.53         9.57 o                         
 -18   5   3         33.76        -15.20        15.20 o                         
 -17   5   3        302.50        348.21        19.21 o                         
 -16   5   3         94.66         90.18        10.75 o                         
 -15   5   3         51.10         44.44         8.00 o                         
 -14   5   3          2.67         -2.61         5.50 o                         
 -13   5   3         19.04         15.79         6.05 o                         
 -12   5   3         49.75         52.50         7.09 o                         
 -11   5   3         26.80         24.67         6.91 o                         
 -10   5   3         25.16         29.44         6.57 o                         
  -9   5   3          3.94          6.50         3.55 o                         
  -8   5   3         58.69         58.60         4.86 o                         
  -7   5   3         74.92         71.35         4.73 o                         
  -6   5   3         95.25         87.76         4.72 o                         
  -5   5   3         51.64         36.11         3.18 o                         
  -4   5   3        229.62        212.96        11.03 o                         
  -3   5   3        212.34        199.67        26.32 o                         
   2   5   3        110.48        102.71         8.84 o                         
   3   5   3         29.67         26.77         2.54 o                         
   4   5   3          9.71         10.24         2.42 o                         
   5   5   3        212.67        203.20         8.41 o                         
   6   5   3         27.41         25.03         5.02 o                         
   7   5   3         48.40         39.34         4.25 o                         
   8   5   3         64.34         69.33         5.87 o                         
   9   5   3          2.67          4.85         5.11 o                         
  10   5   3         76.14         73.57         7.44 o                         
  11   5   3         79.15         92.65        13.15 o                         
  12   5   3          0.28          0.21         4.96 o                         
  13   5   3        112.01        120.12         9.05 o                         
  14   5   3          9.73          3.46         5.44 o                         
  15   5   3        182.03        163.55        12.84 o                         
  16   5   3         78.84         82.96        23.28 o                         
 -14   6   3        154.64        179.22        22.24 o                         
 -13   6   3        151.93        145.20        19.39 o                         
 -12   6   3         14.37         20.74         7.30 o                         
 -11   6   3         52.13         39.87         8.12 o                         
 -10   6   3         59.86         62.11        11.88 o                         
  -9   6   3        122.09        106.48         9.81 o                         
  -8   6   3        140.77        143.43         8.37 o                         
  -7   6   3         76.49         65.27         4.95 o                         
  -6   6   3         80.12         77.54         4.87 o                         
  -5   6   3         24.03         18.06         4.28 o                         
  -4   6   3         38.68         33.12         4.83 o                         
  -3   6   3        271.39        240.83        23.09 o                         
  -2   6   3         71.32         77.35         7.41 o                         
   0   6   3         20.74         20.15         4.94 o                         
   1   6   3         14.03         11.96         3.08 o                         
   2   6   3         17.65         14.18         2.76 o                         
   3   6   3          0.24          0.67         2.12 o                         
   4   6   3        116.64        110.32         5.68 o                         
   5   6   3        141.68        136.90         5.90 o                         
   6   6   3         64.90         63.54         4.73 o                         
   7   6   3         82.38         72.48         5.43 o                         
   8   6   3        161.07        175.71        11.76 o                         
   9   6   3          7.61          2.60         7.03 o                         
  10   6   3         68.75         57.57        16.91 o                         
  11   6   3         43.91         26.34        12.35 o                         
  12   6   3         24.94         22.43        12.54 o                         
  13   6   3         22.54         29.84        12.73 o                         
  -7   7   3         40.98         35.11         4.53 o                         
  -6   7   3        115.80        105.88         6.94 o                         
  -5   7   3        141.81        146.48         7.40 o                         
  -4   7   3          0.67          0.95         3.05 o                         
  -3   7   3         21.53         16.59         3.21 o                         
  -2   7   3          1.63          0.79         5.51 o                         
   1   7   3         49.26         49.25         5.80 o                         
   2   7   3          8.81          3.52         3.63 o                         
   3   7   3         85.69         78.77         6.01 o                         
   4   7   3         69.46         67.20         4.62 o                         
   5   7   3        160.31        158.79         6.87 o                         
   6   7   3          0.98          6.10         4.70 o                         
  -6  -7   4         23.69         25.85        17.10 o                         
  -5  -7   4         26.51         21.29        15.77 o                         
  -4  -7   4         22.23          9.31        14.82 o                         
  -3  -7   4          0.64          1.14        12.54 o                         
  -2  -7   4         34.03         40.87        11.63 o                         
  -1  -7   4         68.13         76.36        14.04 o                         
   0  -7   4          8.48          8.17        12.73 o                         
   1  -7   4         29.28         31.55        15.77 o                         
   2  -7   4         51.75         46.56        16.91 o                         
   3  -7   4          3.19          5.32        13.49 o                         
   4  -7   4         81.29         88.56        21.10 o                         
 -14  -6   4         18.23         25.43         8.98 o                         
 -13  -6   4        140.35        179.21        13.57 o                         
 -12  -6   4          0.03          5.21         8.80 o                         
 -11  -6   4         83.16         92.36         9.51 o                         
 -10  -6   4         91.51        126.72        10.06 o                         
  -9  -6   4        107.18        115.40        10.94 o                         
  -8  -6   4         90.68        101.10         8.04 o                         
  -7  -6   4         30.05         30.20         7.10 o                         
  -6  -6   4         14.49         13.87        13.30 o                         
  -5  -6   4         14.96          3.80        13.11 o                         
  -4  -6   4        119.82        143.11        23.95 o                         
  -3  -6   4        470.88        451.08        24.16 o                         
  -2  -6   4        258.73        239.20        19.62 o                         
  -1  -6   4          1.59          2.24         7.25 o                         
   0  -6   4          7.68         -2.34         7.18 o                         
   1  -6   4         46.56         38.40        12.07 o                         
   2  -6   4         15.05          7.22        11.97 o                         
   3  -6   4         60.69         78.49        19.01 o                         
   4  -6   4         11.40         20.15        14.06 o                         
   5  -6   4         73.74         80.78        22.62 o                         
   6  -6   4         18.14         19.32        13.30 o                         
   7  -6   4         14.88         11.92         5.57 o                         
   8  -6   4          1.64         10.62         5.65 o                         
   9  -6   4          5.30          8.64         6.07 o                         
  10  -6   4        139.68        185.21        15.70 o                         
  11  -6   4          2.55          2.57        10.41 o                         
  12  -6   4        131.16        159.63        13.10 o                         
 -17  -5   4        264.42        292.58        18.28 o                         
 -16  -5   4        147.22        178.45        20.47 o                         
 -15  -5   4          4.03          4.91         6.57 o                         
 -14  -5   4        179.60        202.67        14.19 o                         
 -13  -5   4         32.77         26.39         7.30 o                         
 -12  -5   4        124.07        137.01        11.33 o                         
 -11  -5   4         76.37         73.43         9.88 o                         
 -10  -5   4         76.48         80.48         8.62 o                         
  -9  -5   4        143.16        151.78        14.90 o                         
  -8  -5   4         33.10         38.83         6.09 o                         
  -7  -5   4         51.00         66.77        10.81 o                         
  -6  -5   4         10.88          6.12         5.59 o                         
  -5  -5   4          2.43         -0.75         3.54 o                         
  -4  -5   4         63.32         69.76         5.54 o                         
  -3  -5   4         12.14         16.08         3.36 o                         
  -2  -5   4        165.13        172.71         9.89 o                         
  -1  -5   4         20.45         20.39         8.14 o                         
   0  -5   4        154.42        159.32         9.57 o                         
   1  -5   4       1221.78       1257.68        28.58 o                         
   2  -5   4         46.44         52.94         5.87 o                         
   3  -5   4         56.00         62.01         5.81 o                         
   4  -5   4        123.43        133.03         9.72 o                         
   5  -5   4         23.32         25.34         5.12 o                         
   6  -5   4        129.92        140.16         9.15 o                         
   7  -5   4         10.35          4.75         4.75 o                         
   8  -5   4        103.11        106.39         9.07 o                         
   9  -5   4         41.96         51.19         7.52 o                         
  10  -5   4        158.38        152.17        11.46 o                         
  11  -5   4         31.88         29.55         7.51 o                         
  12  -5   4          1.39          2.92         5.98 o                         
  13  -5   4         39.12         44.72         8.55 o                         
  14  -5   4        223.96        219.36        15.63 o                         
  15  -5   4         35.09         15.97         8.17 o                         
  16  -5   4         81.55         84.13        12.39 o                         
 -20  -4   4        320.71        309.52        31.43 o                         
 -19  -4   4        182.98        164.38        14.54 o                         
 -18  -4   4         81.57        100.53        11.54 o                         
 -17  -4   4         15.48         10.61         6.55 o                         
 -16  -4   4         16.51         13.58         6.94 o                         
 -15  -4   4        193.12        195.98        22.50 o                         
 -14  -4   4         74.01         91.29        10.18 o                         
 -13  -4   4        281.43        293.67        15.17 o                         
 -12  -4   4          6.77          6.29         5.53 o                         
 -11  -4   4         66.03         65.85         8.04 o                         
 -10  -4   4         46.26         56.92         7.34 o                         
  -9  -4   4         53.57         49.01         6.59 o                         
  -8  -4   4         25.44         21.94         5.34 o                         
  -7  -4   4        136.81        119.81        17.59 o                         
  -6  -4   4        771.40        776.05        19.04 o                         
  -5  -4   4        557.88        547.29        13.15 o                         
  -4  -4   4         59.84         65.04         6.09 o                         
  -3  -4   4         26.74         32.56         3.75 o                         
  -2  -4   4        121.75        120.36         4.96 o                         
  -1  -4   4         42.71         51.52         5.50 o                         
   0  -4   4        292.81        294.65        10.77 o                         
   1  -4   4        270.58        291.84         8.60 o                         
   2  -4   4        233.01        213.93         9.16 o                         
   3  -4   4        143.48        147.43         7.83 o                         
   4  -4   4        175.79        170.58         8.74 o                         
   5  -4   4        168.43        170.13         9.06 o                         
   6  -4   4        235.41        231.12        10.65 o                         
   7  -4   4        158.64        159.78         9.80 o                         
   8  -4   4         86.27         95.62         8.48 o                         
   9  -4   4         75.04         73.74         8.04 o                         
  10  -4   4         38.88         42.10         7.19 o                         
  11  -4   4        267.44        256.81        14.46 o                         
  12  -4   4         24.06         12.85         6.35 o                         
  13  -4   4        398.91        414.48        17.82 o                         
  14  -4   4         96.30         83.93        10.14 o                         
  15  -4   4          5.20         13.17         6.80 o                         
  16  -4   4          1.08          0.82         6.80 o                         
  17  -4   4          3.96         -3.50         6.75 o                         
  18  -4   4          0.80          1.79         7.22 o                         
  19  -4   4         22.12         18.95         9.93 o                         
 -22  -3   4          0.73         -7.40         7.53 o                         
 -21  -3   4         30.37         24.37         8.92 o                         
 -20  -3   4         28.60         26.20         8.36 o                         
 -19  -3   4         21.77         27.00        11.73 o                         
 -18  -3   4         42.22         43.25         8.38 o                         
 -17  -3   4         10.26          5.71         6.65 o                         
 -16  -3   4         71.98         77.43        11.08 o                         
 -15  -3   4        135.41        126.68        11.03 o                         
 -14  -3   4          2.81         17.39         6.12 o                         
 -13  -3   4         42.15         32.94         8.62 o                         
 -12  -3   4        298.20        265.77        13.00 o                         
 -11  -3   4        464.33        451.76         9.86 o                         
 -10  -3   4        300.55        264.46         7.32 o                         
  -9  -3   4       1229.55       1183.16        16.48 o                         
  -8  -3   4        261.12        244.86         8.12 o                         
  -7  -3   4         74.41         84.65         4.83 o                         
  -6  -3   4        103.76         96.93         7.08 o                         
  -5  -3   4         43.29         28.56         4.47 o                         
  -4  -3   4        551.02        551.70         9.52 o                         
  -3  -3   4        599.09        622.73        10.10 o                         
  -2  -3   4        702.06        713.08        10.76 o                         
  -1  -3   4       1070.54       1104.24        16.18 o                         
   0  -3   4        227.94        228.65         5.47 o                         
   1  -3   4        191.23        168.48         5.13 o                         
   2  -3   4        129.64        139.44         8.39 o                         
   3  -3   4         61.28         69.96         5.38 o                         
   4  -3   4        691.99        706.72        16.87 o                         
   5  -3   4        848.94        834.30        15.02 o                         
   6  -3   4        660.12        625.27        17.53 o                         
   7  -3   4         96.76        122.63         6.60 o                         
   8  -3   4        148.12        161.78         6.75 o                         
   9  -3   4        433.54        447.18        16.07 o                         
  10  -3   4        205.28        213.19        10.55 o                         
  11  -3   4        212.45        208.36        10.42 o                         
  12  -3   4         12.75         17.90         5.74 o                         
  13  -3   4         34.90         31.23         6.70 o                         
  14  -3   4         90.79         90.34        11.44 o                         
  15  -3   4         23.04         13.31        10.57 o                         
  16  -3   4        181.40        194.62        31.07 o                         
  17  -3   4        208.31        219.90        19.01 o                         
  18  -3   4         51.56         44.71        11.62 o                         
  19  -3   4          4.73         -3.17         7.12 o                         
  20  -3   4         40.75         35.22         9.77 o                         
 -23  -2   4        129.09        124.79        29.17 o                         
 -22  -2   4        133.58        129.57        13.94 o                         
 -21  -2   4         47.93         47.06        16.70 o                         
 -20  -2   4         45.06         46.99         8.89 o                         
 -19  -2   4         14.29          6.05         6.06 o                         
 -18  -2   4        122.48        136.26        10.45 o                         
 -17  -2   4          3.98          7.50         4.50 o                         
 -16  -2   4        510.09        484.30        13.41 o                         
 -15  -2   4          6.86          3.07         3.76 o                         
 -14  -2   4         98.75        110.17         6.80 o                         
 -13  -2   4         64.16         51.31         5.19 o                         
 -12  -2   4        161.23        163.12         7.34 o                         
 -11  -2   4        127.79        136.38         5.96 o                         
 -10  -2   4        616.79        589.20        10.83 o                         
  -9  -2   4        176.11        173.46         8.23 o                         
  -8  -2   4        454.84        446.88        10.78 o                         
  -7  -2   4         42.54         39.28         3.43 o                         
  -6  -2   4         25.47         21.83         2.81 o                         
  -5  -2   4       1806.44       1900.83        19.41 o                         
  -4  -2   4        703.32        758.62         9.96 o                         
  -3  -2   4       1089.73       1089.26        13.60 o                         
  -2  -2   4        275.47        289.23         6.13 o                         
  -1  -2   4        469.10        459.68         7.90 o                         
   0  -2   4       1927.84       1974.59        24.69 o                         
   1  -2   4        136.38        154.69         4.66 o                         
   2  -2   4         96.64         92.70         3.39 o                         
   3  -2   4        232.11        222.71         4.88 o                         
   4  -2   4         14.89         10.23         2.36 o                         
   5  -2   4        224.54        229.24         7.81 o                         
   6  -2   4       2498.22       2620.58        32.01 o                         
   7  -2   4        162.79        171.84         6.50 o                         
   8  -2   4        542.11        555.56        10.90 o                         
   9  -2   4       1254.67       1214.23        21.80 o                         
  10  -2   4       1866.77       1774.48        25.59 o                         
  11  -2   4        161.79        178.72        10.10 o                         
  12  -2   4        521.50        515.37        12.44 o                         
  13  -2   4         22.83         14.64         4.10 o                         
  14  -2   4          1.29         -1.91         4.07 o                         
  15  -2   4         23.55         26.34         6.80 o                         
  16  -2   4         77.08         72.51         8.09 o                         
  17  -2   4        206.21        228.72        13.06 o                         
  18  -2   4          3.97          6.23         6.10 o                         
  19  -2   4         12.05          5.49         6.63 o                         
  20  -2   4          8.09         10.36         6.94 o                         
  21  -2   4          8.26         14.89        12.07 o                         
  22  -2   4         44.18         35.84        13.97 o                         
 -24  -1   4         24.31         11.42         7.83 o                         
 -23  -1   4         10.24         12.82         6.42 o                         
 -22  -1   4         37.79         35.79         7.33 o                         
 -21  -1   4         17.86         14.94         6.19 o                         
 -20  -1   4         44.32         39.27         6.93 o                         
 -19  -1   4          5.91         -4.68         4.68 o                         
 -18  -1   4        267.86        282.78        12.42 o                         
 -17  -1   4        159.29        165.79         9.44 o                         
 -16  -1   4         62.78         70.55         6.54 o                         
 -15  -1   4        246.59        252.61        10.97 o                         
 -14  -1   4        505.94        521.56        16.03 o                         
 -13  -1   4        133.27        120.58         7.01 o                         
 -12  -1   4        307.43        310.57         9.62 o                         
 -11  -1   4        202.72        198.08         7.71 o                         
 -10  -1   4          6.70          1.84         2.82 o                         
  -9  -1   4        238.52        243.29         7.54 o                         
  -8  -1   4        430.68        462.01         9.86 o                         
  -7  -1   4         62.18         75.56         4.30 o                         
  -6  -1   4         60.65         51.92         3.54 o                         
  -5  -1   4        252.49        230.19         5.15 o                         
  -4  -1   4       2163.41       2289.14        28.27 o                         
  -3  -1   4         87.97         80.03         3.60 o                         
  -2  -1   4       3011.65       3068.95        32.82 o                         
  -1  -1   4        888.80        856.34        11.07 o                         
   0  -1   4        558.47        540.41         8.32 o                         
   1  -1   4        385.93        395.39         6.22 o                         
   2  -1   4       2195.27       2238.02        28.98 o                         
   3  -1   4       3533.92       3642.25        41.78 o                         
   4  -1   4        116.73        111.14         4.42 o                         
   5  -1   4         52.58         45.21         3.33 o                         
   6  -1   4        359.91        339.77         7.96 o                         
   7  -1   4         68.00         58.17         4.11 o                         
   8  -1   4        434.28        443.12         9.91 o                         
   9  -1   4        856.95        873.70        15.45 o                         
  10  -1   4        233.47        240.73         8.34 o                         
  11  -1   4        652.18        610.24        13.36 o                         
  12  -1   4        588.11        579.54        13.54 o                         
  13  -1   4        745.70        725.23        15.83 o                         
  14  -1   4         18.33         15.11         4.55 o                         
  15  -1   4         28.10         33.40         5.72 o                         
  16  -1   4        111.13        113.23         9.38 o                         
  17  -1   4         15.62          9.42         5.17 o                         
  18  -1   4         81.77         93.00         8.29 o                         
  19  -1   4         62.80         57.94         7.49 o                         
  20  -1   4         94.43         99.99         9.66 o                         
  21  -1   4         33.84         26.11         7.07 o                         
  22  -1   4         17.15         10.81         8.03 o                         
 -24   0   4         71.96        118.07        13.73 o                         
 -23   0   4          0.25          4.14         8.10 o                         
 -22   0   4         40.14         37.99         7.57 o                         
 -21   0   4         24.82         25.76         6.75 o                         
 -20   0   4         44.86         48.56         7.19 o                         
 -19   0   4        157.78        168.08        10.41 o                         
 -18   0   4         15.02         14.40         5.62 o                         
 -17   0   4         52.32         47.78         6.57 o                         
 -16   0   4        155.12        157.64         9.17 o                         
 -15   0   4        164.93        156.78         8.80 o                         
 -14   0   4        178.97        178.55         8.80 o                         
 -13   0   4        803.47        794.92        16.35 o                         
 -12   0   4        251.04        238.57         7.85 o                         
 -11   0   4        257.96        251.36         7.18 o                         
 -10   0   4        227.02        236.99         7.43 o                         
  -9   0   4          4.48         -2.04         2.04 o                         
  -8   0   4         50.80         51.45         4.07 o                         
  -7   0   4        166.17        188.74         5.10 o                         
  -6   0   4        565.59        580.93         8.74 o                         
  -5   0   4        960.59        961.98        11.86 o                         
  -4   0   4       2670.75       2519.18        28.07 o                         
  -3   0   4        174.71        170.06         3.85 o                         
  -2   0   4          1.90         -0.04         1.48 o                         
  -1   0   4         96.72         85.05         2.79 o                         
   0   0   4       9962.96       9596.33        90.39 o                         
   1   0   4        247.04        228.91         5.32 o                         
   2   0   4       2915.07       2764.72        27.85 o                         
   3   0   4        630.36        618.27         9.98 o                         
   4   0   4        589.03        556.59         8.07 o                         
   5   0   4       1039.64       1045.65        12.97 o                         
   6   0   4        200.47        196.23         5.18 o                         
   7   0   4       1555.47       1440.33        17.47 o                         
   8   0   4        103.64         77.95         4.38 o                         
   9   0   4        160.34        155.29         6.15 o                         
  10   0   4         15.13         12.73         3.08 o                         
  11   0   4         50.02         52.71         4.35 o                         
  12   0   4         42.30         35.69         4.71 o                         
  13   0   4         68.54         77.35         6.39 o                         
  14   0   4        121.97        125.15         8.06 o                         
  15   0   4        212.44        226.66        10.64 o                         
  16   0   4          1.74          2.85         4.68 o                         
  17   0   4          2.64         -0.14         4.82 o                         
  18   0   4         19.96         22.36         5.96 o                         
  19   0   4         96.56        104.08         9.06 o                         
  20   0   4        144.71        148.67        10.83 o                         
  21   0   4        185.57        184.52        13.09 o                         
  22   0   4         88.13         96.62        12.52 o                         
  23   0   4          5.71         23.24        12.89 o                         
 -24   1   4         24.26         35.47        10.24 o                         
 -23   1   4          9.79         10.25         8.38 o                         
 -22   1   4         39.39         28.62         9.12 o                         
 -21   1   4         18.78         15.71         7.76 o                         
 -20   1   4         43.78         15.95         9.37 o                         
 -19   1   4          4.93          7.35         6.88 o                         
 -18   1   4        273.25        291.12        12.91 o                         
 -17   1   4        156.12        169.36         9.77 o                         
 -16   1   4         61.71         61.87         6.46 o                         
 -15   1   4        246.14        236.26        16.57 o                         
 -14   1   4        508.33        512.67        12.08 o                         
 -13   1   4        132.96        135.28         6.30 o                         
 -12   1   4        296.64        295.25         7.88 o                         
 -11   1   4        212.63        205.31         5.59 o                         
 -10   1   4          8.26          8.48         2.17 o                         
  -9   1   4        246.22        244.94         5.93 o                         
  -8   1   4        445.74        478.48         7.35 o                         
  -7   1   4         55.65         62.35         2.83 o                         
  -6   1   4         60.36         53.43         2.84 o                         
  -5   1   4        250.51        238.47         4.51 o                         
  -4   1   4       2160.36       2259.03        20.63 o                         
  -3   1   4         87.50         78.49         3.20 o                         
  -2   1   4       3006.65       2979.34        25.85 o                         
  -1   1   4        888.10        841.88         8.99 o                         
   0   1   4        553.67        531.61         6.50 o                         
   1   1   4        398.04        415.57         5.26 o                         
   2   1   4       2186.35       2180.89        22.55 o                         
   3   1   4       3505.97       3476.03        32.48 o                         
   4   1   4        126.12        123.11         3.49 o                         
   5   1   4         58.40         53.55         2.68 o                         
   6   1   4        356.26        340.14         5.77 o                         
   7   1   4         70.10         55.43         3.20 o                         
   8   1   4        430.52        424.27         6.77 o                         
   9   1   4        870.81        887.37        11.03 o                         
  10   1   4        233.15        232.34         6.36 o                         
  11   1   4        651.34        625.32        10.76 o                         
  12   1   4        595.09        594.90        12.18 o                         
  13   1   4        746.49        753.32        15.03 o                         
  14   1   4         17.12         14.60         4.36 o                         
  15   1   4         28.55         25.51         5.17 o                         
  16   1   4        114.80        113.68         8.44 o                         
  17   1   4         17.28         12.57         6.91 o                         
  18   1   4         82.81         65.46         9.69 o                         
  19   1   4         61.06         56.37        14.58 o                         
  20   1   4         93.19         78.53        10.96 o                         
  21   1   4         31.90         17.83         8.42 o                         
  22   1   4         17.22          8.44         8.43 o                         
 -23   2   4        128.66        123.47        13.67 o                         
 -22   2   4        134.54        124.20        13.58 o                         
 -21   2   4         46.92         36.54         9.23 o                         
 -20   2   4         45.50         54.52        15.90 o                         
 -19   2   4         13.89         11.34         7.36 o                         
 -18   2   4        123.76        144.61        12.20 o                         
 -17   2   4          3.66          0.92         5.88 o                         
 -16   2   4        507.36        502.59        19.55 o                         
 -15   2   4          6.66         -0.61         4.59 o                         
 -14   2   4         92.53         92.18         6.51 o                         
 -13   2   4         64.18         46.47         5.03 o                         
 -12   2   4        165.87        157.13         8.22 o                         
 -11   2   4        122.84        126.06         4.74 o                         
 -10   2   4        631.59        618.35         9.31 o                         
  -9   2   4        175.00        172.74         4.82 o                         
  -8   2   4        458.93        451.06         7.08 o                         
  -7   2   4         43.31         37.52         2.41 o                         
  -6   2   4         25.16         20.21         1.87 o                         
  -5   2   4       1799.85       1882.75        18.72 o                         
  -4   2   4        712.75        761.06         8.31 o                         
  -3   2   4       1096.57       1070.82        10.90 o                         
  -2   2   4        278.04        279.61         4.08 o                         
  -1   2   4        468.23        438.09         5.63 o                         
   0   2   4       1928.72       1975.69        27.19 o                         
   1   2   4        133.22        139.58         3.25 o                         
   2   2   4         98.72         82.63         3.07 o                         
   3   2   4        228.03        207.03         4.02 o                         
   4   2   4         15.04          5.81         1.59 o                         
   5   2   4        236.52        233.41         5.01 o                         
   6   2   4       2471.14       2579.81        26.00 o                         
   7   2   4        163.06        176.08         5.95 o                         
   8   2   4        545.47        531.26         8.18 o                         
   9   2   4       1245.83       1204.44        13.67 o                         
  10   2   4       1873.61       1841.40        21.42 o                         
  11   2   4        164.40        170.06         6.63 o                         
  12   2   4        525.67        515.12        11.68 o                         
  13   2   4         23.22         20.19         4.22 o                         
  14   2   4          1.40          0.87         5.68 o                         
  15   2   4         22.74         25.98         6.16 o                         
  16   2   4         76.55         68.58         9.02 o                         
  17   2   4        209.90        218.58        14.62 o                         
  18   2   4          3.94          4.18         6.67 o                         
  19   2   4         11.52          8.79         7.37 o                         
  20   2   4          7.69         12.68         8.10 o                         
  21   2   4          8.07          4.11         7.97 o                         
  22   2   4         45.14         47.24        10.46 o                         
 -22   3   4          0.63         -7.22         7.22 o                         
 -21   3   4         28.48         42.52         9.58 o                         
 -20   3   4         29.65         40.58         9.33 o                         
 -19   3   4         21.89         27.02         8.41 o                         
 -18   3   4         42.38         49.15         9.33 o                         
 -17   3   4          8.90          7.89         6.58 o                         
 -16   3   4         70.79         70.09         9.39 o                         
 -15   3   4        130.39        134.77         9.99 o                         
 -14   3   4          3.08          7.79         4.28 o                         
 -13   3   4         41.84         38.37         4.95 o                         
 -12   3   4        297.37        287.42        14.98 o                         
 -11   3   4        468.04        451.70        11.19 o                         
 -10   3   4        297.97        287.85         7.30 o                         
  -9   3   4       1235.51       1237.63        18.46 o                         
  -8   3   4        260.92        244.46         6.59 o                         
  -7   3   4         72.49         61.46         3.23 o                         
  -6   3   4        108.05        109.95         3.77 o                         
  -5   3   4         43.35         33.82         2.29 o                         
  -4   3   4        553.74        532.72         9.92 o                         
  -3   3   4        593.48        627.51        10.72 o                         
  -2   3   4        711.04        725.73        15.80 o                         
  -1   3   4       1066.73       1101.59        17.16 o                         
   0   3   4        228.33        225.37         5.89 o                         
   1   3   4        196.08        175.32         4.03 o                         
   2   3   4        121.89        123.63         4.62 o                         
   3   3   4         57.52         59.38         2.77 o                         
   4   3   4        682.52        677.80        12.27 o                         
   5   3   4        829.27        829.13        12.01 o                         
   6   3   4        673.96        644.83        10.61 o                         
   7   3   4         91.53         95.80         4.55 o                         
   8   3   4        158.08        162.27         5.12 o                         
   9   3   4        442.64        453.71         9.10 o                         
  10   3   4        200.81        206.44         7.39 o                         
  11   3   4        213.96        212.93         7.97 o                         
  12   3   4         11.34         10.34         3.80 o                         
  13   3   4         35.11         36.93         4.86 o                         
  14   3   4         89.47         73.71         7.45 o                         
  15   3   4         20.96         29.30         7.31 o                         
  16   3   4        182.16        157.25        12.45 o                         
  17   3   4        209.25        216.77        14.89 o                         
  18   3   4         49.51         38.88        10.46 o                         
  19   3   4          5.40          9.38         7.83 o                         
  20   3   4         39.26         47.54         9.89 o                         
 -20   4   4        325.42        333.05        19.95 o                         
 -19   4   4        186.03        218.84        16.08 o                         
 -18   4   4         79.20         96.79        19.36 o                         
 -17   4   4         16.21         10.68         7.41 o                         
 -16   4   4         16.76          9.24         7.86 o                         
 -15   4   4        189.75        197.38        10.16 o                         
 -14   4   4         75.30         77.90         6.80 o                         
 -13   4   4        278.03        302.21        10.61 o                         
 -12   4   4          7.42          8.32         4.37 o                         
 -11   4   4         61.28         61.79         5.38 o                         
 -10   4   4         46.52         44.02         3.89 o                         
  -9   4   4         54.85         45.18         3.54 o                         
  -8   4   4         24.02         24.65         2.89 o                         
  -7   4   4        133.42        129.43         5.21 o                         
  -6   4   4        770.64        773.81        10.67 o                         
  -5   4   4        563.44        575.73         8.34 o                         
  -4   4   4         62.73         62.34         3.14 o                         
  -3   4   4         26.84         26.77         2.16 o                         
  -2   4   4        119.53        127.30         4.43 o                         
  -1   4   4         43.10         45.57         2.63 o                         
   0   4   4        298.78        295.50         7.63 o                         
   1   4   4        269.39        269.04         6.55 o                         
   2   4   4        238.77        228.39         6.97 o                         
   3   4   4        141.10        133.92         6.85 o                         
   4   4   4        177.38        177.57         5.45 o                         
   5   4   4        164.33        167.56         5.17 o                         
   6   4   4        226.82        236.33         6.29 o                         
   7   4   4        156.75        160.06         5.80 o                         
   8   4   4         84.09         80.11         4.38 o                         
   9   4   4         73.21         72.51         4.88 o                         
  10   4   4         38.14         28.20         4.46 o                         
  11   4   4        264.14        239.14        11.90 o                         
  12   4   4         24.01         20.28         4.74 o                         
  13   4   4        406.51        444.90        13.08 o                         
  14   4   4         97.90        103.67         7.80 o                         
  15   4   4          3.74          9.74         6.85 o                         
  16   4   4          0.99         -6.36         6.36 o                         
  17   4   4          4.03         -6.69         6.69 o                         
  18   4   4          0.91         -6.65         7.41 o                         
  19   4   4         20.38         15.29         8.73 o                         
 -18   5   4          3.30        -14.63        15.58 o                         
 -17   5   4        263.41        283.70        17.78 o                         
 -16   5   4        148.24        171.72        11.60 o                         
 -15   5   4          4.49         -5.75         5.99 o                         
 -14   5   4        178.76        189.49        12.40 o                         
 -13   5   4         33.52         18.64         6.34 o                         
 -12   5   4        121.43        110.01        14.19 o                         
 -11   5   4         76.03         64.08         8.72 o                         
 -10   5   4         78.74         78.80         8.60 o                         
  -9   5   4        144.71        148.84         8.09 o                         
  -8   5   4         35.03         29.18         4.11 o                         
  -7   5   4         50.77         46.97         4.36 o                         
  -6   5   4         11.32         11.18         2.98 o                         
  -5   5   4          3.10          1.05         2.38 o                         
  -4   5   4         62.78         56.97         3.49 o                         
  -3   5   4         12.49          8.24         2.49 o                         
  -2   5   4        160.24        147.95         6.30 o                         
  -1   5   4         19.86         16.42         3.06 o                         
   0   5   4        154.77        150.61         7.60 o                         
   1   5   4       1211.32       1259.84        46.72 o                         
   2   5   4         49.59         45.50         2.74 o                         
   3   5   4         58.47         50.95         3.39 o                         
   4   5   4        129.56        125.63         5.15 o                         
   5   5   4         21.00         18.87         3.22 o                         
   6   5   4        134.45        127.16         6.15 o                         
   7   5   4         11.23         19.19         3.73 o                         
   8   5   4        103.21        105.79         7.35 o                         
   9   5   4         44.52         43.10         7.22 o                         
  10   5   4        156.52        157.96        10.22 o                         
  11   5   4         32.90         26.06         6.07 o                         
  12   5   4          0.86          3.24         5.34 o                         
  13   5   4         38.81         37.79         6.58 o                         
  14   5   4        220.63        232.55        12.51 o                         
  15   5   4         34.11         26.81         8.19 o                         
  16   5   4         81.12         68.92        19.48 o                         
 -14   6   4         18.02          7.21         8.30 o                         
 -13   6   4        140.88        146.91        19.77 o                         
 -12   6   4          0.10          5.61         6.45 o                         
 -11   6   4         80.99         77.40        10.64 o                         
 -10   6   4         92.63        107.91        10.54 o                         
  -9   6   4        104.82        104.41         9.74 o                         
  -8   6   4         91.04         89.90         6.13 o                         
  -7   6   4         29.63         23.32         5.16 o                         
  -6   6   4         14.71         12.90         3.25 o                         
  -5   6   4         15.83          9.13         3.06 o                         
  -4   6   4        118.24        104.49         4.98 o                         
  -3   6   4        474.27        450.54        18.15 o                         
  -2   6   4        257.55        220.69        11.03 o                         
  -1   6   4          1.20         -0.30         3.08 o                         
   0   6   4          7.70          4.73         3.22 o                         
   1   6   4         48.02         42.22         2.74 o                         
   2   6   4         14.88         12.92         2.83 o                         
   3   6   4         62.32         66.67         4.12 o                         
   4   6   4         10.68          9.17         2.91 o                         
   5   6   4         73.21         63.00         6.28 o                         
   6   6   4         18.50         12.91         3.66 o                         
   7   6   4         14.94          9.10         5.02 o                         
   8   6   4          1.31         -2.57         4.97 o                         
   9   6   4          5.55         -1.81         5.38 o                         
  10   6   4        143.29        173.25        13.37 o                         
  11   6   4          2.87         -2.02         6.20 o                         
  12   6   4        131.57        116.43        12.63 o                         
  -7   7   4         45.63         49.22         9.88 o                         
  -6   7   4         22.79         16.06         3.83 o                         
  -5   7   4         25.50         17.54         3.63 o                         
  -4   7   4         24.16         19.11         3.73 o                         
  -3   7   4          0.69         -1.07         2.58 o                         
  -2   7   4         34.47         23.53         6.46 o                         
  -1   7   4         66.50         56.26         8.46 o                         
   0   7   4          8.20          6.88         3.83 o                         
   1   7   4         30.08         28.20         3.76 o                         
   2   7   4         52.98         40.42         3.65 o                         
   3   7   4          3.00          0.11         2.80 o                         
   4   7   4         82.62         85.75         5.31 o                         
   5   7   4         40.75         42.51         7.36 o                         
  -5  -7   5        148.71        146.15        26.04 o                         
  -4  -7   5         11.09         -1.33        13.11 o                         
  -3  -7   5         87.11        129.43        25.28 o                         
  -2  -7   5         24.90         38.34        10.92 o                         
  -1  -7   5         13.06         15.85         9.47 o                         
   0  -7   5         77.65         69.75        19.01 o                         
   1  -7   5         11.54         14.25        13.68 o                         
   2  -7   5          6.58          8.17        12.35 o                         
   3  -7   5         21.92         26.23        14.63 o                         
 -13  -6   5         33.39         34.41         8.16 o                         
 -12  -6   5         11.07          8.99         6.50 o                         
 -11  -6   5        185.68        233.87        13.86 o                         
 -10  -6   5         46.59         56.40         7.68 o                         
  -9  -6   5         63.87         85.93         8.30 o                         
  -8  -6   5         10.34         11.96         5.17 o                         
  -7  -6   5          6.62          8.76         6.27 o                         
  -6  -6   5        157.99        144.25        25.09 o                         
  -5  -6   5          3.85          4.18        12.92 o                         
  -4  -6   5        205.21        205.71        24.04 o                         
  -3  -6   5         56.03         56.39        11.12 o                         
  -2  -6   5        165.60        150.99        16.72 o                         
  -1  -6   5        120.06         93.66        13.33 o                         
   0  -6   5         18.67         15.65         8.53 o                         
   1  -6   5         24.11         24.39        17.48 o                         
   2  -6   5         47.37         54.92        16.91 o                         
   3  -6   5          6.47         -6.27        11.40 o                         
   4  -6   5         44.39         47.07         7.80 o                         
   5  -6   5          3.05         -5.57         5.57 o                         
   6  -6   5         29.34         31.37         7.80 o                         
   7  -6   5        182.76        210.32        11.98 o                         
   8  -6   5         77.80         80.50         8.78 o                         
   9  -6   5        111.54        125.05        14.69 o                         
  10  -6   5          6.21          5.54         7.39 o                         
  11  -6   5         46.16         44.10         8.64 o                         
  12  -6   5          0.93         -4.37        10.07 o                         
 -17  -5   5          3.31          6.90         7.50 o                         
 -16  -5   5        326.44        359.20        19.71 o                         
 -15  -5   5        279.67        262.09        16.37 o                         
 -14  -5   5         18.72         22.01         7.36 o                         
 -13  -5   5        369.79        378.73        23.75 o                         
 -12  -5   5        225.07        230.77        14.27 o                         
 -11  -5   5         68.88         55.06        10.41 o                         
 -10  -5   5        131.70        127.60        10.41 o                         
  -9  -5   5         70.94         54.37         7.26 o                         
  -8  -5   5          5.20          5.68         4.85 o                         
  -7  -5   5        109.50         93.93         7.96 o                         
  -6  -5   5          2.97         -1.74         3.99 o                         
  -5  -5   5         38.29         51.80         5.91 o                         
  -4  -5   5         58.32         55.13         5.24 o                         
  -3  -5   5         56.11         70.19         5.45 o                         
  -2  -5   5        169.75        170.61         7.21 o                         
  -1  -5   5         43.29         37.98         4.42 o                         
   0  -5   5        345.93        356.28        16.25 o                         
   1  -5   5        127.11        127.83         6.92 o                         
   2  -5   5         60.09         67.57         6.12 o                         
   3  -5   5        127.74        141.85         8.37 o                         
   4  -5   5        101.48        106.83         7.79 o                         
   5  -5   5        268.66        274.20        11.74 o                         
   6  -5   5          0.59          6.80         4.61 o                         
   7  -5   5         33.16         37.35         6.38 o                         
   8  -5   5         25.00         32.03         8.49 o                         
   9  -5   5          6.03          2.96         5.54 o                         
  10  -5   5        350.57        360.33        16.10 o                         
  11  -5   5         37.67         42.30         7.78 o                         
  12  -5   5          3.11         -3.15         5.79 o                         
  13  -5   5         89.74         86.87        10.62 o                         
  14  -5   5         79.29         71.70        10.65 o                         
  15  -5   5         15.14          1.76         7.06 o                         
  16  -5   5         39.81         44.66        17.10 o                         
 -20  -4   5        176.24        180.89        15.72 o                         
 -19  -4   5        114.42        112.37        12.64 o                         
 -18  -4   5         11.79          5.90         8.91 o                         
 -17  -4   5        114.34        131.48        13.07 o                         
 -16  -4   5        269.96        292.18        17.50 o                         
 -15  -4   5          8.31          2.40         6.41 o                         
 -14  -4   5        486.09        490.37        19.01 o                         
 -13  -4   5         23.33         22.87         6.65 o                         
 -12  -4   5        236.73        230.93        13.80 o                         
 -11  -4   5         49.25         44.00         7.28 o                         
 -10  -4   5         64.54         69.44         8.03 o                         
  -9  -4   5         29.92         28.07         5.98 o                         
  -8  -4   5          7.18          6.37         7.10 o                         
  -7  -4   5        318.02        347.98        13.11 o                         
  -6  -4   5        175.76        193.32         9.93 o                         
  -5  -4   5         59.68         71.04         8.10 o                         
  -4  -4   5          5.42          3.26         2.79 o                         
  -3  -4   5         77.77         76.44         5.48 o                         
  -2  -4   5         35.46         46.98         7.39 o                         
  -1  -4   5        397.30        392.55        10.52 o                         
   0  -4   5         18.49         22.02         3.67 o                         
   1  -4   5         21.76         15.82         3.61 o                         
   2  -4   5        337.01        347.98        10.16 o                         
   3  -4   5        635.60        581.65        15.37 o                         
   4  -4   5        142.95        144.66         9.06 o                         
   5  -4   5         62.77         76.25        11.05 o                         
   6  -4   5        833.77        830.27        20.72 o                         
   7  -4   5         81.78         92.60         8.10 o                         
   8  -4   5        129.22        130.90        18.44 o                         
   9  -4   5         95.09         91.94         8.86 o                         
  10  -4   5        201.77        198.79        12.39 o                         
  11  -4   5         67.46         62.45         8.53 o                         
  12  -4   5        128.63        147.08        20.29 o                         
  13  -4   5        121.16        135.78        11.85 o                         
  14  -4   5         47.26         45.23         9.77 o                         
  15  -4   5         10.69         22.24         8.24 o                         
  16  -4   5         54.25         56.97        11.19 o                         
  17  -4   5         18.26          7.29         7.60 o                         
  18  -4   5        158.88        161.98        17.26 o                         
 -22  -3   5         36.20         39.88        15.00 o                         
 -21  -3   5         29.88         25.95         8.69 o                         
 -20  -3   5         17.98         21.63         8.08 o                         
 -19  -3   5         30.13         17.03         7.65 o                         
 -18  -3   5        116.19        115.70        11.91 o                         
 -17  -3   5         39.17         44.94         8.43 o                         
 -16  -3   5         22.89         23.46         7.25 o                         
 -15  -3   5         81.15         84.12        13.01 o                         
 -14  -3   5         76.30         81.52         9.28 o                         
 -13  -3   5         75.65         79.73        14.31 o                         
 -12  -3   5         62.25         81.92         8.41 o                         
 -11  -3   5         20.12         24.27         3.88 o                         
 -10  -3   5        409.03        399.97        10.10 o                         
  -9  -3   5        148.40        150.54         6.53 o                         
  -8  -3   5        359.69        367.18         9.86 o                         
  -7  -3   5         95.21        111.84         5.12 o                         
  -6  -3   5        246.70        256.57        10.36 o                         
  -5  -3   5         31.08         25.21         3.71 o                         
  -4  -3   5         30.87         29.98         3.91 o                         
  -3  -3   5        711.95        721.80        12.62 o                         
  -2  -3   5        150.16        164.38         5.72 o                         
  -1  -3   5        230.91        256.30         6.75 o                         
   0  -3   5         54.26         60.31         3.80 o                         
   1  -3   5        162.96        147.71         5.48 o                         
   2  -3   5         21.04         25.17         3.64 o                         
   3  -3   5        467.66        467.62        13.10 o                         
   4  -3   5        375.08        370.27         9.33 o                         
   5  -3   5        960.59        929.27        16.85 o                         
   6  -3   5       2633.50       2553.16        37.76 o                         
   7  -3   5        530.37        495.04        10.67 o                         
   8  -3   5        400.12        388.97        11.44 o                         
   9  -3   5        203.69        189.64         9.20 o                         
  10  -3   5        113.43        125.90         8.02 o                         
  11  -3   5         20.59         23.94         4.98 o                         
  12  -3   5         37.43         38.94         7.27 o                         
  13  -3   5         53.14         47.97         7.73 o                         
  14  -3   5        208.05        205.47        15.15 o                         
  15  -3   5         63.66         62.68        11.31 o                         
  16  -3   5         65.77         55.49        11.42 o                         
  17  -3   5         20.83         31.09        10.40 o                         
  18  -3   5         14.54          4.81         8.46 o                         
  19  -3   5        251.38        248.43        22.00 o                         
  20  -3   5         38.31         32.05         9.66 o                         
 -23  -2   5          1.14         -5.75        10.13 o                         
 -22  -2   5         54.65         53.88        10.95 o                         
 -21  -2   5         30.34         26.28         6.79 o                         
 -20  -2   5          3.51         -2.21         6.07 o                         
 -19  -2   5         72.93         57.75        11.56 o                         
 -18  -2   5         57.31         47.52         7.50 o                         
 -17  -2   5        208.81        225.53        10.56 o                         
 -16  -2   5         53.46         59.63         6.00 o                         
 -15  -2   5         28.63         33.77         7.65 o                         
 -14  -2   5        107.67        113.54         7.04 o                         
 -13  -2   5        429.74        390.37        10.95 o                         
 -12  -2   5         84.40         89.93         5.30 o                         
 -11  -2   5        796.44        819.74        13.89 o                         
 -10  -2   5        544.34        550.48        12.05 o                         
  -9  -2   5        116.25        112.30         6.54 o                         
  -8  -2   5          1.42          0.14         2.50 o                         
  -7  -2   5        315.63        309.26         7.97 o                         
  -6  -2   5        592.16        581.28         9.96 o                         
  -5  -2   5        304.09        300.85         7.24 o                         
  -4  -2   5       2140.56       2190.59        23.40 o                         
  -3  -2   5        166.19        182.84         4.43 o                         
  -2  -2   5         12.40         21.14         2.07 o                         
  -1  -2   5        212.10        213.01         4.98 o                         
   0  -2   5         29.84         38.37         2.38 o                         
   1  -2   5        354.12        400.39         6.17 o                         
   2  -2   5        650.35        581.01         8.96 o                         
   3  -2   5        825.96        786.21        12.48 o                         
   4  -2   5        183.24        169.27         4.40 o                         
   5  -2   5        310.51        316.96         8.60 o                         
   6  -2   5        229.77        236.52         6.53 o                         
   7  -2   5         57.10         63.74         6.26 o                         
   8  -2   5        146.67        160.01         6.37 o                         
   9  -2   5       2377.67       2302.91        31.06 o                         
  10  -2   5       1122.16       1057.37        18.07 o                         
  11  -2   5        151.79        170.51         7.67 o                         
  12  -2   5         18.52          7.09         3.68 o                         
  13  -2   5         29.49         29.87         4.74 o                         
  14  -2   5         84.17         98.51         7.06 o                         
  15  -2   5        242.41        240.28        15.98 o                         
  16  -2   5         23.40         23.84         6.40 o                         
  17  -2   5         68.72         68.60        13.47 o                         
  18  -2   5         13.70         18.52         6.86 o                         
  19  -2   5         38.83         34.24         7.88 o                         
  20  -2   5         58.84         58.62        14.76 o                         
  21  -2   5         28.14         45.34        22.33 o                         
 -24  -1   5          5.77         -6.94         6.94 o                         
 -23  -1   5          8.03          5.35         6.85 o                         
 -22  -1   5         40.92         44.28         7.77 o                         
 -21  -1   5         39.03         45.97         7.30 o                         
 -20  -1   5        167.30        178.73        10.91 o                         
 -19  -1   5         87.63         66.38         8.90 o                         
 -18  -1   5         32.32         29.88         5.88 o                         
 -17  -1   5         14.49         17.27         4.98 o                         
 -16  -1   5        118.89        131.46         8.26 o                         
 -15  -1   5        204.18        197.28         9.62 o                         
 -14  -1   5        235.96        233.15         9.58 o                         
 -13  -1   5        540.52        521.96        12.82 o                         
 -12  -1   5        313.95        279.29         9.48 o                         
 -11  -1   5        104.43        100.31         5.91 o                         
 -10  -1   5        284.65        295.64         8.76 o                         
  -9  -1   5        930.69        964.31        17.45 o                         
  -8  -1   5        885.54        911.50        15.10 o                         
  -7  -1   5        738.39        799.14        13.47 o                         
  -6  -1   5        684.61        680.62        10.63 o                         
  -5  -1   5       2123.35       2115.49        24.85 o                         
  -4  -1   5        734.93        760.13        12.20 o                         
  -3  -1   5        322.81        337.61         9.76 o                         
  -2  -1   5        927.35        957.86        12.35 o                         
  -1  -1   5         31.63         29.99         2.37 o                         
   0  -1   5       2894.06       2852.90        42.02 o                         
   1  -1   5        322.83        300.83         6.99 o                         
   2  -1   5       1351.74       1365.46        17.91 o                         
   3  -1   5       1235.09       1245.85        17.06 o                         
   4  -1   5        161.88        171.63         5.53 o                         
   5  -1   5        992.13        959.57        14.77 o                         
   6  -1   5        363.77        383.66         8.67 o                         
   7  -1   5        182.33        172.52         9.02 o                         
   8  -1   5        905.76        890.93        18.25 o                         
   9  -1   5        442.00        442.82        10.65 o                         
  10  -1   5        297.07        284.22         8.94 o                         
  11  -1   5         24.51         18.77         4.53 o                         
  12  -1   5          8.75          8.00         3.99 o                         
  13  -1   5        801.72        773.98        20.59 o                         
  14  -1   5         53.28         61.23         6.13 o                         
  15  -1   5         15.15         10.65         4.67 o                         
  16  -1   5         69.23         73.98         7.02 o                         
  17  -1   5        136.73        120.74         8.84 o                         
  18  -1   5        158.83        177.32        10.70 o                         
  19  -1   5         60.11         55.27         7.47 o                         
  20  -1   5         95.53         68.81         8.76 o                         
  21  -1   5          8.43         14.30         7.81 o                         
  22  -1   5         43.67         39.67         9.66 o                         
 -24   0   5         42.97         38.92        10.18 o                         
 -23   0   5         13.49          8.81         8.34 o                         
 -22   0   5         75.03         84.30        13.11 o                         
 -21   0   5         42.32         39.34         7.24 o                         
 -20   0   5         54.20         56.30         7.56 o                         
 -19   0   5         34.75         24.05         6.10 o                         
 -18   0   5          0.29         -4.41         4.41 o                         
 -17   0   5         25.83         11.63         5.28 o                         
 -16   0   5        395.39        382.70        12.61 o                         
 -15   0   5         17.37         16.23         5.66 o                         
 -14   0   5          6.47          7.26         4.22 o                         
 -13   0   5        119.00        108.11         9.16 o                         
 -12   0   5          9.18          3.23         3.65 o                         
 -11   0   5        103.72        102.43         4.89 o                         
 -10   0   5        108.35        108.53         5.79 o                         
  -9   0   5       1839.78       1765.70        21.13 o                         
  -8   0   5       1068.52       1037.81        13.94 o                         
  -7   0   5       1528.95       1604.67        18.78 o                         
  -6   0   5       1299.20       1340.07        15.99 o                         
  -5   0   5       2929.92       2954.72        28.44 o                         
  -4   0   5        704.14        698.30        10.19 o                         
  -3   0   5        471.03        419.15         9.86 o                         
  -2   0   5          1.12         -1.63         1.63 o                         
  -1   0   5       4940.42       4737.46        51.45 o                         
   0   0   5          0.35         -1.16         1.60 o                         
   1   0   5        801.62        829.21        10.31 o                         
   2   0   5          0.09          4.42         1.85 o                         
   3   0   5         13.74         15.71         2.30 o                         
   4   0   5       1705.27       1629.41        19.72 o                         
   5   0   5       5498.93       5554.44        54.30 o                         
   6   0   5       2563.61       2565.62        27.61 o                         
   7   0   5        216.40        215.57         6.44 o                         
   8   0   5        416.40        416.20         9.01 o                         
   9   0   5        174.88        181.07        10.10 o                         
  10   0   5         67.74         66.69         4.78 o                         
  11   0   5        447.74        427.42        11.54 o                         
  12   0   5        276.52        275.80        10.72 o                         
  13   0   5          5.53          9.74         4.28 o                         
  14   0   5         61.62         75.67         6.55 o                         
  15   0   5          3.94         -0.98         4.52 o                         
  16   0   5        194.54        185.37        15.10 o                         
  17   0   5          2.15         -4.42         4.42 o                         
  18   0   5        180.22        169.10        10.65 o                         
  19   0   5         79.58         91.46         9.80 o                         
  20   0   5         28.96         23.62         7.08 o                         
  21   0   5         60.45         45.88         9.98 o                         
  22   0   5          1.17         -1.89         9.01 o                         
 -24   1   5          5.32          0.19         9.76 o                         
 -23   1   5          9.14          9.00        10.95 o                         
 -22   1   5         38.82         52.57        10.31 o                         
 -21   1   5         38.58         37.32         9.75 o                         
 -20   1   5        167.58        167.66        13.79 o                         
 -19   1   5         88.96         93.42        13.95 o                         
 -18   1   5         34.67         33.73         6.13 o                         
 -17   1   5         15.27         11.85         5.05 o                         
 -16   1   5        113.53        119.12         8.30 o                         
 -15   1   5        205.98        193.01         9.69 o                         
 -14   1   5        237.40        225.87        16.13 o                         
 -13   1   5        540.27        524.71        10.80 o                         
 -12   1   5        305.52        292.47         7.91 o                         
 -11   1   5        109.02        113.80         4.86 o                         
 -10   1   5        276.78        282.81         6.21 o                         
  -9   1   5        920.30        977.29        12.12 o                         
  -8   1   5        870.71        872.02        10.84 o                         
  -7   1   5        750.77        803.98         9.92 o                         
  -6   1   5        679.11        661.89         8.43 o                         
  -5   1   5       2129.68       2060.97        19.64 o                         
  -4   1   5        746.01        754.72         8.71 o                         
  -3   1   5        324.19        320.30         5.31 o                         
  -2   1   5        944.55        964.80        10.08 o                         
  -1   1   5         31.64         31.51         1.86 o                         
   0   1   5       2889.91       2837.65        26.85 o                         
   1   1   5        327.35        311.84         6.35 o                         
   2   1   5       1367.36       1381.99        14.57 o                         
   3   1   5       1242.87       1237.73        13.58 o                         
   4   1   5        150.72        160.91         4.86 o                         
   5   1   5        991.92        968.93        11.83 o                         
   6   1   5        353.85        378.26         6.35 o                         
   7   1   5        174.76        168.71         4.62 o                         
   8   1   5        891.43        906.50        11.58 o                         
   9   1   5        446.58        454.96         8.40 o                         
  10   1   5        286.87        287.30         7.54 o                         
  11   1   5         21.32         22.59         3.42 o                         
  12   1   5          8.81          3.90         3.37 o                         
  13   1   5        799.62        822.20        22.37 o                         
  14   1   5         57.79         49.50         6.03 o                         
  15   1   5         16.39         10.06         7.38 o                         
  16   1   5         69.08         64.06         8.00 o                         
  17   1   5        138.06        134.70        11.89 o                         
  18   1   5        155.05        158.86        13.14 o                         
  19   1   5         62.83         72.58        10.66 o                         
  20   1   5         99.21        101.95        18.47 o                         
  21   1   5          9.12         -1.34         7.35 o                         
  22   1   5         43.47         59.15        10.68 o                         
 -23   2   5          0.98         -5.32         7.99 o                         
 -22   2   5         52.58         40.69        13.21 o                         
 -21   2   5         30.22         18.93         8.50 o                         
 -20   2   5          3.12          7.42         7.29 o                         
 -19   2   5         70.19         65.87        11.14 o                         
 -18   2   5         55.26         53.58         8.85 o                         
 -17   2   5        203.72        208.22        13.79 o                         
 -16   2   5         53.00         34.21        15.19 o                         
 -15   2   5         28.44         22.04         5.65 o                         
 -14   2   5        106.56         98.28         6.89 o                         
 -13   2   5        428.21        413.08        11.52 o                         
 -12   2   5         84.80         88.62         5.09 o                         
 -11   2   5        820.07        805.57        13.01 o                         
 -10   2   5        529.83        535.63        11.29 o                         
  -9   2   5        120.57        115.53         4.21 o                         
  -8   2   5          1.38          3.40         1.82 o                         
  -7   2   5        318.83        312.32         5.72 o                         
  -6   2   5        594.72        571.19         7.70 o                         
  -5   2   5        299.12        292.89         4.96 o                         
  -4   2   5       2128.98       2158.31        19.98 o                         
  -3   2   5        163.42        169.57         3.47 o                         
  -2   2   5         11.35         19.74         1.55 o                         
  -1   2   5        212.44        207.28         3.40 o                         
   0   2   5         34.52         45.40         1.95 o                         
   1   2   5        346.91        390.58         5.61 o                         
   2   2   5        661.98        598.59         7.23 o                         
   3   2   5        804.92        778.31         9.49 o                         
   4   2   5        195.50        179.04         4.39 o                         
   5   2   5        312.43        321.22         5.98 o                         
   6   2   5        226.98        218.69         6.55 o                         
   7   2   5         62.83         67.96         3.48 o                         
   8   2   5        145.29        139.83         5.04 o                         
   9   2   5       2394.26       2318.10        25.35 o                         
  10   2   5       1115.52       1052.36        15.65 o                         
  11   2   5        143.57        146.63         7.40 o                         
  12   2   5         18.37         24.32         4.40 o                         
  13   2   5         28.47         25.76         5.42 o                         
  14   2   5         85.37         78.92         9.03 o                         
  15   2   5        242.45        236.99        14.41 o                         
  16   2   5         21.26         12.26         6.77 o                         
  17   2   5         66.86         61.10         9.88 o                         
  18   2   5         13.04          1.44        13.82 o                         
  19   2   5         38.70         28.44         8.83 o                         
  20   2   5         56.41         65.47        10.75 o                         
  21   2   5         29.66         31.46         9.62 o                         
 -22   3   5         34.79         25.87         9.23 o                         
 -21   3   5         32.32         25.32        11.84 o                         
 -20   3   5         17.32         20.00         8.18 o                         
 -19   3   5         30.04         22.90         8.39 o                         
 -18   3   5        114.13        113.36        19.33 o                         
 -17   3   5         39.57         32.94         7.83 o                         
 -16   3   5         23.58         15.13         7.03 o                         
 -15   3   5         84.82         79.56         6.90 o                         
 -14   3   5         76.59         80.44         6.63 o                         
 -13   3   5         78.85         63.71         5.87 o                         
 -12   3   5         62.68         65.84         5.73 o                         
 -11   3   5         21.86         24.27         4.68 o                         
 -10   3   5        407.70        391.54         8.43 o                         
  -9   3   5        141.96        146.43         5.42 o                         
  -8   3   5        362.13        369.59         7.49 o                         
  -7   3   5         95.92        104.10         4.16 o                         
  -6   3   5        240.35        261.60        11.40 o                         
  -5   3   5         31.42         23.05         2.20 o                         
  -4   3   5         29.17         29.54         2.17 o                         
  -3   3   5        711.95        738.16         9.28 o                         
  -2   3   5        161.45        168.60         4.36 o                         
  -1   3   5        230.31        253.82         5.41 o                         
   0   3   5         60.27         60.42         3.17 o                         
   1   3   5        167.30        162.52         4.04 o                         
   2   3   5         20.50         23.19         2.09 o                         
   3   3   5        481.97        470.95         7.88 o                         
   4   3   5        365.38        357.96         7.01 o                         
   5   3   5        974.08        957.21        13.71 o                         
   6   3   5       2619.66       2504.91        29.91 o                         
   7   3   5        533.29        520.17        10.47 o                         
   8   3   5        383.34        386.77         8.20 o                         
   9   3   5        201.68        200.04         7.93 o                         
  10   3   5        120.97        113.87         6.61 o                         
  11   3   5         23.26         21.07         4.24 o                         
  12   3   5         37.26         31.41         4.97 o                         
  13   3   5         55.14         51.13         5.79 o                         
  14   3   5        210.67        204.35        11.42 o                         
  15   3   5         60.98         65.29         9.14 o                         
  16   3   5         64.09         67.53         9.41 o                         
  17   3   5         22.11         27.95         8.11 o                         
  18   3   5         15.88         14.40         7.79 o                         
  19   3   5        251.27        280.67        19.36 o                         
  20   3   5         38.99         38.41         9.98 o                         
 -20   4   5        175.23        192.89        15.80 o                         
 -19   4   5        116.14        117.67        12.64 o                         
 -18   4   5         11.82         13.47         7.72 o                         
 -17   4   5        114.19        117.17        13.87 o                         
 -16   4   5        270.97        302.01        18.04 o                         
 -15   4   5          8.51          3.70         4.73 o                         
 -14   4   5        488.69        492.46        18.23 o                         
 -13   4   5         22.88         21.48         4.70 o                         
 -12   4   5        238.20        238.88         9.71 o                         
 -11   4   5         48.80         43.80         4.91 o                         
 -10   4   5         63.02         69.95         4.47 o                         
  -9   4   5         33.82         28.29         3.29 o                         
  -8   4   5          6.32          6.57         2.50 o                         
  -7   4   5        322.68        336.31         7.08 o                         
  -6   4   5        171.32        182.96         5.13 o                         
  -5   4   5         58.82         65.25         3.17 o                         
  -4   4   5          5.59          4.52         1.93 o                         
  -3   4   5         80.56         75.40         4.14 o                         
  -2   4   5         35.00         32.06         2.24 o                         
  -1   4   5        399.69        391.99         8.09 o                         
   0   4   5         18.43         19.10         1.93 o                         
   1   4   5         25.01         24.63         2.14 o                         
   2   4   5        337.06        331.28         6.29 o                         
   3   4   5        627.13        607.50         9.52 o                         
   4   4   5        138.86        136.89         4.71 o                         
   5   4   5         69.96         63.56         4.04 o                         
   6   4   5        837.82        838.23        13.19 o                         
   7   4   5         82.86         92.27         4.76 o                         
   8   4   5        129.24        124.05         5.77 o                         
   9   4   5         95.82         94.11         6.10 o                         
  10   4   5        203.72        206.46         8.62 o                         
  11   4   5         68.52         70.75         6.11 o                         
  12   4   5        121.79        121.13         7.86 o                         
  13   4   5        121.87        110.46         9.04 o                         
  14   4   5         48.03         43.27         7.21 o                         
  15   4   5         10.52          1.47         6.54 o                         
  16   4   5         53.72         41.01         8.92 o                         
  17   4   5         18.79         18.77         8.30 o                         
  18   4   5        158.92        186.06        24.59 o                         
 -18   5   5          2.10         -6.84        16.34 o                         
 -17   5   5          3.22         -3.33         7.55 o                         
 -16   5   5        324.87        337.88        15.29 o                         
 -15   5   5        277.88        274.63        18.39 o                         
 -14   5   5         18.54         21.98         6.91 o                         
 -13   5   5        369.05        385.35        15.47 o                         
 -12   5   5        226.71        228.05        12.60 o                         
 -11   5   5         66.98         64.05         8.92 o                         
 -10   5   5        133.21        138.88        13.78 o                         
  -9   5   5         67.84         62.70         5.46 o                         
  -8   5   5          6.06          8.83         3.49 o                         
  -7   5   5        111.06         96.52         5.67 o                         
  -6   5   5          3.13         -0.98         2.72 o                         
  -5   5   5         41.49         41.22         3.67 o                         
  -4   5   5         56.56         44.61         3.57 o                         
  -3   5   5         56.06         48.22         3.32 o                         
  -2   5   5        167.48        156.08         5.02 o                         
  -1   5   5         42.85         32.11         2.86 o                         
   0   5   5        350.88        340.35         7.38 o                         
   1   5   5        133.60        135.51         5.02 o                         
   2   5   5         57.89         56.28         3.32 o                         
   3   5   5        123.11        117.97         6.42 o                         
   4   5   5        104.03        100.34         5.19 o                         
   5   5   5        266.71        273.09         9.13 o                         
   6   5   5          0.41         -3.24         3.24 o                         
   7   5   5         31.37         30.93         5.01 o                         
   8   5   5         24.00         17.21         5.84 o                         
   9   5   5          6.50          4.93         6.13 o                         
  10   5   5        348.81        337.64        25.74 o                         
  11   5   5         36.06         26.12         6.21 o                         
  12   5   5          2.82         -1.89         4.63 o                         
  13   5   5         93.53         76.08        10.25 o                         
  14   5   5         79.19        104.77        10.74 o                         
  15   5   5         14.50          1.48         9.25 o                         
 -14   6   5         63.06         47.51        14.06 o                         
 -13   6   5         34.69         26.44         8.53 o                         
 -12   6   5         10.18          8.79         6.98 o                         
 -11   6   5        187.09        191.57        19.77 o                         
 -10   6   5         44.14         30.13         7.32 o                         
  -9   6   5         65.13         74.59        14.92 o                         
  -8   6   5         10.37          4.89         3.87 o                         
  -7   6   5          6.08          1.52         3.30 o                         
  -6   6   5        158.23        151.50         6.77 o                         
  -5   6   5          3.67         -1.11         2.80 o                         
  -4   6   5        205.53        189.80        10.36 o                         
  -3   6   5         55.20         54.49         4.00 o                         
  -2   6   5        163.14        153.25         5.61 o                         
  -1   6   5        119.53        110.55         4.82 o                         
   0   6   5         18.79         20.64         2.89 o                         
   1   6   5         23.19         20.98         2.70 o                         
   2   6   5         45.57         44.00         3.69 o                         
   3   6   5          5.81          9.51         2.97 o                         
   4   6   5         44.44         44.65         4.39 o                         
   5   6   5          3.03          3.64         3.23 o                         
   6   6   5         29.28         17.55         4.64 o                         
   7   6   5        180.65        182.94        12.02 o                         
   8   6   5         79.99         82.53        14.25 o                         
   9   6   5        113.20        103.56        12.92 o                         
  10   6   5          5.91          4.50         7.60 o                         
  11   6   5         44.57         48.69         9.40 o                         
  12   6   5          0.90         11.35         7.93 o                         
  -6   7   5         61.31         61.16         5.27 o                         
  -5   7   5        146.83        133.15         6.62 o                         
  -4   7   5         11.02          9.96         3.84 o                         
  -3   7   5         85.53         86.19         6.42 o                         
  -2   7   5         25.62         28.21         4.08 o                         
  -1   7   5         13.03          7.31         2.89 o                         
   0   7   5         77.72         76.38         8.64 o                         
   1   7   5         11.13          9.30         3.46 o                         
   2   7   5          6.00          2.86         2.89 o                         
   3   7   5         23.52         17.33         3.57 o                         
   4   7   5          8.18         11.23         4.11 o                         
  -4  -7   6         57.51         67.47        19.58 o                         
  -3  -7   6          3.99          9.69        13.68 o                         
  -2  -7   6         18.24          9.34         9.73 o                         
  -1  -7   6         10.64          1.50         8.49 o                         
   0  -7   6          0.64        -10.26        10.26 o                         
   1  -7   6          8.12          0.38        11.78 o                         
   2  -7   6         21.92         15.39        14.44 o                         
 -13  -6   6         77.29         91.50        15.34 o                         
 -12  -6   6          8.06          7.84         6.39 o                         
 -11  -6   6         20.49         29.50         7.33 o                         
 -10  -6   6          0.15         -4.10         5.53 o                         
  -9  -6   6         55.12         61.96         7.90 o                         
  -8  -6   6         23.59         27.81         9.48 o                         
  -7  -6   6         65.09         61.58        12.64 o                         
  -6  -6   6         30.79         15.37        15.77 o                         
  -5  -6   6        132.47         93.51        20.15 o                         
  -4  -6   6        168.87        169.16        16.64 o                         
  -3  -6   6         67.56         90.56        28.32 o                         
  -2  -6   6         76.25         83.30        12.82 o                         
  -1  -6   6         71.29         72.90        17.48 o                         
   0  -6   6         11.70          4.90         8.11 o                         
   1  -6   6         57.15         41.81        15.58 o                         
   2  -6   6         20.19          9.31        11.59 o                         
   3  -6   6         11.10         12.06         6.07 o                         
   4  -6   6         15.45         10.71        10.45 o                         
   5  -6   6         15.96         32.83        10.45 o                         
   6  -6   6        102.88         85.48         9.73 o                         
   7  -6   6        114.59        120.75        10.02 o                         
   8  -6   6        200.30        227.95        13.59 o                         
   9  -6   6         10.94          9.12         6.34 o                         
  10  -6   6         26.58         32.22         7.88 o                         
  11  -6   6         10.28         18.60         7.43 o                         
 -17  -5   6          0.30         -6.98         6.98 o                         
 -16  -5   6          5.13          7.41         6.93 o                         
 -15  -5   6          5.88          5.29         6.70 o                         
 -14  -5   6        164.11        155.19        12.97 o                         
 -13  -5   6         71.66         92.54        10.30 o                         
 -12  -5   6         16.76         23.17         6.97 o                         
 -11  -5   6        100.00        109.77        10.42 o                         
 -10  -5   6        206.67        224.87        13.36 o                         
  -9  -5   6        150.83        166.21        11.22 o                         
  -8  -5   6        191.46        186.94        11.26 o                         
  -7  -5   6        145.38        145.91        11.14 o                         
  -6  -5   6         20.83         25.65         5.87 o                         
  -5  -5   6         33.88         31.21         5.63 o                         
  -4  -5   6         18.76         18.73         4.33 o                         
  -3  -5   6         70.15         79.92         5.23 o                         
  -2  -5   6         37.03         28.77         4.59 o                         
  -1  -5   6         43.52         49.19         5.14 o                         
   0  -5   6        490.75        518.27        13.25 o                         
   1  -5   6          0.70         -0.10         3.58 o                         
   2  -5   6         89.68        103.25         7.56 o                         
   3  -5   6        143.83        164.81         9.57 o                         
   4  -5   6        150.52        168.56        12.50 o                         
   5  -5   6        177.90        174.82        10.50 o                         
   6  -5   6         83.03        103.40         8.79 o                         
   7  -5   6         89.03         91.39        13.80 o                         
   8  -5   6          3.23          0.00         4.96 o                         
   9  -5   6         24.30         19.96         6.45 o                         
  10  -5   6        175.35        185.89        15.32 o                         
  11  -5   6         28.45         25.67         7.38 o                         
  12  -5   6         16.04          7.54         6.79 o                         
  13  -5   6         71.24         86.40        10.95 o                         
  14  -5   6         25.75         20.30         8.10 o                         
  15  -5   6        284.32        302.95        24.41 o                         
 -20  -4   6          7.62         15.65         8.22 o                         
 -19  -4   6          7.82          5.87        13.49 o                         
 -18  -4   6         42.39         42.28         9.01 o                         
 -17  -4   6        194.39        212.71        15.61 o                         
 -16  -4   6         80.00         86.70        10.62 o                         
 -15  -4   6        241.68        213.53        14.65 o                         
 -14  -4   6        107.90        122.61        11.28 o                         
 -13  -4   6          9.27          1.50         5.37 o                         
 -12  -4   6         33.73         31.98         7.21 o                         
 -11  -4   6         24.00         24.64         6.42 o                         
 -10  -4   6        118.31        122.13         9.91 o                         
  -9  -4   6         98.32        104.36         9.10 o                         
  -8  -4   6         72.92         76.04         7.67 o                         
  -7  -4   6        104.51        110.57         8.56 o                         
  -6  -4   6        132.06        147.98         9.41 o                         
  -5  -4   6        111.37        113.47         6.09 o                         
  -4  -4   6        343.08        335.77        10.55 o                         
  -3  -4   6        175.88        181.79         8.10 o                         
  -2  -4   6        220.75        212.87         8.37 o                         
  -1  -4   6         36.83         42.20         6.53 o                         
   0  -4   6         43.88         47.99         4.88 o                         
   1  -4   6          9.99         11.96         3.74 o                         
   2  -4   6        181.85        179.88        11.22 o                         
   3  -4   6       2204.41       2209.75        40.05 o                         
   4  -4   6        204.74        221.06        19.81 o                         
   5  -4   6          5.16          9.58         4.81 o                         
   6  -4   6         26.72         25.81         5.57 o                         
   7  -4   6         10.81          4.41         4.61 o                         
   8  -4   6         72.86         80.80        10.97 o                         
   9  -4   6         53.22         58.24         7.88 o                         
  10  -4   6         12.29          8.25         7.82 o                         
  11  -4   6        520.51        501.49        18.63 o                         
  12  -4   6        267.18        293.15        20.22 o                         
  13  -4   6         57.40         68.84         9.53 o                         
  14  -4   6         79.11         78.68        12.14 o                         
  15  -4   6         67.64         59.79         9.91 o                         
  16  -4   6        143.95        176.01        18.63 o                         
  17  -4   6        180.31        194.93        20.08 o                         
  18  -4   6        160.78        181.89        24.01 o                         
 -22  -3   6        121.39        117.28        13.81 o                         
 -21  -3   6         33.91         19.63         8.30 o                         
 -20  -3   6          5.00          2.03         7.15 o                         
 -19  -3   6        136.24        131.22        13.20 o                         
 -18  -3   6         82.40         83.30        10.51 o                         
 -17  -3   6        305.16        273.45        16.51 o                         
 -16  -3   6        205.86        207.48        14.35 o                         
 -15  -3   6         44.13         37.81         7.80 o                         
 -14  -3   6         11.87         14.03         6.03 o                         
 -13  -3   6         16.43         10.14         5.78 o                         
 -12  -3   6          0.36          1.88         5.06 o                         
 -11  -3   6          2.79          1.67         3.58 o                         
 -10  -3   6        180.61        190.98         7.67 o                         
  -9  -3   6        230.15        232.34         7.83 o                         
  -8  -3   6        180.40        188.64         8.73 o                         
  -7  -3   6         46.58         59.45         3.93 o                         
  -6  -3   6         89.28         88.83         7.93 o                         
  -5  -3   6        117.05        122.74         7.89 o                         
  -4  -3   6         57.26         56.67         6.21 o                         
  -3  -3   6        158.48        138.99         6.80 o                         
  -2  -3   6        124.70        146.05         6.95 o                         
  -1  -3   6       1138.44       1188.03        20.75 o                         
   0  -3   6         34.75         22.81         4.11 o                         
   1  -3   6         12.51         15.78         3.36 o                         
   2  -3   6        178.60        184.02         8.58 o                         
   3  -3   6         63.91         70.66         4.53 o                         
   4  -3   6         82.21         86.28         8.20 o                         
   5  -3   6        122.74        130.38         7.76 o                         
   6  -3   6       1046.49       1001.08        18.90 o                         
   7  -3   6       1646.30       1598.58        27.12 o                         
   8  -3   6        523.75        537.80        15.94 o                         
   9  -3   6        182.80        206.03         9.78 o                         
  10  -3   6        119.39        114.39         9.35 o                         
  11  -3   6        106.34         91.50        11.44 o                         
  12  -3   6        140.95        133.86        10.98 o                         
  13  -3   6        132.48        137.36        11.62 o                         
  14  -3   6         15.73         10.17         7.93 o                         
  15  -3   6          3.91         -7.06         7.06 o                         
  16  -3   6         79.58         97.56        13.66 o                         
  17  -3   6         31.79         34.58        10.25 o                         
  18  -3   6         27.89         20.71        10.25 o                         
  19  -3   6         41.54         56.66        12.77 o                         
  20  -3   6         43.43         33.94        12.28 o                         
 -23  -2   6         29.91         26.98        11.87 o                         
 -22  -2   6         31.79         10.88        10.15 o                         
 -21  -2   6        204.97        229.01        21.01 o                         
 -20  -2   6        223.43        252.62        20.79 o                         
 -19  -2   6         88.29         64.22         9.36 o                         
 -18  -2   6        203.76        189.07        12.14 o                         
 -17  -2   6          3.89         -4.91         4.91 o                         
 -16  -2   6         30.45         36.28         7.26 o                         
 -15  -2   6          1.32         -0.26         3.39 o                         
 -14  -2   6         38.48         33.26         4.65 o                         
 -13  -2   6        126.04        137.27         6.72 o                         
 -12  -2   6        449.78        457.55        11.91 o                         
 -11  -2   6         86.53         90.17         5.85 o                         
 -10  -2   6         54.72         61.04         4.95 o                         
  -9  -2   6        368.83        379.78        10.84 o                         
  -8  -2   6        238.93        230.48         9.33 o                         
  -7  -2   6        430.77        422.34         9.96 o                         
  -6  -2   6        215.70        208.49         6.16 o                         
  -5  -2   6       1207.62       1225.04        18.08 o                         
  -4  -2   6        110.48        118.36         4.39 o                         
  -3  -2   6         16.04         12.52         2.40 o                         
  -2  -2   6        325.23        344.56         6.31 o                         
  -1  -2   6       2741.85       2818.71        29.18 o                         
   0  -2   6        390.34        429.38         9.30 o                         
   1  -2   6        410.72        351.05         6.83 o                         
   2  -2   6       1033.48       1043.90        16.41 o                         
   3  -2   6        829.48        881.90        12.02 o                         
   4  -2   6         37.60         54.82         3.18 o                         
   5  -2   6        263.47        295.50         8.95 o                         
   6  -2   6        238.00        244.95         6.91 o                         
   7  -2   6         22.93         27.92         3.37 o                         
   8  -2   6        234.54        241.56         7.85 o                         
   9  -2   6         42.37         43.05         4.41 o                         
  10  -2   6        824.85        840.99        15.93 o                         
  11  -2   6        128.42        135.22         7.26 o                         
  12  -2   6        382.98        370.61        10.96 o                         
  13  -2   6         50.60         50.74         6.02 o                         
  14  -2   6        417.87        426.23        12.65 o                         
  15  -2   6          4.41         11.38         5.51 o                         
  16  -2   6        102.89        104.93         9.49 o                         
  17  -2   6         53.01         68.76        10.85 o                         
  18  -2   6          2.15         -6.09         6.09 o                         
  19  -2   6         54.96         48.93         8.62 o                         
  20  -2   6          7.39         18.71         9.40 o                         
  21  -2   6         89.06        103.81        17.29 o                         
 -24  -1   6         42.84         47.44        12.18 o                         
 -23  -1   6         54.84         59.99        11.14 o                         
 -22  -1   6          4.72          4.17         6.11 o                         
 -21  -1   6         27.95          9.62         5.96 o                         
 -20  -1   6        125.90        121.16         9.56 o                         
 -19  -1   6        137.31        122.72        11.85 o                         
 -18  -1   6        119.90        136.49         9.27 o                         
 -17  -1   6         25.31         27.47         6.64 o                         
 -16  -1   6        398.90        398.55        12.95 o                         
 -15  -1   6        137.60        128.15         8.02 o                         
 -14  -1   6        299.88        299.85        10.51 o                         
 -13  -1   6        999.97        963.91        18.32 o                         
 -12  -1   6        389.02        381.41        18.47 o                         
 -11  -1   6        474.10        461.13        15.04 o                         
 -10  -1   6        234.86        228.52         8.06 o                         
  -9  -1   6       1664.98       1720.89        24.75 o                         
  -8  -1   6        626.91        625.27        18.55 o                         
  -7  -1   6        244.48        251.54         6.49 o                         
  -6  -1   6       1022.89       1068.37        15.14 o                         
  -5  -1   6        663.00        681.72        11.89 o                         
  -4  -1   6        211.45        252.67         6.85 o                         
  -3  -1   6        411.68        361.47         7.79 o                         
  -2  -1   6        439.91        477.66         8.48 o                         
  -1  -1   6        416.49        439.50         7.68 o                         
   0  -1   6       1565.79       1447.86        19.25 o                         
   1  -1   6         48.01         49.16         6.36 o                         
   2  -1   6       5763.61       5983.90        67.27 o                         
   3  -1   6       4058.37       4324.53        50.11 o                         
   4  -1   6        562.50        580.84        14.20 o                         
   5  -1   6       1098.94       1107.06        17.79 o                         
   6  -1   6        281.13        317.44         8.27 o                         
   7  -1   6        238.25        219.09         7.43 o                         
   8  -1   6          7.13         10.42         4.94 o                         
   9  -1   6        187.16        188.74         7.87 o                         
  10  -1   6        177.02        154.53         7.46 o                         
  11  -1   6        526.42        536.35        12.98 o                         
  12  -1   6         91.87         95.88         6.84 o                         
  13  -1   6        180.80        189.54         9.40 o                         
  14  -1   6        102.75         94.36         7.35 o                         
  15  -1   6        194.01        186.56        10.62 o                         
  16  -1   6         30.45         25.17         5.98 o                         
  17  -1   6         87.46         87.66         8.06 o                         
  18  -1   6        373.25        407.91        17.65 o                         
  19  -1   6        103.89        108.27         9.52 o                         
  20  -1   6         72.72         61.35         8.23 o                         
  21  -1   6         27.31         14.98         8.33 o                         
  22  -1   6          2.29         12.56         8.58 o                         
 -24   0   6         13.77         10.57         8.74 o                         
 -23   0   6         40.70         34.76         9.40 o                         
 -22   0   6         88.05        112.77        10.14 o                         
 -21   0   6         29.53         37.47         7.19 o                         
 -20   0   6          2.86         -0.70         5.36 o                         
 -19   0   6         41.03         36.15         6.71 o                         
 -18   0   6         61.08         69.38         7.18 o                         
 -17   0   6       1567.24       1547.32        27.73 o                         
 -16   0   6         33.46         27.60         5.75 o                         
 -15   0   6         82.81         89.29         7.17 o                         
 -14   0   6        704.53        681.32        15.59 o                         
 -13   0   6          3.16         -0.57         3.47 o                         
 -12   0   6        379.04        361.72        10.53 o                         
 -11   0   6        183.39        179.86         6.25 o                         
 -10   0   6        170.51        184.85         6.11 o                         
  -9   0   6       1154.46       1082.89        14.88 o                         
  -8   0   6        604.89        563.33         9.54 o                         
  -7   0   6        108.93        128.51         4.64 o                         
  -6   0   6       2238.52       2453.42        24.83 o                         
  -5   0   6          1.24         -1.73         1.73 o                         
  -4   0   6       4323.07       4324.18        39.90 o                         
  -3   0   6          3.55         -2.07         2.07 o                         
  -2   0   6      10870.72      10831.48       110.37 o                         
  -1   0   6         28.35         35.58         2.71 o                         
   0   0   6        406.30        464.90         8.49 o                         
   1   0   6          9.78          7.18         2.09 o                         
   2   0   6        102.83         93.24         3.90 o                         
   3   0   6         60.27         49.83         3.18 o                         
   4   0   6        324.35        278.17         6.62 o                         
   5   0   6        181.94        182.27         5.19 o                         
   6   0   6       3106.89       3265.58        34.40 o                         
   7   0   6        196.35        223.47         6.56 o                         
   8   0   6         75.38         81.85         4.76 o                         
   9   0   6         33.73         33.39         3.73 o                         
  10   0   6         30.79         31.03         3.87 o                         
  11   0   6       1016.73       1002.18        21.64 o                         
  12   0   6          5.54          6.45         4.08 o                         
  13   0   6        138.52        133.95         8.14 o                         
  14   0   6         30.20         28.88         5.32 o                         
  15   0   6        874.89        935.32        21.12 o                         
  16   0   6        330.53        336.26        13.31 o                         
  17   0   6         30.93         27.56         6.06 o                         
  18   0   6          5.22          5.74         5.51 o                         
  19   0   6         13.90         15.05         6.07 o                         
  20   0   6          2.22         -6.07         6.07 o                         
  21   0   6          9.98         17.19         9.57 o                         
  22   0   6         18.06         33.46         9.92 o                         
 -24   1   6         40.84         13.03         9.20 o                         
 -23   1   6         55.06         47.65        10.47 o                         
 -22   1   6          3.97         -5.64         7.67 o                         
 -21   1   6         29.78         25.36         8.51 o                         
 -20   1   6        121.37        106.59        11.57 o                         
 -19   1   6        137.15        111.07        11.76 o                         
 -18   1   6        124.97        120.99        10.22 o                         
 -17   1   6         27.00         25.81         5.74 o                         
 -16   1   6        393.77        387.48        12.69 o                         
 -15   1   6        131.92        133.54         8.16 o                         
 -14   1   6        298.46        284.65        10.95 o                         
 -13   1   6       1000.80        985.23        15.70 o                         
 -12   1   6        381.68        377.33         8.96 o                         
 -11   1   6        458.06        436.33         9.29 o                         
 -10   1   6        233.59        237.76         5.83 o                         
  -9   1   6       1671.82       1711.03        18.36 o                         
  -8   1   6        627.48        608.00         8.77 o                         
  -7   1   6        234.36        239.38         5.12 o                         
  -6   1   6       1036.39       1077.67        12.15 o                         
  -5   1   6        667.21        676.50         8.61 o                         
  -4   1   6        221.11        244.76         4.45 o                         
  -3   1   6        407.05        361.11         5.57 o                         
  -2   1   6        440.70        474.58         7.26 o                         
  -1   1   6        406.59        420.52         6.34 o                         
   0   1   6       1570.46       1459.62        15.43 o                         
   1   1   6         48.21         49.79         2.51 o                         
   2   1   6       5770.99       5912.55        54.09 o                         
   3   1   6       4043.88       4199.32        39.60 o                         
   4   1   6        571.80        595.97         8.51 o                         
   5   1   6       1087.29       1105.97        13.40 o                         
   6   1   6        293.16        332.69         6.58 o                         
   7   1   6        245.23        220.53         5.26 o                         
   8   1   6          5.86          7.04         2.12 o                         
   9   1   6        177.81        185.58         6.76 o                         
  10   1   6        167.24        157.10         6.30 o                         
  11   1   6        528.86        560.22        11.25 o                         
  12   1   6         86.77         74.52         6.36 o                         
  13   1   6        171.86        162.52         8.98 o                         
  14   1   6        100.84        105.29         7.85 o                         
  15   1   6        197.83        204.88        10.59 o                         
  16   1   6         31.56         25.90        11.19 o                         
  17   1   6         87.95         89.54        10.68 o                         
  18   1   6        371.72        394.48        18.85 o                         
  19   1   6        105.03         86.78        11.22 o                         
  20   1   6         74.48         76.15        11.02 o                         
  21   1   6         26.13         21.56         9.09 o                         
  22   1   6          2.93         -2.09         8.39 o                         
 -23   2   6         30.67         26.59         9.46 o                         
 -22   2   6         30.78         30.33         9.45 o                         
 -21   2   6        209.53        212.74        16.74 o                         
 -20   2   6        219.78        212.85        15.67 o                         
 -19   2   6         84.71         66.36         9.78 o                         
 -18   2   6        205.44        205.40        14.34 o                         
 -17   2   6          3.65         -1.72         8.37 o                         
 -16   2   6         30.34         48.29         8.03 o                         
 -15   2   6          1.21         -1.06         5.38 o                         
 -14   2   6         36.54         32.84         5.61 o                         
 -13   2   6        127.13        128.71         7.32 o                         
 -12   2   6        434.18        444.82         9.82 o                         
 -11   2   6         82.55         84.44         4.80 o                         
 -10   2   6         57.88         64.86         3.60 o                         
  -9   2   6        370.64        375.79         6.99 o                         
  -8   2   6        239.47        232.38         6.08 o                         
  -7   2   6        426.16        390.57         6.58 o                         
  -6   2   6        220.11        216.76         4.71 o                         
  -5   2   6       1208.18       1201.36        12.87 o                         
  -4   2   6        111.89        122.85         3.48 o                         
  -3   2   6         16.89         14.68         1.71 o                         
  -2   2   6        324.78        335.80         4.84 o                         
  -1   2   6       2732.23       2769.06        29.13 o                         
   0   2   6        396.21        421.48         6.24 o                         
   1   2   6        421.09        383.15         6.00 o                         
   2   2   6       1049.75       1063.15        12.19 o                         
   3   2   6        817.77        882.89        10.86 o                         
   4   2   6         37.48         55.52         2.91 o                         
   5   2   6        270.67        289.68         5.89 o                         
   6   2   6        224.70        234.50         5.58 o                         
   7   2   6         26.25         25.23         2.67 o                         
   8   2   6        217.51        218.09         5.74 o                         
   9   2   6         40.42         41.32         4.23 o                         
  10   2   6        831.75        830.47        14.84 o                         
  11   2   6        128.52        113.49         6.88 o                         
  12   2   6        386.70        368.63        11.25 o                         
  13   2   6         51.45         51.10         7.66 o                         
  14   2   6        419.77        429.50        27.23 o                         
  15   2   6          3.87          0.10         5.50 o                         
  16   2   6         98.79        109.93        10.90 o                         
  17   2   6         53.51         59.11         9.46 o                         
  18   2   6          2.32         -5.44         6.74 o                         
  19   2   6         57.31         51.30         9.65 o                         
  20   2   6          6.36          3.54         7.60 o                         
  21   2   6         83.06         77.88        11.82 o                         
 -22   3   6        121.30        114.67        13.26 o                         
 -21   3   6         32.33         14.51         8.32 o                         
 -20   3   6          5.64         17.75         9.70 o                         
 -19   3   6        135.52        128.77        12.67 o                         
 -18   3   6         83.31         67.17        11.36 o                         
 -17   3   6        306.24        325.90        16.16 o                         
 -16   3   6        206.80        205.89        13.86 o                         
 -15   3   6         43.26         37.98         6.58 o                         
 -14   3   6         13.23          5.73         4.31 o                         
 -13   3   6         18.80         13.87         6.31 o                         
 -12   3   6          0.37         -1.83         3.52 o                         
 -11   3   6          4.15          2.50         3.49 o                         
 -10   3   6        180.34        182.25         6.33 o                         
  -9   3   6        238.24        228.45         6.62 o                         
  -8   3   6        178.10        193.98         5.81 o                         
  -7   3   6         46.44         44.98         3.19 o                         
  -6   3   6         90.69         83.22         4.36 o                         
  -5   3   6        118.63        117.46         4.21 o                         
  -4   3   6         52.55         49.70         2.79 o                         
  -3   3   6        158.83        138.80         3.63 o                         
  -2   3   6        125.43        134.95         3.80 o                         
  -1   3   6       1131.18       1168.26        13.55 o                         
   0   3   6         36.74         32.67         2.27 o                         
   1   3   6         11.89          9.03         2.46 o                         
   2   3   6        176.23        193.48         4.70 o                         
   3   3   6         65.53         72.53         3.55 o                         
   4   3   6         86.32         81.79         3.93 o                         
   5   3   6        124.34        128.14         4.99 o                         
   6   3   6       1051.61       1048.32        15.52 o                         
   7   3   6       1652.96       1617.60        21.91 o                         
   8   3   6        530.46        552.08        12.17 o                         
   9   3   6        176.09        185.31        10.24 o                         
  10   3   6        122.73        123.53         7.02 o                         
  11   3   6        106.47         97.80         8.83 o                         
  12   3   6        138.67        125.81         7.75 o                         
  13   3   6        129.02        118.55        10.62 o                         
  14   3   6         16.69         23.12         8.21 o                         
  15   3   6          4.82          0.01         6.06 o                         
  16   3   6         78.31         74.12        10.03 o                         
  17   3   6         31.17         31.68         8.48 o                         
  18   3   6         30.47         20.82         7.85 o                         
  19   3   6         40.50         47.34        10.48 o                         
  20   3   6         43.53         46.34        10.35 o                         
 -20   4   6          7.89          1.79         7.71 o                         
 -19   4   6          8.10          7.90         8.19 o                         
 -18   4   6         42.85         68.08        12.10 o                         
 -17   4   6        197.83        214.18        19.71 o                         
 -16   4   6         80.03         85.15         8.67 o                         
 -15   4   6        244.49        258.91        11.38 o                         
 -14   4   6        107.36         94.88         9.22 o                         
 -13   4   6          9.36         15.90         4.92 o                         
 -12   4   6         34.49         26.46         4.90 o                         
 -11   4   6         22.56         14.54         4.91 o                         
 -10   4   6        119.22        115.00         6.67 o                         
  -9   4   6         95.89        108.69         5.12 o                         
  -8   4   6         78.44         80.66         4.32 o                         
  -7   4   6        103.62        106.55         4.58 o                         
  -6   4   6        131.47        138.01         4.84 o                         
  -5   4   6        112.52        109.76         4.76 o                         
  -4   4   6        340.22        332.08         6.67 o                         
  -3   4   6        177.43        183.19         4.65 o                         
  -2   4   6        220.01        221.02         5.27 o                         
  -1   4   6         36.71         38.15         2.66 o                         
   0   4   6         43.02         44.73         3.09 o                         
   1   4   6          9.64         10.31         2.16 o                         
   2   4   6        181.97        173.81         4.82 o                         
   3   4   6       2223.51       2235.43        26.62 o                         
   4   4   6        204.03        202.85         5.92 o                         
   5   4   6          4.73          6.86         2.62 o                         
   6   4   6         27.21         28.46         3.39 o                         
   7   4   6         11.35          7.85         2.95 o                         
   8   4   6         71.81         69.62         6.03 o                         
   9   4   6         50.41         57.41         5.28 o                         
  10   4   6         13.10         10.18         4.25 o                         
  11   4   6        519.67        533.41        13.76 o                         
  12   4   6        268.31        256.64        10.74 o                         
  13   4   6         56.78         60.27         6.54 o                         
  14   4   6         78.58         63.29         7.75 o                         
  15   4   6         67.59         62.10         9.89 o                         
  16   4   6        146.07        129.59        12.67 o                         
  17   4   6        180.32        172.75        14.61 o                         
  18   4   6        161.36        194.35        15.83 o                         
 -17   5   6          0.33          0.17         8.79 o                         
 -16   5   6          6.57          7.13         6.25 o                         
 -15   5   6          6.22          7.73         5.99 o                         
 -14   5   6        164.37        154.57        16.14 o                         
 -13   5   6         70.43         91.24        17.97 o                         
 -12   5   6         16.52          4.69         5.34 o                         
 -11   5   6        101.97         89.88         9.81 o                         
 -10   5   6        205.67        214.05        22.14 o                         
  -9   5   6        152.35        151.33         9.01 o                         
  -8   5   6        188.65        177.17         7.79 o                         
  -7   5   6        145.89        135.67        10.20 o                         
  -6   5   6         19.65         20.30         3.81 o                         
  -5   5   6         32.26         29.82         3.67 o                         
  -4   5   6         20.41         15.51         3.03 o                         
  -3   5   6         72.08         74.86         4.36 o                         
  -2   5   6         37.67         31.64         3.24 o                         
  -1   5   6         47.27         48.07         3.64 o                         
   0   5   6        484.43        476.61        19.50 o                         
   1   5   6          0.50         -1.19         2.29 o                         
   2   5   6         87.46         81.16         4.63 o                         
   3   5   6        146.91        143.06         6.36 o                         
   4   5   6        146.58        148.95         6.54 o                         
   5   5   6        178.03        171.66         7.13 o                         
   6   5   6         85.17         81.59         5.76 o                         
   7   5   6         89.78         77.29         6.68 o                         
   8   5   6          3.19          1.46         4.54 o                         
   9   5   6         24.58         21.87         5.65 o                         
  10   5   6        175.78        182.65        11.25 o                         
  11   5   6         28.26         21.08         6.05 o                         
  12   5   6         16.62         11.04         5.49 o                         
  13   5   6         72.37         73.05         8.04 o                         
  14   5   6         25.35         26.67         7.74 o                         
  15   5   6        283.12        327.08        22.52 o                         
 -13   6   6         79.65         84.49        11.42 o                         
 -12   6   6          7.59         13.66         6.97 o                         
 -11   6   6         21.64         24.19         7.22 o                         
 -10   6   6          0.16          3.21         6.94 o                         
  -9   6   6         54.61         49.73         7.78 o                         
  -8   6   6         23.71         15.86         5.91 o                         
  -7   6   6         61.56         64.61         5.39 o                         
  -6   6   6         31.99         29.83         4.19 o                         
  -5   6   6        127.76        126.76         6.37 o                         
  -4   6   6        170.24        148.43         6.42 o                         
  -3   6   6         67.17         65.57         4.56 o                         
  -2   6   6         76.45         69.34         4.52 o                         
  -1   6   6         70.39         68.09         4.41 o                         
   0   6   6         11.47         11.81         2.98 o                         
   1   6   6         58.39         52.44         4.13 o                         
   2   6   6         20.36         18.18         4.31 o                         
   3   6   6         10.29          5.07         3.08 o                         
   4   6   6         15.24          9.41         3.44 o                         
   5   6   6         16.11         23.23         5.50 o                         
   6   6   6        103.59         94.95         9.20 o                         
   7   6   6        114.29        115.91        10.44 o                         
   8   6   6        194.87        197.39        29.17 o                         
   9   6   6         11.72         11.67         6.58 o                         
  10   6   6         26.24         26.35         8.06 o                         
  11   6   6         10.27          5.70         7.39 o                         
  -5   7   6         12.81         15.81         3.94 o                         
  -4   7   6         55.97         55.60         4.94 o                         
  -3   7   6          3.71          5.73         3.34 o                         
  -2   7   6         18.42         13.90         3.43 o                         
  -1   7   6         10.14          6.72         2.75 o                         
   0   7   6          1.01          1.81         2.95 o                         
   1   7   6          8.52          8.96         3.31 o                         
   2   7   6         22.35         20.49         3.76 o                         
   3   7   6         37.44         36.92         6.28 o                         
  -2  -7   7         11.63         11.18         9.74 o                         
  -1  -7   7          9.33          4.18        12.35 o                         
 -13  -6   7         19.77          7.50         7.05 o                         
 -12  -6   7        158.82        175.71        12.99 o                         
 -11  -6   7         87.96         95.19        10.17 o                         
 -10  -6   7         33.60         38.35         7.46 o                         
  -9  -6   7        145.14        153.17        11.04 o                         
  -8  -6   7         73.82         73.26         7.94 o                         
  -7  -6   7        212.56        209.17        11.23 o                         
  -6  -6   7         29.54         39.35         8.07 o                         
  -5  -6   7          3.77          1.76         5.86 o                         
  -4  -6   7          3.14          6.29         6.31 o                         
  -3  -6   7         81.10         91.69         8.37 o                         
  -2  -6   7         61.11         61.82         9.33 o                         
  -1  -6   7          6.32         10.80         4.22 o                         
   0  -6   7        186.68        184.84        14.67 o                         
   1  -6   7          1.09          1.73         5.47 o                         
   2  -6   7          9.89          2.38        13.02 o                         
   3  -6   7          5.80         10.61         6.36 o                         
   4  -6   7         32.15         34.95        15.68 o                         
   5  -6   7          9.78          2.75         5.30 o                         
   6  -6   7         19.10          8.24         5.95 o                         
   7  -6   7         63.64         64.30         8.53 o                         
   8  -6   7         29.50         38.60         7.76 o                         
   9  -6   7         14.67         12.21         7.05 o                         
  10  -6   7          4.95          4.39         6.68 o                         
 -17  -5   7         18.35         21.74         8.29 o                         
 -16  -5   7         15.78          5.48         9.19 o                         
 -15  -5   7         64.56         86.98        11.09 o                         
 -14  -5   7          0.86          4.87         6.46 o                         
 -13  -5   7         42.51         63.28         9.30 o                         
 -12  -5   7        154.19        164.55        12.74 o                         
 -11  -5   7        229.43        215.77        13.66 o                         
 -10  -5   7        153.21        158.29        11.47 o                         
  -9  -5   7         93.52         98.93         9.31 o                         
  -8  -5   7        147.69        153.93        10.77 o                         
  -7  -5   7         54.91         56.09         7.18 o                         
  -6  -5   7        127.97        139.96         9.68 o                         
  -5  -5   7         41.27         57.42         6.84 o                         
  -4  -5   7         94.57         93.18         7.13 o                         
  -3  -5   7        230.00        242.24         9.69 o                         
  -2  -5   7         11.38         13.28         4.18 o                         
  -1  -5   7        361.72        348.86        11.37 o                         
   0  -5   7        211.08        213.47        14.65 o                         
   1  -5   7         20.18         20.00         4.64 o                         
   2  -5   7        184.39        198.03        10.52 o                         
   3  -5   7        108.45        121.98        10.88 o                         
   4  -5   7        225.66        218.73        17.20 o                         
   5  -5   7        228.29        215.82        12.10 o                         
   6  -5   7         50.45         61.85         7.75 o                         
   7  -5   7         43.65         41.40         7.10 o                         
   8  -5   7          3.16          4.13         5.58 o                         
   9  -5   7         41.27         48.34         8.85 o                         
  10  -5   7         30.71         41.17         7.93 o                         
  11  -5   7          4.42         -1.21        11.48 o                         
  12  -5   7         37.30         31.94         8.20 o                         
  13  -5   7        108.98         99.51        23.27 o                         
  14  -5   7         21.93         13.92        13.38 o                         
  15  -5   7         73.53         59.49        18.63 o                         
 -20  -4   7         21.25         21.61         8.87 o                         
 -19  -4   7          4.01          5.33         7.24 o                         
 -18  -4   7         13.61          4.75         7.22 o                         
 -17  -4   7        126.33        101.36        11.68 o                         
 -16  -4   7          1.46          0.67         6.40 o                         
 -15  -4   7          2.18          4.68         6.48 o                         
 -14  -4   7          5.75          0.02         5.69 o                         
 -13  -4   7         35.15         43.19         7.71 o                         
 -12  -4   7        342.63        356.41        16.50 o                         
 -11  -4   7         99.26        103.59         9.85 o                         
 -10  -4   7        290.90        279.47        14.29 o                         
  -9  -4   7        206.39        215.20        12.61 o                         
  -8  -4   7         16.48         15.83         5.43 o                         
  -7  -4   7         67.36         69.17         8.29 o                         
  -6  -4   7        118.79        131.61        10.37 o                         
  -5  -4   7        297.41        308.58         9.40 o                         
  -4  -4   7        128.59        135.64        10.96 o                         
  -3  -4   7        175.12        170.02         9.85 o                         
  -2  -4   7         73.78         67.97         7.43 o                         
  -1  -4   7         12.61         17.52         3.99 o                         
   0  -4   7         93.78        107.72         7.35 o                         
   1  -4   7        363.64        401.49        14.51 o                         
   2  -4   7         19.69         20.71         7.62 o                         
   3  -4   7        978.52       1002.26        23.06 o                         
   4  -4   7        101.45        116.69         8.53 o                         
   5  -4   7         34.43         41.09         7.29 o                         
   6  -4   7          8.36          1.08         4.62 o                         
   7  -4   7          4.65          2.82         4.78 o                         
   8  -4   7        199.70        233.92        13.27 o                         
   9  -4   7         40.67         47.56         7.42 o                         
  10  -4   7        228.84        232.21        14.21 o                         
  11  -4   7         27.27         24.80         6.88 o                         
  12  -4   7         19.11         21.07         6.89 o                         
  13  -4   7          5.78          6.29         6.32 o                         
  14  -4   7         17.62         11.15         7.00 o                         
  15  -4   7         54.84         73.95        12.46 o                         
  16  -4   7        146.44        180.64        18.75 o                         
  17  -4   7         38.86         33.60         9.40 o                         
 -22  -3   7         15.86         15.46         8.90 o                         
 -21  -3   7         57.05         58.22        11.71 o                         
 -20  -3   7        185.79        165.76        14.66 o                         
 -19  -3   7         37.94         27.51         8.45 o                         
 -18  -3   7         94.88         85.43        10.70 o                         
 -17  -3   7        234.20        242.80        15.89 o                         
 -16  -3   7          2.10         -2.93         6.83 o                         
 -15  -3   7        118.71        131.99        11.37 o                         
 -14  -3   7         36.46         37.60         7.32 o                         
 -13  -3   7        125.27        114.52        10.20 o                         
 -12  -3   7          9.73         13.88         5.73 o                         
 -11  -3   7        127.46        141.04        11.88 o                         
 -10  -3   7         94.76         99.59         6.02 o                         
  -9  -3   7        181.70        181.45         7.94 o                         
  -8  -3   7        275.52        260.92         8.02 o                         
  -7  -3   7        330.00        337.19        11.39 o                         
  -6  -3   7         66.03         67.57         3.84 o                         
  -5  -3   7         25.25         27.50         3.61 o                         
  -4  -3   7       1232.63       1286.12        19.13 o                         
  -3  -3   7         97.18         94.55         4.55 o                         
  -2  -3   7          3.23         -2.55         2.55 o                         
  -1  -3   7        638.84        680.76        14.57 o                         
   0  -3   7          6.23          2.38         2.84 o                         
   1  -3   7         46.37         47.26         3.55 o                         
   2  -3   7        110.69        116.81         5.69 o                         
   3  -3   7         11.08          9.34         3.59 o                         
   4  -3   7        148.20        162.31         7.29 o                         
   5  -3   7         67.90         63.27         5.24 o                         
   6  -3   7        831.76        805.63        16.85 o                         
   7  -3   7        254.76        255.95        16.80 o                         
   8  -3   7        182.28        184.43         9.57 o                         
   9  -3   7        370.28        365.89        12.21 o                         
  10  -3   7         16.94         18.08         4.77 o                         
  11  -3   7        169.60        177.57        16.72 o                         
  12  -3   7        172.10        168.27        12.41 o                         
  13  -3   7         21.96         21.66         6.80 o                         
  14  -3   7        222.10        228.68        28.89 o                         
  15  -3   7        160.73        165.35        16.23 o                         
  16  -3   7         79.13         61.94        19.39 o                         
  17  -3   7         35.95         44.38        11.71 o                         
  18  -3   7         30.59         20.57        10.88 o                         
  19  -3   7          0.25         -3.76         7.27 o                         
 -23  -2   7        117.08         90.86        12.59 o                         
 -22  -2   7          3.10          4.96         7.61 o                         
 -21  -2   7         50.72         66.00        10.44 o                         
 -20  -2   7        417.11        417.51        22.98 o                         
 -19  -2   7        139.04        154.23        10.17 o                         
 -18  -2   7          9.78          4.51         5.41 o                         
 -17  -2   7         17.55         17.49         7.05 o                         
 -16  -2   7         10.88          8.93         4.07 o                         
 -15  -2   7        364.44        381.95        11.60 o                         
 -14  -2   7         16.70         17.81         4.41 o                         
 -13  -2   7        314.34        350.61        11.01 o                         
 -12  -2   7        239.91        239.71         9.59 o                         
 -11  -2   7        257.52        233.89         8.84 o                         
 -10  -2   7         80.81         90.38         5.83 o                         
  -9  -2   7        566.05        568.98        12.40 o                         
  -8  -2   7        584.71        581.97        12.20 o                         
  -7  -2   7        366.15        367.13         8.45 o                         
  -6  -2   7        130.06        113.63         5.51 o                         
  -5  -2   7        131.92        128.09         7.58 o                         
  -4  -2   7         80.23         85.71         4.01 o                         
  -3  -2   7         40.04         37.59         3.03 o                         
  -2  -2   7        192.38        170.80         4.08 o                         
  -1  -2   7        655.41        711.37        10.99 o                         
   0  -2   7       3411.59       3677.59        36.74 o                         
   1  -2   7        110.52        104.94         3.71 o                         
   2  -2   7        329.93        340.75         6.62 o                         
   3  -2   7        510.77        545.42        10.19 o                         
   4  -2   7        628.25        604.26        10.03 o                         
   5  -2   7        581.10        575.94        10.91 o                         
   6  -2   7        226.06        220.65         7.00 o                         
   7  -2   7        308.26        306.87         8.48 o                         
   8  -2   7        336.64        332.36        10.91 o                         
   9  -2   7          4.25         -2.99         2.99 o                         
  10  -2   7        603.32        577.36        13.12 o                         
  11  -2   7        108.31        106.90         6.78 o                         
  12  -2   7         42.97         35.76         5.10 o                         
  13  -2   7        109.19        112.68         7.54 o                         
  14  -2   7         45.49         45.89         8.64 o                         
  15  -2   7         67.24         44.02         7.34 o                         
  16  -2   7         54.24         74.05         8.67 o                         
  17  -2   7          6.72         12.35         6.69 o                         
  18  -2   7         59.63         61.75         9.41 o                         
  19  -2   7        142.66        155.05        34.31 o                         
  20  -2   7         22.48         30.45        22.33 o                         
 -24  -1   7        124.87        142.33        13.70 o                         
 -23  -1   7         89.24         92.33         9.63 o                         
 -22  -1   7         31.10         20.13         7.01 o                         
 -21  -1   7        118.01        129.11        10.08 o                         
 -20  -1   7        428.85        452.55        15.66 o                         
 -19  -1   7        309.06        298.78        15.22 o                         
 -18  -1   7         71.90         69.42         7.34 o                         
 -17  -1   7         23.26         15.94         7.36 o                         
 -16  -1   7        127.24        136.78         8.58 o                         
 -15  -1   7         49.60         52.18         6.05 o                         
 -14  -1   7        116.25        115.69        10.68 o                         
 -13  -1   7        381.24        380.29        11.33 o                         
 -12  -1   7       1019.81       1018.03        18.74 o                         
 -11  -1   7        946.74        909.11        16.97 o                         
 -10  -1   7         64.66         64.25         5.95 o                         
  -9  -1   7        647.48        648.41        13.10 o                         
  -8  -1   7        215.21        211.52         6.71 o                         
  -7  -1   7        453.67        457.93         9.25 o                         
  -6  -1   7       1148.29       1152.54        17.68 o                         
  -5  -1   7        797.95        782.10        13.35 o                         
  -4  -1   7       4030.04       4254.57        50.78 o                         
  -3  -1   7        456.83        453.87         9.10 o                         
  -2  -1   7        214.05        268.22         5.69 o                         
  -1  -1   7         15.21         29.66         2.83 o                         
   0  -1   7        169.57        169.46         5.31 o                         
   1  -1   7        193.17        186.99         7.52 o                         
   2  -1   7        611.23        617.20        13.29 o                         
   3  -1   7        910.13       1006.31        15.44 o                         
   4  -1   7        337.03        314.36         7.95 o                         
   5  -1   7        577.35        570.42        11.31 o                         
   6  -1   7         70.40         79.47         6.44 o                         
   7  -1   7        265.34        257.64         8.07 o                         
   8  -1   7        721.59        715.27        17.29 o                         
   9  -1   7        265.41        266.01         9.08 o                         
  10  -1   7        343.96        362.87        10.66 o                         
  11  -1   7         47.75         55.47         6.29 o                         
  12  -1   7        550.15        555.84        13.90 o                         
  13  -1   7        121.39        115.25         8.92 o                         
  14  -1   7        172.37        167.24         9.27 o                         
  15  -1   7        184.76        186.27        10.03 o                         
  16  -1   7         81.43         84.38         8.67 o                         
  17  -1   7         76.28         81.28         7.99 o                         
  18  -1   7        186.13        194.64        12.72 o                         
  19  -1   7        106.62         91.51         8.87 o                         
  20  -1   7          7.50         11.83         6.57 o                         
  21  -1   7          7.39          9.01         8.33 o                         
 -24   0   7         13.84         15.42        13.21 o                         
 -23   0   7         40.96         38.79         9.93 o                         
 -22   0   7         20.33         16.13         6.84 o                         
 -21   0   7          0.04         -4.84         5.54 o                         
 -20   0   7          0.02         -0.88         5.53 o                         
 -19   0   7         27.32         31.14         6.54 o                         
 -18   0   7         42.18         49.75         6.96 o                         
 -17   0   7         50.27         53.13         7.31 o                         
 -16   0   7       3146.32       3170.73        45.24 o                         
 -15   0   7          1.29         -0.03         3.91 o                         
 -14   0   7        858.59        888.64        18.47 o                         
 -13   0   7        138.45        131.44        12.17 o                         
 -12   0   7       1008.26       1029.36        19.03 o                         
 -11   0   7         16.46         19.84         3.53 o                         
 -10   0   7        423.79        441.72         9.12 o                         
  -9   0   7          5.29          3.81         2.41 o                         
  -8   0   7         89.77         82.20         4.53 o                         
  -7   0   7       3688.54       3886.97        40.27 o                         
  -6   0   7        153.41        181.97         5.45 o                         
  -5   0   7        121.32         85.26         3.80 o                         
  -4   0   7          0.11         -1.89         2.86 o                         
  -3   0   7       3034.78       3042.06        34.35 o                         
  -2   0   7         48.14         51.64         3.18 o                         
  -1   0   7       1217.49       1313.89        16.96 o                         
   0   0   7         40.41         50.57         3.20 o                         
   1   0   7        974.07        949.15        14.71 o                         
   2   0   7        211.95        191.55         6.63 o                         
   3   0   7        113.15         77.85         3.88 o                         
   4   0   7         13.43         30.59         2.96 o                         
   5   0   7        480.60        489.84         9.43 o                         
   6   0   7        627.45        651.22        11.48 o                         
   7   0   7        175.72        165.18         6.06 o                         
   8   0   7        532.71        522.32        10.67 o                         
   9   0   7        197.70        186.03         7.44 o                         
  10   0   7        484.61        482.50        12.26 o                         
  11   0   7        488.75        508.35        13.01 o                         
  12   0   7          0.03          0.12         3.85 o                         
  13   0   7        200.40        212.07        10.85 o                         
  14   0   7        707.27        707.10        18.93 o                         
  15   0   7         15.96          8.02         5.50 o                         
  16   0   7        484.65        493.66        15.05 o                         
  17   0   7        183.79        194.05        13.70 o                         
  18   0   7          8.96         10.21         5.95 o                         
  19   0   7          3.08         -2.95         5.74 o                         
  20   0   7          0.11         -7.19         7.19 o                         
  21   0   7         90.99         83.69        12.15 o                         
 -24   1   7        126.01        143.37        14.99 o                         
 -23   1   7         90.33         90.49        12.86 o                         
 -22   1   7         29.91         31.56         9.35 o                         
 -21   1   7        117.16        117.55        18.30 o                         
 -20   1   7        428.61        465.16        20.90 o                         
 -19   1   7        305.67        323.89        17.90 o                         
 -18   1   7         73.93         78.77         8.79 o                         
 -17   1   7         21.22         22.86         5.77 o                         
 -16   1   7        127.83        141.12         8.96 o                         
 -15   1   7         51.87         47.65         5.97 o                         
 -14   1   7        117.07        111.50         7.47 o                         
 -13   1   7        372.76        386.62         9.51 o                         
 -12   1   7       1034.49       1034.55        16.06 o                         
 -11   1   7        955.69        942.96        18.04 o                         
 -10   1   7         59.88         60.00         3.57 o                         
  -9   1   7        632.69        632.22         9.44 o                         
  -8   1   7        219.06        224.16         5.36 o                         
  -7   1   7        459.81        473.38         7.51 o                         
  -6   1   7       1144.55       1185.13        13.36 o                         
  -5   1   7        785.83        783.99         9.33 o                         
  -4   1   7       4015.89       4209.76        37.44 o                         
  -3   1   7        455.33        455.65         7.11 o                         
  -2   1   7        219.25        260.55         5.22 o                         
  -1   1   7         11.65         24.95         1.96 o                         
   0   1   7        166.94        158.33         3.94 o                         
   1   1   7        184.69        186.13         5.35 o                         
   2   1   7        597.13        591.49         8.40 o                         
   3   1   7        927.74       1019.20        12.47 o                         
   4   1   7        341.14        336.67         6.56 o                         
   5   1   7        575.67        582.83         8.99 o                         
   6   1   7         71.50         77.43         3.75 o                         
   7   1   7        261.38        265.43         5.98 o                         
   8   1   7        735.19        747.65        12.22 o                         
   9   1   7        268.09        278.48         7.61 o                         
  10   1   7        336.99        338.25         8.54 o                         
  11   1   7         46.24         46.35         6.10 o                         
  12   1   7        555.87        564.23        14.31 o                         
  13   1   7        118.65        107.88         7.67 o                         
  14   1   7        164.17        167.81         9.52 o                         
  15   1   7        186.07        185.07        11.44 o                         
  16   1   7         82.99         69.09         9.29 o                         
  17   1   7         75.83         80.13        10.23 o                         
  18   1   7        183.25        148.94        13.06 o                         
  19   1   7        102.95        111.88        18.44 o                         
  20   1   7          8.64          4.88         7.77 o                         
  21   1   7          6.49         12.01         8.53 o                         
 -23   2   7        116.67        108.39        13.49 o                         
 -22   2   7          2.96          5.82         7.97 o                         
 -21   2   7         49.81         72.36        11.05 o                         
 -20   2   7        423.81        461.77        20.66 o                         
 -19   2   7        139.36        114.04        18.46 o                         
 -18   2   7          9.85         14.48         7.23 o                         
 -17   2   7         16.76          2.84         6.17 o                         
 -16   2   7         10.89          7.87         6.92 o                         
 -15   2   7        361.62        384.16        16.26 o                         
 -14   2   7         17.19         15.13         4.44 o                         
 -13   2   7        314.46        330.96        10.66 o                         
 -12   2   7        242.27        245.31         8.52 o                         
 -11   2   7        256.60        226.48         7.31 o                         
 -10   2   7         83.76         90.05         4.20 o                         
  -9   2   7        549.42        537.37         8.65 o                         
  -8   2   7        587.03        573.27         8.71 o                         
  -7   2   7        364.13        357.31         6.79 o                         
  -6   2   7        135.22        121.23         4.46 o                         
  -5   2   7        132.00        124.01         3.86 o                         
  -4   2   7         79.39         83.07         3.16 o                         
  -3   2   7         39.40         40.76         2.24 o                         
  -2   2   7        201.45        189.81         4.21 o                         
  -1   2   7        660.13        700.16         9.16 o                         
   0   2   7       3395.07       3537.36        33.84 o                         
   1   2   7        110.68        108.06         3.38 o                         
   2   2   7        324.59        337.25         9.56 o                         
   3   2   7        505.88        531.94         8.06 o                         
   4   2   7        630.26        620.48         9.12 o                         
   5   2   7        578.34        571.19        10.84 o                         
   6   2   7        227.01        222.43         5.72 o                         
   7   2   7        315.05        330.48         7.13 o                         
   8   2   7        341.18        319.95         7.81 o                         
   9   2   7          4.16          1.22         3.09 o                         
  10   2   7        604.29        588.93        13.56 o                         
  11   2   7        102.05        108.26         6.81 o                         
  12   2   7         42.42         39.60         6.04 o                         
  13   2   7        110.22        104.38        10.00 o                         
  14   2   7         46.49         35.36         7.62 o                         
  15   2   7         68.00         69.57         9.11 o                         
  16   2   7         53.98         62.50         9.33 o                         
  17   2   7          5.80         -0.36         6.34 o                         
  18   2   7         56.12         58.59        15.44 o                         
  19   2   7        141.67        156.95        14.27 o                         
  20   2   7         22.74         13.29        10.67 o                         
 -22   3   7         15.90         13.26        10.61 o                         
 -21   3   7         57.50         57.62        10.59 o                         
 -20   3   7        186.66        167.46        19.35 o                         
 -19   3   7         37.31         44.88         9.38 o                         
 -18   3   7         97.01         90.69        11.12 o                         
 -17   3   7        233.46        248.13        15.63 o                         
 -16   3   7          1.54         -1.08         9.60 o                         
 -15   3   7        116.97        111.73         7.89 o                         
 -14   3   7         35.36         46.18         5.71 o                         
 -13   3   7        122.91        123.72         7.53 o                         
 -12   3   7         10.97         14.18         4.07 o                         
 -11   3   7        125.49        133.81         7.20 o                         
 -10   3   7         95.07         94.51         5.99 o                         
  -9   3   7        184.99        198.21         6.26 o                         
  -8   3   7        279.02        264.71         6.83 o                         
  -7   3   7        326.47        318.88         7.84 o                         
  -6   3   7         72.32         66.71         3.61 o                         
  -5   3   7         22.61         19.66         2.71 o                         
  -4   3   7       1227.23       1261.79        17.70 o                         
  -3   3   7         95.23         92.04         3.63 o                         
  -2   3   7          4.03          2.07         1.82 o                         
  -1   3   7        634.30        682.79         9.56 o                         
   0   3   7          6.10          5.15         2.03 o                         
   1   3   7         48.54         44.07         2.97 o                         
   2   3   7        118.86        119.83         4.25 o                         
   3   3   7         11.58          6.66         2.29 o                         
   4   3   7        151.09        154.01         5.99 o                         
   5   3   7         73.81         78.09         4.34 o                         
   6   3   7        837.36        797.19        13.36 o                         
   7   3   7        246.48        227.92         7.90 o                         
   8   3   7        183.60        184.82         8.57 o                         
   9   3   7        367.40        353.03        10.31 o                         
  10   3   7         17.27         17.26         4.14 o                         
  11   3   7        168.27        167.58         8.88 o                         
  12   3   7        172.95        185.53         9.31 o                         
  13   3   7         21.42         15.09         6.37 o                         
  14   3   7        220.70        216.75        14.27 o                         
  15   3   7        163.10        152.93        16.50 o                         
  16   3   7         79.21         54.52        16.40 o                         
  17   3   7         36.37         30.49        12.87 o                         
  18   3   7         28.10         35.93         9.17 o                         
  19   3   7          0.19         16.41        11.05 o                         
 -20   4   7         21.34         20.01         8.84 o                         
 -19   4   7          3.73         -2.01         7.41 o                         
 -18   4   7         11.27          1.46         7.31 o                         
 -17   4   7        127.21        137.47        22.74 o                         
 -16   4   7          1.47          2.20         6.75 o                         
 -15   4   7          2.15         -4.45         4.45 o                         
 -14   4   7          5.62          0.70         4.48 o                         
 -13   4   7         36.57         35.90         5.46 o                         
 -12   4   7        343.18        355.69        12.08 o                         
 -11   4   7         98.36         84.92         6.26 o                         
 -10   4   7        292.52        286.33        10.65 o                         
  -9   4   7        201.92        209.43         8.66 o                         
  -8   4   7         15.91          8.84         3.00 o                         
  -7   4   7         67.43         63.03         3.92 o                         
  -6   4   7        120.87        127.74         4.87 o                         
  -5   4   7        299.33        292.86         7.73 o                         
  -4   4   7        131.06        132.75         7.31 o                         
  -3   4   7        181.62        188.87         5.11 o                         
  -2   4   7         73.43         72.95         3.42 o                         
  -1   4   7         12.27         12.16         2.22 o                         
   0   4   7         94.59         94.12         4.14 o                         
   1   4   7        361.80        377.59         7.64 o                         
   2   4   7         18.94         15.55         2.50 o                         
   3   4   7        970.11        972.03        14.35 o                         
   4   4   7        101.63        108.90         4.92 o                         
   5   4   7         34.66         36.84         3.55 o                         
   6   4   7          8.70          6.88         2.91 o                         
   7   4   7          5.31         -1.63         3.20 o                         
   8   4   7        203.96        233.48         9.83 o                         
   9   4   7         41.04         32.89         6.71 o                         
  10   4   7        234.42        241.55         9.76 o                         
  11   4   7         26.32         29.89         5.09 o                         
  12   4   7         18.21         15.11         4.91 o                         
  13   4   7          5.95          2.99         5.46 o                         
  14   4   7         17.75         15.87         7.10 o                         
  15   4   7         53.73         59.11         9.59 o                         
  16   4   7        148.38        149.27        13.36 o                         
  17   4   7         36.45         32.09         8.99 o                         
 -17   5   7         19.64         22.67         8.95 o                         
 -16   5   7         14.69          2.90         9.32 o                         
 -15   5   7         64.46         78.75        11.25 o                         
 -14   5   7          0.47         -1.32         5.50 o                         
 -13   5   7         41.90         46.26        13.01 o                         
 -12   5   7        150.87        140.23        10.35 o                         
 -11   5   7        230.12        199.06        13.76 o                         
 -10   5   7        154.08        148.39        11.75 o                         
  -9   5   7         89.80         63.54         8.12 o                         
  -8   5   7        149.82        143.78         7.50 o                         
  -7   5   7         53.95         50.66         5.03 o                         
  -6   5   7        132.52        118.67         6.41 o                         
  -5   5   7         41.72         40.88         4.29 o                         
  -4   5   7         99.08         92.64         5.31 o                         
  -3   5   7        228.58        227.59         7.32 o                         
  -2   5   7          9.92          3.45         2.76 o                         
  -1   5   7        362.08        373.87        11.09 o                         
   0   5   7        209.19        207.95         9.79 o                         
   1   5   7         19.90         19.93         2.96 o                         
   2   5   7        184.07        201.75        13.19 o                         
   3   5   7        108.06        115.37         5.99 o                         
   4   5   7        223.38        224.19         8.00 o                         
   5   5   7        224.05        228.76         8.41 o                         
   6   5   7         49.44         46.85         5.63 o                         
   7   5   7         44.26         46.91         7.49 o                         
   8   5   7          2.45          3.88         4.71 o                         
   9   5   7         44.20         44.98         6.80 o                         
  10   5   7         31.24         26.23         6.29 o                         
  11   5   7          5.00         -1.84         4.74 o                         
  12   5   7         37.41         47.03         7.07 o                         
  13   5   7        109.24         94.71        16.68 o                         
  14   5   7         23.80         27.99        10.41 o                         
 -13   6   7         18.65          7.50         7.45 o                         
 -12   6   7        160.55        192.52        21.67 o                         
 -11   6   7         87.34         85.73        10.67 o                         
 -10   6   7         33.04         40.28        11.97 o                         
  -9   6   7        144.88        134.75        16.53 o                         
  -8   6   7         73.49         62.39         8.40 o                         
  -7   6   7        216.75        222.46        10.19 o                         
  -6   6   7         28.36         21.98         4.30 o                         
  -5   6   7          4.03         -2.61         3.32 o                         
  -4   6   7          2.96          1.29         3.05 o                         
  -3   6   7         81.68         66.24         4.97 o                         
  -2   6   7         59.02         63.18         4.79 o                         
  -1   6   7          6.60          2.81         3.02 o                         
   0   6   7        186.54        188.80         6.36 o                         
   1   6   7          1.28          0.11         2.89 o                         
   2   6   7         10.39         15.30         3.54 o                         
   3   6   7          5.55          5.32         4.31 o                         
   4   6   7         30.55         27.07         4.85 o                         
   5   6   7          8.59          8.94         6.94 o                         
   6   6   7         20.78         11.77         5.98 o                         
   7   6   7         61.59         52.76         8.30 o                         
   8   6   7         29.91         27.35         7.25 o                         
   9   6   7         14.70         14.44         6.93 o                         
  10   6   7          4.90          3.33         6.99 o                         
  11   6   7         61.28         36.11        13.87 o                         
  -4   7   7         33.93         34.41         6.45 o                         
  -3   7   7          1.25         -0.07         3.38 o                         
  -2   7   7         12.33          8.15         3.66 o                         
  -1   7   7          9.08          3.94         3.46 o                         
   0   7   7         24.58         22.54         6.02 o                         
   1   7   7         18.19         20.05         4.64 o                         
 -13  -6   8         18.28         12.79         8.45 o                         
 -12  -6   8         13.91         12.85        10.46 o                         
 -11  -6   8         15.29         15.09         6.76 o                         
 -10  -6   8         39.65         46.11         7.98 o                         
  -9  -6   8         77.34         87.81         9.21 o                         
  -8  -6   8         53.69         65.10         9.79 o                         
  -7  -6   8          6.92          8.07         5.39 o                         
  -6  -6   8         10.93         11.64         5.52 o                         
  -5  -6   8         55.29         54.65        15.58 o                         
  -4  -6   8         39.19         39.75         7.04 o                         
  -3  -6   8        129.82        139.32        13.35 o                         
  -2  -6   8         24.32         27.74         5.10 o                         
  -1  -6   8        179.44        190.81        22.04 o                         
   0  -6   8         45.90         51.63        10.36 o                         
   1  -6   8          3.14          3.34         6.75 o                         
   2  -6   8         32.67         26.44         7.73 o                         
   3  -6   8         31.09         40.21         8.63 o                         
   4  -6   8          6.94          8.43         5.63 o                         
   5  -6   8         25.04         29.62         8.88 o                         
   6  -6   8          1.39         -2.92         5.54 o                         
   7  -6   8         17.28         16.96         6.95 o                         
   8  -6   8         17.87         18.62         7.14 o                         
   9  -6   8         51.70         40.64         8.36 o                         
  10  -6   8         55.32         75.07        16.72 o                         
 -17  -5   8        106.95        116.53        12.70 o                         
 -16  -5   8         17.49          9.92         7.91 o                         
 -15  -5   8         39.98         43.32         8.93 o                         
 -14  -5   8         62.38         44.74         8.69 o                         
 -13  -5   8         78.20         84.73        10.40 o                         
 -12  -5   8        159.35        176.34        14.33 o                         
 -11  -5   8        133.79        154.88        11.99 o                         
 -10  -5   8         48.36         49.81         7.83 o                         
  -9  -5   8         23.23         15.67         6.47 o                         
  -8  -5   8         83.06        100.49         9.46 o                         
  -7  -5   8         34.58         36.06         9.24 o                         
  -6  -5   8         31.97         24.18         9.75 o                         
  -5  -5   8        168.93        180.17        10.98 o                         
  -4  -5   8         77.63         83.12         5.91 o                         
  -3  -5   8         41.68         43.36         5.57 o                         
  -2  -5   8         88.82         95.75         7.23 o                         
  -1  -5   8         77.68         78.65         6.78 o                         
   0  -5   8         78.67         81.72         6.81 o                         
   1  -5   8        346.15        341.88        13.04 o                         
   2  -5   8        100.67         99.46         8.46 o                         
   3  -5   8        185.76        178.15        10.97 o                         
   4  -5   8        108.04        136.91        15.17 o                         
   5  -5   8        155.35        152.96        10.89 o                         
   6  -5   8        128.89        134.82        10.52 o                         
   7  -5   8         32.27         38.40         7.29 o                         
   8  -5   8         33.28         30.97         7.48 o                         
   9  -5   8         25.54         25.91        11.89 o                         
  10  -5   8          2.51         18.82        10.12 o                         
  11  -5   8          7.50          0.92         6.04 o                         
  12  -5   8        106.85        121.08        18.68 o                         
  13  -5   8          7.13          1.88         6.83 o                         
  14  -5   8         35.08         43.88        19.44 o                         
 -20  -4   8          0.19         -1.47         7.64 o                         
 -19  -4   8         24.91         13.70         8.24 o                         
 -18  -4   8         24.05         30.16         8.55 o                         
 -17  -4   8         10.70          9.03         7.13 o                         
 -16  -4   8         47.51         66.53        11.96 o                         
 -15  -4   8        143.73        137.59        16.53 o                         
 -14  -4   8         91.68         96.48        10.79 o                         
 -13  -4   8        238.84        236.57        14.93 o                         
 -12  -4   8         70.80         68.25         8.91 o                         
 -11  -4   8        272.98        275.18        15.09 o                         
 -10  -4   8         50.17         63.84         8.18 o                         
  -9  -4   8         50.35         57.61         9.50 o                         
  -8  -4   8        115.45        130.64        10.02 o                         
  -7  -4   8        156.88        149.01        10.32 o                         
  -6  -4   8        232.51        247.96        10.23 o                         
  -5  -4   8         37.21         40.29         5.20 o                         
  -4  -4   8        581.24        592.61        14.93 o                         
  -3  -4   8         50.74         41.03         5.17 o                         
  -2  -4   8         58.81         74.74         6.34 o                         
  -1  -4   8        411.47        419.55        13.28 o                         
   0  -4   8        711.24        707.04        16.39 o                         
   1  -4   8        190.13        209.60        10.62 o                         
   2  -4   8        747.33        732.41        19.16 o                         
   3  -4   8         42.62         38.83         5.95 o                         
   4  -4   8        150.17        127.83        12.11 o                         
   5  -4   8          8.45          4.68         6.52 o                         
   6  -4   8         15.73         19.02         5.74 o                         
   7  -4   8         43.40         37.69         6.88 o                         
   8  -4   8        166.94        167.21        12.33 o                         
   9  -4   8         80.21         79.96         8.94 o                         
  10  -4   8        119.47        112.33        10.47 o                         
  11  -4   8         45.29         44.55         8.08 o                         
  12  -4   8          0.64         10.14         6.27 o                         
  13  -4   8        115.43        119.74        12.02 o                         
  14  -4   8         55.16         69.04        10.16 o                         
  15  -4   8         20.77         16.76         8.65 o                         
  16  -4   8          2.73         -4.42         6.94 o                         
  17  -4   8         23.98         24.80         9.22 o                         
 -22  -3   8         22.60         27.90         9.14 o                         
 -21  -3   8          5.93         -1.86         7.19 o                         
 -20  -3   8         35.48         34.18         9.31 o                         
 -19  -3   8         18.72         10.53         7.84 o                         
 -18  -3   8          6.42          7.09         7.06 o                         
 -17  -3   8         45.50         35.98         8.35 o                         
 -16  -3   8         75.16         80.62        15.24 o                         
 -15  -3   8        409.53        407.27        17.51 o                         
 -14  -3   8        110.31        126.10        11.12 o                         
 -13  -3   8         44.70         40.08         7.62 o                         
 -12  -3   8        171.58        207.72        12.99 o                         
 -11  -3   8         92.97        112.74         8.23 o                         
 -10  -3   8        242.82        230.20        10.18 o                         
  -9  -3   8        142.76        155.90         8.26 o                         
  -8  -3   8        690.41        691.01        13.60 o                         
  -7  -3   8       1485.53       1442.71        19.99 o                         
  -6  -3   8         23.19         19.05         6.09 o                         
  -5  -3   8        117.23        143.01         6.97 o                         
  -4  -3   8       1177.91       1176.56        18.37 o                         
  -3  -3   8         34.25         34.47         5.31 o                         
  -2  -3   8        805.74        809.41        14.00 o                         
  -1  -3   8         46.31         42.41         4.32 o                         
   0  -3   8        198.30        195.98         6.63 o                         
   1  -3   8        332.97        342.42         9.33 o                         
   2  -3   8         39.11         46.91         4.45 o                         
   3  -3   8        308.91        324.45        13.84 o                         
   4  -3   8        164.90        167.52         7.87 o                         
   5  -3   8        108.75        102.98         7.12 o                         
   6  -3   8        139.79        150.76         8.13 o                         
   7  -3   8        177.20        181.37         9.19 o                         
   8  -3   8        173.90        192.98         9.73 o                         
   9  -3   8        192.76        202.92        10.06 o                         
  10  -3   8         17.87          6.28         5.47 o                         
  11  -3   8        354.34        345.51        15.71 o                         
  12  -3   8          4.64          9.46         5.70 o                         
  13  -3   8         50.94         59.47         8.79 o                         
  14  -3   8         27.24         26.36         9.17 o                         
  15  -3   8        107.52        102.53        14.38 o                         
  16  -3   8        115.57         79.90        13.41 o                         
  17  -3   8          3.46         -8.67         8.73 o                         
  18  -3   8         33.89         33.77        18.15 o                         
  19  -3   8         13.62         15.08         9.42 o                         
 -23  -2   8         86.59         81.69        12.20 o                         
 -22  -2   8        176.12        166.09        15.20 o                         
 -21  -2   8         41.53         22.88         6.91 o                         
 -20  -2   8         76.18         76.13         9.91 o                         
 -19  -2   8         60.20         69.56         7.91 o                         
 -18  -2   8        144.28        139.63         9.58 o                         
 -17  -2   8         41.39         34.01         6.04 o                         
 -16  -2   8        245.90        253.40         9.87 o                         
 -15  -2   8         28.34         27.27         5.19 o                         
 -14  -2   8         44.89         44.66         7.56 o                         
 -13  -2   8        134.42        121.69         7.50 o                         
 -12  -2   8         15.46         22.72         4.49 o                         
 -11  -2   8       1289.93       1222.41        21.23 o                         
 -10  -2   8        658.09        670.28        18.70 o                         
  -9  -2   8        447.10        434.67        11.03 o                         
  -8  -2   8        340.65        346.45         8.85 o                         
  -7  -2   8        965.82        991.41        15.56 o                         
  -6  -2   8          6.07          7.93         2.98 o                         
  -5  -2   8        293.20        297.19         8.08 o                         
  -4  -2   8         67.99         64.60         3.74 o                         
  -3  -2   8       1062.36       1017.58        17.55 o                         
  -2  -2   8          9.87         10.13         2.46 o                         
  -1  -2   8        590.42        632.10         9.16 o                         
   0  -2   8         97.37        106.10         5.94 o                         
   1  -2   8        172.71        184.47         5.20 o                         
   2  -2   8        475.76        454.76         8.34 o                         
   3  -2   8        511.24        514.97         9.17 o                         
   4  -2   8       1014.40       1058.77        15.15 o                         
   5  -2   8        304.44        326.05         8.99 o                         
   6  -2   8         40.97         45.28         4.16 o                         
   7  -2   8        201.01        203.33         9.52 o                         
   8  -2   8        192.15        194.78         7.85 o                         
   9  -2   8        199.33        180.41         7.82 o                         
  10  -2   8         98.31         99.29         6.56 o                         
  11  -2   8        347.54        362.81        11.27 o                         
  12  -2   8        707.16        720.88        16.15 o                         
  13  -2   8         64.03         65.96         9.88 o                         
  14  -2   8         15.66          6.97         5.53 o                         
  15  -2   8         22.07         23.66         6.52 o                         
  16  -2   8         70.27         80.21         9.20 o                         
  17  -2   8         97.20        112.11        10.57 o                         
  18  -2   8         19.71         16.61         9.18 o                         
  19  -2   8        105.83        115.86        13.53 o                         
  20  -2   8          4.84         -5.92         9.93 o                         
 -24  -1   8         69.77         75.09        11.37 o                         
 -23  -1   8        231.12        291.76        15.59 o                         
 -22  -1   8         51.39         53.85         8.24 o                         
 -21  -1   8         19.32         17.83         7.16 o                         
 -20  -1   8         26.27         31.70         8.01 o                         
 -19  -1   8        168.32        164.77        10.42 o                         
 -18  -1   8        132.43        132.60         9.50 o                         
 -17  -1   8        165.94        180.22        10.15 o                         
 -16  -1   8         14.26         17.83         5.18 o                         
 -15  -1   8         68.87         75.84         9.28 o                         
 -14  -1   8       1045.53       1031.33        20.10 o                         
 -13  -1   8        182.41        161.92         8.38 o                         
 -12  -1   8         42.23         38.75         5.05 o                         
 -11  -1   8        267.08        259.62        13.80 o                         
 -10  -1   8       1146.36       1144.48        17.47 o                         
  -9  -1   8        361.01        345.87         8.54 o                         
  -8  -1   8        456.11        452.15         9.73 o                         
  -7  -1   8        212.98        191.81         6.63 o                         
  -6  -1   8        324.34        334.73         8.58 o                         
  -5  -1   8         57.94         79.49         4.64 o                         
  -4  -1   8        193.06        217.21         7.07 o                         
  -3  -1   8         15.20         11.61         2.70 o                         
  -2  -1   8         83.54        102.50         3.73 o                         
  -1  -1   8        524.40        574.12        10.38 o                         
   0  -1   8        247.00        293.67         9.43 o                         
   1  -1   8        486.78        470.32        11.21 o                         
   2  -1   8        550.49        599.03        20.08 o                         
   3  -1   8        720.00        750.83        13.15 o                         
   4  -1   8       1038.62       1053.31        16.80 o                         
   5  -1   8        638.65        642.40        12.47 o                         
   6  -1   8        134.02        122.03         6.13 o                         
   7  -1   8        174.92        193.38         7.99 o                         
   8  -1   8       1177.06       1147.07        19.51 o                         
   9  -1   8        108.69        115.88         7.30 o                         
  10  -1   8        273.43        279.21        15.28 o                         
  11  -1   8        442.46        428.09        12.14 o                         
  12  -1   8        665.39        611.95        17.50 o                         
  13  -1   8        101.40         94.52         8.88 o                         
  14  -1   8          5.31         -4.30         4.82 o                         
  15  -1   8         48.64         61.10         6.97 o                         
  16  -1   8         18.30         15.66         5.64 o                         
  17  -1   8         42.69         55.06         7.32 o                         
  18  -1   8         68.05         74.66         8.40 o                         
  19  -1   8        188.03        169.49        11.44 o                         
  20  -1   8         72.01         63.78        10.18 o                         
  21  -1   8         82.30         77.81        11.23 o                         
 -24   0   8         13.35         19.43         9.18 o                         
 -23   0   8         81.59         92.65        13.06 o                         
 -22   0   8          0.35          4.08         8.67 o                         
 -21   0   8          5.48          1.85         5.85 o                         
 -20   0   8         16.18         14.43         6.10 o                         
 -19   0   8        154.26        157.82        10.44 o                         
 -18   0   8        110.66        117.46         9.09 o                         
 -17   0   8          0.39         -3.02         4.63 o                         
 -16   0   8        165.12        157.94         9.43 o                         
 -15   0   8        240.61        256.04        13.87 o                         
 -14   0   8         94.05        104.83         7.58 o                         
 -13   0   8       1161.16       1206.03        25.48 o                         
 -12   0   8        171.88        163.61        12.20 o                         
 -11   0   8       1012.58       1054.10        17.32 o                         
 -10   0   8         36.82         39.12         4.03 o                         
  -9   0   8          0.01         -0.93         2.33 o                         
  -8   0   8        401.13        389.77         8.91 o                         
  -7   0   8        463.62        466.13         8.18 o                         
  -6   0   8        473.82        445.22         7.84 o                         
  -5   0   8          0.20         -1.55         1.55 o                         
  -4   0   8        491.09        622.12        11.87 o                         
  -3   0   8        126.63        119.48         4.95 o                         
  -2   0   8        781.83        860.04        11.81 o                         
  -1   0   8         60.11         64.89         3.89 o                         
   0   0   8        841.47        833.64        12.58 o                         
   1   0   8        114.39        111.79         5.37 o                         
   2   0   8         17.40          9.20         2.40 o                         
   3   0   8          0.57          3.16         2.24 o                         
   4   0   8        668.33        792.67        14.11 o                         
   5   0   8        359.20        384.57        11.83 o                         
   6   0   8         12.69         16.69         3.53 o                         
   7   0   8        575.27        511.51        10.58 o                         
   8   0   8        878.15        896.48        15.11 o                         
   9   0   8        218.67        220.65        11.52 o                         
  10   0   8        143.70        131.25         7.60 o                         
  11   0   8          0.25         -0.57         3.81 o                         
  12   0   8        179.61        170.18         9.14 o                         
  13   0   8         35.66         32.38         8.24 o                         
  14   0   8        161.28        173.18         9.73 o                         
  15   0   8       1436.44       1430.29        29.97 o                         
  16   0   8          0.21          2.71         5.24 o                         
  17   0   8         87.06         72.11         7.90 o                         
  18   0   8         46.50         50.21         7.78 o                         
  19   0   8         12.36          8.12         7.08 o                         
  20   0   8         75.19         73.25        11.48 o                         
  21   0   8         70.12         67.09        11.57 o                         
 -24   1   8         70.22         83.07        12.57 o                         
 -23   1   8        232.28        224.59        23.26 o                         
 -22   1   8         52.95         45.04        10.22 o                         
 -21   1   8         21.12         19.45         8.46 o                         
 -20   1   8         27.97         35.42         8.60 o                         
 -19   1   8        164.94        159.32        13.54 o                         
 -18   1   8        130.83        120.52        10.28 o                         
 -17   1   8        163.59        154.72        11.90 o                         
 -16   1   8         14.26          1.90         4.67 o                         
 -15   1   8         72.30         76.71         7.07 o                         
 -14   1   8       1053.38        996.13        20.00 o                         
 -13   1   8        186.84        185.01         7.45 o                         
 -12   1   8         36.47         30.37         4.50 o                         
 -11   1   8        268.39        249.20         9.94 o                         
 -10   1   8       1154.56       1159.68        16.96 o                         
  -9   1   8        369.63        347.02         6.94 o                         
  -8   1   8        441.51        441.53         7.90 o                         
  -7   1   8        220.11        214.63         5.32 o                         
  -6   1   8        317.54        343.47         6.13 o                         
  -5   1   8         63.73         74.48         3.12 o                         
  -4   1   8        183.11        192.52         4.61 o                         
  -3   1   8         14.36         15.00         2.15 o                         
  -2   1   8         90.17        116.47         3.94 o                         
  -1   1   8        526.77        549.17         7.67 o                         
   0   1   8        239.42        282.82         5.31 o                         
   1   1   8        499.33        465.77         7.54 o                         
   2   1   8        538.50        578.87         8.66 o                         
   3   1   8        717.45        746.50        10.35 o                         
   4   1   8       1041.03       1076.22        13.61 o                         
   5   1   8        643.56        658.10         9.97 o                         
   6   1   8        130.50        128.55         4.79 o                         
   7   1   8        178.22        201.67         6.80 o                         
   8   1   8       1172.16       1189.24        16.96 o                         
   9   1   8        113.10        117.31         5.94 o                         
  10   1   8        279.60        277.87         9.13 o                         
  11   1   8        446.69        464.31        12.97 o                         
  12   1   8        671.17        657.52        16.03 o                         
  13   1   8        104.08         95.65         7.57 o                         
  14   1   8          3.75         -0.20         4.79 o                         
  15   1   8         46.50         46.30         7.45 o                         
  16   1   8         20.42          5.52         6.83 o                         
  17   1   8         43.27         46.35         9.07 o                         
  18   1   8         65.59         49.90        15.03 o                         
  19   1   8        191.58        195.43        18.67 o                         
  20   1   8         71.12         37.39         9.77 o                         
  21   1   8         78.32         93.39        13.19 o                         
 -23   2   8         84.58        107.54        13.54 o                         
 -22   2   8        176.91        176.97        15.48 o                         
 -21   2   8         43.02         29.70         9.24 o                         
 -20   2   8         76.34         72.67        10.85 o                         
 -19   2   8         60.26         61.96        10.11 o                         
 -18   2   8        145.00        134.71        13.85 o                         
 -17   2   8         40.70         21.22         7.37 o                         
 -16   2   8        253.87        267.60        15.51 o                         
 -15   2   8         28.00         22.73         7.02 o                         
 -14   2   8         46.75         50.24         5.81 o                         
 -13   2   8        135.01        130.93         7.59 o                         
 -12   2   8         16.11         12.36         3.71 o                         
 -11   2   8       1277.15       1228.82        17.77 o                         
 -10   2   8        654.17        676.07        11.99 o                         
  -9   2   8        467.62        469.97         8.61 o                         
  -8   2   8        333.13        339.71         6.83 o                         
  -7   2   8        959.19        931.23        11.83 o                         
  -6   2   8          6.28          5.42         2.00 o                         
  -5   2   8        296.02        295.39         5.98 o                         
  -4   2   8         66.37         63.43         2.88 o                         
  -3   2   8       1066.69       1021.58        11.78 o                         
  -2   2   8         10.02          8.92         1.70 o                         
  -1   2   8        594.00        632.48         8.96 o                         
   0   2   8         98.32         98.56         3.68 o                         
   1   2   8        171.97        182.06         4.48 o                         
   2   2   8        470.03        466.75         7.65 o                         
   3   2   8        510.80        531.79         8.42 o                         
   4   2   8       1015.94       1044.19        13.97 o                         
   5   2   8        304.40        309.52         7.95 o                         
   6   2   8         39.41         43.66         3.91 o                         
   7   2   8        200.85        198.33         7.21 o                         
   8   2   8        194.85        184.71         8.64 o                         
   9   2   8        196.63        178.04         7.53 o                         
  10   2   8         99.54         95.54         6.49 o                         
  11   2   8        347.90        336.85        12.23 o                         
  12   2   8        710.14        761.23        43.79 o                         
  13   2   8         63.33         44.20         8.44 o                         
  14   2   8         15.86         11.18         6.35 o                         
  15   2   8         21.30         21.31         7.12 o                         
  16   2   8         67.27         76.60        10.08 o                         
  17   2   8         97.52         97.95        15.08 o                         
  18   2   8         19.15         10.14         7.65 o                         
  19   2   8        109.72        105.52        12.48 o                         
  20   2   8          4.88          5.83         8.51 o                         
 -22   3   8         22.57         23.21         9.57 o                         
 -21   3   8          6.97          8.34         8.48 o                         
 -20   3   8         35.57          6.99         9.15 o                         
 -19   3   8         17.86         26.21         8.69 o                         
 -18   3   8          6.27          1.22        11.14 o                         
 -17   3   8         46.63         52.09         8.93 o                         
 -16   3   8         74.98         87.93        10.14 o                         
 -15   3   8        407.37        383.12        14.84 o                         
 -14   3   8        109.47        105.31         7.60 o                         
 -13   3   8         46.98         47.82         5.55 o                         
 -12   3   8        173.46        181.82         8.69 o                         
 -11   3   8         88.55         99.33         6.48 o                         
 -10   3   8        238.38        251.24         8.88 o                         
  -9   3   8        138.96        131.96         5.55 o                         
  -8   3   8        684.68        682.98        12.07 o                         
  -7   3   8       1480.77       1466.56        20.53 o                         
  -6   3   8         21.35         18.65         2.77 o                         
  -5   3   8        125.64        131.14         4.85 o                         
  -4   3   8       1180.41       1240.60        15.70 o                         
  -3   3   8         33.39         31.80         2.82 o                         
  -2   3   8        809.92        834.60        11.56 o                         
  -1   3   8         49.23         46.46         3.25 o                         
   0   3   8        195.68        200.77         5.73 o                         
   1   3   8        340.02        358.26         7.03 o                         
   2   3   8         35.35         32.16         3.37 o                         
   3   3   8        313.14        320.12         8.24 o                         
   4   3   8        155.32        153.00         5.70 o                         
   5   3   8        101.76         98.58         5.00 o                         
   6   3   8        137.40        135.08         6.49 o                         
   7   3   8        182.07        187.26         8.74 o                         
   8   3   8        171.52        173.89        12.70 o                         
   9   3   8        192.77        193.73         8.64 o                         
  10   3   8         16.97         18.05         4.35 o                         
  11   3   8        355.36        361.54        11.52 o                         
  12   3   8          4.12          4.34         4.78 o                         
  13   3   8         51.03         55.77         8.51 o                         
  14   3   8         27.48         18.78         7.14 o                         
  15   3   8        104.08        101.04        19.19 o                         
  16   3   8        117.86         92.53        11.15 o                         
  17   3   8          4.18          3.59         7.00 o                         
  18   3   8         32.54         15.08         7.87 o                         
  19   3   8         14.32         15.12         9.13 o                         
 -20   4   8          0.38          4.33         8.18 o                         
 -19   4   8         25.02         12.11         8.27 o                         
 -18   4   8         23.31         18.52         8.17 o                         
 -17   4   8          9.25         12.75         8.38 o                         
 -16   4   8         47.18         48.08         8.99 o                         
 -15   4   8        143.64        153.25         9.52 o                         
 -14   4   8         91.23         88.87         7.53 o                         
 -13   4   8        235.23        221.04        10.29 o                         
 -12   4   8         70.76         79.50         6.50 o                         
 -11   4   8        279.57        298.33        10.33 o                         
 -10   4   8         48.35         41.48         5.09 o                         
  -9   4   8         50.12         54.33         5.14 o                         
  -8   4   8        117.89        120.79         5.43 o                         
  -7   4   8        152.22        167.35         7.17 o                         
  -6   4   8        234.56        240.77         6.57 o                         
  -5   4   8         36.16         37.90         3.26 o                         
  -4   4   8        570.73        576.01         9.59 o                         
  -3   4   8         50.28         51.58         3.35 o                         
  -2   4   8         57.95         61.40         3.95 o                         
  -1   4   8        409.37        391.81         8.15 o                         
   0   4   8        715.39        722.60        11.70 o                         
   1   4   8        184.83        182.52         5.93 o                         
   2   4   8        755.79        770.81        12.55 o                         
   3   4   8         41.16         44.44         4.29 o                         
   4   4   8        150.07        142.66         6.43 o                         
   5   4   8          9.46          8.30         2.98 o                         
   6   4   8         14.56         13.37         4.17 o                         
   7   4   8         48.44         45.26         5.46 o                         
   8   4   8        162.54        138.14         8.37 o                         
   9   4   8         78.78         76.43         6.38 o                         
  10   4   8        118.25        122.46        10.64 o                         
  11   4   8         45.06         46.98         6.62 o                         
  12   4   8          0.60          2.24         4.63 o                         
  13   4   8        117.08        133.63        11.92 o                         
  14   4   8         52.97         59.58         9.58 o                         
  15   4   8         21.72         13.33         7.74 o                         
  16   4   8          2.72         -2.48         9.31 o                         
  17   4   8         23.24          8.06         8.10 o                         
 -17   5   8        106.79        108.15        12.56 o                         
 -16   5   8         17.63         15.42        11.12 o                         
 -15   5   8         42.22         39.42        11.16 o                         
 -14   5   8         65.28         67.88        11.65 o                         
 -13   5   8         76.44         71.57         8.77 o                         
 -12   5   8        158.24        141.23        10.57 o                         
 -11   5   8        132.57        136.59         9.93 o                         
 -10   5   8         49.73         38.28         7.44 o                         
  -9   5   8         23.24         17.87         6.25 o                         
  -8   5   8         82.91         68.80         8.18 o                         
  -7   5   8         36.22         45.38         6.94 o                         
  -6   5   8         30.21         25.69         5.46 o                         
  -5   5   8        169.10        175.47         7.48 o                         
  -4   5   8         78.16         82.21         5.47 o                         
  -3   5   8         41.28         34.48         3.99 o                         
  -2   5   8         91.82         96.73         5.60 o                         
  -1   5   8         80.70         69.11         4.86 o                         
   0   5   8         79.87         78.05         5.18 o                         
   1   5   8        339.45        337.91         8.49 o                         
   2   5   8         97.76         94.76         5.74 o                         
   3   5   8        183.01        178.94         7.51 o                         
   4   5   8        111.45        105.59         7.42 o                         
   5   5   8        151.69        142.23        11.21 o                         
   6   5   8        132.88        127.00        25.56 o                         
   7   5   8         31.64         34.38         7.18 o                         
   8   5   8         35.53         49.51         9.30 o                         
   9   5   8         26.29         23.81         6.15 o                         
  10   5   8          2.51          5.26         4.86 o                         
  11   5   8          9.06          8.46         5.37 o                         
  12   5   8        108.61        109.61        14.29 o                         
  13   5   8          6.13          1.90         6.72 o                         
  14   5   8         32.72         23.42        10.26 o                         
 -13   6   8         18.10         16.05         8.13 o                         
 -12   6   8         13.87         11.53         7.79 o                         
 -11   6   8         15.02         15.67         7.30 o                         
 -10   6   8         41.24         40.72         8.32 o                         
  -9   6   8         77.85         79.66        13.78 o                         
  -8   6   8         54.57         56.11         9.88 o                         
  -7   6   8          7.71          2.76         5.41 o                         
  -6   6   8         11.09          9.60         4.70 o                         
  -5   6   8         54.87         57.56         6.05 o                         
  -4   6   8         38.28         38.49         6.81 o                         
  -3   6   8        130.68        140.02         7.04 o                         
  -2   6   8         24.50         13.60         4.55 o                         
  -1   6   8        179.95        182.84         7.57 o                         
   0   6   8         45.80         52.32         4.35 o                         
   1   6   8          3.09          4.57         3.29 o                         
   2   6   8         33.59         33.39         5.03 o                         
   3   6   8         31.27         29.55         5.06 o                         
   4   6   8          8.53          8.18        14.54 o                         
   5   6   8         25.89         28.19         6.70 o                         
   6   6   8          1.81          6.38         5.74 o                         
   7   6   8         17.85          9.29         6.43 o                         
   8   6   8         17.95         33.57         8.11 o                         
   9   6   8         50.97         39.14         8.60 o                         
  10   6   8         54.25         69.51        14.73 o                         
 -12  -6   9          2.63          5.02         7.12 o                         
 -11  -6   9         33.25         41.17         8.17 o                         
 -10  -6   9          5.84         -1.93         5.86 o                         
  -9  -6   9         16.88         20.56         6.87 o                         
  -8  -6   9         64.07         71.78         8.73 o                         
  -7  -6   9          9.40         11.87         6.06 o                         
  -6  -6   9        164.22        179.93        11.64 o                         
  -5  -6   9         45.78         46.49         7.05 o                         
  -4  -6   9        222.64        233.99        12.02 o                         
  -3  -6   9         10.50         -4.90         5.12 o                         
  -2  -6   9         50.54         50.49         6.21 o                         
  -1  -6   9          0.63          7.37         6.33 o                         
   0  -6   9         13.40          8.26         6.50 o                         
   1  -6   9         12.48         -0.75        11.02 o                         
   2  -6   9         71.17         87.18        10.07 o                         
   3  -6   9        374.00        410.51        17.83 o                         
   4  -6   9         23.88         11.77         6.17 o                         
   5  -6   9         27.60         16.62         6.67 o                         
   6  -6   9         34.80         30.14         7.52 o                         
   7  -6   9         51.94         57.93         9.00 o                         
   8  -6   9         39.45         39.12         8.36 o                         
   9  -6   9         24.24         26.37        30.41 o                         
 -17  -5   9          7.45          5.97         8.63 o                         
 -16  -5   9        133.64        129.93        17.59 o                         
 -15  -5   9         76.20         87.98        12.14 o                         
 -14  -5   9         16.27         14.04         7.34 o                         
 -13  -5   9         19.86         23.07         7.50 o                         
 -12  -5   9         86.24        106.31        11.06 o                         
 -11  -5   9        101.89        109.58        10.84 o                         
 -10  -5   9         10.04          2.72         5.91 o                         
  -9  -5   9         34.59         27.42         9.11 o                         
  -8  -5   9         85.17         97.45         9.63 o                         
  -7  -5   9         30.71         30.63         6.88 o                         
  -6  -5   9        100.11        108.35         9.51 o                         
  -5  -5   9         47.39         41.89         6.23 o                         
  -4  -5   9         49.90         64.02         6.50 o                         
  -3  -5   9        105.12        110.52        10.86 o                         
  -2  -5   9        191.08        193.76        10.07 o                         
  -1  -5   9         71.87         73.39         7.21 o                         
   0  -5   9         25.75         22.02         6.05 o                         
   1  -5   9         21.36         20.21         5.63 o                         
   2  -5   9          8.59         -2.84         4.67 o                         
   3  -5   9         23.20         16.56         5.75 o                         
   4  -5   9         87.93        107.34         9.46 o                         
   5  -5   9         87.40         86.00         9.01 o                         
   6  -5   9        213.60        249.93        14.20 o                         
   7  -5   9        247.25        249.51        17.92 o                         
   8  -5   9         30.29         29.85         7.43 o                         
   9  -5   9        106.31        130.28        13.73 o                         
  10  -5   9         17.33         17.77         7.16 o                         
  11  -5   9          1.31          3.32         6.85 o                         
  12  -5   9         22.19         24.88         8.46 o                         
  13  -5   9         18.41         18.20         8.19 o                         
 -20  -4   9          1.54          9.21         9.74 o                         
 -19  -4   9          9.26          0.28         7.27 o                         
 -18  -4   9          1.63         -0.19         6.91 o                         
 -17  -4   9         31.56         39.39        15.76 o                         
 -16  -4   9         77.46         60.25        13.89 o                         
 -15  -4   9        131.58        133.20        12.53 o                         
 -14  -4   9        679.57        685.34        28.35 o                         
 -13  -4   9        202.55        208.07        14.08 o                         
 -12  -4   9        235.42        223.96        14.31 o                         
 -11  -4   9         17.86         16.83         6.34 o                         
 -10  -4   9         78.63         83.75         9.38 o                         
  -9  -4   9         90.93         91.84         9.32 o                         
  -8  -4   9          8.40          5.42         5.19 o                         
  -7  -4   9        204.80        207.25        10.49 o                         
  -6  -4   9         56.81         53.10         7.32 o                         
  -5  -4   9         44.24         45.73         8.75 o                         
  -4  -4   9         88.26         88.62         6.84 o                         
  -3  -4   9          9.49          9.38         5.27 o                         
  -2  -4   9        200.95        194.50         9.28 o                         
  -1  -4   9        450.31        450.68        13.06 o                         
   0  -4   9         40.05         33.62         5.13 o                         
   1  -4   9        448.28        437.38        14.71 o                         
   2  -4   9         16.93         29.24         5.83 o                         
   3  -4   9         16.85         14.03         5.22 o                         
   4  -4   9         27.93         22.45         5.67 o                         
   5  -4   9        245.56        268.96        13.31 o                         
   6  -4   9        257.54        262.18        14.07 o                         
   7  -4   9          8.24          2.75         5.06 o                         
   8  -4   9         43.59         48.78         7.75 o                         
   9  -4   9        111.14        134.90        11.50 o                         
  10  -4   9         18.79          9.35         6.32 o                         
  11  -4   9          6.59          1.63         6.43 o                         
  12  -4   9         29.13         25.23         7.93 o                         
  13  -4   9          5.31          6.85         6.85 o                         
  14  -4   9         19.94         13.34         7.36 o                         
  15  -4   9          2.43          6.66         7.27 o                         
  16  -4   9         17.19         15.30         8.09 o                         
 -22  -3   9         23.48         35.48        20.34 o                         
 -21  -3   9          6.57         12.80         8.35 o                         
 -20  -3   9        123.19        132.36        13.52 o                         
 -19  -3   9         22.36         32.40         9.20 o                         
 -18  -3   9        425.07        469.11        26.28 o                         
 -17  -3   9        108.79         92.57        10.99 o                         
 -16  -3   9          6.91          4.80         6.16 o                         
 -15  -3   9        158.32        141.47        11.96 o                         
 -14  -3   9         34.38         38.68        10.95 o                         
 -13  -3   9         42.14         35.89         7.72 o                         
 -12  -3   9         15.53         27.59         6.63 o                         
 -11  -3   9         50.59         41.14         8.37 o                         
 -10  -3   9        342.81        325.53        11.41 o                         
  -9  -3   9        363.40        355.80        18.49 o                         
  -8  -3   9        317.64        346.28        13.87 o                         
  -7  -3   9        313.63        312.99         8.24 o                         
  -6  -3   9        154.50        171.36         6.93 o                         
  -5  -3   9       1577.13       1602.18        26.74 o                         
  -4  -3   9        164.93        162.81         6.60 o                         
  -3  -3   9       1013.23       1031.59        17.10 o                         
  -2  -3   9        657.29        634.67        12.57 o                         
  -1  -3   9         43.71         53.20         4.24 o                         
   0  -3   9        847.59        814.58        16.14 o                         
   1  -3   9         19.57         28.14         5.68 o                         
   2  -3   9         46.86         56.49         5.05 o                         
   3  -3   9          4.59          4.61         3.25 o                         
   4  -3   9        168.95        177.23         8.26 o                         
   5  -3   9         87.64         82.71         6.39 o                         
   6  -3   9        142.64        141.78         8.72 o                         
   7  -3   9         72.20         79.46         6.74 o                         
   8  -3   9         82.71         98.88        12.34 o                         
   9  -3   9        155.59        148.25        17.38 o                         
  10  -3   9         90.07         81.59         9.21 o                         
  11  -3   9        145.14        153.03        12.12 o                         
  12  -3   9          7.36          7.40         5.91 o                         
  13  -3   9         31.42         28.31         7.31 o                         
  14  -3   9          4.20          2.92         6.28 o                         
  15  -3   9        238.40        231.89        16.23 o                         
  16  -3   9         68.97         60.39        12.52 o                         
  17  -3   9         35.95         48.00         9.96 o                         
  18  -3   9         17.16         16.51         8.53 o                         
 -23  -2   9         58.78         48.02        10.78 o                         
 -22  -2   9         57.48         26.95        13.40 o                         
 -21  -2   9         73.79         87.90         9.06 o                         
 -20  -2   9         34.42         29.55        10.08 o                         
 -19  -2   9         15.46         20.97         6.27 o                         
 -18  -2   9         42.26         52.95         6.81 o                         
 -17  -2   9        411.42        429.32        25.18 o                         
 -16  -2   9         87.59         89.54         7.69 o                         
 -15  -2   9        208.60        210.68        10.42 o                         
 -14  -2   9          3.89          6.18         4.15 o                         
 -13  -2   9         41.88         48.12         5.53 o                         
 -12  -2   9         27.58         25.75         4.60 o                         
 -11  -2   9       1373.21       1294.05        22.24 o                         
 -10  -2   9        743.25        743.96        15.55 o                         
  -9  -2   9         15.45         11.09         5.31 o                         
  -8  -2   9        561.46        537.08        11.33 o                         
  -7  -2   9         41.09         41.48         4.36 o                         
  -6  -2   9        523.35        515.63        11.37 o                         
  -5  -2   9        324.80        333.55         8.91 o                         
  -4  -2   9       1123.46       1153.79        16.34 o                         
  -3  -2   9        331.15        339.37         7.50 o                         
  -2  -2   9        191.62        171.41         5.66 o                         
  -1  -2   9         30.07         28.67         2.61 o                         
   0  -2   9        688.35        707.32        11.21 o                         
   1  -2   9        389.33        423.39         8.24 o                         
   2  -2   9        628.63        605.26        11.16 o                         
   3  -2   9        238.60        241.20         6.59 o                         
   4  -2   9        414.53        405.33         8.75 o                         
   5  -2   9         17.36         10.63         3.13 o                         
   6  -2   9        212.09        193.96         7.56 o                         
   7  -2   9        104.49        111.46         7.40 o                         
   8  -2   9         45.95         51.54         4.91 o                         
   9  -2   9       1154.38       1152.58        20.25 o                         
  10  -2   9         25.04         28.34         4.64 o                         
  11  -2   9        271.17        277.35        15.99 o                         
  12  -2   9         51.48         46.39         6.38 o                         
  13  -2   9          4.51          2.25         5.25 o                         
  14  -2   9         96.41        104.66         9.74 o                         
  15  -2   9        128.81        136.09        10.88 o                         
  16  -2   9        160.59        176.15        14.48 o                         
  17  -2   9        104.13        120.66        11.25 o                         
  18  -2   9         15.17         15.99         8.96 o                         
  19  -2   9         28.24         29.67        12.55 o                         
 -24  -1   9         15.09          2.49         8.58 o                         
 -23  -1   9         81.68         60.99         9.07 o                         
 -22  -1   9         53.30         61.21         8.49 o                         
 -21  -1   9         82.28         99.13         9.35 o                         
 -20  -1   9        124.22        126.61        10.04 o                         
 -19  -1   9        188.56        203.21        11.66 o                         
 -18  -1   9         68.31         77.41        11.32 o                         
 -17  -1   9         70.13         59.94         6.97 o                         
 -16  -1   9        117.57        114.75         8.16 o                         
 -15  -1   9        207.82        189.15        10.05 o                         
 -14  -1   9        715.60        676.02        17.05 o                         
 -13  -1   9        442.67        432.90        12.45 o                         
 -12  -1   9        145.50        131.99         7.86 o                         
 -11  -1   9         35.07         26.15         3.83 o                         
 -10  -1   9        511.47        506.47        10.91 o                         
  -9  -1   9         68.50         64.69         7.59 o                         
  -8  -1   9        201.21        239.57         7.58 o                         
  -7  -1   9         44.40         45.96         4.21 o                         
  -6  -1   9        234.84        200.08         7.09 o                         
  -5  -1   9        534.06        521.93        10.90 o                         
  -4  -1   9         17.33         13.80         2.89 o                         
  -3  -1   9       2845.28       2956.70        37.49 o                         
  -2  -1   9        444.58        451.32        12.07 o                         
  -1  -1   9        428.30        467.01         9.46 o                         
   0  -1   9       1162.19       1203.14        20.56 o                         
   1  -1   9        889.55        984.34        18.33 o                         
   2  -1   9        155.89        159.63         9.96 o                         
   3  -1   9        104.81        119.21         5.77 o                         
   4  -1   9        209.45        234.81        11.36 o                         
   5  -1   9        242.82        244.04         7.99 o                         
   6  -1   9         32.21         41.22         4.37 o                         
   7  -1   9        231.75        235.16         8.78 o                         
   8  -1   9        436.43        436.69        14.76 o                         
   9  -1   9        161.54        170.89         8.44 o                         
  10  -1   9        553.90        587.65        18.28 o                         
  11  -1   9        132.95        118.28         7.76 o                         
  12  -1   9        524.98        495.53        13.77 o                         
  13  -1   9        449.19        443.48        13.36 o                         
  14  -1   9        196.84        218.25        10.91 o                         
  15  -1   9          9.70          8.83         5.60 o                         
  16  -1   9         53.30         69.16         7.74 o                         
  17  -1   9        212.95        208.00        11.88 o                         
  18  -1   9         18.00         22.54         6.65 o                         
  19  -1   9         12.02         14.93         7.85 o                         
  20  -1   9         52.95         61.37        10.33 o                         
 -24   0   9          6.48         -3.34         8.53 o                         
 -23   0   9          5.73         -5.31         8.16 o                         
 -22   0   9         17.16         27.68         8.25 o                         
 -21   0   9         36.49         32.71         7.30 o                         
 -20   0   9         34.36         31.77         7.02 o                         
 -19   0   9          9.42          4.26         5.41 o                         
 -18   0   9         14.75          9.72         5.43 o                         
 -17   0   9        121.52        114.69         8.71 o                         
 -16   0   9         33.84         25.10         7.53 o                         
 -15   0   9         45.14         56.70         6.42 o                         
 -14   0   9        639.37        643.98        15.84 o                         
 -13   0   9        520.68        489.85        13.43 o                         
 -12   0   9         45.83         27.93         4.87 o                         
 -11   0   9        980.40        967.11        18.44 o                         
 -10   0   9          0.03         -2.66         2.66 o                         
  -9   0   9         21.69         18.34         3.35 o                         
  -8   0   9         12.03         12.15         2.62 o                         
  -7   0   9        482.88        498.56         7.82 o                         
  -6   0   9        561.87        597.10        10.32 o                         
  -5   0   9       1968.95       2176.97        27.13 o                         
  -4   0   9        221.17        236.33         6.64 o                         
  -3   0   9        665.76        748.29        13.77 o                         
  -2   0   9        140.10        140.73         5.28 o                         
  -1   0   9       1308.44       1273.98        17.54 o                         
   0   0   9         43.85         50.52         3.56 o                         
   1   0   9       2909.45       2975.05        34.66 o                         
   2   0   9         85.52         95.90         4.55 o                         
   3   0   9        154.55        186.28         7.67 o                         
   4   0   9        500.89        511.99        11.19 o                         
   5   0   9       1169.47       1224.48        21.34 o                         
   6   0   9        863.28        841.79        14.18 o                         
   7   0   9        494.87        512.73        10.89 o                         
   8   0   9         10.63         14.41         3.91 o                         
   9   0   9        304.10        300.31        10.24 o                         
  10   0   9        340.02        367.31        11.35 o                         
  11   0   9          0.20         -2.84         3.85 o                         
  12   0   9        289.37        294.19        13.27 o                         
  13   0   9          0.58          0.30         4.55 o                         
  14   0   9          3.12          1.51         4.96 o                         
  15   0   9         22.79         22.25         7.15 o                         
  16   0   9        801.22        813.48        26.36 o                         
  17   0   9         14.31          9.21         5.88 o                         
  18   0   9         91.44         93.18        10.22 o                         
  19   0   9        113.38        116.98        13.02 o                         
  20   0   9        120.34        162.42        14.90 o                         
 -24   1   9         14.49         19.21         9.99 o                         
 -23   1   9         85.31         75.18        13.55 o                         
 -22   1   9         51.08         54.77        10.69 o                         
 -21   1   9         81.49        101.36        12.25 o                         
 -20   1   9        122.10        104.53        11.46 o                         
 -19   1   9        189.52        205.19        30.07 o                         
 -18   1   9         72.16         83.35        10.11 o                         
 -17   1   9         69.64         62.34        10.17 o                         
 -16   1   9        117.94        119.99         8.56 o                         
 -15   1   9        210.42        195.09        10.18 o                         
 -14   1   9        713.54        689.63        16.55 o                         
 -13   1   9        446.00        440.89        12.74 o                         
 -12   1   9        147.90        147.12         7.19 o                         
 -11   1   9         37.71         36.19         3.83 o                         
 -10   1   9        519.98        507.37        10.38 o                         
  -9   1   9         71.59         73.60         5.26 o                         
  -8   1   9        201.13        225.02         5.80 o                         
  -7   1   9         44.86         43.58         3.06 o                         
  -6   1   9        228.10        187.43         4.87 o                         
  -5   1   9        539.76        533.28         8.22 o                         
  -4   1   9         16.92         13.26         2.37 o                         
  -3   1   9       2842.09       2927.08        29.70 o                         
  -2   1   9        443.39        456.30         7.74 o                         
  -1   1   9        423.83        472.59         7.65 o                         
   0   1   9       1167.64       1216.89        14.68 o                         
   1   1   9        878.28        980.91        12.61 o                         
   2   1   9        161.95        178.17         5.03 o                         
   3   1   9        112.45        121.26         4.47 o                         
   4   1   9        201.34        207.60         5.62 o                         
   5   1   9        244.93        233.25         6.03 o                         
   6   1   9         34.46         41.29         3.91 o                         
   7   1   9        235.35        218.01         7.55 o                         
   8   1   9        437.77        441.95         9.69 o                         
   9   1   9        160.53        157.45         7.27 o                         
  10   1   9        562.07        558.38        14.15 o                         
  11   1   9        130.79        129.61         9.14 o                         
  12   1   9        527.66        524.71        14.49 o                         
  13   1   9        448.61        457.86        14.07 o                         
  14   1   9        195.14        203.02        12.34 o                         
  15   1   9         10.91         15.15         7.12 o                         
  16   1   9         52.74         39.54         8.89 o                         
  17   1   9        217.23        213.18        15.69 o                         
  18   1   9         17.60         17.85         8.15 o                         
  19   1   9         11.02         12.92         8.09 o                         
  20   1   9         56.18         40.86        10.62 o                         
 -23   2   9         61.41         68.60        11.81 o                         
 -22   2   9         54.88         51.99        10.80 o                         
 -21   2   9         73.40         69.18        10.84 o                         
 -20   2   9         33.89         21.05        11.03 o                         
 -19   2   9         17.92          5.58         7.05 o                         
 -18   2   9         43.42         58.66         9.36 o                         
 -17   2   9        410.59        421.55        18.46 o                         
 -16   2   9         86.94         71.65         9.37 o                         
 -15   2   9        208.34        216.26        13.77 o                         
 -14   2   9          3.99          4.12         5.43 o                         
 -13   2   9         41.41         44.35         5.28 o                         
 -12   2   9         28.99         25.56         4.55 o                         
 -11   2   9       1391.82       1344.39        20.82 o                         
 -10   2   9        734.95        745.31        12.98 o                         
  -9   2   9         12.94         13.10         3.01 o                         
  -8   2   9        568.64        536.37         8.90 o                         
  -7   2   9         40.93         35.30         2.94 o                         
  -6   2   9        515.35        515.03         8.26 o                         
  -5   2   9        331.29        328.20         6.42 o                         
  -4   2   9       1120.62       1130.33        13.78 o                         
  -3   2   9        332.46        339.99         6.27 o                         
  -2   2   9        188.73        164.09         4.82 o                         
  -1   2   9         29.93         27.35         2.58 o                         
   0   2   9        691.11        730.95         9.73 o                         
   1   2   9        397.10        413.84         7.43 o                         
   2   2   9        621.93        600.60         9.34 o                         
   3   2   9        237.27        234.40         5.84 o                         
   4   2   9        417.24        432.52         8.02 o                         
   5   2   9         15.24         11.86         2.78 o                         
   6   2   9        211.68        211.78         7.35 o                         
   7   2   9        103.51        112.37         6.56 o                         
   8   2   9         44.32         38.52         4.95 o                         
   9   2   9       1167.45       1126.81        20.27 o                         
  10   2   9         25.60         25.99         4.81 o                         
  11   2   9        264.49        264.30        13.71 o                         
  12   2   9         51.86         56.76         8.30 o                         
  13   2   9          4.15          2.76         6.97 o                         
  14   2   9         98.63         92.00        10.35 o                         
  15   2   9        128.06        116.40        16.01 o                         
  16   2   9        164.22        167.67        13.78 o                         
  17   2   9        106.36        115.54        14.56 o                         
  18   2   9         14.63         19.37         8.33 o                         
  19   2   9         27.72         18.99         8.83 o                         
 -22   3   9         23.03         29.63        11.67 o                         
 -21   3   9          6.78         -1.89         7.94 o                         
 -20   3   9        121.16        158.24        14.33 o                         
 -19   3   9         23.68         17.91         8.50 o                         
 -18   3   9        425.67        466.15        23.57 o                         
 -17   3   9        108.75        116.23        17.59 o                         
 -16   3   9          8.12          9.88         6.83 o                         
 -15   3   9        156.98        147.19        12.24 o                         
 -14   3   9         33.52         31.21         5.41 o                         
 -13   3   9         42.92         38.54         5.56 o                         
 -12   3   9         15.20         19.88         4.82 o                         
 -11   3   9         53.17         53.08         5.50 o                         
 -10   3   9        338.81        356.29        10.51 o                         
  -9   3   9        376.78        392.78        11.61 o                         
  -8   3   9        310.76        329.97         8.02 o                         
  -7   3   9        317.91        322.97         7.72 o                         
  -6   3   9        156.50        156.57         5.61 o                         
  -5   3   9       1562.30       1549.23        19.28 o                         
  -4   3   9        166.39        164.19         5.36 o                         
  -3   3   9       1006.02       1040.24        14.11 o                         
  -2   3   9        654.06        648.58        13.12 o                         
  -1   3   9         42.81         45.48         3.50 o                         
   0   3   9        846.05        814.47        12.95 o                         
   1   3   9         16.72         17.96         2.59 o                         
   2   3   9         44.35         45.55         3.62 o                         
   3   3   9          5.96          4.44         2.63 o                         
   4   3   9        177.31        176.67         6.26 o                         
   5   3   9         91.29         81.79         6.18 o                         
   6   3   9        140.66        146.65         8.00 o                         
   7   3   9         70.49         66.45         6.19 o                         
   8   3   9         81.33         82.17         6.97 o                         
   9   3   9        156.83        167.75         8.34 o                         
  10   3   9         86.92         85.42         9.15 o                         
  11   3   9        143.29        130.69         9.26 o                         
  12   3   9          7.81         -2.02         5.76 o                         
  13   3   9         31.98         24.62         9.16 o                         
  14   3   9          5.14          6.46         8.38 o                         
  15   3   9        236.56        245.72        15.94 o                         
  16   3   9         68.91         60.49         9.88 o                         
  17   3   9         37.57         29.27         8.70 o                         
  18   3   9         17.51         18.24         8.87 o                         
 -20   4   9          1.24          3.77         8.25 o                         
 -19   4   9          8.72          7.57         8.16 o                         
 -18   4   9          1.46         -2.84         7.72 o                         
 -17   4   9         31.20         29.87         8.47 o                         
 -16   4   9         77.01         92.92        14.06 o                         
 -15   4   9        130.81        141.20         9.26 o                         
 -14   4   9        681.65        724.38        20.17 o                         
 -13   4   9        206.57        203.95        10.05 o                         
 -12   4   9        230.77        241.49        10.17 o                         
 -11   4   9         17.95          8.31         4.32 o                         
 -10   4   9         76.53         65.19         6.03 o                         
  -9   4   9         90.78         93.86         6.37 o                         
  -8   4   9          6.72          8.28         3.42 o                         
  -7   4   9        202.35        213.83         9.33 o                         
  -6   4   9         54.90         58.19         4.08 o                         
  -5   4   9         45.18         51.54         3.78 o                         
  -4   4   9         89.02         83.53         4.32 o                         
  -3   4   9          9.30          7.59         2.59 o
[truncated: 376,248 more chars]
