# Supplementary material for: Enanti­opure (S)-butan-2-yl N-(4-x-phen­yl)thio­carbamates, x = NO2, OCH3, F, and Cl
Source: Acta Crystallogr E Crystallogr Commun. 2023 Mar 23;79(Pt 4):386–91. doi: 10.1107/S2056989023002591 (PMC10088315; doi:10.1107/S2056989023002591)
Supplement: Supplementary file 3 [file e-79-00386-IIsup6.hkl]

data_II                                                                         
_shelx_title ' mk1_91_0m in P2(1)'                                              
_shelx_refln_list_code          4                                               
_shelx_F_calc_maximum      125.44                                               
_exptl_crystal_F_000       512.00                                               
_reflns_d_resolution_high  0.6944                                               
                                                                                
loop_                                                                           
 _space_group_symop_operation_xyz                                               
 'x, y, z'                                                                      
 '-x, y+1/2, -z'                                                                
                                                                                
_cell_length_a     6.6973                                                       
_cell_length_b    21.2076                                                       
_cell_length_c     9.1899                                                       
_cell_angle_alpha  90.000                                                       
_cell_angle_beta  102.868                                                       
_cell_angle_gamma  90.000                                                       
                                                                                
_shelx_F_squared_multiplier     1.000                                           
                                                                                
loop_                                                                           
 _refln_index_h                                                                 
 _refln_index_k                                                                 
 _refln_index_l                                                                 
 _refln_F_squared_calc                                                          
 _refln_F_squared_meas                                                          
 _refln_F_squared_sigma                                                         
 _refln_observed_status                                                         
   0 -30   0          1.18          7.36        12.00 o                         
   1 -30   0         12.29         12.19         8.45 o                         
   1 -29   0          4.80          3.95         5.98 o                         
   2 -29   0         24.59         23.13         7.32 o                         
   0 -28   0         78.79        106.45        14.20 o                         
   1 -28   0         14.59         31.13         6.76 o                         
   2 -28   0         36.32         35.70         7.51 o                         
   3 -28   0          0.09         -3.36         5.62 o                         
   1 -27   0         38.02         42.41         6.06 o                         
   2 -27   0         25.67         27.05         8.02 o                         
   3 -27   0         10.74         20.00         6.60 o                         
   4 -27   0          6.45         10.77         7.45 o                         
   0 -26   0         43.21         47.02        15.93 o                         
   1 -26   0         47.76         48.23         7.32 o                         
   2 -26   0          1.49          1.25         7.23 o                         
   3 -26   0         12.43         13.52         6.03 o                         
   4 -26   0         20.63         29.27         7.14 o                         
   1 -25   0        112.44        101.53        11.55 o                         
   2 -25   0         18.04         14.83         5.49 o                         
   3 -25   0         12.97         11.45         7.07 o                         
   4 -25   0         42.56         36.85         7.35 o                         
   0 -24   0         33.41         39.39         9.07 o                         
   1 -24   0         40.46         35.90         6.32 o                         
   2 -24   0        254.11        259.14        11.29 o                         
   3 -24   0          8.67         13.70         5.49 o                         
   4 -24   0         12.76          6.59         5.31 o                         
   5 -24   0          3.53          2.50         6.91 o                         
   1 -23   0         35.99         34.78         8.03 o                         
   2 -23   0        137.33        137.13         8.55 o                         
   3 -23   0         34.66         34.84         8.87 o                         
   4 -23   0         30.84         23.04         6.20 o                         
   5 -23   0         31.07         35.88         7.00 o                         
   0 -22   0         50.15         51.97         9.35 o                         
   1 -22   0         21.35         21.35         5.06 o                         
   2 -22   0        369.35        402.30        17.58 o                         
   3 -22   0         53.10         67.35         7.61 o                         
   4 -22   0         17.66         11.47         5.45 o                         
   5 -22   0          4.71         -4.85         4.85 o                         
   6 -22   0          0.08         -0.32        11.04 o                         
   1 -21   0        243.44        215.16        11.24 o                         
   2 -21   0        145.35        157.01         8.62 o                         
   3 -21   0         66.83         73.15         6.92 o                         
   4 -21   0         47.39         45.31         6.59 o                         
   5 -21   0         86.48         79.48         8.16 o                         
   6 -21   0          1.32          5.92        10.88 o                         
   0 -20   0         20.66         16.37         6.91 o                         
   1 -20   0        138.77        150.66        13.60 o                         
   2 -20   0          1.53          4.11         3.57 o                         
   3 -20   0         23.99         20.59         4.44 o                         
   4 -20   0         47.77         49.57         7.20 o                         
   5 -20   0          5.71          8.11         6.56 o                         
   6 -20   0         10.70          4.48        11.68 o                         
   1 -19   0        731.88        714.01        20.26 o                         
   2 -19   0         15.59         16.08         3.81 o                         
   3 -19   0         71.26         70.35         5.85 o                         
   4 -19   0        118.57        122.49         9.86 o                         
   5 -19   0         37.09         28.50         5.80 o                         
   6 -19   0          2.66         -0.48         9.12 o                         
   7 -19   0          6.15         -0.64        11.68 o                         
   0 -18   0        203.13        192.96        13.36 o                         
   1 -18   0        227.62        217.43        12.03 o                         
   2 -18   0        983.55        991.17        22.18 o                         
   3 -18   0        153.50        147.71         7.86 o                         
   4 -18   0         55.00         60.70         6.52 o                         
   5 -18   0          1.99          8.15         5.17 o                         
   6 -18   0          4.65          0.96         9.92 o                         
   7 -18   0         28.17         10.56        12.32 o                         
   1 -17   0         14.79         21.75         4.22 o                         
   2 -17   0        713.74        677.98        16.69 o                         
   3 -17   0        177.66        171.28         7.89 o                         
   4 -17   0        105.35        104.11        10.14 o                         
   5 -17   0         62.76         73.13         7.10 o                         
   6 -17   0         59.02         41.08         8.95 o                         
   7 -17   0          7.46         -0.96         9.92 o                         
   0 -16   0        745.63        751.59        28.09 o                         
   1 -16   0        103.02        118.16         7.44 o                         
   2 -16   0        565.96        614.23        14.99 o                         
   3 -16   0         97.46        104.22         6.88 o                         
   4 -16   0         66.65         59.17         5.06 o                         
   5 -16   0          5.42          0.73         3.97 o                         
   6 -16   0         23.56         19.22         6.79 o                         
   7 -16   0          2.42         20.81        12.48 o                         
   8 -16   0         42.05         38.57        14.41 o                         
   1 -15   0         73.30         66.53         5.75 o                         
   2 -15   0        309.48        327.11         9.71 o                         
   3 -15   0        141.77        145.52         6.83 o                         
   4 -15   0         39.91         42.10         4.32 o                         
   5 -15   0        191.75        181.44        10.02 o                         
   6 -15   0          0.94          4.35         5.95 o                         
   7 -15   0          0.35         -5.12         8.96 o                         
   8 -15   0         68.55         48.02        15.85 o                         
   0 -14   0        293.94        362.48        51.86 o                         
   1 -14   0         43.87         47.01         4.67 o                         
   2 -14   0        224.36        228.54        10.27 o                         
   3 -14   0        226.74        240.05         9.87 o                         
   4 -14   0        110.76        115.58         7.79 o                         
   5 -14   0          9.59          7.50         4.44 o                         
   6 -14   0         24.21          9.63        13.69 o                         
   7 -14   0         48.44         36.33        12.48 o                         
   8 -14   0         40.26         46.90        15.37 o                         
   1 -13   0       1218.31       1291.93        28.33 o                         
   2 -13   0         43.50         56.14         4.08 o                         
   3 -13   0         42.41         32.49         3.52 o                         
   4 -13   0        235.68        229.10         9.59 o                         
   5 -13   0         27.27         29.71         4.63 o                         
   6 -13   0        199.89        183.47        14.18 o                         
   7 -13   0          6.18         13.44        10.40 o                         
   8 -13   0         16.42         12.32        11.36 o                         
   0 -12   0       7866.19       8037.82       217.84 o                         
   1 -12   0        283.73        326.22        11.44 o                         
   2 -12   0        985.93        991.56        20.18 o                         
   3 -12   0        237.71        244.81         7.75 o                         
   4 -12   0        179.28        161.82         8.38 o                         
   5 -12   0         28.00         25.19         4.95 o                         
   6 -12   0         61.42         47.23         8.88 o                         
   7 -12   0        146.67        159.74        21.77 o                         
   8 -12   0         32.67         23.69         9.05 o                         
   1 -11   0       1861.08       1983.78        40.85 o                         
   2 -11   0        673.94        676.25        14.82 o                         
   3 -11   0        897.25        895.61        18.98 o                         
   4 -11   0        271.25        229.86         8.97 o                         
   5 -11   0         95.78        107.03         7.96 o                         
   6 -11   0        180.99        175.14        13.77 o                         
   7 -11   0         11.00         -0.96         8.96 o                         
   8 -11   0        158.15        209.96        18.45 o                         
   0 -10   0        562.74        519.43        18.96 o                         
   1 -10   0         46.55         46.96         3.87 o                         
   2 -10   0       1611.85       1745.58        32.02 o                         
   3 -10   0        942.20        902.71        18.56 o                         
   4 -10   0          5.75         10.38         2.94 o                         
   5 -10   0          6.99          6.58         3.65 o                         
   6 -10   0         27.48         28.53         6.67 o                         
   7 -10   0         43.21         64.66        14.41 o                         
   8 -10   0        134.01        150.31        15.73 o                         
   1  -9   0        116.59         97.13         4.92 o                         
   2  -9   0       1619.35       1747.20        32.14 o                         
   3  -9   0        540.28        535.04        12.15 o                         
   4  -9   0        119.15        131.30         6.81 o                         
   5  -9   0         22.82         24.71         7.04 o                         
   6  -9   0         15.22         10.21         5.34 o                         
   7  -9   0         15.82          8.88         7.28 o                         
   8  -9   0        142.94        138.88        15.10 o                         
   0  -8   0       3295.09       3623.74        99.86 o                         
   1  -8   0         42.54         37.57         5.93 o                         
   2  -8   0        829.08        832.61        16.61 o                         
   3  -8   0        231.17        215.48        14.65 o                         
   4  -8   0        136.63        173.72         7.57 o                         
   5  -8   0         91.44         98.50         8.26 o                         
   6  -8   0        460.71        452.13        17.83 o                         
   7  -8   0         93.01        109.47        17.61 o                         
   8  -8   0         12.50         18.53         8.19 o                         
   1  -7   0       2141.44       2207.42        38.37 o                         
   2  -7   0         78.34         85.56         8.78 o                         
   3  -7   0         52.49         42.00         3.89 o                         
   4  -7   0        163.14        174.60         9.28 o                         
   5  -7   0          4.79          9.32         3.92 o                         
   6  -7   0        543.65        524.78        20.80 o                         
   7  -7   0         72.64         80.79        11.50 o                         
   8  -7   0         33.04         18.69         7.86 o                         
   9  -7   0         11.56         13.28        12.80 o                         
   1  -6   0        711.47        761.92        13.24 o                         
   2  -6   0       3453.04       3287.99        56.54 o                         
   3  -6   0        411.64        374.08        11.33 o                         
   4  -6   0        126.70        121.08         7.50 o                         
   5  -6   0         38.93         35.13         4.96 o                         
   6  -6   0         16.08         12.70         7.92 o                         
   7  -6   0         83.62         75.94         9.61 o                         
   8  -6   0         57.52         63.35        35.53 o                         
   9  -6   0          3.06        -10.08        10.40 o                         
   1  -5   0       1952.68       1986.19        25.33 o                         
   2  -5   0        931.33        939.02        15.62 o                         
   3  -5   0       1194.26       1174.73        23.98 o                         
   4  -5   0        330.26        329.44        12.64 o                         
   5  -5   0         73.93         83.57         9.59 o                         
   6  -5   0        483.35        446.62        18.50 o                         
   7  -5   0         74.97         78.44         7.50 o                         
   8  -5   0        179.49        195.94        16.29 o                         
   9  -5   0         22.31         39.69        15.21 o                         
   0  -4   0       3101.50       3241.44        58.95 o                         
   1  -4   0        369.64        352.07         5.49 o                         
   2  -4   0        259.71        267.18         5.11 o                         
   3  -4   0        802.23        801.90        19.74 o                         
   4  -4   0        146.24        159.61         7.88 o                         
   5  -4   0         52.43         56.01         4.31 o                         
   6  -4   0        357.43        322.66        12.72 o                         
   7  -4   0          6.54          2.59         4.25 o                         
   8  -4   0         47.85         44.84        15.69 o                         
   9  -4   0         73.04        105.96        19.37 o                         
   1  -3   0        367.25        355.14         5.15 o                         
   2  -3   0       5414.90       5450.21       101.94 o                         
   3  -3   0       1162.32       1246.23        28.71 o                         
   4  -3   0         16.27         21.90         3.84 o                         
   5  -3   0        180.69        181.74         9.95 o                         
   6  -3   0         12.42         18.14         4.25 o                         
   7  -3   0          1.94         -1.22         4.97 o                         
   8  -3   0          7.09         17.29        10.88 o                         
   9  -3   0         91.43        118.28        20.33 o                         
   0  -2   0       1471.20       1552.95        28.99 o                         
   1  -2   0       1307.99       1246.30        18.11 o                         
   2  -2   0       2278.26       2263.44        42.71 o                         
   3  -2   0       1152.81       1221.15        27.90 o                         
   4  -2   0        218.28        220.66         7.97 o                         
   5  -2   0        228.75        256.18        10.01 o                         
   6  -2   0        277.48        263.35        18.78 o                         
   7  -2   0          1.18          5.12         5.38 o                         
   8  -2   0         11.16         -3.36         8.48 o                         
   9  -2   0         72.14        118.28        20.33 o                         
   1  -1   0       3843.93       3785.95        81.54 o                         
   2  -1   0       1179.68       1194.23        23.85 o                         
   3  -1   0        475.15        484.52        11.84 o                         
   4  -1   0        349.42        374.28         9.12 o                         
   5  -1   0        210.54        219.28         7.51 o                         
   6  -1   0        973.98        926.47        74.67 o                         
   7  -1   0         68.65         79.35         9.57 o                         
   8  -1   0         58.98         77.39        10.04 o                         
   9  -1   0         31.37         38.25        14.41 o                         
   1   0   0         78.43        124.55         3.00 o                         
   2   0   0       1255.18       1331.85        62.08 o                         
   3   0   0        122.72        134.29         3.79 o                         
   4   0   0        110.50        123.50         5.09 o                         
   5   0   0          4.83          1.34         2.68 o                         
   6   0   0          6.11         28.33         5.97 o                         
   7   0   0          5.15          3.59         5.27 o                         
   8   0   0         12.64         11.69         6.31 o                         
   9   0   0          1.26          8.00        10.88 o                         
   1   1   0       3869.28       3820.30        57.78 o                         
   2   1   0       1204.32       1226.40        16.80 o                         
   3   1   0        453.71        462.62        11.66 o                         
   4   1   0        341.26        356.98        11.72 o                         
   5   1   0        214.22        215.59         8.49 o                         
   6   1   0        975.00        902.60        30.94 o                         
   7   1   0         68.24         60.90         8.43 o                         
   8   1   0         58.18         74.61        10.16 o                         
   9   1   0         33.27         40.65        13.44 o                         
   0   2   0       1470.00       1531.08        32.82 o                         
   1   2   0       1293.52       1248.85        16.89 o                         
   2   2   0       2246.10       2188.22        34.50 o                         
   3   2   0       1166.32       1195.27        35.35 o                         
   4   2   0        219.85        200.87         6.28 o                         
   5   2   0        229.94        248.55         9.40 o                         
   6   2   0        276.07        269.49        10.93 o                         
   7   2   0          1.71         -0.99         4.85 o                         
   8   2   0         12.10         14.06         6.73 o                         
   9   2   0         71.33         89.15        17.13 o                         
   1   3   0        364.96        353.71         5.47 o                         
   2   3   0       5407.30       5422.91        71.94 o                         
   3   3   0       1170.48       1227.30        27.96 o                         
   4   3   0         17.11         25.85         1.89 o                         
   5   3   0        180.61        180.97         5.16 o                         
   6   3   0         12.75         23.59         6.28 o                         
   7   3   0          1.83          5.87         5.26 o                         
   8   3   0          7.55          1.76         6.00 o                         
   9   3   0         91.88        143.25        20.65 o                         
   0   4   0       3099.37       3124.81        59.33 o                         
   1   4   0        362.09        342.44         5.50 o                         
   2   4   0        267.58        277.04         4.84 o                         
   3   4   0        788.76        799.63        13.95 o                         
   4   4   0        152.22        163.89         5.37 o                         
   5   4   0         52.41         55.53         3.80 o                         
   6   4   0        358.83        361.24        15.16 o                         
   7   4   0          5.51         -4.64         4.64 o                         
   8   4   0         45.44         48.93         8.76 o                         
   9   4   0         73.71         87.92        11.86 o                         
   1   5   0       1935.30       1969.93        26.95 o                         
   2   5   0        933.24        940.84        13.62 o                         
   3   5   0       1207.81       1169.86        20.06 o                         
   4   5   0        330.47        322.90         8.02 o                         
   5   5   0         72.33         84.47         7.14 o                         
   6   5   0        483.22        474.37        15.09 o                         
   7   5   0         74.24         63.61         8.83 o                         
   8   5   0        181.27        183.50        14.77 o                         
   9   5   0         20.96         19.90        11.12 o                         
   1   6   0        725.29        788.99        11.49 o                         
   2   6   0       3466.45       3313.42        51.38 o                         
   3   6   0        405.61        377.80         8.41 o                         
   4   6   0        123.14        112.15         5.26 o                         
   5   6   0         37.11         27.64         3.60 o                         
   6   6   0         16.09         25.37         4.46 o                         
   7   6   0         81.89         84.62         9.72 o                         
   8   6   0         56.43         67.34        12.48 o                         
   9   6   0          3.72         -5.92         9.28 o                         
   1   7   0       2128.97       2197.65        34.47 o                         
   2   7   0         80.89         80.66         3.21 o                         
   3   7   0         49.28         40.40         3.45 o                         
   4   7   0        165.78        182.01         9.19 o                         
   5   7   0          6.19          5.16         2.23 o                         
   6   7   0        544.86        565.38        17.20 o                         
   7   7   0         73.76         84.99        10.32 o                         
   8   7   0         32.82         30.47         7.85 o                         
   9   7   0         12.32         33.13        12.96 o                         
   0   8   0       3296.18       3644.22       143.41 o                         
   1   8   0         43.47         39.84         2.20 o                         
   2   8   0        823.69        853.29        21.05 o                         
   3   8   0        235.75        228.87         7.06 o                         
   4   8   0        132.66        142.44         6.06 o                         
   5   8   0         91.57        114.76         6.90 o                         
   6   8   0        460.81        409.72        24.97 o                         
   7   8   0         93.34         97.64        10.53 o                         
   8   8   0         11.60         17.93         7.24 o                         
   9   8   0         21.06         18.09        11.68 o                         
   1   9   0        118.05         96.30         3.85 o                         
   2   9   0       1605.10       1765.98        31.24 o                         
   3   9   0        547.63        561.65        17.58 o                         
   4   9   0        118.78        139.66         6.67 o                         
   5   9   0         24.53         26.30         3.21 o                         
   6   9   0         15.57         12.55         4.40 o                         
   7   9   0         15.75         15.88         6.16 o                         
   8   9   0        144.81        143.46        12.81 o                         
   0  10   0        567.30        556.45        21.45 o                         
   1  10   0         41.02         44.01         3.49 o                         
   2  10   0       1616.00       1716.93        31.04 o                         
   3  10   0        930.18        917.76        20.20 o                         
   4  10   0          6.98         12.81         2.87 o                         
   5  10   0          6.95          4.77         2.60 o                         
   6  10   0         27.78         28.94         5.23 o                         
   7  10   0         40.96         40.38         7.86 o                         
   8  10   0        131.59        169.82        21.13 o                         
   1  11   0       1844.91       1950.61        35.29 o                         
   2  11   0        681.33        696.08        14.22 o                         
   3  11   0        912.32        951.41        20.72 o                         
   4  11   0        275.31        256.00        11.25 o                         
   5  11   0         95.10        108.31         6.00 o                         
   6  11   0        182.82        190.35        10.47 o                         
   7  11   0         11.40         19.17         6.39 o                         
   8  11   0        158.90        210.32        24.49 o                         
   0  12   0       7882.49       7995.90       297.71 o                         
   1  12   0        289.21        319.04         8.45 o                         
   2  12   0        989.67        979.62        17.85 o                         
   3  12   0        229.68        248.56         7.50 o                         
   4  12   0        174.75        170.70         7.91 o                         
   5  12   0         26.65         26.36         4.25 o                         
   6  12   0         61.57         66.10         7.13 o                         
   7  12   0        144.82        138.02        19.53 o                         
   8  12   0         31.77         60.50        15.05 o                         
   1  13   0       1213.26       1228.55        24.13 o                         
   2  13   0         44.49         58.54         3.61 o                         
   3  13   0         39.75         31.83         3.31 o                         
   4  13   0        237.53        259.00         8.04 o                         
   5  13   0         27.46         32.66         3.87 o                         
   6  13   0        200.35        168.78        11.49 o                         
   7  13   0          6.94          4.16         8.64 o                         
   8  13   0         17.06         27.21        12.32 o                         
   0  14   0        294.73        355.92        15.57 o                         
   1  14   0         43.73         47.38         3.81 o                         
   2  14   0        224.53        225.34        10.14 o                         
   3  14   0        227.92        243.85         8.17 o                         
   4  14   0        108.43        107.61         6.82 o                         
   5  14   0          9.89          8.89         3.24 o                         
   6  14   0         24.21         15.65         4.79 o                         
   7  14   0         49.26         45.30        12.64 o                         
   8  14   0         39.50         44.18        14.25 o                         
   1  15   0         74.83         76.86         6.18 o                         
   2  15   0        303.96        326.78         9.34 o                         
   3  15   0        146.75        154.55         9.19 o                         
   4  15   0         36.91         42.94         4.24 o                         
   5  15   0        191.34        182.04         8.27 o                         
   6  15   0          1.39         -1.45         3.99 o                         
   7  15   0          0.38         -7.36         7.36 o                         
   0  16   0        751.42        761.77        27.55 o                         
   1  16   0         96.61         91.45         8.55 o                         
   2  16   0        565.55        603.04        14.43 o                         
   3  16   0         95.62         91.47         7.74 o                         
   4  16   0         69.73         71.61         7.13 o                         
   5  16   0          5.72         -2.50         3.00 o                         
   6  16   0         23.68         19.37         6.99 o                         
   7  16   0          2.20         -8.64         8.64 o                         
   1  17   0         13.83         20.10         5.59 o                         
   2  17   0        724.40        720.04        16.32 o                         
   3  17   0        179.89        169.43         8.57 o                         
   4  17   0        104.23        103.00         6.31 o                         
   5  17   0         62.32         66.30         5.57 o                         
   6  17   0         59.20         63.54        12.64 o                         
   7  17   0          6.30          4.48         9.76 o                         
   0  18   0        205.48        237.92        20.41 o                         
   1  18   0        224.57        220.32         9.99 o                         
   2  18   0        982.83        992.32        25.93 o                         
   3  18   0        150.65        165.35         8.83 o                         
   4  18   0         55.32         47.54         5.53 o                         
   5  18   0          1.88          3.82         4.32 o                         
   6  18   0          4.79         -3.22         6.26 o                         
   7  18   0         27.79         21.77        11.52 o                         
   1  19   0        730.73        716.34        19.76 o                         
   2  19   0         16.17         23.00         5.34 o                         
   3  19   0         71.87         74.22         6.51 o                         
   4  19   0        119.93        115.59         7.78 o                         
   5  19   0         36.26         29.11         6.70 o                         
   6  19   0          2.80         -8.96         8.96 o                         
   0  20   0         20.91         30.99         7.50 o                         
   1  20   0        137.16        144.12         9.07 o                         
   2  20   0          1.49          5.48         3.45 o                         
   3  20   0         23.79         24.34         5.80 o                         
   4  20   0         46.98         49.04         7.14 o                         
   5  20   0          5.99         -2.49         5.50 o                         
   6  20   0         10.33         -3.36        10.08 o                         
   1  21   0        245.82        249.93        17.45 o                         
   2  21   0        144.58        150.34         9.74 o                         
   3  21   0         67.38         68.93         6.67 o                         
   4  21   0         44.61         38.99         7.45 o                         
   5  21   0         86.48         84.09         9.68 o                         
   6  21   0          1.75         -7.84        10.40 o                         
   0  22   0         54.10         53.46         9.00 o                         
   1  22   0         18.68         13.80         4.66 o                         
   2  22   0        369.66        418.21        15.18 o                         
   3  22   0         52.77         60.64         6.60 o                         
   4  22   0         18.64         16.42         6.89 o                         
   5  22   0          4.90          0.54         6.58 o                         
   6  22   0          0.06        -10.72        11.20 o                         
   1  23   0         35.03         34.46         8.52 o                         
   2  23   0        140.25        145.67        10.13 o                         
   3  23   0         34.38         47.76         8.20 o                         
   4  23   0         31.17         30.41         8.01 o                         
   5  23   0         31.01         31.69         8.28 o                         
   6  23   0         14.92         -3.20        12.00 o                         
   0  24   0         33.50         51.99         9.99 o                         
   1  24   0         39.37         33.97         6.27 o                         
   2  24   0        254.57        250.77        14.04 o                         
   3  24   0          7.98          5.57         6.90 o                         
   4  24   0         12.83         10.87         6.63 o                         
   5  24   0          3.39         14.65         7.54 o                         
   1  25   0        112.55         83.85         8.37 o                         
   2  25   0         18.01         13.35         5.50 o                         
   3  25   0         13.09          4.53         7.75 o                         
   4  25   0         43.22         45.79         9.06 o                         
   5  25   0          5.92         18.25        13.44 o                         
   0  26   0         43.55         56.20        10.66 o                         
   1  26   0         46.88         41.02         9.54 o                         
   2  26   0          1.63         -3.33         7.61 o                         
   3  26   0         12.25          9.58         7.88 o                         
   4  26   0         20.20         36.59         9.01 o                         
   1  27   0         38.66         39.37         7.10 o                         
   2  27   0         25.39         33.87         8.23 o                         
   3  27   0         11.16         16.15         8.06 o                         
   4  27   0          5.93         11.89         7.86 o                         
   0  28   0         81.06         93.23        13.32 o                         
   1  28   0         13.52         23.73         7.03 o                         
   2  28   0         36.38         34.46         8.47 o                         
   3  28   0          0.10         -3.59         7.03 o                         
   1  29   0          4.88         -0.20         5.96 o                         
   2  29   0         25.19         24.39        14.89 o                         
   1  30   0         11.89         19.21        13.77 o                         
  -1 -30   1          2.56         20.97        13.28 o                         
   0 -30   1          5.58         27.37        14.09 o                         
   1 -30   1         14.18         22.83         9.52 o                         
  -3 -29   1         11.22          5.28        14.41 o                         
  -2 -29   1         24.58          9.16         6.57 o                         
  -1 -29   1         31.23         29.58         7.04 o                         
   0 -29   1          7.48          6.69         6.13 o                         
   1 -29   1          2.72          2.83         5.85 o                         
   2 -29   1          1.23          5.34         6.13 o                         
  -3 -28   1         10.55          7.45         6.38 o                         
  -2 -28   1         21.02         11.06         6.37 o                         
  -1 -28   1          6.29          6.66         5.90 o                         
   0 -28   1          2.26         -1.08         5.61 o                         
   1 -28   1         17.80          1.81         5.92 o                         
   2 -28   1         23.04         18.45         6.42 o                         
   3 -28   1         18.93         28.28         7.25 o                         
  -4 -27   1          8.95          7.97         6.35 o                         
  -3 -27   1         13.51         12.09         6.32 o                         
  -2 -27   1          5.50          6.12         5.57 o                         
  -1 -27   1         17.88         21.69         6.55 o                         
   0 -27   1          6.59         19.32         6.23 o                         
   1 -27   1         18.43         14.20         6.19 o                         
   2 -27   1         70.52         64.66         8.35 o                         
   3 -27   1          2.47         -5.35         5.35 o                         
   4 -27   1          2.86         -9.05         9.05 o                         
  -4 -26   1         50.26         66.51         8.92 o                         
  -3 -26   1         15.39         21.69         6.71 o                         
  -2 -26   1         32.41         54.16        11.55 o                         
  -1 -26   1         14.87         23.39         5.39 o                         
   0 -26   1         33.52         39.02         8.43 o                         
   1 -26   1         38.56         36.84         7.12 o                         
   2 -26   1         22.48         12.02         7.02 o                         
   3 -26   1         10.08          6.58         5.84 o                         
   4 -26   1          0.25         -6.74         6.74 o                         
  -5 -25   1         13.01         20.00         8.88 o                         
  -4 -25   1         16.08         17.48         6.36 o                         
  -3 -25   1         17.17         24.65         6.25 o                         
  -2 -25   1          0.87          3.85         7.53 o                         
  -1 -25   1          4.22         -0.05         4.15 o                         
   0 -25   1          1.00          1.46         4.83 o                         
   1 -25   1         54.81         53.02         7.68 o                         
   2 -25   1          9.46          4.33         4.49 o                         
   3 -25   1         13.51         20.17         6.06 o                         
   4 -25   1         31.11         16.83         8.23 o                         
  -5 -24   1          5.07          5.78         6.10 o                         
  -4 -24   1          2.96          0.76         5.25 o                         
  -3 -24   1         12.29         18.67         6.61 o                         
  -2 -24   1         37.30         43.88         6.77 o                         
  -1 -24   1          0.24          1.09         5.55 o                         
   0 -24   1         57.80         58.81         7.42 o                         
   1 -24   1         64.56         68.76         9.36 o                         
   2 -24   1         11.34          6.97         4.37 o                         
   3 -24   1         28.77         29.62         6.32 o                         
   4 -24   1         36.82         33.03         6.65 o                         
   5 -24   1         67.68         75.45        13.53 o                         
  -5 -23   1          2.64          2.25         5.45 o                         
  -4 -23   1         13.08         19.89         6.01 o                         
  -3 -23   1         21.79         19.66         5.94 o                         
  -2 -23   1          3.79          2.22         3.87 o                         
  -1 -23   1        229.36        226.69        17.74 o                         
   0 -23   1         21.30         28.49         5.77 o                         
   1 -23   1          3.83          1.03         4.53 o                         
   2 -23   1          0.06          0.87         3.72 o                         
   3 -23   1        109.05        112.60         9.30 o                         
   4 -23   1         83.68         78.10         9.63 o                         
   5 -23   1         21.83          7.68         7.23 o                         
  -6 -22   1          1.68         -9.44         9.44 o                         
  -5 -22   1          0.75          1.33         5.12 o                         
  -4 -22   1         43.86         32.97         7.00 o                         
  -3 -22   1         37.91         36.98         9.77 o                         
  -2 -22   1         57.06         55.81         5.88 o                         
  -1 -22   1         41.26         29.71         5.68 o                         
   0 -22   1          5.57          4.41         4.31 o                         
   1 -22   1        102.08        102.24        11.62 o                         
   2 -22   1         31.32         39.90         5.37 o                         
   3 -22   1        126.13        146.14         8.75 o                         
   4 -22   1         60.93         49.74         6.98 o                         
   5 -22   1         23.14         11.81         7.22 o                         
  -6 -21   1         15.73         14.26         8.27 o                         
  -5 -21   1         19.99         15.58         6.54 o                         
  -4 -21   1          9.14          3.04         4.62 o                         
  -3 -21   1         10.10          5.72         4.20 o                         
  -2 -21   1         62.68         65.52         5.99 o                         
  -1 -21   1        113.80        127.39        10.35 o                         
   0 -21   1          1.20          6.22         4.26 o                         
   1 -21   1          7.66          7.72         4.60 o                         
   2 -21   1        193.67        216.67        15.39 o                         
   3 -21   1         14.31         15.16         4.28 o                         
   4 -21   1         14.59         11.52         5.12 o                         
   5 -21   1         88.99         85.88        13.12 o                         
   6 -21   1         10.00         22.41        13.28 o                         
  -6 -20   1          3.44          0.42         6.84 o                         
  -5 -20   1          3.34          5.11         4.75 o                         
  -4 -20   1         76.41         83.50         7.91 o                         
  -3 -20   1         11.40          6.17         4.18 o                         
  -2 -20   1        314.97        306.24        12.11 o                         
  -1 -20   1        370.77        381.91        15.66 o                         
   0 -20   1        205.93        215.70        12.82 o                         
   1 -20   1         46.25         51.29         6.20 o                         
   2 -20   1        172.02        156.92         8.50 o                         
   3 -20   1         24.53         20.17         4.29 o                         
   4 -20   1          4.05          0.49         4.26 o                         
   5 -20   1          7.30          0.56         5.85 o                         
   6 -20   1         26.98         23.05        12.48 o                         
  -7 -19   1         47.21         44.02        15.69 o                         
  -6 -19   1         75.18         69.28        10.95 o                         
  -5 -19   1         50.55         64.31         7.10 o                         
  -4 -19   1         17.44         10.55         4.64 o                         
  -3 -19   1        112.65        119.72        16.21 o                         
  -2 -19   1        120.15        125.33         9.24 o                         
  -1 -19   1          5.64          7.29         4.01 o                         
   0 -19   1        171.91        168.24        10.72 o                         
   1 -19   1         65.99         70.56         6.80 o                         
   2 -19   1         32.62         23.10         4.33 o                         
   3 -19   1         63.27         73.68         6.04 o                         
   4 -19   1        154.24        133.06         9.27 o                         
   5 -19   1          2.30          3.76         5.74 o                         
   6 -19   1         20.24         22.89        13.12 o                         
  -7 -18   1          0.25         -9.60         9.60 o                         
  -6 -18   1          7.52         15.82         7.01 o                         
  -5 -18   1          9.53         12.18         5.39 o                         
  -4 -18   1         33.54         33.10         5.61 o                         
  -3 -18   1         77.21         66.32         5.42 o                         
  -2 -18   1         25.21         21.46         4.30 o                         
  -1 -18   1        101.06        109.72        10.00 o                         
   0 -18   1        237.19        243.46        10.69 o                         
   1 -18   1        549.00        564.93        16.94 o                         
   2 -18   1         77.72         85.37         6.14 o                         
   3 -18   1        222.18        227.22        10.70 o                         
   4 -18   1        212.29        204.85         9.23 o                         
   5 -18   1        109.72        122.37        10.19 o                         
   6 -18   1          6.93         -1.28        10.40 o                         
   7 -18   1         33.71         23.53        13.93 o                         
  -7 -17   1          7.13          1.12        10.56 o                         
  -6 -17   1          2.48         -5.01         5.01 o                         
  -5 -17   1          9.36          7.67         4.27 o                         
  -4 -17   1         82.79         95.54         7.70 o                         
  -3 -17   1         29.69         32.76         4.10 o                         
  -2 -17   1         32.17         36.28         4.97 o                         
  -1 -17   1        814.13        847.59        21.78 o                         
   0 -17   1         69.27         61.71         5.68 o                         
   1 -17   1        111.23        107.07         7.31 o                         
   2 -17   1         42.21         49.65         4.84 o                         
   3 -17   1        184.35        191.57         8.62 o                         
   4 -17   1         94.55         80.69         7.32 o                         
   5 -17   1         87.03         87.69         8.68 o                         
   6 -17   1         15.23         31.85        12.64 o                         
   7 -17   1         19.12         34.25        14.41 o                         
  -8 -16   1          1.93          2.72        11.68 o                         
  -7 -16   1          6.17         -8.96         8.96 o                         
  -6 -16   1         22.48         16.12         6.85 o                         
  -5 -16   1         11.17          5.57         4.07 o                         
  -4 -16   1         39.59         43.80         7.30 o                         
  -3 -16   1         19.98         18.95         3.45 o                         
  -2 -16   1         27.82         23.75         3.57 o                         
  -1 -16   1        407.85        379.62        12.68 o                         
   0 -16   1          8.62         13.08         3.76 o                         
   1 -16   1        223.12        247.92        10.25 o                         
   2 -16   1         22.24         22.35         5.29 o                         
   3 -16   1         26.05         31.12         4.00 o                         
   4 -16   1        168.50        174.54         8.42 o                         
   5 -16   1        170.66        145.36        10.57 o                         
   6 -16   1         35.30         39.21        13.93 o                         
   7 -16   1         38.65         40.98        14.57 o                         
  -8 -15   1         21.17          7.20        11.68 o                         
  -7 -15   1         39.04         48.46         9.71 o                         
  -6 -15   1         30.94         28.66         7.56 o                         
  -5 -15   1        153.47        145.40         9.04 o                         
  -4 -15   1        122.51        115.32         7.74 o                         
  -3 -15   1         70.76         65.42         4.78 o                         
  -2 -15   1         21.95         25.91         4.72 o                         
  -1 -15   1        795.67        829.04        21.14 o                         
   0 -15   1        268.19        255.82         9.60 o                         
   1 -15   1        165.65        169.72         8.49 o                         
   2 -15   1         47.97         53.92         6.24 o                         
   3 -15   1         55.29         59.93         4.80 o                         
   4 -15   1         31.47         35.57         4.32 o                         
   5 -15   1        116.27        113.83        10.57 o                         
   6 -15   1         21.01         17.29        10.24 o                         
   7 -15   1         65.34         61.14        16.17 o                         
  -8 -14   1         13.27         16.17        12.16 o                         
  -7 -14   1          8.94          8.98         7.07 o                         
  -6 -14   1          2.81          3.93         5.46 o                         
  -5 -14   1         34.97         32.82         5.03 o                         
  -4 -14   1        261.72        260.33        15.06 o                         
  -3 -14   1         93.11         86.55         5.84 o                         
  -2 -14   1        357.00        333.07         9.40 o                         
  -1 -14   1        102.37         88.57         5.93 o                         
   0 -14   1        264.34        245.20        19.77 o                         
   1 -14   1       1196.58       1272.32        28.69 o                         
   2 -14   1         17.85         31.46         3.74 o                         
   3 -14   1        177.55        185.44         7.54 o                         
   4 -14   1          5.01          3.59         3.30 o                         
   5 -14   1         44.48         43.03         6.45 o                         
   6 -14   1         11.69         20.17        10.56 o                         
   7 -14   1         23.77         20.97        11.68 o                         
   8 -14   1         35.41         32.81        14.89 o                         
  -8 -13   1         58.88         58.10        15.53 o                         
  -7 -13   1        120.17        128.92        13.14 o                         
  -6 -13   1        120.22        107.86        13.36 o                         
  -5 -13   1        199.18        192.83         9.81 o                         
  -4 -13   1        113.45        118.08         7.44 o                         
  -3 -13   1         93.06         92.27         5.07 o                         
  -2 -13   1         98.41         87.89         5.00 o                         
  -1 -13   1         78.57         86.13         5.65 o                         
   0 -13   1         54.24         41.97         4.25 o                         
   1 -13   1        818.24        870.27        21.07 o                         
   2 -13   1         73.07         89.18         4.20 o                         
   3 -13   1         93.27        103.75        10.11 o                         
   4 -13   1        158.53        150.30         8.22 o                         
   5 -13   1          6.63         14.43         4.62 o                         
   6 -13   1         40.04         28.81        11.68 o                         
   7 -13   1         29.29         29.45        12.48 o                         
   8 -13   1        103.26         96.61        14.13 o                         
  -8 -12   1          4.75          3.04         9.60 o                         
  -7 -12   1          8.27          7.82         6.59 o                         
  -6 -12   1         48.39         48.10         8.29 o                         
  -5 -12   1         90.70         87.89         6.54 o                         
  -4 -12   1        291.42        295.35        11.16 o                         
  -3 -12   1         47.16         47.42         3.97 o                         
  -2 -12   1         41.40         28.00         4.14 o                         
  -1 -12   1          3.49          2.67         2.56 o                         
   0 -12   1        719.92        783.62        18.87 o                         
   1 -12   1        680.20        685.38        17.26 o                         
   2 -12   1        383.75        419.11         9.17 o                         
   3 -12   1         73.50         71.20         5.38 o                         
   4 -12   1        448.90        418.50        15.11 o                         
   5 -12   1        484.82        468.75        34.81 o                         
   6 -12   1         11.91          9.28        10.08 o                         
   7 -12   1        141.52        155.58        21.61 o                         
   8 -12   1         18.81         15.56         9.16 o                         
  -8 -11   1         11.44         25.45        11.68 o                         
  -7 -11   1          8.55          5.33         9.76 o                         
  -6 -11   1         68.21         64.76        20.41 o                         
  -5 -11   1          1.23         -1.40         2.79 o                         
  -4 -11   1        146.56        146.55        10.91 o                         
  -3 -11   1        272.98        284.63         7.97 o                         
  -2 -11   1        172.66        179.23         6.03 o                         
  -1 -11   1       1560.37       1607.28        33.92 o                         
   0 -11   1         57.00         54.99         4.39 o                         
   1 -11   1        948.18        942.53        19.78 o                         
   2 -11   1        180.70        147.51         5.72 o                         
   3 -11   1        143.31        136.32         6.65 o                         
   4 -11   1        354.18        369.55        15.93 o                         
   5 -11   1         18.07         21.92         5.60 o                         
   6 -11   1          1.66          2.24         6.72 o                         
   7 -11   1         38.42         44.18        13.61 o                         
   8 -11   1         20.34         25.49         9.31 o                         
  -8 -10   1         45.76         28.65        11.84 o                         
  -7 -10   1         65.23         48.62         8.75 o                         
  -6 -10   1         13.26         20.15         6.11 o                         
  -5 -10   1        100.09        100.85         6.44 o                         
  -4 -10   1         72.84         62.97         5.06 o                         
  -3 -10   1        277.12        281.07         7.68 o                         
  -2 -10   1        504.21        488.48        11.16 o                         
  -1 -10   1        434.36        402.08        11.00 o                         
   0 -10   1        706.09        831.57        19.07 o                         
   1 -10   1       1027.60       1076.07        21.00 o                         
   2 -10   1        119.24        110.14         5.48 o                         
   3 -10   1        281.55        291.41         9.14 o                         
   4 -10   1        372.97        360.45        15.68 o                         
   5 -10   1         41.50         32.88         7.84 o                         
   6 -10   1          1.88         -4.80         5.76 o                         
   7 -10   1        146.28        165.18        22.09 o                         
   8 -10   1         18.97         35.86         9.50 o                         
  -9  -9   1         39.46         34.09        14.73 o                         
  -8  -9   1         61.21         51.06        13.77 o                         
  -7  -9   1        218.26        232.95        16.43 o                         
  -6  -9   1        144.30        134.73        11.60 o                         
  -5  -9   1        381.34        366.76        12.75 o                         
  -4  -9   1        129.22        118.04         6.49 o                         
  -3  -9   1          5.22          3.68         2.25 o                         
  -2  -9   1        905.77        894.06        17.90 o                         
  -1  -9   1       2237.28       2314.91        40.45 o                         
   0  -9   1         26.37         19.47         2.33 o                         
   1  -9   1        510.93        566.99        13.50 o                         
   2  -9   1        150.18        153.93         6.94 o                         
   3  -9   1        805.65        830.40        19.48 o                         
   4  -9   1         67.84         66.03         8.96 o                         
   5  -9   1        132.29        139.92        12.00 o                         
   6  -9   1          1.81          1.44         6.56 o                         
   7  -9   1         44.35         56.34        13.93 o                         
   8  -9   1         26.19         50.71        10.58 o                         
  -9  -8   1          7.01         20.01        13.44 o                         
  -8  -8   1          7.24         10.31         7.54 o                         
  -7  -8   1         27.99         28.87        10.40 o                         
  -6  -8   1          1.32          1.94         4.69 o                         
  -5  -8   1        132.35        122.97         7.62 o                         
  -4  -8   1         67.51         65.18         4.79 o                         
  -3  -8   1         42.24         51.23         3.98 o                         
  -2  -8   1       1328.63       1201.14        20.15 o                         
  -1  -8   1       1604.10       1592.43        28.35 o                         
   0  -8   1        373.99        306.61         6.62 o                         
   1  -8   1       1939.42       1973.15        39.34 o                         
   2  -8   1         92.31         90.80         4.57 o                         
   3  -8   1        656.67        718.17        19.86 o                         
   4  -8   1         21.31         20.92         6.64 o                         
   5  -8   1        107.05        120.83         6.59 o                         
   6  -8   1          0.84         -0.48         5.76 o                         
   7  -8   1        104.39        119.08        18.57 o                         
   8  -8   1         30.63         38.59         9.62 o                         
  -9  -7   1         15.32         11.52        12.48 o                         
  -8  -7   1         54.20         56.26         7.83 o                         
  -7  -7   1        243.22        257.24        12.50 o                         
  -6  -7   1        387.92        445.18        19.01 o                         
  -5  -7   1        575.73        520.36        16.10 o                         
  -4  -7   1         30.05         27.95         3.08 o                         
  -3  -7   1         50.22         46.17         3.62 o                         
  -2  -7   1        876.18        891.88        15.29 o                         
  -1  -7   1        412.97        407.39         7.78 o                         
   0  -7   1        364.31        378.21         8.26 o                         
   1  -7   1       3639.50       3795.38        72.92 o                         
   2  -7   1        911.21        981.08        18.51 o                         
   3  -7   1        381.24        398.89        11.14 o                         
   4  -7   1        270.37        265.81         7.46 o                         
   5  -7   1          6.39          9.59         3.21 o                         
   6  -7   1          4.84         11.67         5.30 o                         
   7  -7   1         62.55         51.06        13.12 o                         
   8  -7   1        133.26        123.41        20.17 o                         
  -9  -6   1          6.13         -1.92        11.20 o                         
  -8  -6   1         50.93         43.65         7.16 o                         
  -7  -6   1         26.69         24.22         5.80 o                         
  -6  -6   1         71.92         87.65         9.10 o                         
  -5  -6   1         36.06         42.07         7.31 o                         
  -4  -6   1         94.05        100.10         4.95 o                         
  -3  -6   1        252.58        258.63         8.03 o                         
  -2  -6   1        448.62        421.94         8.08 o                         
  -1  -6   1         67.81         76.49         2.38 o                         
   0  -6   1        733.72        715.25        13.55 o                         
   1  -6   1       1601.20       1574.94        28.08 o                         
   2  -6   1       1236.63       1278.98        23.32 o                         
   3  -6   1        175.14        146.54         5.75 o                         
   4  -6   1        285.61        272.80         7.66 o                         
   5  -6   1        182.30        179.70         7.75 o                         
   6  -6   1         12.07         16.11         4.01 o                         
   7  -6   1        740.02        687.77        40.65 o                         
   8  -6   1        140.41        134.77        20.65 o                         
  -9  -5   1         13.72         13.28        12.00 o                         
  -8  -5   1         21.79          8.78         5.43 o                         
  -7  -5   1         52.94         53.28         5.88 o                         
  -6  -5   1         80.27         70.44         8.42 o                         
  -5  -5   1        191.94        191.61        12.19 o                         
  -4  -5   1         53.39         48.28         3.24 o                         
  -3  -5   1         89.56        103.09         4.49 o                         
  -2  -5   1        615.76        623.23        12.00 o                         
  -1  -5   1       2449.67       2476.77        31.12 o                         
   0  -5   1        151.91        149.61         3.13 o                         
   1  -5   1       6085.88       6211.04        93.73 o                         
   2  -5   1       1237.83       1279.73        23.19 o                         
   3  -5   1        302.80        315.75         9.15 o                         
   4  -5   1         68.52         67.47         5.40 o                         
   5  -5   1          2.78          4.05         3.18 o                         
   6  -5   1         82.58         73.48         7.81 o                         
   7  -5   1         96.75         91.23        16.33 o                         
   8  -5   1         59.26         87.55        17.45 o                         
   9  -5   1         90.60        118.92        20.33 o                         
  -9  -4   1          7.25         -6.08         9.92 o                         
  -8  -4   1         22.80         41.78        12.48 o                         
  -7  -4   1         11.95         10.01         3.95 o                         
  -6  -4   1         22.36         14.20         7.84 o                         
  -5  -4   1        203.93        189.03        15.69 o                         
  -4  -4   1        178.36        154.55        19.69 o                         
  -3  -4   1        168.20        166.62         7.00 o                         
  -2  -4   1       2791.72       2768.38        47.18 o                         
  -1  -4   1       1963.66       2036.05        25.70 o                         
   0  -4   1       2266.83       2366.77        36.50 o                         
   1  -4   1       1285.85       1353.23        17.82 o                         
   2  -4   1        255.90        240.68         9.93 o                         
   3  -4   1       1136.06       1206.06        23.55 o                         
   4  -4   1        382.99        386.67         9.36 o                         
   5  -4   1        197.29        180.46         6.93 o                         
   6  -4   1         12.61         12.96         4.91 o                         
   7  -4   1        218.28        178.95        21.61 o                         
   8  -4   1         30.37         51.38        14.57 o                         
   9  -4   1        214.22        251.61        28.65 o                         
  -9  -3   1         47.73         42.42        14.25 o                         
  -8  -3   1         97.82        103.40        13.12 o                         
  -7  -3   1        334.33        340.41        17.51 o                         
  -6  -3   1        140.49        155.66        17.05 o                         
  -5  -3   1        683.76        703.46        34.73 o                         
  -4  -3   1        596.37        565.17        27.53 o                         
  -3  -3   1        225.81        239.34        12.44 o                         
  -2  -3   1        461.82        470.86        10.50 o                         
  -1  -3   1       1418.67       1336.87        21.07 o                         
   0  -3   1       1760.81       1626.64        23.56 o                         
   1  -3   1        812.95        811.53        11.41 o                         
   2  -3   1       1133.36       1087.60        17.57 o                         
   3  -3   1       2356.91       2422.48        41.49 o                         
   4  -3   1         28.55         25.67         2.06 o                         
   5  -3   1         42.84         33.89         3.48 o                         
   6  -3   1         39.11         37.74         6.26 o                         
   7  -3   1         14.12         26.57        10.88 o                         
   8  -3   1         15.17         13.12        10.72 o                         
   9  -3   1        204.65        225.04        26.89 o                         
  -9  -2   1         23.13         43.06        13.77 o                         
  -8  -2   1         31.91         37.78         8.80 o                         
  -7  -2   1         10.42          5.45         3.68 o                         
  -6  -2   1          3.79          2.16         3.63 o                         
  -5  -2   1        169.01        169.82        15.37 o                         
  -4  -2   1        466.91        409.59        23.05 o                         
  -3  -2   1        196.45        183.11        12.16 o                         
  -2  -2   1       1020.23        994.77        26.59 o                         
  -1  -2   1         97.28         76.93         2.23 o                         
   0  -2   1        761.53        769.42        13.47 o                         
   1  -2   1       7987.26       8216.70       137.80 o                         
   2  -2   1       2434.01       2436.87        42.45 o                         
   3  -2   1        826.18        888.76        25.52 o                         
   4  -2   1        110.22        114.12         3.97 o                         
   5  -2   1         30.27         30.95         4.85 o                         
   6  -2   1          4.33          0.39         4.17 o                         
   7  -2   1        297.71        285.60        15.27 o                         
   8  -2   1         66.61         63.06        14.73 o                         
   9  -2   1        160.78        192.07        24.49 o                         
  -9  -1   1         39.67         47.54        13.93 o                         
  -8  -1   1         66.99         70.35        11.76 o                         
  -7  -1   1         82.16         81.24        29.05 o                         
  -6  -1   1         65.81         71.94         5.47 o                         
  -5  -1   1        598.61        639.44        31.37 o                         
  -4  -1   1        399.82        348.93        20.33 o                         
  -3  -1   1        177.12        189.51        12.48 o                         
  -2  -1   1         67.57         62.69         5.59 o                         
  -1  -1   1       2258.97       2257.19        34.74 o                         
   0  -1   1        386.58        382.81         5.87 o                         
   1  -1   1      15724.85      15400.18       283.64 o                         
   2  -1   1       1321.42       1340.45        19.96 o                         
   3  -1   1        512.13        572.29         9.95 o                         
   4  -1   1        142.27        153.26         7.91 o                         
   5  -1   1         60.22         66.72         3.66 o                         
   6  -1   1          0.13          2.86         5.28 o                         
   7  -1   1        113.04        107.37        10.57 o                         
   8  -1   1         65.53         80.99        16.17 o                         
   9  -1   1         27.81         14.41        12.32 o                         
  -9   0   1          0.78          0.96        10.40 o                         
  -8   0   1         22.40         14.19         9.04 o                         
  -7   0   1          1.37          7.39         4.92 o                         
  -6   0   1        190.46        203.35         8.66 o                         
  -5   0   1         92.93         87.98         6.47 o                         
  -4   0   1        125.27         74.75         9.12 o                         
  -3   0   1         53.22         65.78         7.84 o                         
  -2   0   1         46.34         34.63         7.04 o                         
  -1   0   1        102.80         88.14         3.72 o                         
   0   0   1         18.58         11.06         0.97 o                         
   1   0   1       3800.79       3538.82        49.91 o                         
   2   0   1        270.17        291.75         5.16 o                         
   3   0   1        516.21        625.19        12.08 o                         
   4   0   1         91.12         98.35         3.69 o                         
   5   0   1        688.41        680.95        15.45 o                         
   6   0   1         68.34         80.40         8.38 o                         
   7   0   1        942.98        903.07        54.50 o                         
   8   0   1        130.39        190.63        22.57 o                         
   9   0   1          4.38         20.17        12.80 o                         
  -9   1   1         39.80         65.98        10.41 o                         
  -8   1   1         67.56         63.42         9.56 o                         
  -7   1   1         82.21        103.61        10.23 o                         
  -6   1   1         64.73         81.15         8.98 o                         
  -5   1   1        600.55        584.93        14.82 o                         
  -4   1   1        402.82        354.23        13.72 o                         
  -3   1   1        186.94        192.87        12.80 o                         
  -2   1   1         73.73         64.96         2.77 o                         
  -1   1   1       2262.68       2249.26        32.24 o                         
   0   1   1        386.50        387.98         5.86 o                         
   1   1   1      15734.68      15550.08       331.17 o                         
   2   1   1       1319.72       1341.39        21.39 o                         
   3   1   1        494.85        526.78        10.87 o                         
   4   1   1        148.96        169.15         4.66 o                         
   5   1   1         61.80         64.64         4.43 o                         
   6   1   1          0.09         -2.26         4.88 o                         
   7   1   1        112.81        112.74        10.72 o                         
   8   1   1         63.77         76.51        15.21 o                         
   9   1   1         29.98         32.33        13.61 o                         
  -9   2   1         23.31         23.81        11.44 o                         
  -8   2   1         31.22         36.25         7.92 o                         
  -7   2   1         10.64         16.96         5.99 o                         
  -6   2   1          3.67          3.08         3.58 o                         
  -5   2   1        168.27        170.53         9.11 o                         
  -4   2   1        465.59        441.59        14.49 o                         
  -3   2   1        193.52        182.08         4.68 o                         
  -2   2   1       1012.79        993.00        17.50 o                         
  -1   2   1         97.07         77.81         2.16 o                         
   0   2   1        760.45        764.18        12.39 o                         
   1   2   1       7982.65       8236.72       125.12 o                         
   2   2   1       2430.15       2523.61        39.24 o                         
   3   2   1        841.05        854.61        13.77 o                         
   4   2   1        106.76        109.79         3.78 o                         
   5   2   1         30.51         31.35         3.05 o                         
   6   2   1          3.47         -2.71         4.11 o                         
   7   2   1        298.94        293.62        16.33 o                         
   8   2   1         68.10         72.26        10.16 o                         
   9   2   1        158.50        178.63        22.73 o                         
  -9   3   1         47.56         58.91        10.16 o                         
  -8   3   1         98.24         82.22        10.45 o                         
  -7   3   1        334.60        342.20        16.68 o                         
  -6   3   1        139.42        166.41         9.22 o                         
  -5   3   1        685.55        688.47        19.16 o                         
  -4   3   1        597.36        544.71        15.27 o                         
  -3   3   1        213.82        229.32         4.49 o                         
  -2   3   1        456.99        471.44         8.13 o                         
  -1   3   1       1426.19       1345.96        19.61 o                         
   0   3   1       1752.93       1626.44        23.56 o                         
   1   3   1        817.73        811.15        13.48 o                         
   2   3   1       1144.47       1098.01        15.55 o                         
   3   3   1       2366.29       2390.52        35.26 o                         
   4   3   1         25.49         26.05         2.73 o                         
   5   3   1         42.59         37.62         3.46 o                         
   6   3   1         40.06         37.64         6.46 o                         
   7   3   1         14.09         25.16         6.52 o                         
   8   3   1         15.21         22.76         7.35 o                         
   9   3   1        203.68        266.34        27.69 o                         
  -9   4   1          7.47         -0.96         9.44 o                         
  -8   4   1         23.37         20.01         6.93 o                         
  -7   4   1         11.66         13.93         5.71 o                         
  -6   4   1         22.62         20.50         5.58 o                         
  -5   4   1        205.24        206.31        13.47 o                         
  -4   4   1        175.08        154.22         5.63 o                         
  -3   4   1        178.51        167.92         4.13 o                         
  -2   4   1       2812.46       2761.70        39.78 o                         
  -1   4   1       1960.38       2016.07        29.43 o                         
   0   4   1       2272.33       2360.31        34.04 o                         
   1   4   1       1297.91       1386.27        19.00 o                         
   2   4   1        255.59        249.99         5.21 o                         
   3   4   1       1111.84       1141.18        21.54 o                         
   4   4   1        388.18        390.54        10.10 o                         
   5   4   1        199.25        171.10         6.73 o                         
   6   4   1         13.05         23.77         5.80 o                         
   7   4   1        216.91        209.76        15.45 o                         
   8   4   1         29.38         43.95         9.84 o                         
   9   4   1        217.26        268.42        27.05 o                         
  -9   5   1         13.67         18.89        11.52 o                         
  -8   5   1         21.39         21.14         7.01 o                         
  -7   5   1         53.14         47.78         7.69 o                         
  -6   5   1         80.58         84.56         6.79 o                         
  -5   5   1        189.50        193.65         6.37 o                         
  -4   5   1         55.31         49.14         3.30 o                         
  -3   5   1         90.98        104.28         3.18 o                         
  -2   5   1        604.59        608.67         9.91 o                         
  -1   5   1       2446.22       2431.86        35.64 o                         
   0   5   1        146.11        140.06         3.06 o                         
   1   5   1       6070.34       6126.72        87.14 o                         
   2   5   1       1228.74       1303.88        25.83 o                         
   3   5   1        314.62        322.92         8.54 o                         
   4   5   1         67.47         72.99         4.33 o                         
   5   5   1          2.57          2.21         2.33 o                         
   6   5   1         83.61         78.16         8.43 o                         
   7   5   1         98.08        119.17        11.13 o                         
   8   5   1         58.65         89.89        29.61 o                         
   9   5   1         87.22        117.32        18.89 o                         
  -9   6   1          6.14         11.20        10.40 o                         
  -8   6   1         50.38         50.46         8.71 o                         
  -7   6   1         26.13         30.06         8.80 o                         
  -6   6   1         71.25         74.70         6.55 o                         
  -5   6   1         34.07         40.09         2.91 o                         
  -4   6   1         96.99         95.27         3.06 o                         
  -3   6   1        253.02        259.16         4.97 o                         
  -2   6   1        452.81        436.14         7.49 o                         
  -1   6   1         70.12         70.38         2.71 o                         
   0   6   1        738.76        739.64        12.34 o                         
   1   6   1       1608.42       1605.44        27.59 o                         
   2   6   1       1218.88       1291.66        29.85 o                         
   3   6   1        172.15        149.49         5.48 o                         
   4   6   1        288.66        297.19         9.37 o                         
   5   6   1        180.65        173.79         6.88 o                         
   6   6   1          8.94          6.53         4.88 o                         
   7   6   1        741.18        744.89        36.65 o                         
   8   6   1        143.14        171.40        17.77 o                         
  -9   7   1         15.34         26.73        11.36 o                         
  -8   7   1         55.47         78.42         9.95 o                         
  -7   7   1        244.04        244.11        14.61 o                         
  -6   7   1        386.55        395.60        19.07 o                         
  -5   7   1        577.86        541.40        20.11 o                         
  -4   7   1         28.36         28.03         2.20 o                         
  -3   7   1         46.87         46.04         2.36 o                         
  -2   7   1        875.42        891.08        15.14 o                         
  -1   7   1        414.71        404.06         8.44 o                         
   0   7   1        354.48        360.56         7.75 o                         
   1   7   1       3649.09       3755.40        70.75 o                         
   2   7   1        932.78        980.55        18.19 o                         
   3   7   1        368.33        372.71         9.92 o                         
   4   7   1        268.44        255.51         8.17 o                         
   5   7   1          6.87          7.88         2.80 o                         
   6   7   1          5.36         10.05         5.32 o                         
   7   7   1         61.84         70.55        11.28 o                         
   8   7   1        130.52        144.72        15.85 o                         
  -9   8   1          7.45          9.44        10.56 o                         
  -8   8   1          7.62         -6.24         7.52 o                         
  -7   8   1         28.50         32.32        12.56 o                         
  -6   8   1          1.41          6.11         3.81 o                         
  -5   8   1        135.30        126.88         5.36 o                         
  -4   8   1         67.00         71.58         3.62 o                         
  -3   8   1         38.04         43.14         2.41 o                         
  -2   8   1       1324.29       1199.52        19.98 o                         
  -1   8   1       1600.64       1574.18        27.94 o                         
   0   8   1        373.03        326.21         7.17 o                         
   1   8   1       1934.01       1944.75        38.05 o                         
   2   8   1         86.17         82.33         3.73 o                         
   3   8   1        667.51        747.42        16.74 o                         
   4   8   1         22.24         26.21         3.25 o                         
   5   8   1        107.68        121.53         7.81 o                         
   6   8   1          1.05          0.39         4.69 o                         
   7   8   1        105.59        112.97        11.48 o                         
   8   8   1         31.66         35.87         8.60 o                         
  -9   9   1         39.74         29.45        12.64 o                         
  -8   9   1         59.55         60.66        14.41 o                         
  -7   9   1        217.04        221.19        13.86 o                         
  -6   9   1        142.17        138.08        10.36 o                         
  -5   9   1        378.12        384.68        10.41 o                         
  -4   9   1        125.75        110.49         4.17 o                         
  -3   9   1          3.83          3.15         1.35 o                         
  -2   9   1        914.29        923.91        15.86 o                         
  -1   9   1       2243.05       2281.22        39.83 o                         
   0   9   1         24.72         16.26         2.31 o                         
   1   9   1        522.86        577.97        13.10 o                         
   2   9   1        149.15        146.24         5.58 o                         
   3   9   1        809.35        882.98        20.65 o                         
   4   9   1         64.37         68.90         4.74 o                         
   5   9   1        132.52        128.53         6.82 o                         
   6   9   1          1.98         -2.88         4.30 o                         
   7   9   1         44.23         44.80         8.32 o                         
   8   9   1         27.16         26.99         8.96 o                         
  -9  10   1         17.61         22.73        12.64 o                         
  -8  10   1         46.31         49.46        13.61 o                         
  -7  10   1         65.37         70.60        11.92 o                         
  -6  10   1         13.72         18.38         5.92 o                         
  -5  10   1        104.79        104.17         6.98 o                         
  -4  10   1         76.11         69.93         6.21 o                         
  -3  10   1        284.01        278.38         6.55 o                         
  -2  10   1        505.24        497.34         9.74 o                         
  -1  10   1        431.33        406.33         9.09 o                         
   0  10   1        705.56        811.38        17.99 o                         
   1  10   1       1022.70       1083.68        22.67 o                         
   2  10   1        117.66        113.17         7.44 o                         
   3  10   1        275.18        306.47         9.07 o                         
   4  10   1        380.94        394.74        11.20 o                         
   5  10   1         41.83         34.63         4.21 o                         
   6  10   1          2.53          9.50         6.96 o                         
   7  10   1        147.40        166.79        13.93 o                         
   8  10   1         17.82         19.38         7.51 o                         
  -8  11   1         11.65          8.64        10.24 o                         
  -7  11   1          8.15         21.93        10.08 o                         
  -6  11   1         67.91         62.52         6.28 o                         
  -5  11   1          1.10         -0.30         2.39 o                         
  -4  11   1        144.74        155.06         7.14 o                         
  -3  11   1        266.22        270.44         6.71 o                         
  -2  11   1        167.83        173.08         5.63 o                         
  -1  11   1       1564.63       1593.47        32.96 o                         
   0  11   1         50.28         55.66         3.91 o                         
   1  11   1        949.32        891.22        19.95 o                         
   2  11   1        184.14        160.54         5.99 o                         
   3  11   1        142.93        132.55         7.30 o                         
   4  11   1        347.72        370.00        11.07 o                         
   5  11   1         18.61         13.51         3.51 o                         
   6  11   1          1.78          3.21         4.92 o                         
   7  11   1         38.32         57.54        11.20 o                         
   8  11   1         19.34         14.41        10.72 o                         
  -8  12   1          4.80         -8.64         8.64 o                         
  -7  12   1          8.67          8.80         8.32 o                         
  -6  12   1         48.19         53.80         6.10 o                         
  -5  12   1         90.01         89.69         5.28 o                         
  -4  12   1        296.53        294.46        11.73 o                         
  -3  12   1         49.67         53.79         3.75 o                         
  -2  12   1         42.05         36.99         3.81 o                         
  -1  12   1          3.50          4.21         2.19 o                         
   0  12   1        722.81        754.67        27.15 o                         
   1  12   1        684.94        682.40        16.03 o                         
   2  12   1        372.89        404.12        10.96 o                         
   3  12   1         73.44         65.53         4.73 o                         
   4  12   1        452.66        447.70        12.50 o                         
   5  12   1        484.05        472.79        22.46 o                         
   6  12   1         10.08          0.12         5.20 o                         
   7  12   1        142.23        121.06        11.69 o                         
   8  12   1         20.61         17.29        11.68 o                         
  -8  13   1         58.02         44.82        14.25 o                         
  -7  13   1        120.05         99.24        16.81 o                         
  -6  13   1        119.97        128.02         9.39 o                         
  -5  13   1        198.91        187.48         9.50 o                         
  -4  13   1        112.78        122.20         7.34 o                         
  -3  13   1         93.66         77.91         5.29 o                         
  -2  13   1        100.03         92.18         4.58 o                         
  -1  13   1         78.16         79.72         4.57 o                         
   0  13   1         51.81         46.17         5.15 o                         
   1  13   1        820.18        852.85        19.53 o                         
   2  13   1         77.73         98.32         5.46 o                         
   3  13   1         88.67         99.38         5.87 o                         
   4  13   1        159.09        139.88        10.47 o                         
   5  13   1          6.52         10.02         3.59 o                         
   6  13   1         40.41         23.45        10.66 o                         
   7  13   1         29.62         44.89        14.49 o                         
   8  13   1        101.95        118.44        18.57 o                         
  -8  14   1         13.71         27.21        12.16 o                         
  -7  14   1          9.11         10.56         9.28 o                         
  -6  14   1          2.96         -5.15         5.15 o                         
  -5  14   1         36.68         41.18         4.08 o                         
  -4  14   1        259.25        260.97        10.52 o                         
  -3  14   1         91.89         85.45         4.95 o                         
  -2  14   1        358.89        314.20         8.80 o                         
  -1  14   1        100.71         85.78         5.77 o                         
   0  14   1        264.41        236.78         9.88 o                         
   1  14   1       1196.59       1213.77        26.79 o                         
   2  14   1         16.53         28.39         3.49 o                         
   3  14   1        181.21        180.16         8.99 o                         
   4  14   1          5.26         -2.76         2.76 o                         
   5  14   1         44.41         46.95         5.10 o                         
   6  14   1         11.40          2.31         4.45 o                         
   7  14   1         24.06         35.27         7.80 o                         
  -8  15   1         21.05         17.93        11.84 o                         
  -7  15   1         39.36         52.98        14.41 o                         
  -6  15   1         29.64         25.48         7.58 o                         
  -5  15   1        153.07        154.90         7.82 o                         
  -4  15   1        122.40        120.68         7.71 o                         
  -3  15   1         66.70         71.26         4.70 o                         
  -2  15   1         21.95         25.20         3.14 o                         
  -1  15   1        798.61        862.61        20.95 o                         
   0  15   1        266.13        263.68        10.91 o                         
   1  15   1        171.31        179.48         9.01 o                         
   2  15   1         46.98         45.63         4.30 o                         
   3  15   1         57.38         56.40         5.72 o                         
   4  15   1         29.40         36.40         5.18 o                         
   5  15   1        116.91        130.01        11.09 o                         
   6  15   1         20.58          9.52         4.85 o                         
   7  15   1         64.36         82.59        15.69 o                         
  -7  16   1          6.34         -2.56         8.96 o                         
  -6  16   1         22.34         11.28         6.79 o                         
  -5  16   1         11.54          7.91         7.12 o                         
  -4  16   1         38.05         41.79         4.10 o                         
  -3  16   1         22.11         15.27         3.12 o                         
  -2  16   1         27.67         26.52         3.42 o                         
  -1  16   1        408.75        415.05        17.10 o                         
   0  16   1          8.80         11.55         3.50 o                         
   1  16   1        221.50        234.09         8.78 o                         
   2  16   1         23.78         25.08         3.85 o                         
   3  16   1         24.47         28.57         4.92 o                         
   4  16   1        170.95        170.44        10.33 o                         
   5  16   1        169.40        173.05         9.17 o                         
   6  16   1         34.73         34.24         7.46 o                         
  -7  17   1          7.14         25.61        11.52 o                         
  -6  17   1          2.45          0.14         6.44 o                         
  -5  17   1          9.57         -2.05         3.85 o                         
  -4  17   1         83.76         85.68         5.79 o                         
  -3  17   1         29.06         26.80         4.28 o                         
  -2  17   1         29.68         19.94         4.27 o                         
  -1  17   1        814.52        828.38        21.42 o                         
   0  17   1         65.87         48.65         5.12 o                         
   1  17   1        107.95        113.49         8.87 o                         
   2  17   1         38.59         39.87         4.64 o                         
   3  17   1        185.34        202.62        10.77 o                         
   4  17   1         94.30        103.16         7.12 o                         
   5  17   1         88.15         85.23         6.97 o                         
   6  17   1         15.34         22.24         6.67 o                         
  -7  18   1          0.21         13.77        10.24 o                         
  -6  18   1          7.60         11.43         7.01 o                         
  -5  18   1          8.94          4.44         4.28 o                         
  -4  18   1         34.43         29.49         4.31 o                         
  -3  18   1         79.12         77.47         6.96 o                         
  -2  18   1         27.38         17.39         4.84 o                         
  -1  18   1        101.62         99.69         7.17 o                         
   0  18   1        238.09        245.46        12.52 o                         
   1  18   1        553.76        546.26        14.00 o                         
   2  18   1         74.72         69.07         5.40 o                         
   3  18   1        221.50        233.24         9.06 o                         
   4  18   1        213.57        202.32        11.30 o                         
   5  18   1        109.67        123.98         8.40 o                         
   6  18   1          5.81         -3.36         9.60 o                         
  -7  19   1         47.19         75.07        16.33 o                         
  -6  19   1         75.10         67.22        10.45 o                         
  -5  19   1         50.65         53.49         6.54 o                         
  -4  19   1         17.84         11.09         5.77 o                         
  -3  19   1        109.59        109.99         7.91 o                         
  -2  19   1        118.60        129.05        18.36 o                         
  -1  19   1          5.99         14.93         6.17 o                         
   0  19   1        170.16        144.61         8.76 o                         
   1  19   1         64.28         72.50         7.27 o                         
   2  19   1         34.41         19.76         3.88 o                         
   3  19   1         64.13         62.96         8.11 o                         
   4  19   1        154.90        151.31         9.11 o                         
   5  19   1          2.22         -0.92         4.04 o                         
   6  19   1         20.64         26.57        11.68 o                         
  -6  20   1          3.48          5.67        11.36 o                         
  -5  20   1          3.80          5.73         4.46 o                         
  -4  20   1         75.70         82.30         7.55 o                         
  -3  20   1         12.37          5.32         3.85 o                         
  -2  20   1        317.78        293.72        25.37 o                         
  -1  20   1        370.73        376.30        16.49 o                         
   0  20   1        206.99        199.46        10.71 o                         
   1  20   1         47.76         41.43         7.39 o                         
   2  20   1        172.87        166.22         8.31 o                         
   3  20   1         24.71         24.39         4.96 o                         
   4  20   1          3.75          1.11         4.39 o                         
   5  20   1          7.08          1.83         9.03 o                         
   6  20   1         26.73         34.09        12.80 o                         
  -6  21   1         15.57          2.80         7.29 o                         
  -5  21   1         19.82         13.54         5.35 o                         
  -4  21   1          9.65         -4.86         4.86 o                         
  -3  21   1         10.08          3.77         5.39 o                         
  -2  21   1         62.43         67.71         8.09 o                         
  -1  21   1        114.39        139.86         9.22 o                         
   0  21   1          1.21          0.79         3.84 o                         
   1  21   1          8.87          7.95         4.42 o                         
   2  21   1        189.31        208.36        15.00 o                         
   3  21   1         13.67         18.64         4.96 o                         
   4  21   1         14.42         13.99         4.94 o                         
   5  21   1         89.46         74.96         9.57 o                         
  -6  22   1          1.62         -6.24        10.72 o                         
  -5  22   1          0.89          3.17         6.12 o                         
  -4  22   1         43.18         45.28         8.00 o                         
  -3  22   1         38.28         41.89         7.71 o                         
  -2  22   1         55.31         64.06        11.52 o                         
  -1  22   1         41.73         42.20         6.00 o                         
   0  22   1          5.34          1.47         4.02 o                         
   1  22   1        100.57         93.67         7.96 o                         
   2  22   1         33.06         38.59         5.20 o                         
   3  22   1        127.34        157.58         9.94 o                         
   4  22   1         61.80         63.17         8.81 o                         
   5  22   1         22.32         23.48         7.25 o                         
  -6  23   1          9.31         -1.28        12.16 o                         
  -5  23   1          2.72         -6.12         6.12 o                         
  -4  23   1         12.87         10.06         6.79 o                         
  -3  23   1         21.42         25.90        11.93 o                         
  -2  23   1          4.39         -3.03         4.89 o                         
  -1  23   1        230.10        224.21        15.80 o                         
   0  23   1         19.99         20.41         5.25 o                         
   1  23   1          4.64          2.78         5.73 o                         
   2  23   1          0.18          7.12         4.86 o                         
   3  23   1        109.40        134.59         9.44 o                         
   4  23   1         82.55         98.18        11.56 o                         
   5  23   1         22.22         18.22         7.45 o                         
  -5  24   1          5.19         18.16         9.38 o                         
  -4  24   1          3.19          3.61         6.58 o                         
  -3  24   1         12.06         13.24         6.61 o                         
  -2  24   1         36.67         50.58        11.92 o                         
  -1  24   1          0.44          9.95         5.13 o                         
   0  24   1         57.20         62.03         7.33 o                         
   1  24   1         65.49         59.77         7.50 o                         
   2  24   1         10.93          8.83         5.14 o                         
   3  24   1         29.09         40.79         6.32 o                         
   4  24   1         37.15         31.50         9.85 o                         
   5  24   1         67.62         83.92        12.78 o                         
  -5  25   1         12.28         36.01        14.09 o                         
  -4  25   1         16.35         15.12         7.86 o                         
  -3  25   1         16.80         17.84         7.31 o                         
  -2  25   1          0.96          0.70         5.64 o                         
  -1  25   1          4.18          1.69         5.03 o                         
   0  25   1          0.91         -1.39         4.70 o                         
   1  25   1         54.20         52.89         7.29 o                         
   2  25   1          8.83         12.01         9.40 o                         
   3  25   1         13.90         21.29        10.45 o                         
   4  25   1         31.60         42.58         9.03 o                         
   5  25   1          1.68         13.28        12.80 o                         
  -4  26   1         50.45         82.49        11.05 o                         
  -3  26   1         16.14         25.06         7.81 o                         
  -2  26   1         33.17         46.37         8.87 o                         
  -1  26   1         14.56         19.77         6.12 o                         
   0  26   1         33.71         30.72         7.18 o                         
   1  26   1         39.16         41.57         6.88 o                         
   2  26   1         23.11         17.75         5.99 o                         
   3  26   1          9.79          5.66         6.68 o                         
   4  26   1          0.32          1.69         8.58 o                         
  -4  27   1          9.15          3.38         7.31 o                         
  -3  27   1         13.25          3.78         7.07 o                         
  -2  27   1          5.13          2.10         6.78 o                         
  -1  27   1         17.90         13.61         6.13 o                         
   0  27   1          6.31          5.60         5.51 o                         
   1  27   1         18.76         32.62         6.79 o                         
   2  27   1         69.05         71.06         8.72 o                         
   3  27   1          2.22         -5.57         6.51 o                         
   4  27   1          2.74          1.86        10.00 o                         
  -3  28   1         10.89         19.67         8.28 o                         
  -2  28   1         20.51         17.50         7.67 o                         
  -1  28   1          6.46         -2.10         6.58 o                         
   0  28   1          2.25          1.64         5.49 o                         
   1  28   1         17.45          7.80         6.49 o                         
   2  28   1         23.80         26.94         7.01 o                         
   3  28   1         19.11         34.48         8.96 o                         
  -3  29   1         11.28         20.01        15.85 o                         
  -2  29   1         25.09          6.91         7.33 o                         
  -1  29   1         31.50         20.42         8.36 o                         
   0  29   1          7.13         -0.43         5.76 o                         
   1  29   1          3.12         -5.61         5.61 o                         
   2  29   1          1.01         -3.84        12.34 o                         
   1  30   1         14.38         16.17        13.28 o                         
  -1 -30   2          0.23          7.52        13.77 o                         
   0 -30   2          7.22         18.73        13.44 o                         
  -2 -29   2          4.17          0.76         8.66 o                         
  -1 -29   2          1.29         -5.55         5.55 o                         
   0 -29   2          0.07         -5.34         5.42 o                         
   1 -29   2          9.12          4.44         6.57 o                         
   2 -29   2          0.74          0.48         7.45 o                         
  -3 -28   2          6.41          2.07         8.06 o                         
  -2 -28   2         22.67          8.10         5.79 o                         
  -1 -28   2          5.46         -2.47         7.49 o                         
   0 -28   2          0.96         -0.39         6.03 o                         
   1 -28   2          3.98          5.90         6.13 o                         
   2 -28   2          1.63          1.96         5.82 o                         
   3 -28   2          4.63         -6.88        11.28 o                         
  -4 -27   2          9.37          8.35         7.59 o                         
  -3 -27   2         25.98         27.86         6.79 o                         
  -2 -27   2         13.25         29.41         6.81 o                         
  -1 -27   2          3.39          3.43         5.44 o                         
   0 -27   2          0.20         -4.62         5.36 o                         
   1 -27   2         13.60          1.50         6.10 o                         
   2 -27   2          3.98         -1.10         5.30 o                         
   3 -27   2          1.78         -6.59         6.76 o                         
  -4 -26   2         46.46         54.10         8.34 o                         
  -3 -26   2         17.71         12.99         6.24 o                         
  -2 -26   2          5.43          7.97         5.58 o                         
  -1 -26   2          9.69          0.89         5.07 o                         
   0 -26   2          1.02          4.47         5.23 o                         
   1 -26   2          3.63          4.96         5.67 o                         
   2 -26   2         20.16         23.67         7.80 o                         
   3 -26   2          6.66          2.44         6.99 o                         
   4 -26   2          2.60          4.60        10.21 o                         
  -5 -25   2          3.34          0.84         7.61 o                         
  -4 -25   2         55.69         60.60         8.44 o                         
  -3 -25   2         46.61         63.94         8.39 o                         
  -2 -25   2         60.46         66.31         8.16 o                         
  -1 -25   2        101.87        112.23         8.24 o                         
   0 -25   2         58.32         85.58         8.72 o                         
   1 -25   2         41.39         45.68         7.35 o                         
   2 -25   2         18.54         17.70         5.87 o                         
   3 -25   2          9.77          6.55         5.49 o                         
   4 -25   2          2.82         -2.45         6.91 o                         
  -5 -24   2          2.52          4.80         6.61 o                         
  -4 -24   2         17.92         24.95         6.65 o                         
  -3 -24   2          7.32          3.21         4.87 o                         
  -2 -24   2          5.48          6.02         5.03 o                         
  -1 -24   2          0.22          1.98         3.97 o                         
   0 -24   2         21.57         22.24         5.96 o                         
   1 -24   2         11.99         17.51         5.69 o                         
   2 -24   2         14.79         14.22         4.75 o                         
   3 -24   2         42.29         48.72         7.88 o                         
   4 -24   2         22.77         25.98         8.51 o                         
  -6 -23   2          9.87          2.38         7.63 o                         
  -5 -23   2         19.53         13.01         6.00 o                         
  -4 -23   2          2.33         -1.37         4.92 o                         
  -3 -23   2          2.68          3.02         5.41 o                         
  -2 -23   2          4.19          6.84         4.63 o                         
  -1 -23   2         32.10         32.70         6.65 o                         
   0 -23   2          6.27          7.19         4.93 o                         
   1 -23   2         27.57         30.09         6.13 o                         
   2 -23   2          2.37          7.18         4.21 o                         
   3 -23   2          4.35          0.19         3.99 o                         
   4 -23   2         24.07         28.24         8.43 o                         
   5 -23   2         15.19         18.17        21.61 o                         
  -6 -22   2          8.19          6.09        10.80 o                         
  -5 -22   2         21.04         19.05         6.01 o                         
  -4 -22   2          4.37         -3.21         4.34 o                         
  -3 -22   2          1.78          0.80         4.51 o                         
  -2 -22   2          5.41          8.69         3.89 o                         
  -1 -22   2          5.78         -0.31         3.58 o                         
   0 -22   2         24.86         20.37         5.29 o                         
   1 -22   2          4.86         10.32         5.84 o                         
   2 -22   2          0.50         -3.41         3.41 o                         
   3 -22   2         22.04         18.31         4.78 o                         
   4 -22   2          3.11         -0.70         6.22 o                         
   5 -22   2          1.90          8.24         8.93 o                         
  -6 -21   2         12.26          5.48         7.66 o                         
  -5 -21   2          4.28         -1.98         4.83 o                         
  -4 -21   2          1.64          1.48         5.66 o                         
  -3 -21   2         16.23         24.17         5.48 o                         
  -2 -21   2         63.93         65.36         7.40 o                         
  -1 -21   2        224.43        217.22         9.56 o                         
   0 -21   2         43.51         40.50         5.94 o                         
   1 -21   2         58.03         74.27         7.33 o                         
   2 -21   2          9.31          1.34         3.68 o                         
   3 -21   2         25.21         20.82         4.65 o                         
   4 -21   2          7.04          9.42         6.62 o                         
   5 -21   2          6.05         11.34        10.80 o                         
  -7 -20   2        125.86        115.16        14.41 o                         
  -6 -20   2         35.91         18.49         8.43 o                         
  -5 -20   2          3.35         -1.33         4.51 o                         
  -4 -20   2         91.15         96.89         8.58 o                         
  -3 -20   2         31.88         26.48         5.47 o                         
  -2 -20   2         22.30         23.18         4.34 o                         
  -1 -20   2         23.26         36.60         5.43 o                         
   0 -20   2         28.67         26.65         5.37 o                         
   1 -20   2          2.44          2.61         4.04 o                         
   2 -20   2         15.74         11.29         3.99 o                         
   3 -20   2         59.20         55.64         5.73 o                         
   4 -20   2         46.52         57.13         8.92 o                         
   5 -20   2        130.55        140.05        15.90 o                         
   6 -20   2         45.90         41.30        14.73 o                         
  -7 -19   2         28.11         15.76         8.30 o                         
  -6 -19   2          2.25         -0.36         6.56 o                         
  -5 -19   2         25.68         27.82         5.72 o                         
  -4 -19   2         84.67         99.35         8.22 o                         
  -3 -19   2        115.71        110.81         8.43 o                         
  -2 -19   2        234.03        240.35         9.73 o                         
  -1 -19   2        402.78        377.72        13.76 o                         
   0 -19   2        199.07        191.93        12.99 o                         
   1 -19   2         56.32         68.45         8.99 o                         
   2 -19   2         45.26         50.59         7.36 o                         
   3 -19   2         52.65         55.05         6.18 o                         
   4 -19   2         25.17         23.40         4.59 o                         
   5 -19   2          5.57         23.61         8.77 o                         
   6 -19   2          0.31         17.13        12.80 o                         
  -7 -18   2        115.58        110.14        13.46 o                         
  -6 -18   2         46.83         37.47         8.54 o                         
  -5 -18   2          8.44          9.14         4.76 o                         
  -4 -18   2         58.26         55.91         6.74 o                         
  -3 -18   2        103.86        107.31         8.12 o                         
  -2 -18   2          7.33          5.85         7.18 o                         
  -1 -18   2          5.43          3.81         3.52 o                         
   0 -18   2        127.18        116.88         7.97 o                         
   1 -18   2        112.64        116.96         8.26 o                         
   2 -18   2        188.60        209.04         9.73 o                         
   3 -18   2         99.79        100.92         6.72 o                         
   4 -18   2          6.53          7.83         3.81 o                         
   5 -18   2         51.16         72.52        11.76 o                         
   6 -18   2          4.38         -7.20        10.40 o                         
  -8 -17   2          1.84         10.24        12.64 o                         
  -7 -17   2         67.77         65.04        11.26 o                         
  -6 -17   2         16.30         14.20         7.31 o                         
  -5 -17   2         65.13         50.40         6.42 o                         
  -4 -17   2         23.73         26.38         5.30 o                         
  -3 -17   2         19.86         19.22         3.48 o                         
  -2 -17   2        135.63        139.55         8.72 o                         
  -1 -17   2         23.24         12.82         3.94 o                         
   0 -17   2          5.31          4.83         3.48 o                         
   1 -17   2        223.83        211.49        10.41 o                         
   2 -17   2         96.23         97.81         6.33 o                         
   3 -17   2          8.38          2.59         3.64 o                         
   4 -17   2         30.83         34.22         4.67 o                         
   5 -17   2         23.37         15.81         7.54 o                         
   6 -17   2         71.81         67.54        16.81 o                         
   7 -17   2         12.71         24.01        14.57 o                         
  -8 -16   2          2.80          2.88        11.36 o                         
  -7 -16   2          2.53         -4.59         6.33 o                         
  -6 -16   2          6.03         15.12         7.20 o                         
  -5 -16   2         35.55         30.88         7.23 o                         
  -4 -16   2         12.57          9.02         4.06 o                         
  -3 -16   2         68.12         71.36         5.39 o                         
  -2 -16   2        117.27        119.06         6.38 o                         
  -1 -16   2         17.29         15.96         4.67 o                         
   0 -16   2        123.87        118.97         7.53 o                         
   1 -16   2         83.47         99.77         7.11 o                         
   2 -16   2         15.30         19.09         3.46 o                         
   3 -16   2         59.71         60.22         5.08 o                         
   4 -16   2         40.98         39.51         5.66 o                         
   5 -16   2         26.31         20.14         7.50 o                         
   6 -16   2         77.69         86.75        17.13 o                         
   7 -16   2          8.85         13.44        12.00 o                         
  -8 -15   2         12.87          1.44        11.84 o                         
  -7 -15   2         41.24         54.51         9.73 o                         
  -6 -15   2         30.27         30.89         7.86 o                         
  -5 -15   2          3.76          5.87         4.03 o                         
  -4 -15   2         88.47         98.09         7.32 o                         
  -3 -15   2        118.42        111.69         5.73 o                         
  -2 -15   2         55.86         66.19         4.72 o                         
  -1 -15   2        498.84        475.56        14.30 o                         
   0 -15   2        150.66        138.36         7.84 o                         
   1 -15   2        634.96        591.60        17.21 o                         
   2 -15   2        139.42        144.49        10.81 o                         
   3 -15   2         87.30         73.71         5.41 o                         
   4 -15   2          7.99          5.77         6.91 o                         
   5 -15   2          5.52          5.41         6.20 o                         
   6 -15   2         57.41         42.58        13.61 o                         
   7 -15   2         20.40         13.36         9.60 o                         
  -8 -14   2         39.28         42.90        14.41 o                         
  -7 -14   2        222.84        222.08        21.61 o                         
  -6 -14   2         84.95         81.00        10.48 o                         
  -5 -14   2         53.01         42.90         5.48 o                         
  -4 -14   2        553.68        530.04        16.25 o                         
  -3 -14   2        205.03        193.02         7.28 o                         
  -2 -14   2         12.85          9.44         4.13 o                         
  -1 -14   2         29.21         35.31         6.82 o                         
   0 -14   2         38.08         34.21         4.87 o                         
   1 -14   2        229.26        241.20         9.40 o                         
   2 -14   2        417.19        448.61        11.83 o                         
   3 -14   2        219.96        209.69         8.90 o                         
   4 -14   2          6.59          7.74         4.65 o                         
   5 -14   2        172.74        153.50        20.01 o                         
   6 -14   2        157.33        166.14        22.41 o                         
   7 -14   2         25.71         23.35         9.43 o                         
  -8 -13   2         63.90         86.14        12.00 o                         
  -7 -13   2        116.29        113.76        12.54 o                         
  -6 -13   2         31.23         25.81         8.56 o                         
  -5 -13   2         10.92         12.08         4.00 o                         
  -4 -13   2        224.71        215.64         9.96 o                         
  -3 -13   2        355.40        342.30         9.23 o                         
  -2 -13   2        314.61        302.08         8.63 o                         
  -1 -13   2        213.11        181.39         9.72 o                         
   0 -13   2        229.25        212.61         8.28 o                         
   1 -13   2        284.03        268.77        15.08 o                         
   2 -13   2        327.27        327.52        10.51 o                         
   3 -13   2         71.78         78.19         6.26 o                         
   4 -13   2          6.54          2.44         4.06 o                         
   5 -13   2         58.89         38.57        11.52 o                         
   7 -13   2          2.42         -4.27         6.95 o                         
   8 -13   2         58.46         84.35        19.05 o                         
  -8 -12   2         14.45          4.81         7.24 o                         
  -7 -12   2        285.33        279.92        17.52 o                         
  -6 -12   2        133.88        125.15        11.94 o                         
  -5 -12   2         12.62          5.51         3.35 o                         
  -4 -12   2         14.06          6.28         3.28 o                         
  -3 -12   2         66.01         76.01         4.23 o                         
  -2 -12   2        380.77        366.22         9.59 o                         
  -1 -12   2         13.06         16.49         2.67 o                         
   0 -12   2        119.27        133.30         6.96 o                         
   1 -12   2         16.70         13.39         5.52 o                         
   2 -12   2         76.75         70.38         4.85 o                         
   3 -12   2        162.78        153.33         7.28 o                         
   4 -12   2         82.31         77.43        13.77 o                         
   5 -12   2         98.35         97.02         9.05 o                         
   7 -12   2          4.34         -7.36         9.12 o                         
   8 -12   2         26.74         31.05        14.57 o                         
  -8 -11   2          0.41          3.61        10.32 o                         
  -7 -11   2        140.52        151.53        13.95 o                         
  -6 -11   2          6.00         -1.28         5.06 o                         
  -5 -11   2        138.90        147.63         7.98 o                         
  -4 -11   2         79.57         69.17         5.61 o                         
  -3 -11   2        355.27        368.77         9.34 o                         
  -2 -11   2        199.33        197.80         5.38 o                         
  -1 -11   2        365.87        417.67        10.36 o                         
   0 -11   2         21.20         28.25         3.66 o                         
   1 -11   2         24.89         12.12         5.41 o                         
   2 -11   2         48.08         54.21         4.24 o                         
   3 -11   2        102.51        104.18         6.57 o                         
   4 -11   2         16.86          3.76         3.76 o                         
   5 -11   2         13.36         18.97         5.07 o                         
   7 -11   2          1.46         -5.28         9.12 o                         
   8 -11   2          6.44         11.85         8.52 o                         
  -9 -10   2         90.93        110.28        21.29 o                         
  -8 -10   2         21.09         15.81         7.47 o                         
  -7 -10   2          1.70          1.63         5.76 o                         
  -6 -10   2          1.69          3.85         5.14 o                         
  -5 -10   2        162.16        162.16         8.11 o                         
  -4 -10   2        215.76        212.65        10.26 o                         
  -3 -10   2        126.50        140.23         4.98 o                         
  -2 -10   2        178.53        200.56         5.17 o                         
  -1 -10   2         37.99         60.26         3.00 o                         
   0 -10   2         45.46         36.84         4.38 o                         
   1 -10   2         51.69         46.55         5.09 o                         
   2 -10   2         55.04         51.39         3.90 o                         
   3 -10   2        444.67        454.93        13.88 o                         
   4 -10   2         86.86         79.19         7.31 o                         
   5 -10   2        120.14        114.25         9.36 o                         
   6 -10   2        131.95        126.45        18.73 o                         
   7 -10   2         15.37         13.28        10.40 o                         
   8 -10   2         47.06         34.89        14.89 o                         
  -9  -9   2         21.52         24.01        14.09 o                         
  -8  -9   2         73.31         79.56        10.96 o                         
  -7  -9   2          0.53          0.01         6.40 o                         
  -6  -9   2         41.84         52.89         8.03 o                         
  -5  -9   2        210.23        194.90        10.37 o                         
  -4  -9   2        357.72        348.35        10.86 o                         
  -3  -9   2        153.23        140.48         5.32 o                         
  -2  -9   2        275.46        268.81         6.06 o                         
  -1  -9   2       3840.33       3945.89        61.07 o                         
   0  -9   2        519.89        527.73        15.85 o                         
   1  -9   2       1536.94       1483.98        37.20 o                         
   2  -9   2        295.86        309.98         9.06 o                         
   3  -9   2        307.06        320.77        11.69 o                         
   4  -9   2          5.84          5.02         3.27 o                         
   5  -9   2          7.38         10.56         4.07 o                         
   6  -9   2         20.47         27.21        10.56 o                         
   7  -9   2         14.74          7.52        10.24 o                         
   8  -9   2         47.21         38.73        14.57 o                         
  -9  -8   2         30.18         48.82        16.01 o                         
  -8  -8   2          9.82          4.71         6.96 o                         
  -7  -8   2        397.31        409.38        20.08 o                         
  -6  -8   2        823.49        872.14        31.07 o                         
  -5  -8   2        416.39        417.98        15.13 o                         
  -4  -8   2        370.09        372.93        15.04 o                         
  -3  -8   2         99.76         92.93         5.32 o                         
  -2  -8   2         32.79         27.37         1.80 o                         
  -1  -8   2        317.41        309.29         6.55 o                         
   0  -8   2        181.45        179.21         7.77 o                         
   1  -8   2        497.01        481.19        14.53 o                         
   2  -8   2        475.49        465.29        11.70 o                         
   3  -8   2        674.70        641.41        16.99 o                         
   4  -8   2        239.73        255.25         8.28 o                         
   5  -8   2        407.51        413.33        16.70 o                         
   6  -8   2         70.51         62.74        13.77 o                         
   7  -8   2          0.09         -8.48         8.48 o                         
   8  -8   2         61.24         44.98        14.41 o                         
  -9  -7   2         34.56         27.21        13.44 o                         
  -8  -7   2         53.11         65.36         9.96 o                         
  -7  -7   2         39.56         55.26         8.88 o                         
  -6  -7   2        102.20         95.24        19.29 o                         
  -5  -7   2        270.00        251.43        10.05 o                         
  -4  -7   2        393.47        379.58        10.71 o                         
  -3  -7   2         34.42         29.07         3.06 o                         
  -2  -7   2        223.82        186.46         4.38 o                         
  -1  -7   2        563.20        503.94        10.23 o                         
   0  -7   2        909.74        841.82        21.93 o                         
   1  -7   2        162.73        145.59         6.89 o                         
   2  -7   2        258.69        251.41         6.99 o                         
   3  -7   2        182.26        173.44         7.03 o                         
   4  -7   2         15.46         16.53         2.56 o                         
   5  -7   2          1.75          1.95         3.18 o                         
   6  -7   2         33.45         15.53         9.44 o                         
   7  -7   2          3.60         -8.16         8.16 o                         
   8  -7   2         85.23         63.38        16.01 o                         
  -9  -6   2          8.82         28.17        12.96 o                         
  -8  -6   2         12.81         13.74         9.20 o                         
  -7  -6   2        135.27        130.82        12.05 o                         
  -6  -6   2         21.88         18.96         6.08 o                         
  -5  -6   2        138.78        134.30        10.24 o                         
  -4  -6   2        439.30        425.73        15.06 o                         
  -3  -6   2        395.16        380.42        10.12 o                         
  -2  -6   2         30.52         28.12         3.36 o                         
  -1  -6   2        999.96        969.25        17.78 o                         
   0  -6   2        117.19        132.81         6.23 o                         
   1  -6   2         15.26         19.72         2.37 o                         
   2  -6   2        121.81        107.10         4.10 o                         
   3  -6   2         90.33         78.14         3.18 o                         
   4  -6   2         22.15         15.96         2.61 o                         
   5  -6   2         34.14         38.25         4.97 o                         
   6  -6   2          3.08         -2.24         7.20 o                         
   7  -6   2          1.35         -3.20         8.64 o                         
   8  -6   2         59.69         54.58        15.21 o                         
  -8  -5   2         12.93         16.99         5.68 o                         
  -7  -5   2        107.08         93.26        17.29 o                         
  -6  -5   2         33.68         23.27        10.56 o                         
  -5  -5   2        303.78        293.11        14.25 o                         
  -4  -5   2        227.23        226.01         8.48 o                         
  -3  -5   2         77.03         73.74         4.25 o                         
  -2  -5   2        407.06        397.58         9.03 o                         
  -1  -5   2         17.26         17.85         2.62 o                         
   0  -5   2        489.14        519.52        12.03 o                         
   1  -5   2         98.88         96.40         4.65 o                         
   2  -5   2        237.97        238.31         8.71 o                         
   3  -5   2        469.69        495.74        12.95 o                         
   4  -5   2         57.46         57.74         3.77 o                         
   5  -5   2         35.15         29.63         3.42 o                         
   6  -5   2        108.24         89.15        15.21 o                         
   7  -5   2         13.46          4.96         9.12 o                         
   8  -5   2         40.62         32.01        13.44 o                         
  -9  -4   2         92.96        107.72        18.41 o                         
  -8  -4   2          0.54          3.91         4.86 o                         
  -7  -4   2         44.09         50.75         7.92 o                         
  -6  -4   2        338.36        348.02        16.35 o                         
  -5  -4   2        336.83        332.94        15.01 o                         
  -4  -4   2        212.41        218.88        11.38 o                         
  -3  -4   2        315.09        291.83         9.42 o                         
  -2  -4   2        655.66        691.37        13.24 o                         
  -1  -4   2        452.92        485.91         9.10 o                         
   0  -4   2         29.02         33.14         2.12 o                         
   1  -4   2        489.06        505.05        13.08 o                         
   2  -4   2         29.02         29.42         5.16 o                         
   3  -4   2       1493.51       1434.16        31.74 o                         
   4  -4   2        760.02        774.19        17.30 o                         
   5  -4   2        462.94        469.78        18.90 o                         
   6  -4   2         48.15         46.26         9.36 o                         
   7  -4   2          4.81          7.52         9.76 o                         
   8  -4   2         51.29         50.74        14.73 o                         
  -9  -3   2         50.79         64.98        15.37 o                         
  -8  -3   2          5.28          6.37         9.12 o                         
  -7  -3   2         23.25         24.67         4.44 o                         
  -6  -3   2         15.77         12.05         4.96 o                         
  -5  -3   2        172.43        163.38        12.40 o                         
  -4  -3   2        587.52        591.17        20.68 o                         
  -3  -3   2        902.21        911.10        22.27 o                         
  -2  -3   2        210.77        216.60         6.11 o                         
  -1  -3   2       8354.44       8437.23       118.21 o                         
   0  -3   2        185.62        186.13         3.82 o                         
   1  -3   2       5646.88       5436.71        90.91 o                         
   2  -3   2       1246.39       1219.36        24.28 o                         
   3  -3   2       1383.05       1417.91        25.12 o                         
   4  -3   2         15.37         19.97         4.35 o                         
   5  -3   2         71.72         82.41         5.97 o                         
   6  -3   2         50.69         51.03         6.95 o                         
   7  -3   2          0.17         -5.12         8.16 o                         
   8  -3   2         42.54         26.57        12.48 o                         
  -9  -2   2        116.87        140.83        14.17 o                         
  -8  -2   2         13.56          8.39         6.48 o                         
  -7  -2   2        131.20        126.41         7.86 o                         
  -6  -2   2        357.19        361.64        15.88 o                         
  -5  -2   2        478.90        486.96        18.33 o                         
  -4  -2   2       1188.51       1208.13        36.98 o                         
  -3  -2   2        427.63        419.65         9.67 o                         
  -2  -2   2         94.82        100.49         3.64 o                         
  -1  -2   2       1799.76       1756.02        25.43 o                         
   0  -2   2       1912.23       1898.14        27.42 o                         
   1  -2   2       2183.10       2093.83        36.21 o                         
   2  -2   2       2383.25       2311.89        51.34 o                         
   3  -2   2       1437.60       1416.48        33.69 o                         
   4  -2   2         68.01         69.01         5.04 o                         
   5  -2   2        254.54        249.60         9.82 o                         
   6  -2   2        114.21        117.10         9.79 o                         
   7  -2   2          1.31         11.84         9.92 o                         
   8  -2   2         73.14         57.78        14.89 o                         
  -9  -1   2         36.52         50.54         9.55 o                         
  -8  -1   2         83.52        107.60        11.71 o                         
  -7  -1   2        135.53        131.05         7.91 o                         
  -6  -1   2        160.96        152.22        14.41 o                         
  -5  -1   2        130.53        125.79        11.52 o                         
  -4  -1   2        810.06        812.03        25.63 o                         
  -3  -1   2        511.30        472.39        10.31 o                         
  -2  -1   2        126.91        120.07         3.94 o                         
  -1  -1   2       1601.91       1510.95        20.49 o                         
   0  -1   2        573.01        613.89         8.84 o                         
   1  -1   2       1409.61       1407.65        95.65 o                         
   2  -1   2       1067.96       1083.20        21.14 o                         
   3  -1   2         82.64         87.21         4.18 o                         
   4  -1   2        110.71        126.88         6.46 o                         
   5  -1   2         19.49         21.75         3.82 o                         
   6  -1   2        141.61        145.48        16.25 o                         
   7  -1   2         19.26         35.85        11.52 o                         
   8  -1   2         71.88         72.19        16.01 o                         
  -9   0   2          3.34          4.75         6.90 o                         
  -8   0   2          2.35         -2.35         5.30 o                         
  -7   0   2          7.04         -1.56         4.81 o                         
  -6   0   2          0.01          1.33         3.33 o                         
  -5   0   2         35.40         31.89         5.52 o                         
  -4   0   2        416.01        412.12        15.06 o                         
  -3   0   2          8.09         10.83         1.24 o                         
  -2   0   2       2378.53       2325.73        39.92 o                         
  -1   0   2       4904.95       4816.95        63.32 o                         
   0   0   2       7565.46       7660.63        99.94 o                         
   1   0   2       1218.13       1276.81        28.86 o                         
   2   0   2         19.34         28.46         2.16 o                         
   3   0   2         26.85         23.88         6.31 o                         
   4   0   2          0.61          3.70         2.53 o                         
   5   0   2         10.89          7.56         3.30 o                         
   6   0   2         46.32         40.39         6.68 o                         
   7   0   2          1.05         -4.77         4.77 o                         
   8   0   2         25.55         33.13        13.12 o                         
  -9   1   2         35.57         30.25        12.64 o                         
  -8   1   2         83.63        108.25        11.60 o                         
  -7   1   2        136.01        131.20        11.59 o                         
  -6   1   2        162.27        143.08         7.20 o                         
  -5   1   2        130.74        118.45         6.68 o                         
  -4   1   2        807.05        787.03        25.02 o                         
  -3   1   2        512.07        470.24        15.24 o                         
  -2   1   2        117.45        114.73         3.23 o                         
  -1   1   2       1601.93       1520.96        20.49 o                         
   0   1   2        563.88        608.77         9.39 o                         
   1   1   2       1397.92       1439.17        39.20 o                         
   2   1   2       1074.34       1037.19        21.29 o                         
   3   1   2         84.31        100.46         4.43 o                         
   4   1   2        114.24        126.15         6.78 o                         
   5   1   2         21.50         19.06         3.81 o                         
   6   1   2        142.44        145.71        11.15 o                         
   7   1   2         18.38         24.35         6.69 o                         
   8   1   2         71.68         90.91        16.81 o                         
  -9   2   2        117.45        145.01        20.33 o                         
  -8   2   2         12.99         20.03         9.12 o                         
  -7   2   2        130.84        147.11         9.46 o                         
  -6   2   2        350.45        316.19        10.24 o                         
  -5   2   2        479.78        470.44        18.09 o                         
  -4   2   2       1188.55       1243.96        29.12 o                         
  -3   2   2        430.17        425.26        17.16 o                         
  -2   2   2         99.17        102.17         2.74 o                         
  -1   2   2       1801.27       1737.37        29.51 o                         
   0   2   2       1895.20       1934.97        67.95 o                         
   1   2   2       2189.10       2102.51        49.04 o                         
   2   2   2       2393.31       2331.92        44.46 o                         
   3   2   2       1449.36       1441.25        25.51 o                         
   4   2   2         62.60         67.36         4.27 o                         
   5   2   2        258.27        262.46        11.78 o                         
   6   2   2        114.92        110.57        10.24 o                         
   7   2   2          1.59         -2.56         5.09 o                         
   8   2   2         71.96         40.98        13.44 o                         
  -9   3   2         51.83         56.82        14.25 o                         
  -8   3   2          5.73          4.42         6.22 o                         
  -7   3   2         22.89         28.81         5.30 o                         
  -6   3   2         16.18         12.78         3.69 o                         
  -5   3   2        170.83        177.60         6.64 o                         
  -4   3   2        587.72        597.26        10.67 o                         
  -3   3   2        913.26        913.08        18.22 o                         
  -2   3   2        214.34        228.57         5.21 o                         
  -1   3   2       8359.49       8391.11       128.50 o                         
   0   3   2        206.98        214.47         4.58 o                         
   1   3   2       5667.81       5548.53       139.87 o                         
   2   3   2       1227.26       1233.73        28.30 o                         
   3   3   2       1367.93       1393.03        25.10 o                         
   4   3   2         13.97         15.49         2.40 o                         
   5   3   2         72.09         81.46         6.34 o                         
   6   3   2         49.30         51.10         7.38 o                         
   7   3   2          0.05         -3.69         4.92 o                         
   8   3   2         43.13         52.82        13.93 o                         
  -9   4   2         91.55        107.72        17.61 o                         
  -8   4   2          0.39         -5.30         5.30 o                         
  -7   4   2         44.88         48.92         6.15 o                         
  -6   4   2        342.90        346.33        12.79 o                         
  -5   4   2        335.06        340.54         9.58 o                         
  -4   4   2        211.45        214.66         4.97 o                         
  -3   4   2        307.71        309.96        10.44 o                         
  -2   4   2        649.87        650.73        12.67 o                         
  -1   4   2        452.73        479.80         9.88 o                         
   0   4   2         31.01         34.13         3.15 o                         
   1   4   2        477.29        479.07        10.64 o                         
   2   4   2         27.93         32.56         4.23 o                         
   3   4   2       1493.34       1474.43        26.06 o                         
   4   4   2        764.38        755.54        17.22 o                         
   5   4   2        461.31        433.94        14.50 o                         
   6   4   2         49.61         43.61         7.11 o                         
   7   4   2          5.20          4.28         5.59 o                         
   8   4   2         52.07         50.22         9.31 o                         
  -9   5   2          7.70         11.84         9.44 o                         
  -8   5   2         12.68         17.29        10.40 o                         
  -7   5   2        107.18        106.52         8.17 o                         
  -6   5   2         32.76         30.92         4.98 o                         
  -5   5   2        303.55        300.72         7.95 o                         
  -4   5   2        230.14        236.20         4.19 o                         
  -3   5   2         73.33         74.76         3.20 o                         
  -2   5   2        409.07        417.15         8.55 o                         
  -1   5   2         15.71         14.34         1.95 o                         
   0   5   2        485.18        508.65        13.03 o                         
   1   5   2         98.18         97.92         6.10 o                         
   2   5   2        243.86        243.59         9.36 o                         
   3   5   2        472.34        486.53        11.93 o                         
   4   5   2         54.53         58.15         7.67 o                         
   5   5   2         33.76         36.59         3.68 o                         
   6   5   2        108.19        117.30        16.65 o                         
   7   5   2         12.49         10.15         6.08 o                         
   8   5   2         40.22         49.92        13.77 o                         
  -9   6   2          8.41         22.25        10.72 o                         
  -8   6   2         12.90         14.73         9.28 o                         
  -7   6   2        135.19        136.64         9.31 o                         
  -6   6   2         21.38         14.29         4.80 o                         
  -5   6   2        143.19        133.11         4.08 o                         
  -4   6   2        443.70        428.16         8.07 o                         
  -3   6   2        389.05        376.64         8.48 o                         
  -2   6   2         30.24         34.08         4.80 o                         
  -1   6   2        998.40        947.89        19.91 o                         
   0   6   2        118.12        121.61         4.86 o                         
   1   6   2         14.57         15.66         1.94 o                         
   2   6   2        122.76        112.03         5.01 o                         
   3   6   2         89.73         80.97         4.47 o                         
   4   6   2         21.62         26.30         3.11 o                         
   5   6   2         34.00         36.62         7.27 o                         
   6   6   2          2.88          0.27         4.69 o                         
   7   6   2          1.62          2.01         5.67 o                         
   8   6   2         60.38         54.73         9.61 o                         
  -9   7   2         35.19         56.98        14.25 o                         
  -8   7   2         53.69         58.10        13.93 o                         
  -7   7   2         40.30         49.46         6.27 o                         
  -6   7   2        103.99        109.72         9.19 o                         
  -5   7   2        266.58        264.14         7.24 o                         
  -4   7   2        386.29        384.03         9.07 o                         
  -3   7   2         35.56         32.51         3.56 o                         
  -2   7   2        223.71        194.43         5.84 o                         
  -1   7   2        562.65        484.45        11.50 o                         
   0   7   2        902.76        840.34        15.71 o                         
   1   7   2        160.50        147.58         5.07 o                         
   2   7   2        263.10        256.21         7.11 o                         
   3   7   2        180.72        185.16         6.47 o                         
   4   7   2         16.60         13.63         2.93 o                         
   5   7   2          2.04         -1.26         2.59 o                         
   6   7   2         34.51         37.91         6.85 o                         
   7   7   2          3.94          6.50         5.65 o                         
   8   7   2         84.83         99.77        11.54 o                         
  -9   8   2         30.07         41.78        13.28 o                         
  -8   8   2          8.59         28.81        10.72 o                         
  -7   8   2        397.94        425.42        64.82 o                         
  -6   8   2        817.23        827.25        23.49 o                         
  -5   8   2        414.21        411.33        10.02 o                         
  -4   8   2        368.90        349.69         8.74 o                         
  -3   8   2        106.77        104.93         9.50 o                         
  -2   8   2         35.33         31.32         4.55 o                         
  -1   8   2        318.26        305.11         8.29 o                         
   0   8   2        177.79        176.68         5.59 o                         
   1   8   2        500.13        470.76        11.25 o                         
   2   8   2        474.67        441.37        10.89 o                         
   3   8   2        682.00        659.03        17.68 o                         
   4   8   2        235.67        239.42         8.31 o                         
   5   8   2        410.24        421.82        12.07 o                         
   6   8   2         68.73         69.08         8.54 o                         
   7   8   2          0.14          0.11         7.52 o                         
   8   8   2         61.54         59.22        14.09 o                         
  -9   9   2         22.64         21.93        11.68 o                         
  -8   9   2         74.93         83.39        15.69 o                         
  -7   9   2          0.57          6.09         5.66 o                         
  -6   9   2         42.93         43.04         5.58 o                         
  -5   9   2        215.68        203.59         9.03 o                         
  -4   9   2        367.87        372.29        12.34 o                         
  -3   9   2        155.94        145.33         5.21 o                         
  -2   9   2        268.96        272.16         9.96 o                         
  -1   9   2       3845.65       3838.82        74.35 o                         
   0   9   2        522.37        529.67        11.03 o                         
   1   9   2       1542.31       1512.29        30.30 o                         
   2   9   2        291.43        310.28         8.69 o                         
   3   9   2        305.18        330.11        10.99 o                         
   4   9   2          5.12          1.09         2.52 o                         
   5   9   2          7.55         13.22         3.40 o                         
   6   9   2         20.10          8.23         5.42 o                         
   7   9   2         13.70         14.44         9.36 o                         
   8   9   2         47.13         50.58        13.61 o                         
  -9  10   2         89.64        106.92        18.57 o                         
  -8  10   2         19.82         22.25        11.36 o                         
  -7  10   2          1.36         -4.64         5.20 o                         
  -6  10   2          1.64          6.01         3.86 o                         
  -5  10   2        156.93        154.88         6.15 o                         
  -4  10   2        212.13        205.17         6.45 o                         
  -3  10   2        126.31        131.35         7.74 o                         
  -2  10   2        181.17        204.69         6.36 o                         
  -1  10   2         37.99         57.79         4.51 o                         
   0  10   2         47.10         44.80         3.57 o                         
   1  10   2         51.94         47.88         3.59 o                         
   2  10   2         55.23         46.12         4.18 o                         
   3  10   2        442.48        435.58        13.63 o                         
   4  10   2         87.10         90.91         7.21 o                         
   5  10   2        119.40        126.13         7.23 o                         
   6  10   2        132.78        130.34        12.56 o                         
   7  10   2         15.75         18.57         9.92 o                         
   8  10   2         47.91         41.78        12.64 o                         
  -8  11   2          0.61          4.96         8.96 o                         
  -7  11   2        140.67        146.31        13.26 o                         
  -6  11   2          6.31          3.23         5.35 o                         
  -5  11   2        138.31        139.38         6.68 o                         
  -4  11   2         78.76         81.47         4.46 o                         
  -3  11   2        352.78        370.78         9.24 o                         
  -2  11   2        199.39        189.82         6.56 o                         
  -1  11   2        364.96        423.68        12.99 o                         
   0  11   2         20.82         30.52         3.00 o                         
   1  11   2         24.27         14.57         2.50 o                         
   2  11   2         48.82         47.93         3.83 o                         
   3  11   2        103.11         95.36         8.52 o                         
   4  11   2         16.72         10.12         3.73 o                         
   5  11   2         12.12         14.10         3.60 o                         
   6  11   2        132.29        125.05        11.32 o                         
   7  11   2          1.45         -0.96         8.16 o                         
   8  11   2          5.89         24.97        11.36 o                         
  -8  12   2         14.08         21.45        11.68 o                         
  -7  12   2        284.76        252.32        40.25 o                         
  -6  12   2        132.90        116.41        11.43 o                         
  -5  12   2         14.15         13.80         2.88 o                         
  -4  12   2         14.78         10.37         2.62 o                         
  -3  12   2         62.66         71.25         4.50 o                         
  -2  12   2        384.01        367.14        18.14 o                         
  -1  12   2         12.82          4.28         2.49 o                         
   0  12   2        120.33        135.39         6.95 o                         
   1  12   2         17.41         16.22         2.83 o                         
   2  12   2         76.75         68.08         4.55 o                         
   3  12   2        159.92        156.42         6.57 o                         
   4  12   2         82.08         84.55         6.78 o                         
   5  12   2         98.74        103.29         9.16 o                         
   6  12   2          2.76         -4.32         6.72 o                         
   7  12   2          4.77         -4.64         8.00 o                         
   8  12   2         27.77         31.05        12.00 o                         
  -8  13   2         64.26         68.83        15.69 o                         
  -7  13   2        117.47        133.92        12.90 o                         
  -6  13   2         32.13         32.62         7.27 o                         
  -5  13   2         11.02         15.04         4.74 o                         
  -4  13   2        227.35        232.01         7.60 o                         
  -3  13   2        351.41        330.75        11.68 o                         
  -2  13   2        309.76        294.01        11.16 o                         
  -1  13   2        213.51        187.91        10.14 o                         
   0  13   2        222.86        197.73         7.46 o                         
   1  13   2        278.90        259.21         9.36 o                         
   2  13   2        331.78        330.17         9.97 o                         
   3  13   2         74.03         73.69         5.16 o                         
   4  13   2          6.13          1.91         3.34 o                         
   5  13   2         59.21         62.89         6.49 o                         
   6  13   2         38.81         57.30        11.68 o                         
   7  13   2          2.12         -7.36         7.36 o                         
  -8  14   2         38.18         13.61        11.36 o                         
  -7  14   2        224.03        234.47        19.85 o                         
  -6  14   2         82.99         81.40        10.07 o                         
  -5  14   2         52.60         49.41         5.40 o                         
  -4  14   2        553.44        574.57        13.38 o                         
  -3  14   2        208.92        187.18         6.83 o                         
  -2  14   2         11.72          3.45         3.28 o                         
  -1  14   2         29.42         33.15         3.73 o                         
   0  14   2         36.34         38.08         3.98 o                         
   1  14   2        229.35        226.95         8.28 o                         
   2  14   2        415.29        428.39        12.26 o                         
   3  14   2        225.27        218.50         8.37 o                         
   4  14   2          4.63          4.00         3.84 o                         
   5  14   2        174.26        200.91        10.54 o                         
   6  14   2        155.41        154.78        16.81 o                         
   7  14   2         25.39         27.37        10.40 o                         
  -8  15   2         13.28         30.73        13.44 o                         
  -7  15   2         41.17         64.21        10.29 o                         
  -6  15   2         31.06         31.95         7.64 o                         
  -5  15   2          3.27          3.36         3.80 o                         
  -4  15   2         88.79         98.38         5.53 o                         
  -3  15   2        122.02        117.81         5.60 o                         
  -2  15   2         58.20         65.02        10.08 o                         
  -1  15   2        501.00        496.40        18.20 o                         
   0  15   2        153.29        138.12         6.92 o                         
   1  15   2        642.02        611.02        17.56 o                         
   2  15   2        136.67        145.02         7.05 o                         
   3  15   2         84.20         88.65         5.92 o                         
   4  15   2          7.30          9.88         4.25 o                         
   5  15   2          5.41         12.03         4.68 o                         
   6  15   2         57.40         66.58        12.16 o                         
   7  15   2         20.33         46.26        11.84 o                         
  -7  16   2          2.66          9.36         7.35 o                         
  -6  16   2          5.79         19.56         7.20 o                         
  -5  16   2         34.66         32.25         5.89 o                         
  -4  16   2         11.59         14.61         3.98 o                         
  -3  16   2         66.80         71.05         4.67 o                         
  -2  16   2        117.43        116.33         7.69 o                         
  -1  16   2         17.18         18.71         4.55 o                         
   0  16   2        123.05        118.12         6.80 o                         
   1  16   2         81.99         87.37         5.96 o                         
   2  16   2         16.07         18.68         3.64 o                         
   3  16   2         60.01         54.39         5.01 o                         
   4  16   2         40.95         37.17         5.57 o                         
   5  16   2         26.37         30.40         5.55 o                         
   6  16   2         78.39         71.07        12.32 o                         
  -7  17   2         68.19         76.62        24.17 o                         
  -6  17   2         16.41         23.38         7.59 o                         
  -5  17   2         64.34         73.28         6.84 o                         
  -4  17   2         24.20         25.42         4.84 o                         
  -3  17   2         20.27         24.38         4.58 o                         
  -2  17   2        135.63        123.94        11.12 o                         
  -1  17   2         23.68         21.51         4.73 o                         
   0  17   2          5.50          6.12         3.18 o                         
   1  17   2        224.30        206.12         9.07 o                         
   2  17   2         96.91         88.25         6.20 o                         
   3  17   2          8.61          5.43         3.57 o                         
   4  17   2         31.04         41.13         5.90 o                         
   5  17   2         22.83         36.29         6.04 o                         
   6  17   2         72.51         82.91        13.44 o                         
  -7  18   2        115.62        115.54        13.24 o                         
  -6  18   2         46.91         44.98        10.48 o                         
  -5  18   2          9.75         10.06         4.69 o                         
  -4  18   2         57.50         60.35         6.60 o                         
  -3  18   2         99.97        102.89         7.55 o                         
  -2  18   2          6.76          4.71         3.39 o                         
  -1  18   2          5.38         -1.14         3.32 o                         
   0  18   2        125.93        101.63        11.05 o                         
   1  18   2        110.80        109.65         7.13 o                         
   2  18   2        188.84        201.67         9.34 o                         
   3  18   2         99.60        104.35         7.12 o                         
   4  18   2          7.27         10.72         5.77 o                         
   5  18   2         51.99         54.95        12.21 o                         
   6  18   2          4.32          7.20         8.32 o                         
  -7  19   2         28.49         35.54         9.72 o                         
  -6  19   2          2.39         11.40         8.08 o                         
  -5  19   2         24.95         23.58         5.39 o                         
  -4  19   2         87.06         91.07        10.30 o                         
  -3  19   2        115.77        125.83        10.64 o                         
  -2  19   2        234.75        255.90        11.23 o                         
  -1  19   2        404.25        420.20        14.14 o                         
   0  19   2        200.52        194.71        14.88 o                         
   1  19   2         56.20         67.43         6.11 o                         
   2  19   2         44.17         52.08         5.50 o                         
   3  19   2         50.96         49.73         5.50 o                         
   4  19   2         24.50         21.07         5.60 o                         
   5  19   2          5.68          4.57         4.58 o                         
  -7  20   2        126.36         92.67        18.09 o                         
  -6  20   2         35.65         29.85         9.36 o                         
  -5  20   2          3.50          7.57         4.83 o                         
  -4  20   2         90.64         95.79         8.13 o                         
  -3  20   2         33.01         30.86         5.39 o                         
  -2  20   2         21.61         34.08         6.57 o                         
  -1  20   2         23.33         35.58         5.65 o                         
   0  20   2         27.63         26.59         5.19 o                         
   1  20   2          2.22         -0.01         4.20 o                         
   2  20   2         14.38         18.68         4.49 o                         
   3  20   2         60.82         61.03         6.38 o                         
   4  20   2         45.32         52.33         6.35 o                         
   5  20   2        131.76        150.58         9.88 o                         
  -6  21   2         12.46          6.70         7.43 o                         
  -5  21   2          4.63         -4.33         4.33 o                         
  -4  21   2          1.65          2.62         4.40 o                         
  -3  21   2         15.67         26.10        11.09 o                         
  -2  21   2         63.38         69.92         8.67 o                         
  -1  21   2        224.86        207.46        11.21 o                         
   0  21   2         42.98         48.18         6.18 o                         
   1  21   2         59.42         63.86         5.76 o                         
   2  21   2          9.78          6.85         3.80 o                         
   3  21   2         25.98         22.66         4.67 o                         
   4  21   2          7.21          5.45         4.85 o                         
   5  21   2          6.01          6.81         4.86 o                         
  -6  22   2          7.92          2.29         7.27 o                         
  -5  22   2         20.77         19.45         6.04 o                         
  -4  22   2          4.04         -3.63         4.29 o                         
  -3  22   2          1.67         -5.32         5.32 o                         
  -2  22   2          5.57         -4.30         4.30 o                         
  -1  22   2          5.71          4.55         5.29 o                         
   0  22   2         25.20         17.21         4.97 o                         
   1  22   2          4.97          1.09         4.21 o                         
   2  22   2          0.48         -3.39         3.39 o                         
   3  22   2         21.84         20.11         4.69 o                         
   4  22   2          2.92          2.98         4.92 o                         
   5  22   2          1.76         -1.39         6.31 o                         
  -6  23   2         10.02         -3.84         9.28 o                         
  -5  23   2         19.16         15.03         5.69 o                         
  -4  23   2          2.41          4.00         6.43 o                         
  -3  23   2          2.80         -5.40         5.40 o                         
  -2  23   2          3.87          4.51         5.58 o                         
  -1  23   2         31.90         28.31         6.89 o                         
   0  23   2          6.63          3.88         4.50 o                         
   1  23   2         28.16         32.13         5.97 o                         
   2  23   2          2.56         -3.01         3.76 o                         
   3  23   2          4.50          9.13         4.46 o                         
   4  23   2         24.32         29.68         6.07 o                         
   5  23   2         14.83         14.55         7.31 o                         
  -5  24   2          2.46         -3.00         6.52 o                         
  -4  24   2         17.08         21.17         7.52 o                         
  -3  24   2          6.65          0.03         5.63 o                         
  -2  24   2          5.48         -0.76         5.50 o                         
  -1  24   2          0.21         -1.79         5.42 o                         
   0  24   2         21.38         21.96         6.84 o                         
   1  24   2         12.06         18.33         5.63 o                         
   2  24   2         14.55         18.58         4.80 o                         
   3  24   2         41.63         67.30         6.68 o                         
   4  24   2         22.96         28.34         8.32 o                         
   5  24   2         49.00         65.19        12.42 o                         
  -5  25   2          3.58         24.01        13.28 o                         
  -4  25   2         57.51         72.24        14.66 o                         
  -3  25   2         46.35         81.38        10.18 o                         
  -2  25   2         60.82         84.57        10.12 o                         
  -1  25   2        102.74        136.37        17.16 o                         
   0  25   2         58.24         83.39        10.42 o                         
   1  25   2         40.25         60.13         7.70 o                         
   2  25   2         18.36         25.36         6.26 o                         
   3  25   2         10.15          8.33         5.55 o                         
   4  25   2          2.68         10.45         7.33 o                         
  -4  26   2         46.13         61.41         9.95 o                         
  -3  26   2         18.19         20.12         7.34 o                         
  -2  26   2          5.41          2.35         6.27 o                         
  -1  26   2          9.70         17.97         7.28 o                         
   0  26   2          0.90         -4.62         5.24 o                         
   1  26   2          3.82          2.51         5.13 o                         
   2  26   2         19.61         25.59         6.57 o                         
   3  26   2          6.74          2.02         6.82 o                         
   4  26   2          2.16         -6.13         9.31 o                         
  -4  27   2          9.11          8.17         8.23 o                         
  -3  27   2         25.75         27.14        10.59 o                         
  -2  27   2         13.16         33.67         8.30 o                         
  -1  27   2          3.23         10.58         7.02 o                         
   0  27   2          0.17          1.18         5.26 o                         
   1  27   2         14.03         16.86         6.36 o                         
   2  27   2          3.96          8.47         6.01 o                         
   3  27   2          1.95         -4.41         6.65 o                         
  -3  28   2          6.48         -0.83         7.26 o                         
  -2  28   2         22.87         15.18         7.68 o                         
  -1  28   2          5.44          6.23         7.09 o                         
   0  28   2          1.01         -0.76         6.52 o                         
   1  28   2          4.02         -1.71         5.46 o                         
   2  28   2          1.55          7.82         6.42 o                         
   3  28   2          4.68         25.61        15.05 o                         
  -2  29   2          3.90          6.87        20.09 o                         
  -1  29   2          1.19         -0.88         6.97 o                         
   0  29   2          0.12         -1.16         6.52 o                         
   1  29   2          9.32         10.27         6.55 o                         
   2  29   2          0.85          6.40        12.48 o                         
  -1 -29   3         20.22         10.85        10.71 o                         
   0 -29   3          3.18         -1.12        11.52 o                         
   1 -29   3         13.11         33.83        10.07 o                         
  -3 -28   3          1.04         17.46        12.64 o                         
  -2 -28   3         13.30         11.07         6.58 o                         
  -1 -28   3          5.77         -1.07         5.95 o                         
   0 -28   3          7.14         15.58         6.54 o                         
   1 -28   3          6.54         -4.21         5.66 o                         
   2 -28   3         32.68         32.85        11.27 o                         
  -4 -27   3         22.46         32.24         8.67 o                         
  -3 -27   3         11.29         12.73         6.61 o                         
  -2 -27   3         23.91         35.54         7.09 o                         
  -1 -27   3         62.17         66.08        12.15 o                         
   0 -27   3          3.94          1.84         4.76 o                         
   1 -27   3          9.03         -2.00         5.81 o                         
   2 -27   3          8.03         -0.70         8.27 o                         
   3 -27   3          1.43         -3.79         7.51 o                         
  -4 -26   3         18.48          4.89         7.02 o                         
  -3 -26   3         78.39         90.54         9.77 o                         
  -2 -26   3         34.24         40.86         7.19 o                         
  -1 -26   3          4.61          1.97         5.04 o                         
   0 -26   3          6.84         -1.48         4.33 o                         
   1 -26   3         10.65          8.01         6.28 o                         
   2 -26   3          3.75         11.10         6.29 o                         
   3 -26   3          7.20         17.45         8.36 o                         
  -5 -25   3         22.06         22.09        11.84 o                         
  -4 -25   3         13.15          9.85         6.12 o                         
  -3 -25   3         50.38         56.64         8.00 o                         
  -2 -25   3          5.74         13.22         5.82 o                         
  -1 -25   3          5.39          3.46         4.79 o                         
   0 -25   3         26.92         37.87         7.00 o                         
   1 -25   3         36.16         45.80         7.34 o                         
   2 -25   3         13.96         10.95         4.88 o                         
   3 -25   3          2.51          5.26         7.20 o                         
   4 -25   3         19.97         28.32        10.88 o                         
  -5 -24   3          6.06          4.07         9.44 o                         
  -4 -24   3         33.94         19.80         6.51 o                         
  -3 -24   3         16.29         14.64         5.80 o                         
  -2 -24   3         38.07         35.75         6.52 o                         
  -1 -24   3          4.68          3.18         4.06 o                         
   0 -24   3         82.23         71.93         8.16 o                         
   1 -24   3         70.29         81.68         8.62 o                         
   2 -24   3         29.66         32.08         5.64 o                         
   3 -24   3          7.84          1.46         5.60 o                         
   4 -24   3          0.95         -7.58         7.58 o                         
  -6 -23   3         22.17         38.09        14.09 o                         
  -5 -23   3         73.56         78.26         8.95 o                         
  -4 -23   3         23.13         29.04         6.46 o                         
  -3 -23   3         23.93         32.73         6.39 o                         
  -2 -23   3         12.60         16.91         5.46 o                         
  -1 -23   3         28.83         19.79         4.81 o                         
   0 -23   3          8.29         10.74         5.33 o                         
   1 -23   3         87.83         80.17         9.26 o                         
   2 -23   3         35.62         31.63         5.53 o                         
   3 -23   3          6.84          3.85         5.47 o                         
   4 -23   3         56.19         53.70        12.37 o                         
   5 -23   3          2.06          8.80        13.61 o                         
  -6 -22   3         79.59         73.19        12.05 o                         
  -5 -22   3         97.93         92.82         9.15 o                         
  -4 -22   3         38.26         38.24         6.98 o                         
  -3 -22   3          3.07         -3.26         4.23 o                         
  -2 -22   3         32.07         14.04         6.31 o                         
  -1 -22   3         56.77         52.82         5.74 o                         
   0 -22   3         41.85         61.15         7.16 o                         
   1 -22   3         65.61         74.46         9.38 o                         
   2 -22   3         93.00        111.88         7.84 o                         
   3 -22   3          2.56         -4.73         4.73 o                         
   4 -22   3          2.16         -5.10         7.62 o                         
   5 -22   3         23.30         12.10         9.39 o                         
  -6 -21   3         11.71         10.61        12.00 o                         
  -5 -21   3         57.63         65.96         7.90 o                         
  -4 -21   3        118.52        123.60         9.70 o                         
  -3 -21   3          3.01          5.35         4.17 o                         
  -2 -21   3          4.51          5.79         4.27 o                         
  -1 -21   3         70.93         89.18        12.97 o                         
   0 -21   3         51.94         62.56         6.95 o                         
   1 -21   3         32.82         34.96         6.05 o                         
   2 -21   3         39.88         36.50         6.19 o                         
   3 -21   3          5.45          6.18         4.88 o                         
   4 -21   3         38.95         43.20        11.20 o                         
   5 -21   3         99.80        148.51        17.09 o                         
  -7 -20   3          2.07          0.16         7.42 o                         
  -6 -20   3          1.08         -5.88         5.88 o                         
  -5 -20   3        142.69        134.94        10.16 o                         
  -4 -20   3        106.16         94.44         8.39 o                         
  -3 -20   3         69.78         81.99         7.69 o                         
  -2 -20   3        117.84        127.26        10.82 o                         
  -1 -20   3        236.43        228.91        12.26 o                         
   0 -20   3        207.28        220.25        12.68 o                         
   1 -20   3         28.06         29.22         5.65 o                         
   2 -20   3          1.42          2.86         3.62 o                         
   3 -20   3          8.31          6.52         3.99 o                         
   4 -20   3          3.81         11.20         5.94 o                         
   5 -20   3         14.72         17.01         8.98 o                         
  -7 -19   3          4.08          0.74         7.18 o                         
  -6 -19   3         71.03         84.23        12.00 o                         
  -5 -19   3        135.49        140.68        10.01 o                         
  -4 -19   3         70.53         62.50         6.96 o                         
  -3 -19   3         70.48         67.49         7.17 o                         
  -2 -19   3         34.04         28.09         4.31 o                         
  -1 -19   3         11.11          8.57         3.60 o                         
   0 -19   3        387.60        395.70        14.26 o                         
   1 -19   3         87.41         96.06         9.20 o                         
   2 -19   3         20.55         13.87         4.03 o                         
   3 -19   3         33.45         28.62         4.65 o                         
   4 -19   3        145.70        148.34        11.86 o                         
   5 -19   3         63.06         61.22        15.61 o                         
   6 -19   3         21.16         32.49        14.09 o                         
  -7 -18   3         58.78         39.69        14.01 o                         
  -6 -18   3        204.77        202.43        17.03 o                         
  -5 -18   3         23.13         22.36         5.30 o                         
  -4 -18   3        124.29        122.37         8.96 o                         
  -3 -18   3         32.51         35.52         5.58 o                         
  -2 -18   3         19.51         22.48         3.91 o                         
  -1 -18   3         63.52         56.35         5.19 o                         
   0 -18   3        253.05        272.79        13.51 o                         
   1 -18   3        368.41        368.36        14.60 o                         
   2 -18   3         16.59          7.61         6.22 o                         
   3 -18   3         36.98         37.34         4.69 o                         
   4 -18   3          2.95         11.89         5.65 o                         
   5 -18   3          6.29         -1.31        12.48 o                         
   6 -18   3         22.60         10.24        12.16 o                         
  -8 -17   3          7.82          0.16        11.20 o                         
  -7 -17   3          7.20          1.13         7.06 o                         
  -6 -17   3        109.71        111.19        12.75 o                         
  -5 -17   3        122.59        142.01         9.61 o                         
  -4 -17   3        114.78        113.49         8.51 o                         
  -3 -17   3        231.14        229.39        11.20 o                         
  -2 -17   3         41.40         41.90         4.41 o                         
  -1 -17   3         89.58         87.37         5.89 o                         
   0 -17   3         84.54         77.20         7.44 o                         
   1 -17   3        245.11        228.67        10.94 o                         
   2 -17   3        184.94        194.14        12.08 o                         
   3 -17   3          1.42         -0.35         3.78 o                         
   4 -17   3         14.10          8.79         5.09 o                         
   5 -17   3          6.46         12.54        12.08 o                         
   6 -17   3          0.01         -8.48         8.48 o                         
  -8 -16   3         86.39         83.70        13.36 o                         
  -7 -16   3         91.04         54.67        10.28 o                         
  -6 -16   3        260.07        234.61        17.71 o                         
  -5 -16   3        208.66        190.97        10.81 o                         
  -4 -16   3        105.78         99.74         7.81 o                         
  -3 -16   3         78.05         73.61         6.56 o                         
  -2 -16   3         16.70         14.73         4.02 o                         
  -1 -16   3        320.66        309.27         9.79 o                         
   0 -16   3         47.47         45.94         5.40 o                         
   1 -16   3         31.15         25.19         4.76 o                         
   2 -16   3        380.46        374.48        15.61 o                         
   3 -16   3        112.49         91.01        10.54 o                         
   4 -16   3          7.66          0.16         8.80 o                         
   5 -16   3         19.19         11.68        10.24 o                         
   6 -16   3          7.54          6.95         7.98 o                         
  -8 -15   3          3.06          7.97         8.08 o                         
  -7 -15   3         42.58         42.94         9.44 o                         
  -6 -15   3         46.97         34.60         8.14 o                         
  -5 -15   3        233.61        246.27        11.68 o                         
  -4 -15   3        134.88        143.21        16.93 o                         
  -3 -15   3         49.96         50.40         4.23 o                         
  -2 -15   3         28.78         24.23         3.38 o                         
  -1 -15   3         15.39         12.34         3.08 o                         
   0 -15   3         47.65         48.01         5.14 o                         
   1 -15   3        178.67        175.46        11.29 o                         
   2 -15   3         96.53         89.07         9.68 o                         
   3 -15   3         95.56         77.42         6.69 o                         
   4 -15   3         32.44         31.85        12.16 o                         
   5 -15   3        135.02        134.13        19.37 o                         
   6 -15   3         96.70        111.72        19.21 o                         
   7 -15   3         45.98         55.29        11.73 o                         
  -8 -14   3          9.37         11.85         8.37 o                         
  -7 -14   3         67.07         71.61        14.49 o                         
  -6 -14   3         11.40         10.89         6.45 o                         
  -5 -14   3        374.44        372.24        13.38 o                         
  -4 -14   3         78.23         78.87         6.60 o                         
  -3 -14   3        358.01        361.60         9.94 o                         
  -2 -14   3         72.71         60.66         4.48 o                         
  -1 -14   3         80.55         73.87         4.96 o                         
   0 -14   3        383.04        376.16        21.30 o                         
   1 -14   3        378.38        360.26        14.54 o                         
   2 -14   3        101.57        118.20         9.40 o                         
   3 -14   3         52.18         42.53         5.25 o                         
   4 -14   3          8.84          5.28         8.96 o                         
   5 -14   3         39.39         29.13        10.88 o                         
   6 -14   3         12.68         15.21        11.20 o                         
   7 -14   3         34.77         45.78        15.85 o                         
  -8 -13   3          4.63          4.13         7.19 o                         
  -7 -13   3         30.50         26.63        21.29 o                         
  -6 -13   3        139.36        149.75        14.89 o                         
  -5 -13   3        359.31        385.26        12.89 o                         
  -4 -13   3         51.66         59.70         6.65 o                         
  -3 -13   3        258.83        237.68         7.70 o                         
  -2 -13   3        125.68        116.57         6.62 o                         
  -1 -13   3         19.84         11.87         2.69 o                         
   0 -13   3        426.18        424.45        15.61 o                         
   1 -13   3        164.69        176.65        22.47 o                         
   2 -13   3         91.57         88.77         7.16 o                         
   3 -13   3        205.56        204.30         9.50 o                         
   4 -13   3        207.74        194.31        22.09 o                         
   5 -13   3         67.34         79.23        15.05 o                         
   6 -13   3         30.85         51.86        14.25 o                         
   7 -13   3         21.02         19.21        12.32 o                         
  -8 -12   3        245.44        276.91        19.84 o                         
  -7 -12   3         15.12         25.66         7.63 o                         
  -6 -12   3        718.23        724.64        28.97 o                         
  -5 -12   3         65.14         72.86         6.16 o                         
  -4 -12   3        250.47        251.55         9.92 o                         
  -3 -12   3         53.10         60.42         2.94 o                         
  -2 -12   3         75.62         84.68         4.53 o                         
  -1 -12   3          3.49          6.83         2.24 o                         
   0 -12   3        533.73        526.04        17.75 o                         
   1 -12   3        317.50        324.02        12.72 o                         
   2 -12   3         37.29         38.66         4.32 o                         
   3 -12   3        100.32        107.15         6.77 o                         
   4 -12   3         85.77         98.12        15.37 o                         
   5 -12   3          0.09         11.20         8.48 o                         
   6 -12   3         10.22          1.76         9.44 o                         
   7 -12   3          3.37          3.04        10.72 o                         
  -8 -11   3         46.84         37.93         9.28 o                         
  -7 -11   3          4.97          4.78         7.44 o                         
  -6 -11   3        666.82        698.96        27.84 o                         
  -5 -11   3        134.39        131.90         7.74 o                         
  -4 -11   3        319.68        315.31        11.06 o                         
  -3 -11   3        919.91        903.39        22.05 o                         
  -2 -11   3        167.04        151.80         4.57 o                         
  -1 -11   3        481.98        434.09         9.31 o                         
   0 -11   3        505.87        553.00        17.71 o                         
   1 -11   3         44.89         42.52         9.16 o                         
   2 -11   3        173.68        178.39         7.86 o                         
   3 -11   3        117.74        123.93         7.08 o                         
   4 -11   3        131.36        110.83        17.13 o                         
   5 -11   3          4.80         -5.20         5.20 o                         
   6 -11   3         26.52         27.69        11.84 o                         
   7 -11   3         18.44          8.80        11.04 o                         
  -9 -10   3         19.42         26.89        12.64 o                         
  -8 -10   3         48.61         39.58         9.13 o                         
  -7 -10   3        212.69        179.26        23.53 o                         
  -6 -10   3        540.19        556.68        23.93 o                         
  -5 -10   3        524.88        487.20        17.06 o                         
  -4 -10   3        405.80        391.23        12.10 o                         
  -3 -10   3       1114.36       1109.97        25.48 o                         
  -2 -10   3          4.71         14.44         2.00 o                         
  -1 -10   3        113.64        115.13         4.49 o                         
   0 -10   3        129.18        141.49        10.94 o                         
   1 -10   3        169.85        162.13        10.98 o                         
   2 -10   3        457.92        457.80        13.74 o                         
   3 -10   3        128.22        111.28         6.53 o                         
   4 -10   3         19.03         14.25         6.24 o                         
   5 -10   3        113.44        107.72        15.53 o                         
   6 -10   3         63.11         40.82        13.12 o                         
   7 -10   3         19.97          9.28        11.04 o                         
  -9  -9   3         25.90         24.33        12.80 o                         
  -8  -9   3         37.40         48.68         9.13 o                         
  -7  -9   3        125.85        138.42        21.13 o                         
  -6  -9   3        189.14        192.18        14.20 o                         
  -5  -9   3        686.30        683.25        20.66 o                         
  -4  -9   3        515.70        492.52        13.76 o                         
  -3  -9   3        126.44        122.22         6.58 o                         
  -2  -9   3        635.93        683.96        12.40 o                         
  -1  -9   3        291.37        341.24         8.17 o                         
   0  -9   3        116.41        102.29         7.96 o                         
   1  -9   3        485.35        468.16        18.61 o                         
   2  -9   3        329.02        321.30        10.62 o                         
   3  -9   3        708.46        649.42        21.68 o                         
   4  -9   3        218.93        224.30        11.03 o                         
   5  -9   3        196.86        206.04        23.13 o                         
   6  -9   3        137.17        148.21        20.17 o                         
   7  -9   3         57.08         67.06        15.69 o                         
  -9  -8   3         16.87          3.89         7.75 o                         
  -8  -8   3         56.77         44.98        12.80 o                         
  -7  -8   3        210.53        236.16        16.55 o                         
  -6  -8   3        148.22        150.37        14.33 o                         
  -5  -8   3        790.05        753.63        21.91 o                         
  -4  -8   3        204.76        186.11         8.93 o                         
  -3  -8   3         80.55         82.74         5.14 o                         
  -2  -8   3         27.56         28.09         3.32 o                         
  -1  -8   3       1403.43       1433.19        26.10 o                         
   0  -8   3       1902.96       1921.75        46.59 o                         
   1  -8   3        600.42        581.32        20.88 o                         
   2  -8   3         96.73        102.88         5.26 o                         
   3  -8   3        298.37        319.08        17.37 o                         
   4  -8   3         63.93         47.59         4.93 o                         
   5  -8   3         19.90         15.14         6.05 o                         
   6  -8   3         14.18         14.09         9.76 o                         
   7  -8   3         11.11         19.85        11.68 o                         
   8  -8   3         17.04         17.61        12.64 o                         
  -9  -7   3         42.11         33.34         9.73 o                         
  -8  -7   3          5.38          6.56         9.60 o                         
  -7  -7   3         78.58         73.54         9.34 o                         
  -6  -7   3        294.87        288.72        15.81 o                         
  -5  -7   3        785.52        761.46        21.50 o                         
  -4  -7   3        323.42        339.11        21.79 o                         
  -3  -7   3        755.24        760.13        20.57 o                         
  -2  -7   3         26.46         35.60         3.81 o                         
  -1  -7   3         55.93         46.43         3.61 o                         
   0  -7   3       2309.75       2467.32        69.32 o                         
   1  -7   3        197.45        187.52         9.89 o                         
   2  -7   3         21.89         19.43         2.55 o                         
   3  -7   3        436.58        426.16        12.96 o                         
   4  -7   3        363.12        361.21        16.70 o                         
   5  -7   3        117.81        130.90        11.60 o                         
   6  -7   3         31.88         32.81        11.68 o                         
   7  -7   3          6.39         20.01        10.72 o                         
   8  -7   3          5.12         13.93        11.68 o                         
  -9  -6   3          1.61         -6.49         6.49 o                         
  -8  -6   3        300.21        315.00        26.25 o                         
  -7  -6   3          0.81          1.96         5.06 o                         
  -6  -6   3       1243.19       1230.82        56.74 o                         
  -5  -6   3         22.63         27.28         3.88 o                         
  -4  -6   3        378.17        360.97        12.15 o                         
  -3  -6   3        289.15        300.04        10.55 o                         
  -2  -6   3         60.02         51.10         2.84 o                         
  -1  -6   3        106.72        122.75         5.29 o                         
   0  -6   3        653.65        632.29        16.80 o                         
   1  -6   3        448.65        412.19        31.77 o                         
   2  -6   3         10.39          9.85         3.10 o                         
   3  -6   3        114.80        113.31         8.34 o                         
   4  -6   3        239.32        250.01        15.69 o                         
   5  -6   3         63.29         57.39        14.33 o                         
   6  -6   3         81.11         60.34        13.28 o                         
   7  -6   3          0.18         -1.60         9.28 o                         
   8  -6   3          1.34          6.72        11.84 o                         
  -9  -5   3          1.33         -6.45         6.45 o                         
  -8  -5   3         41.74         35.69        11.68 o                         
  -7  -5   3         23.58         31.95         6.71 o                         
  -6  -5   3        341.54        354.19        44.98 o                         
  -5  -5   3         70.86         71.87         5.03 o                         
  -4  -5   3        368.43        347.56        11.40 o                         
  -3  -5   3       2362.56       2382.53        55.29 o                         
  -2  -5   3        178.72        163.03         5.01 o                         
  -1  -5   3       1012.63       1014.66        20.22 o                         
   0  -5   3       1174.93       1127.63        20.46 o                         
   1  -5   3         66.02         87.33         5.49 o                         
   2  -5   3         55.76         58.66        15.45 o                         
   3  -5   3        413.73        390.43        16.28 o                         
   4  -5   3         44.92         43.88         6.90 o                         
   5  -5   3         46.42         52.15         8.32 o                         
   6  -5   3         37.20         28.65        10.72 o                         
   7  -5   3          7.49         17.13         9.92 o                         
   8  -5   3          4.48         -6.08         9.92 o                         
  -9  -4   3          2.13          4.37         5.90 o                         
  -8  -4   3        117.88        120.94        12.51 o                         
  -7  -4   3          2.64         -0.94         4.53 o                         
  -6  -4   3        610.50        622.72        23.69 o                         
  -5  -4   3        257.14        269.04        12.99 o                         
  -4  -4   3         94.52         81.11         8.08 o                         
  -3  -4   3       1470.94       1526.84        31.71 o                         
  -2  -4   3         48.45         55.51         3.05 o                         
  -1  -4   3       1003.43       1039.62        20.56 o                         
   0  -4   3         11.42         16.74         1.82 o                         
   1  -4   3        160.88        161.83         4.94 o                         
   2  -4   3        246.54        262.64        14.33 o                         
   3  -4   3        825.94        791.18        20.50 o                         
   4  -4   3        155.82        139.88        11.44 o                         
   5  -4   3         44.69         48.57         7.19 o                         
   6  -4   3         22.62         34.73        10.88 o                         
   7  -4   3          6.98         12.16        10.40 o                         
   8  -4   3         12.59          7.20        11.36 o                         
  -9  -3   3         10.93         14.42         8.15 o                         
  -8  -3   3        180.29        171.42        11.85 o                         
  -7  -3   3        124.31        113.95        20.41 o                         
  -6  -3   3        728.26        767.87        26.86 o                         
  -5  -3   3        829.02        835.48        28.38 o                         
  -4  -3   3         55.62         57.76         3.31 o                         
  -3  -3   3        611.10        661.86        15.19 o                         
  -2  -3   3         61.66         61.29         2.86 o                         
  -1  -3   3         47.78         47.69         1.93 o                         
   0  -3   3        352.71        341.35         7.29 o                         
   1  -3   3        302.04        296.14         7.90 o                         
   2  -3   3       1521.65       1437.33        33.33 o                         
   3  -3   3       2458.80       2333.21        63.03 o                         
   4  -3   3        315.64        284.97        16.25 o                         
   5  -3   3        109.48        111.41         9.95 o                         
   6  -3   3        119.36        144.21        18.09 o                         
   7  -3   3         67.84         97.80        16.65 o                         
   8  -3   3         24.30         28.33        12.96 o                         
  -9  -2   3          0.48          5.28        10.24 o                         
  -8  -2   3        114.24        125.18        10.26 o                         
  -7  -2   3         56.42         67.86        13.44 o                         
  -6  -2   3        407.98        402.98        27.13 o                         
  -5  -2   3        444.21        445.42        17.24 o                         
  -4  -2   3        100.99         93.17         6.51 o                         
  -3  -2   3       2195.36       2275.06        44.81 o                         
  -2  -2   3        129.27        144.49         4.73 o                         
  -1  -2   3        101.83        104.08         2.67 o                         
   0  -2   3        174.89        187.33         7.39 o                         
   1  -2   3       1239.56       1305.43        37.93 o                         
   2  -2   3        932.79        956.47        22.92 o                         
   3  -2   3        516.71        523.16        12.21 o                         
   4  -2   3         90.65        115.72        12.96 o                         
   5  -2   3         31.46         33.68        15.13 o                         
   6  -2   3         40.37         31.37        11.04 o                         
   7  -2   3         45.61         55.06        13.77 o                         
   8  -2   3         26.49         33.93        13.61 o                         
  -9  -1   3          2.27         11.36        10.40 o                         
  -8  -1   3         91.43        101.50         9.23 o                         
  -7  -1   3         43.86         18.33         6.45 o                         
  -6  -1   3        243.61        245.97        13.14 o                         
  -5  -1   3        339.04        346.93        16.73 o                         
  -4  -1   3        156.14        142.37         4.56 o                         
  -3  -1   3       3630.45       3785.97        72.18 o                         
  -2  -1   3        925.06        932.02        22.06 o                         
  -1  -1   3       1327.12       1335.71        19.73 o                         
   0  -1   3        822.39        855.85        14.13 o                         
   1  -1   3       1188.21       1268.95        29.32 o                         
   2  -1   3        311.36        314.64         9.32 o                         
   3  -1   3        731.94        713.79        18.78 o                         
   4  -1   3         32.79         28.35         5.43 o                         
   5  -1   3          8.05          3.41         4.57 o                         
   6  -1   3         67.68         81.95        14.41 o                         
   7  -1   3         33.33         48.02        12.64 o                         
   8  -1   3          4.66          1.60        10.40 o                         
  -9   0   3          6.00         -5.92         8.80 o                         
  -8   0   3        489.15        480.11        21.92 o                         
  -7   0   3        112.42        141.43        28.89 o                         
  -6   0   3       1647.61       1592.50        48.25 o                         
  -5   0   3        123.48        123.43         8.05 o                         
  -4   0   3         60.67         67.27         2.60 o                         
  -3   0   3        935.29       1086.20        30.21 o                         
  -2   0   3          2.92          4.45         1.17 o                         
  -1   0   3         32.45         32.57         1.51 o                         
   0   0   3         24.44         23.00         1.46 o                         
   1   0   3        347.22        363.16         9.75 o                         
   2   0   3         93.06        106.61         5.68 o                         
   3   0   3       1620.93       1696.49        39.50 o                         
   4   0   3        760.83        818.70        27.67 o                         
   5   0   3          2.05          4.23         4.57 o                         
   6   0   3         16.00         17.29         9.44 o                         
   7   0   3          0.00         -1.44         8.16 o                         
   8   0   3          0.02         -2.08         9.44 o                         
  -9   1   3          2.09         -2.72         9.12 o                         
  -8   1   3         92.19        129.23        12.30 o                         
  -7   1   3         43.25         36.81         5.11 o                         
  -6   1   3        249.38        248.43        10.19 o                         
  -5   1   3        326.43        302.81        13.03 o                         
  -4   1   3        157.11        145.40         3.92 o                         
  -3   1   3       3634.06       3722.63        71.95 o                         
  -2   1   3        928.57        935.77        15.49 o                         
  -1   1   3       1327.87       1346.69        18.61 o                         
   0   1   3        824.63        856.20        15.33 o                         
   1   1   3       1215.53       1298.94        36.84 o                         
   2   1   3        319.48        313.84         9.68 o                         
   3   1   3        732.26        716.26        18.46 o                         
   4   1   3         29.19         32.14         6.40 o                         
   5   1   3          8.22         15.57         7.76 o                         
   6   1   3         67.72         64.34        12.96 o                         
   7   1   3         32.69         45.14        12.64 o                         
   8   1   3          4.74         -8.96         8.96 o                         
  -9   2   3          0.63          1.60         9.28 o                         
  -8   2   3        114.06        137.08        13.85 o                         
  -7   2   3         56.52         69.22        12.32 o                         
  -6   2   3        402.72        409.91        14.39 o                         
  -5   2   3        455.01        427.37        12.86 o                         
  -4   2   3         99.04         89.33         4.29 o                         
  -3   2   3       2194.45       2273.33        39.89 o                         
  -2   2   3        120.76        144.99         4.55 o                         
  -1   2   3        112.13        107.51         3.41 o                         
   0   2   3        188.00        197.20         4.54 o                         
   1   2   3       1219.29       1327.49        37.82 o                         
   2   2   3        917.10        943.37        20.14 o                         
   3   2   3        514.36        533.36        14.17 o                         
   4   2   3         91.43        103.65         8.96 o                         
   5   2   3         30.80         27.64         6.04 o                         
   6   2   3         40.11         47.06        11.68 o                         
   7   2   3         46.36         62.58        13.77 o                         
   8   2   3         27.02         39.21        13.77 o                         
  -9   3   3         11.07          7.04         9.12 o                         
  -8   3   3        179.95        145.17        19.69 o                         
  -7   3   3        124.52        108.55        13.05 o                         
  -6   3   3        726.77        710.94        26.36 o                         
  -5   3   3        829.92        852.73        21.51 o                         
  -4   3   3         54.60         54.31         2.37 o                         
  -3   3   3        612.59        686.85        14.28 o                         
  -2   3   3         60.07         57.51         2.68 o                         
  -1   3   3         47.48         44.72         2.23 o                         
   0   3   3        344.71        344.09         9.31 o                         
   1   3   3        298.72        298.49         8.79 o                         
   2   3   3       1530.77       1427.69        32.33 o                         
   3   3   3       2461.13       2370.46        66.31 o                         
   4   3   3        313.08        333.40        14.37 o                         
   5   3   3        109.47        127.09        23.93 o                         
   6   3   3        120.97        126.13        16.97 o                         
   7   3   3         68.33         92.99        15.85 o                         
   8   3   3         23.81         15.05        11.52 o                         
  -9   4   3          1.70         -4.16         9.12 o                         
  -8   4   3        118.55        112.68        17.93 o                         
  -7   4   3          1.75         -1.34         3.91 o                         
  -6   4   3        618.18        597.73        18.56 o                         
  -5   4   3        247.67        247.66        10.17 o                         
  -4   4   3         97.43         93.74         3.68 o                         
  -3   4   3       1470.67       1565.64        27.84 o                         
  -2   4   3         54.60         57.39         7.84 o                         
  -1   4   3        998.71        966.19        29.30 o                         
   0   4   3          8.55          7.71         1.91 o                         
   1   4   3        172.18        172.10        12.04 o                         
   2   4   3        245.06        251.05         6.56 o                         
   3   4   3        826.21        784.58        25.97 o                         
   4   4   3        153.73        128.62        20.49 o                         
   5   4   3         44.36         39.54         6.76 o                         
   6   4   3         22.76         12.00         8.80 o                         
   7   4   3          6.28         -0.32         8.64 o                         
   8   4   3         11.91         40.17        12.64 o                         
  -9   5   3          1.11         -5.12         8.96 o                         
  -8   5   3         41.11         39.37        12.48 o                         
  -7   5   3         24.12         15.05         5.36 o                         
  -6   5   3        335.73        375.57        14.39 o                         
  -5   5   3         75.95         80.79         3.72 o                         
  -4   5   3        367.13        342.78         8.91 o                         
  -3   5   3       2360.85       2421.24        53.28 o                         
  -2   5   3        174.00        151.84         8.30 o                         
  -1   5   3       1006.65        953.53        36.99 o                         
   0   5   3       1175.17       1132.93        35.21 o                         
   1   5   3         68.39         82.08         4.49 o                         
   2   5   3         60.09         65.61         3.95 o                         
   3   5   3        412.07        384.68        15.46 o                         
   4   5   3         46.65         56.48        12.80 o                         
   5   5   3         46.18         47.42        14.89 o                         
   6   5   3         36.61         23.05         9.76 o                         
   7   5   3          7.97         -7.68         7.68 o                         
   8   5   3          4.88          4.48        10.08 o                         
  -9   6   3          1.06         -9.12         9.12 o                         
  -8   6   3        301.85        322.04        26.57 o                         
  -7   6   3          0.25         -5.67         7.44 o                         
  -6   6   3       1251.16       1240.41        50.49 o                         
  -5   6   3         26.68         31.40         3.78 o                         
  -4   6   3        369.99        372.97        10.86 o                         
  -3   6   3        287.75        322.92        10.58 o                         
  -2   6   3         62.34         51.29        14.89 o                         
  -1   6   3        107.33        123.24         6.34 o                         
   0   6   3        652.64        616.66        21.00 o                         
   1   6   3        438.52        403.95        15.89 o                         
   2   6   3         11.95         13.41         3.18 o                         
   3   6   3        116.77        142.92         9.59 o                         
   4   6   3        240.64        262.32        13.16 o                         
   5   6   3         62.95         63.22         8.72 o                         
   6   6   3         80.33         68.83        12.96 o                         
   7   6   3          0.16         24.33        11.04 o                         
   8   6   3          1.48         13.28        10.88 o                         
  -9   7   3         41.05         49.94        14.25 o                         
  -8   7   3          5.59         -0.64         8.48 o                         
  -7   7   3         77.92         72.26        11.28 o                         
  -6   7   3        294.31        333.09        12.42 o                         
  -5   7   3        768.71        765.87        15.76 o                         
  -4   7   3        335.76        319.11         9.01 o                         
  -3   7   3        764.26        746.17        18.46 o                         
  -2   7   3         23.07         33.03         4.64 o                         
  -1   7   3         58.74         45.52         3.90 o                         
   0   7   3       2309.74       2398.89        62.31 o                         
   1   7   3        206.87        180.87         7.54 o                         
   2   7   3         18.54         17.54         2.32 o                         
   3   7   3        438.81        421.86        25.86 o                         
   4   7   3        361.41        390.31        25.82 o                         
   5   7   3        118.52        124.96        10.75 o                         
   6   7   3         33.61         39.53        10.56 o                         
   7   7   3          6.61         -4.64         8.32 o                         
   8   7   3          5.13         17.61        11.20 o                         
  -9   8   3         16.86         16.81        12.00 o                         
  -8   8   3         57.42         33.61        12.32 o                         
  -7   8   3        211.45        246.43        37.05 o                         
  -6   8   3        147.12        158.02         9.59 o                         
  -5   8   3        798.84        774.44        16.07 o                         
  -4   8   3        201.72        187.94         6.39 o                         
  -3   8   3         76.87         79.54         4.30 o                         
  -2   8   3         23.22         22.70         3.80 o                         
  -1   8   3       1404.63       1398.14        29.00 o                         
   0   8   3       1909.39       1928.18        37.97 o                         
   1   8   3        589.56        562.78        15.41 o                         
   2   8   3         93.86         93.29         4.73 o                         
   3   8   3        302.11        317.74         9.99 o                         
   4   8   3         64.58         65.59         5.63 o                         
   5   8   3         20.47         18.30         5.82 o                         
   6   8   3         14.98         32.01        10.24 o                         
   7   8   3         10.56         24.49        10.88 o                         
   8   8   3         16.40         20.17        12.00 o                         
  -9   9   3         26.54         41.30        13.93 o                         
  -8   9   3         37.01         57.30        14.25 o                         
  -7   9   3        126.07        116.14        11.82 o                         
  -6   9   3        186.69        199.13        28.49 o                         
  -5   9   3        685.28        693.75        14.92 o                         
  -4   9   3        506.21        505.33        12.52 o                         
  -3   9   3        130.58        127.99         4.73 o                         
  -2   9   3        639.30        660.15        18.75 o                         
  -1   9   3        289.22        330.59         9.50 o                         
   0   9   3        116.34        120.68         5.54 o                         
   1   9   3        493.78        491.40        13.91 o                         
   2   9   3        335.77        331.20         9.16 o                         
   3   9   3        704.95        633.01        20.48 o                         
   4   9   3        215.91        198.30        11.81 o                         
   5   9   3        194.66        194.30        13.48 o                         
   6   9   3        135.23        139.73        16.97 o                         
   7   9   3         58.02         71.87        14.09 o                         
   8   9   3         16.86          5.28        10.56 o                         
  -8  10   3         50.25         28.33        11.84 o                         
  -7  10   3        210.26        197.60        35.77 o                         
  -6  10   3        547.81        573.59        51.54 o                         
  -5  10   3        523.81        521.85        12.43 o                         
  -4  10   3        409.37        397.42        10.73 o                         
  -3  10   3       1107.91       1112.00        23.65 o                         
  -2  10   3          3.96          7.34         2.91 o                         
  -1  10   3        114.34        120.13         5.56 o                         
   0  10   3        122.07        130.99         5.19 o                         
   1  10   3        166.52        158.69         6.33 o                         
   2  10   3        454.48        444.67        11.65 o                         
   3  10   3        131.12        122.17         9.44 o                         
   4  10   3         17.83         11.71         5.89 o                         
   5  10   3        113.57        115.98        10.59 o                         
   6  10   3         63.59         72.83        12.80 o                         
   7  10   3         19.46         26.57        10.88 o                         
   8  10   3         11.30         -5.92         9.28 o                         
  -8  11   3         46.15         57.62        14.25 o                         
  -7  11   3          4.88          2.98         6.22 o                         
  -6  11   3        659.88        684.68        27.50 o                         
  -5  11   3        130.82        129.17         7.41 o                         
  -4  11   3        328.43        342.33         9.60 o                         
  -3  11   3        930.83        929.88        25.23 o                         
  -2  11   3        165.24        153.24         8.05 o                         
  -1  11   3        482.69        440.78        11.54 o                         
   0  11   3        514.01        551.84        13.26 o                         
   1  11   3         47.16         42.86         3.81 o                         
   2  11   3        171.60        171.28         6.82 o                         
   3  11   3        115.94        116.39         5.93 o                         
   4  11   3        131.89        127.13        13.95 o                         
   5  11   3          4.57          1.81         5.13 o                         
   6  11   3         26.91         16.33         9.28 o                         
   7  11   3         18.95         22.73        10.40 o                         
  -8  12   3        247.83        249.53        27.85 o                         
  -7  12   3         13.33         20.99         7.24 o                         
  -6  12   3        725.84        733.52        35.77 o                         
  -5  12   3         69.52         65.85         5.63 o                         
  -4  12   3        242.04        228.61         7.21 o                         
  -3  12   3         50.71         50.89         6.07 o                         
  -2  12   3         76.05         90.99         6.60 o                         
  -1  12   3          3.20          2.43         2.26 o                         
   0  12   3        531.50        556.78        13.43 o                         
   1  12   3        309.69        296.34         9.31 o                         
   2  12   3         40.56         40.31         3.83 o                         
   3  12   3        101.39        100.46         5.88 o                         
   4  12   3         86.42         97.01         7.57 o                         
   5  12   3          0.20         -1.54         4.84 o                         
   6  12   3          9.98         15.21         9.44 o                         
   7  12   3          2.98         14.09         9.76 o                         
  -8  13   3          4.63          8.48         9.76 o                         
  -7  13   3         30.08         26.42         7.95 o                         
  -6  13   3        139.61        136.56        12.84 o                         
  -5  13   3        350.97        344.13        12.09 o                         
  -4  13   3         55.74         58.64         5.47 o                         
  -3  13   3        257.35        239.72        10.71 o                         
  -2  13   3        124.14        111.42         8.71 o                         
  -1  13   3         18.83          8.60         2.53 o                         
   0  13   3        424.81        447.56        15.78 o                         
   1  13   3        171.04        191.93        11.76 o                         
   2  13   3         87.74         85.20         5.51 o                         
   3  13   3        206.07        216.86         8.23 o                         
   4  13   3        208.00        200.64        10.33 o                         
   5  13   3         67.38         55.52         8.42 o                         
   6  13   3         30.91         39.37        10.88 o                         
   7  13   3         21.58         13.44         9.76 o                         
  -8  14   3          9.56         10.40        10.56 o                         
  -7  14   3         67.53         51.99         9.84 o                         
  -6  14   3         11.35         19.45        10.48 o                         
  -5  14   3        376.86        402.05        13.21 o                         
  -4  14   3         75.97         75.27         6.15 o                         
  -3  14   3        358.13        367.18        13.77 o                         
  -2  14   3         72.78         65.99         9.65 o                         
  -1  14   3         80.34         67.03         5.68 o                         
   0  14   3        387.53        392.10        12.80 o                         
   1  14   3        378.34        360.84        11.00 o                         
   2  14   3        102.63        102.10        11.46 o                         
   3  14   3         54.13         49.34         6.67 o                         
   4  14   3          9.01          7.52         4.14 o                         
   5  14   3         39.74         36.09         5.91 o                         
   6  14   3         13.09         23.21         8.96 o                         
   7  14   3         34.02         42.42        12.80 o                         
  -8  15   3          3.23         -2.56         9.44 o                         
  -7  15   3         42.71         57.71        10.11 o                         
  -6  15   3         45.67         62.43         9.62 o                         
  -5  15   3        235.37        250.49        11.02 o                         
  -4  15   3        130.85        138.18         8.33 o                         
  -3  15   3         51.36         57.73         6.31 o                         
  -2  15   3         27.34         33.59         6.60 o                         
  -1  15   3         15.23          6.44         3.34 o                         
   0  15   3         44.85         51.61         5.56 o                         
   1  15   3        175.71        170.73         7.61 o                         
   2  15   3         99.55        108.64         6.54 o                         
   3  15   3         96.26         80.98         7.37 o                         
   4  15   3         31.34         38.98         7.34 o                         
   5  15   3        134.53        143.41        10.45 o                         
   6  15   3         96.14        111.08        16.01 o                         
   7  15   3         46.55         45.14        11.84 o                         
  -7  16   3         87.97         75.53        11.20 o                         
  -6  16   3        263.48        273.77        29.37 o                         
  -5  16   3        207.70        205.87        10.54 o                         
  -4  16   3        109.06        110.42         7.75 o                         
  -3  16   3         77.47         72.60         7.10 o                         
  -2  16   3         16.93         14.19         4.17 o                         
  -1  16   3        322.27        289.38        11.59 o                         
   0  16   3         48.80         48.66         6.79 o                         
   1  16   3         31.04         35.23         5.83 o                         
   2  16   3        375.21        374.58        11.83 o                         
   3  16   3        112.27         93.98         7.72 o                         
   4  16   3          7.25         19.30         5.05 o                         
   5  16   3         19.41         19.65         5.72 o                         
   6  16   3          7.46          4.64         8.00 o                         
   7  16   3          5.72         -0.96         8.48 o                         
  -7  17   3          7.18         10.41         7.81 o                         
  -6  17   3        108.29        115.12        19.21 o                         
  -5  17   3        121.90        134.61         8.98 o                         
  -4  17   3        117.13        128.27         9.38 o                         
  -3  17   3        233.40        237.73        12.29 o                         
  -2  17   3         40.54         45.51         6.36 o                         
  -1  17   3         89.15         84.58         6.83 o                         
   0  17   3         85.18         82.92         6.49 o                         
   1  17   3        248.12        230.54        10.63 o                         
   2  17   3        186.83        187.29         8.81 o                         
   3  17   3          1.44         -1.58         4.16 o                         
   4  17   3         14.24          8.99         6.95 o                         
   5  17   3          6.58         -1.12         4.91 o                         
   6  17   3          0.01          7.20         8.48 o                         
  -7  18   3         56.57         49.00        19.77 o                         
  -6  18   3        207.15        202.96        16.35 o                         
  -5  18   3         24.05         14.52         4.99 o                         
  -4  18   3        120.28        126.79         9.52 o                         
  -3  18   3         33.65         35.27         5.34 o                         
  -2  18   3         19.94         20.60         4.94 o                         
  -1  18   3         63.13         75.16         9.48 o                         
   0  18   3        253.57        263.28        10.45 o                         
   1  18   3        367.15        347.25        16.01 o                         
   2  18   3         17.54         12.18         3.94 o                         
   3  18   3         35.09         31.93         5.68 o                         
   4  18   3          2.56          7.81         4.61 o                         
   5  18   3          5.86          2.56         5.43 o                         
   6  18   3         22.34         21.13         9.76 o                         
  -7  19   3          3.80         22.75         8.95 o                         
  -6  19   3         70.95         75.96        11.03 o                         
  -5  19   3        133.90        135.58        12.89 o                         
  -4  19   3         73.54         68.87         6.96 o                         
  -3  19   3         67.89         62.21         6.35 o                         
  -2  19   3         32.59         34.68         5.95 o                         
  -1  19   3         10.38         -5.69         5.69 o                         
   0  19   3        385.44        397.36        49.30 o                         
   1  19   3         86.98        105.05         8.41 o                         
   2  19   3         18.57         19.02         4.38 o                         
   3  19   3         34.72         38.25         5.27 o                         
   4  19   3        146.06        157.42        10.98 o                         
   5  19   3         63.92         63.42         8.07 o                         
   6  19   3         22.31         26.25        10.72 o                         
  -7  20   3          2.02          4.80        11.20 o                         
  -6  20   3          1.08          4.99         7.04 o                         
  -5  20   3        142.50        131.40         9.54 o                         
  -4  20   3        106.17         96.33         8.08 o                         
  -3  20   3         70.92         73.11         8.55 o                         
  -2  20   3        117.73        132.73        10.48 o                         
  -1  20   3        236.56        291.97        27.53 o                         
   0  20   3        210.56        198.82        15.19 o                         
   1  20   3         29.80         29.78         4.97 o                         
   2  20   3          1.01          3.15         4.71 o                         
   3  20   3          7.94          4.38         4.18 o                         
   4  20   3          3.77          1.60         9.21 o                         
   5  20   3         14.78         16.29         6.39 o                         
   6  20   3          1.38          5.28         8.96 o                         
  -6  21   3         11.68         10.07         7.69 o                         
  -5  21   3         58.84         71.93         7.72 o                         
  -4  21   3        115.57        116.42         8.97 o                         
  -3  21   3          3.60          1.65         4.08 o                         
  -2  21   3          3.92         17.29         5.93 o                         
  -1  21   3         70.40         83.35        10.84 o                         
   0  21   3         51.34         57.93         9.43 o                         
   1  21   3         32.69         23.84         4.91 o                         
   2  21   3         41.12         33.68         5.47 o                         
   3  21   3          5.28          4.56         4.17 o                         
   4  21   3         38.70         41.80         7.29 o                         
   5  21   3         99.91        154.10        30.25 o                         
  -6  22   3         80.77         89.54        22.49 o                         
  -5  22   3         97.45         94.73        14.69 o                         
  -4  22   3         39.96         32.54         6.15 o                         
  -3  22   3          2.78         -4.06         4.06 o                         
  -2  22   3         32.26         23.45         6.25 o                         
  -1  22   3         57.33         45.18         7.50 o                         
   0  22   3         42.21         42.56        11.68 o                         
   1  22   3         66.55         66.15         7.52 o                         
   2  22   3         91.42        114.06         8.44 o                         
   3  22   3          2.76         -3.88         3.88 o                         
   4  22   3          1.95          0.53         5.90 o                         
   5  22   3         23.32         17.50         8.88 o                         
  -6  23   3         22.02         32.03         9.45 o                         
  -5  23   3         73.69        106.07         9.48 o                         
  -4  23   3         23.97         24.57         6.23 o                         
  -3  23   3         24.44         34.98         7.81 o                         
  -2  23   3         12.14         23.03         6.79 o                         
  -1  23   3         29.41         28.34         6.86 o                         
   0  23   3          8.19         -3.86         5.04 o                         
   1  23   3         87.00         92.06         7.83 o                         
   2  23   3         35.46         33.68         5.91 o                         
   3  23   3          7.28         -0.52         4.55 o                         
   4  23   3         56.22         67.28         7.87 o                         
   5  23   3          1.93         -5.28        11.68 o                         
  -5  24   3          6.11          0.61         8.96 o                         
  -4  24   3         32.86         27.33         7.69 o                         
  -3  24   3         16.83         12.55         6.62 o                         
  -2  24   3         37.86         34.61        11.35 o                         
  -1  24   3          3.97          2.97         5.90 o                         
   0  24   3         81.39         86.28        14.41 o                         
   1  24   3         70.33         75.83         8.22 o                         
   2  24   3         30.97         21.64         4.93 o                         
   3  24   3          7.26          3.66         5.26 o                         
   4  24   3          0.89         -0.39         5.28 o                         
  -5  25   3         21.94         29.13        14.25 o                         
  -4  25   3         13.57         11.16         7.24 o                         
  -3  25   3         49.42         69.26         9.82 o                         
  -2  25   3          5.95          7.72         6.22 o                         
  -1  25   3          5.23          1.16         6.65 o                         
   0  25   3         26.58         22.58         7.10 o                         
   1  25   3         36.34         34.06         6.55 o                         
   2  25   3         13.24         16.97         5.10 o                         
   3  25   3          2.88          9.04         5.60 o                         
   4  25   3         20.06         25.09         6.59 o                         
  -4  26   3         18.67         16.81         7.68 o                         
  -3  26   3         78.88        100.14        13.52 o                         
  -2  26   3         34.15         51.19         9.31 o                         
  -1  26   3          4.47          0.41         5.91 o                         
   0  26   3          7.27         -1.10         8.72 o                         
   1  26   3         11.26         11.45         6.74 o                         
   2  26   3          3.69         10.57         4.88 o                         
   3  26   3          6.98         12.58         5.88 o                         
  -4  27   3         21.59         33.84        11.32 o                         
  -3  27   3         12.11         19.18         7.86 o                         
  -2  27   3         23.94         41.88         8.70 o                         
  -1  27   3         62.33         71.81        10.20 o                         
   0  27   3          4.07          5.58         6.64 o                         
   1  27   3          8.65         10.00         6.98 o                         
   2  27   3          8.30         10.31         6.16 o                         
   3  27   3          1.48         -2.65         5.40 o                         
  -3  28   3          0.94         -3.48         8.95 o                         
  -2  28   3         13.38         27.00         8.62 o                         
  -1  28   3          5.91         16.36         7.49 o                         
   0  28   3          7.31          1.78         6.86 o                         
   1  28   3          6.95          8.35         7.31 o                         
   2  28   3         32.14         25.30         8.69 o                         
  -2  29   3         33.37         37.77        16.97 o                         
  -1  29   3         20.37         25.98        11.29 o                         
   0  29   3          2.95         -8.00        10.72 o                         
   1  29   3         12.69         -0.48        12.00 o                         
  -3 -28   4         19.48         14.25        15.69 o                         
  -2 -28   4         36.49         58.96        10.92 o                         
  -1 -28   4        111.19        132.95        11.42 o                         
   0 -28   4         26.28         24.01         6.93 o                         
   1 -28   4          0.89          0.96         8.31 o                         
  -3 -27   4         12.44          1.39         5.89 o                         
  -2 -27   4          8.01         13.01         6.38 o                         
  -1 -27   4         42.32         34.23         7.76 o                         
   0 -27   4          1.18         -2.66         5.57 o                         
   1 -27   4          5.75          4.30         5.09 o                         
   2 -27   4          4.42          4.78         7.44 o                         
  -4 -26   4         12.80         12.09         6.54 o                         
  -3 -26   4          8.99          0.55         5.84 o                         
  -2 -26   4          6.80         -5.58         5.78 o                         
  -1 -26   4         38.89         43.88         7.37 o                         
   0 -26   4         24.44         31.88         5.96 o                         
   1 -26   4         17.87         18.06         6.72 o                         
   2 -26   4         80.04         53.70         9.41 o                         
   3 -26   4         30.80         11.46        10.15 o                         
  -4 -25   4         11.38         14.98         6.22 o                         
  -3 -25   4         25.11         18.68         6.55 o                         
  -2 -25   4          8.72          5.57         5.42 o                         
  -1 -25   4         36.78         28.12         6.58 o                         
   0 -25   4          2.69          3.09         4.58 o                         
   1 -25   4         44.58         40.98         7.32 o                         
   2 -25   4         81.69         97.01        11.31 o                         
   3 -25   4          3.92          5.26         9.34 o                         
  -5 -24   4          5.24          1.41         7.69 o                         
  -4 -24   4         36.97         35.65         8.22 o                         
  -3 -24   4          1.04          2.09         5.04 o                         
  -2 -24   4         17.95         18.14         5.79 o                         
  -1 -24   4          5.69          2.68         4.78 o                         
   0 -24   4         24.93         23.11         5.16 o                         
   1 -24   4         13.88          4.61         5.44 o                         
   2 -24   4         50.59         47.74         8.71 o                         
   3 -24   4         14.41         22.26        12.37 o                         
   4 -24   4          2.29          4.57         9.28 o                         
  -6 -23   4          6.00         21.29        11.52 o                         
  -5 -23   4         25.97         31.31         9.22 o                         
  -4 -23   4         64.04         43.53         7.14 o                         
  -3 -23   4         12.91         20.10         5.75 o                         
  -2 -23   4          5.34          1.41         4.60 o                         
  -1 -23   4         78.16         73.33         7.40 o                         
   0 -23   4         25.31         26.04         6.23 o                         
   1 -23   4         35.21         48.60         8.52 o                         
   2 -23   4        145.57        177.57        13.66 o                         
   3 -23   4         47.46         55.93         8.95 o                         
   4 -23   4         30.24         36.88        11.37 o                         
  -6 -22   4          0.56         -4.11         8.80 o                         
  -5 -22   4         21.73         28.82         6.82 o                         
  -4 -22   4        238.32        247.18        16.23 o                         
  -3 -22   4         81.78         96.91        10.03 o                         
  -2 -22   4         16.95         25.04         6.26 o                         
  -1 -22   4        129.20        147.87         8.91 o                         
   0 -22   4        118.31        129.92        14.13 o                         
   1 -22   4         45.08         38.20         6.80 o                         
   2 -22   4         65.10         81.19         9.79 o                         
   3 -22   4         60.13         58.41         9.09 o                         
   4 -22   4          1.19         -2.35         8.71 o                         
   5 -22   4          8.46          5.12        14.09 o                         
  -6 -21   4          6.10         -5.94         7.04 o                         
  -5 -21   4         23.75         32.01         6.67 o                         
  -4 -21   4        123.07        143.81        10.57 o                         
  -3 -21   4        166.90        153.63        10.68 o                         
  -2 -21   4          3.64         -3.06         4.02 o                         
  -1 -21   4         38.51         42.74         5.37 o                         
   0 -21   4         53.85         48.06         5.72 o                         
   1 -21   4         14.02         23.46         5.78 o                         
   2 -21   4         18.27         14.28         7.39 o                         
   3 -21   4         93.24         92.36        10.29 o                         
   4 -21   4         28.00         23.25         7.52 o                         
   5 -21   4          8.58         17.74        11.92 o                         
  -7 -20   4        101.35         64.59        14.41 o                         
  -6 -20   4         26.70         32.12         9.54 o                         
  -5 -20   4          6.55         -3.35         4.63 o                         
  -4 -20   4         56.87         54.56         7.08 o                         
  -3 -20   4         37.99         41.42         6.08 o                         
  -2 -20   4          0.38          1.01         3.99 o                         
  -1 -20   4         58.64         59.87         8.12 o                         
   0 -20   4          3.85          8.77         3.88 o                         
   1 -20   4         44.56         30.41         5.88 o                         
   2 -20   4        109.19        123.17        10.14 o                         
   3 -20   4        139.45        123.77        11.43 o                         
   4 -20   4          1.68          3.26         6.10 o                         
   5 -20   4         43.93         40.51        11.08 o                         
  -7 -19   4          6.27          3.02         7.54 o                         
  -6 -19   4          3.10          6.97         6.92 o                         
  -5 -19   4          0.91         -1.80         4.38 o                         
  -4 -19   4         39.87         34.37         5.90 o                         
  -3 -19   4         86.78         77.93        10.26 o                         
  -2 -19   4         24.86         13.08         4.87 o                         
  -1 -19   4         38.05         36.66         4.73 o                         
   0 -19   4         14.90         21.29         4.23 o                         
   1 -19   4         10.92         11.15         4.65 o                         
   2 -19   4        237.11        261.81        11.74 o                         
   3 -19   4         50.52         65.31         8.82 o                         
   4 -19   4          8.06          9.90         6.19 o                         
   5 -19   4          9.60         21.85         9.49 o                         
  -7 -18   4          7.45         -3.09         6.84 o                         
  -6 -18   4          3.70          1.56         9.44 o                         
  -5 -18   4          5.96         12.03         4.96 o                         
  -4 -18   4        161.40        162.06        10.58 o                         
  -3 -18   4          4.82          3.05         4.04 o                         
  -2 -18   4        126.84        134.83         8.81 o                         
  -1 -18   4          2.93         -2.86         2.86 o                         
   0 -18   4        158.19        145.52        12.47 o                         
   1 -18   4        129.48        119.17         8.91 o                         
   2 -18   4        452.50        459.37        20.56 o                         
   3 -18   4         22.04         18.72         7.68 o                         
   4 -18   4         29.13         41.30        14.25 o                         
   5 -18   4         40.20         60.86        11.35 o                         
   6 -18   4         22.57         39.52        10.80 o                         
  -7 -17   4        134.08        124.37        28.41 o                         
  -6 -17   4         25.59         28.24         8.29 o                         
  -5 -17   4         71.43         77.06         7.53 o                         
  -4 -17   4        183.51        153.44        11.74 o                         
  -3 -17   4         36.64         27.97         5.17 o                         
  -2 -17   4         46.30         46.85         8.18 o                         
  -1 -17   4         39.72         45.49         5.32 o                         
   0 -17   4         89.25         95.58         7.56 o                         
   1 -17   4        186.32        182.11        30.36 o                         
   2 -17   4        461.67        492.37        17.22 o                         
   3 -17   4         95.39        111.26        16.09 o                         
   4 -17   4        185.19        201.19        25.13 o                         
   5 -17   4         58.12         59.01        11.25 o                         
   6 -17   4         95.82         99.56        19.85 o                         
  -8 -16   4          9.41         10.39         8.54 o                         
  -7 -16   4         50.62         60.14        10.80 o                         
  -6 -16   4          7.02          2.39         6.33 o                         
  -5 -16   4        142.14        138.70         9.42 o                         
  -4 -16   4        612.35        640.57        19.03 o                         
  -3 -16   4        374.02        397.32        13.96 o                         
  -2 -16   4        267.99        260.05        12.22 o                         
  -1 -16   4        223.67        212.13        10.76 o                         
   0 -16   4        180.95        177.73        11.55 o                         
   1 -16   4         59.32         44.50         9.58 o                         
   2 -16   4        154.39        151.54         9.26 o                         
   3 -16   4         72.85         92.97        17.53 o                         
   4 -16   4         85.79        131.57        20.17 o                         
   5 -16   4          4.34          3.73         7.12 o                         
   6 -16   4         36.95         25.13        13.28 o                         
  -8 -15   4          7.36         11.41         8.34 o                         
  -7 -15   4        178.54        178.70        18.17 o                         
  -6 -15   4         20.83         14.10         6.73 o                         
  -5 -15   4        160.03        153.43         9.67 o                         
  -4 -15   4        294.09        283.73        13.12 o                         
  -3 -15   4        209.07        216.80        12.22 o                         
  -2 -15   4         14.41         13.48         3.36 o                         
  -1 -15   4         89.31         75.59         8.01 o                         
   0 -15   4        196.17        158.71        11.09 o                         
   1 -15   4          1.15         31.92        29.77 o                         
   2 -15   4        165.65        172.28        12.77 o                         
   3 -15   4        615.11        649.36        46.82 o                         
   4 -15   4         95.31        127.73        19.37 o                         
   5 -15   4         22.81         26.89         8.65 o                         
   6 -15   4         27.39         21.61        12.80 o                         
  -8 -14   4          8.64          9.57         7.92 o                         
  -7 -14   4        109.16         69.96        10.92 o                         
  -6 -14   4         87.02         87.30        11.09 o                         
  -5 -14   4         53.11         61.66         7.27 o                         
  -4 -14   4        181.62        184.05         9.96 o                         
  -3 -14   4         49.18         57.92         5.75 o                         
  -2 -14   4         10.83         13.11         4.20 o                         
  -1 -14   4         46.89         47.44         6.47 o                         
   0 -14   4         23.27         14.04         3.71 o                         
   1 -14   4         96.67         98.91        10.23 o                         
   2 -14   4        711.51        772.96        21.55 o                         
   3 -14   4        164.92        174.25        14.40 o                         
   4 -14   4          0.41          7.04         8.96 o                         
   5 -14   4         15.82         10.73         7.20 o                         
   6 -14   4         51.06         53.78        14.89 o                         
  -8 -13   4         10.76         12.80         7.75 o                         
  -7 -13   4         43.16         43.98         9.36 o                         
  -6 -13   4         51.05         45.77         8.69 o                         
  -5 -13   4          8.48          6.33         4.28 o                         
  -4 -13   4        154.95        155.06         8.91 o                         
  -3 -13   4         65.15         69.91         4.09 o                         
  -2 -13   4        294.36        291.89         7.30 o                         
  -1 -13   4         55.16         55.55         6.38 o                         
   0 -13   4          0.33         -2.46         2.46 o                         
   1 -13   4         33.77         31.98         6.81 o                         
   2 -13   4        769.98        788.61        22.05 o                         
   3 -13   4         16.03          8.55         6.15 o                         
   4 -13   4        347.16        336.13        18.28 o                         
   5 -13   4          0.32          3.29         7.12 o                         
   6 -13   4         15.26          5.76        10.88 o                         
   7 -13   4          4.06         -4.80        10.88 o                         
  -8 -12   4         20.78         12.40         7.54 o                         
  -7 -12   4         25.43         28.46        10.48 o                         
  -6 -12   4         25.10         31.54         7.47 o                         
  -5 -12   4         49.05         69.26         7.23 o                         
  -4 -12   4        112.82        111.15         8.59 o                         
  -3 -12   4         13.82         11.27         2.15 o                         
  -2 -12   4       2121.88       2139.58        35.72 o                         
  -1 -12   4        211.40        202.13        10.85 o                         
   0 -12   4        118.11        108.90         7.54 o                         
   1 -12   4        187.06        159.04        15.53 o                         
   2 -12   4        615.81        643.75        36.49 o                         
   3 -12   4         40.86         33.27         7.15 o                         
   4 -12   4         21.67         44.29         8.37 o                         
   5 -12   4         83.60         81.54        10.80 o                         
   6 -12   4         35.03         38.25        12.96 o                         
   7 -12   4         13.04         18.57        12.80 o                         
  -8 -11   4         10.38         14.00         7.57 o                         
  -7 -11   4        239.21        212.83        16.52 o                         
  -6 -11   4         51.55         46.17         8.24 o                         
  -5 -11   4        372.62        382.60        14.78 o                         
  -4 -11   4        228.33        229.50        10.84 o                         
  -3 -11   4        706.83        695.27        18.40 o                         
  -2 -11   4        182.09        188.13         6.78 o                         
  -1 -11   4        506.92        537.10        12.18 o                         
   0 -11   4         32.42         26.85         4.09 o                         
   1 -11   4        431.89        457.99        26.33 o                         
   2 -11   4        478.22        489.96        14.86 o                         
   3 -11   4         34.46         35.49         4.43 o                         
   4 -11   4        931.44        892.09        42.50 o                         
   5 -11   4          0.22         -3.60         6.64 o                         
   6 -11   4        150.87        134.13        19.85 o                         
   7 -11   4         34.78         51.38        15.37 o                         
  -9 -10   4         11.78         31.53        13.44 o                         
  -8 -10   4          3.93         11.09         7.43 o                         
  -7 -10   4         25.63         32.23         7.81 o                         
  -6 -10   4          4.18          3.16         5.09 o                         
  -5 -10   4        940.05        930.68        26.56 o                         
  -4 -10   4       1628.44       1680.40        55.67 o                         
  -3 -10   4        358.40        347.72        12.96 o                         
  -2 -10   4        106.97         99.03         9.31 o                         
  -1 -10   4        136.56        128.04        11.39 o                         
   0 -10   4         78.36         64.40         5.87 o                         
   1 -10   4        530.79        514.96        23.29 o                         
   2 -10   4        215.17        222.22         8.76 o                         
   3 -10   4         11.38         10.51         3.29 o                         
   4 -10   4        456.87        490.22        21.22 o                         
   5 -10   4         37.58         29.34         8.03 o                         
   6 -10   4         57.01         46.74        13.77 o                         
   7 -10   4         41.26         58.90        15.85 o                         
  -9  -9   4          6.05          6.24        10.88 o                         
  -8  -9   4          0.05          2.40         9.28 o                         
  -7  -9   4         38.88         48.99         9.76 o                         
  -6  -9   4         96.72         81.77         9.70 o                         
  -5  -9   4        598.21        609.10        19.39 o                         
  -4  -9   4        688.39        673.67        20.41 o                         
  -3  -9   4        395.05        351.97        12.59 o                         
  -2  -9   4         31.65         37.30         4.43 o                         
  -1  -9   4         19.68         20.73         2.40 o                         
   0  -9   4        478.20        546.12        15.29 o                         
   1  -9   4        337.54        351.85        12.20 o                         
   2  -9   4        390.89        385.21        10.62 o                         
   3  -9   4        326.90        281.48        23.93 o                         
   4  -9   4          7.90         10.89         5.82 o                         
   5  -9   4         22.11         19.81         6.99 o                         
   6  -9   4         52.31         41.62        13.28 o                         
   7  -9   4         27.14         25.93        12.64 o                         
  -9  -8   4         36.56         48.66        14.73 o                         
  -8  -8   4         80.58         68.83        14.89 o                         
  -7  -8   4         26.39         23.84        11.04 o                         
  -6  -8   4        494.19        458.06        37.77 o                         
  -5  -8   4        100.07        120.62         8.09 o                         
  -4  -8   4        101.45        110.90         7.60 o                         
  -3  -8   4        195.69        228.32        12.43 o                         
  -2  -8   4        331.56        361.78        12.33 o                         
  -1  -8   4        501.07        510.13        13.32 o                         
   0  -8   4        363.59        431.09        11.33 o                         
   1  -8   4        251.00        250.22         9.78 o                         
   2  -8   4        436.44        453.42        11.77 o                         
   3  -8   4        174.41        164.74        13.52 o                         
   4  -8   4        349.55        373.95        17.81 o                         
   5  -8   4         28.71         33.97         7.65 o                         
   6  -8   4          3.23          8.64         9.76 o                         
   7  -8   4         10.84          3.36         9.76 o                         
  -9  -7   4         37.65         39.21        14.09 o                         
  -8  -7   4          3.08          3.04         8.80 o                         
  -7  -7   4         35.47         61.41         8.73 o                         
  -6  -7   4        256.28        252.06        14.36 o                         
  -5  -7   4        417.09        410.61        14.30 o                         
  -4  -7   4         61.61         81.42         6.28 o                         
  -3  -7   4        476.59        509.02        15.65 o                         
  -2  -7   4       1147.94       1217.12        26.10 o                         
  -1  -7   4          4.70          3.70         2.26 o                         
   0  -7   4        405.25        408.38        10.54 o                         
   1  -7   4        884.58        866.66        19.08 o                         
   2  -7   4        761.13        716.62        20.32 o                         
   3  -7   4        321.87        309.01        14.95 o                         
   4  -7   4       1062.22       1085.54        37.56 o                         
   5  -7   4        178.15        169.83        19.53 o                         
   6  -7   4        139.11        164.38        20.81 o                         
   7  -7   4          1.33          0.96         9.60 o                         
  -9  -6   4         15.15         20.15         6.62 o                         
  -8  -6   4         10.05          6.72         9.76 o                         
  -7  -6   4         42.41         38.32         7.42 o                         
  -6  -6   4        124.39        109.55        11.12 o                         
  -5  -6   4        439.78        406.67        19.27 o                         
  -4  -6   4        751.81        738.99        20.76 o                         
  -3  -6   4         47.48         62.83         5.23 o                         
  -2  -6   4       2544.10       2652.33        51.77 o                         
  -1  -6   4         89.73         73.72         3.44 o                         
   0  -6   4        969.01        945.68        19.71 o                         
   1  -6   4       1488.08       1557.06        32.09 o                         
   2  -6   4        770.41        741.36        21.15 o                         
   3  -6   4         24.99         26.64        10.48 o                         
   4  -6   4         46.37         74.46        12.32 o                         
   5  -6   4         29.23         40.30         7.92 o                         
   6  -6   4         95.43        125.49        18.09 o                         
   7  -6   4         14.41          2.40        10.24 o                         
  -9  -5   4         41.31         52.07        11.00 o                         
  -8  -5   4          4.02          5.60         8.80 o                         
  -7  -5   4        216.03        203.53        13.48 o                         
  -6  -5   4        196.32        187.54        13.18 o                         
  -5  -5   4        583.57        593.89        23.07 o                         
  -4  -5   4        424.87        429.73        13.78 o                         
  -3  -5   4         20.17         21.37         3.33 o                         
  -2  -5   4         39.73         71.39         3.92 o                         
  -1  -5   4        104.07        103.28         4.09 o                         
   0  -5   4        397.62        433.27         9.54 o                         
   1  -5   4       1384.53       1428.90        28.80 o                         
   2  -5   4        310.52        297.92        13.33 o                         
   3  -5   4         28.61         25.26         5.63 o                         
   4  -5   4       2137.38       2085.60        62.83 o                         
   5  -5   4        165.39        155.49        12.85 o                         
   6  -5   4        238.69        216.56        23.05 o                         
   7  -5   4          5.77          2.24         9.76 o                         
  -9  -4   4         36.64         32.55         9.17 o                         
  -8  -4   4         58.82         63.86        14.57 o                         
  -7  -4   4         10.49         16.23         8.88 o                         
  -6  -4   4        175.92        169.57        11.42 o                         
  -5  -4   4        851.18        854.19        36.28 o                         
  -4  -4   4        487.06        452.34        15.69 o                         
  -3  -4   4        212.80        152.24         6.65 o                         
  -2  -4   4       1953.33       1995.42        39.60 o                         
  -1  -4   4       1306.26       1283.85        26.02 o                         
   0  -4   4        354.51        408.27         9.18 o                         
   1  -4   4       1280.02       1323.12        27.41 o                         
   2  -4   4         72.04         65.87         6.95 o                         
   3  -4   4         22.81         21.15         5.26 o                         
   4  -4   4       1583.70       1511.62        54.58 o                         
   5  -4   4         11.41          8.99         6.40 o                         
   6  -4   4         62.18         72.83        14.41 o                         
   7  -4   4         11.37         20.81        11.84 o                         
  -9  -3   4          1.18          4.86        10.64 o                         
  -8  -3   4          2.54         -7.68         7.68 o                         
  -7  -3   4         55.80         76.99        13.93 o                         
  -6  -3   4         20.98         16.29         5.03 o                         
  -5  -3   4       1319.66       1263.31        31.38 o                         
  -4  -3   4        112.85        112.19         6.24 o                         
  -3  -3   4         43.96         33.52         4.64 o                         
  -2  -3   4        460.29        424.74        10.70 o                         
  -1  -3   4        149.64        171.69         5.28 o                         
   0  -3   4        544.49        575.73        11.74 o                         
   1  -3   4       1090.81       1259.11        26.28 o                         
   2  -3   4        271.19        315.20        13.44 o                         
   3  -3   4        428.33        400.26        18.46 o                         
   4  -3   4         33.45         50.81         8.32 o                         
   5  -3   4         33.31         38.76         7.60 o                         
   6  -3   4         12.67          5.12         8.80 o                         
   7  -3   4         16.75         12.96        10.08 o                         
   8  -3   4          7.61          4.80        11.36 o                         
  -9  -2   4         24.33         38.89        12.64 o                         
  -8  -2   4         15.73         19.99         8.16 o                         
  -7  -2   4          4.48          8.96         7.68 o                         
  -6  -2   4        186.32        156.09        15.13 o                         
  -5  -2   4        886.60        892.65        28.22 o                         
  -4  -2   4        135.53        124.76         6.47 o                         
  -3  -2   4         26.25         39.52         2.92 o                         
  -2  -2   4        935.31       1046.72        21.97 o                         
  -1  -2   4       1858.90       1908.23        37.25 o                         
   0  -2   4        273.23        276.02         6.61 o                         
   1  -2   4        784.75        877.92        21.49 o                         
   2  -2   4       1319.49       1340.11        32.11 o                         
   3  -2   4         10.24          8.01         1.92 o                         
   4  -2   4        642.46        649.60        24.51 o                         
   5  -2   4         33.43         33.00         6.94 o                         
   6  -2   4         48.07         48.50        12.96 o                         
   7  -2   4         17.76         24.81        11.20 o                         
   8  -2   4          7.48          9.60        12.00 o                         
  -9  -1   4         18.71         26.41        12.16 o                         
  -8  -1   4          1.14         -5.22         5.22 o                         
  -7  -1   4        254.20        224.88        22.89 o                         
  -6  -1   4        373.37        359.80        22.89 o                         
  -5  -1   4        564.72        586.05        15.90 o                         
  -4  -1   4         82.92         99.45         4.47 o                         
  -3  -1   4         73.61         72.90         4.42 o                         
  -2  -1   4        255.26        283.35         9.36 o                         
  -1  -1   4        800.83        801.04        17.18 o                         
   0  -1   4         58.02         57.41         3.32 o                         
   1  -1   4        649.12        673.52        17.08 o                         
   2  -1   4        560.31        554.99        12.30 o                         
   3  -1   4         57.78         39.46         3.65 o                         
   4  -1   4       2673.42       2659.49        76.14 o                         
   5  -1   4        268.84        272.30        17.05 o                         
   6  -1   4        169.74        137.81        18.25 o                         
   7  -1   4         27.26         36.97        13.44 o                         
   8  -1   4          8.38         17.77        12.32 o                         
  -9   0   4          6.26         -4.96         9.12 o                         
  -8   0   4          1.14          0.50         5.93 o                         
  -7   0   4         30.91         31.40        10.64 o                         
  -6   0   4        219.87        217.40        11.87 o                         
  -5   0   4        274.97        244.37         8.50 o                         
  -4   0   4        216.40        212.76         7.37 o                         
  -3   0   4         41.85         68.04         4.48 o                         
  -2   0   4       9342.47       9842.05       182.19 o                         
  -1   0   4        807.31        872.16        18.38 o                         
   0   0   4        356.60        304.01         7.58 o                         
   1   0   4        788.51        905.62        21.91 o                         
   2   0   4        258.01        248.81        15.21 o                         
   3   0   4         59.49         59.07         5.24 o                         
   4   0   4          1.72         33.60         6.79 o                         
   5   0   4          0.32          2.40         5.01 o                         
   6   0   4         19.52         20.81         9.76 o                         
   7   0   4          4.09         -0.16         9.28 o                         
   8   0   4         29.05         46.90        14.57 o                         
  -9   1   4         18.52         19.37        11.52 o                         
  -8   1   4          0.94          5.60         8.48 o                         
  -7   1   4        255.65        222.10        13.86 o                         
  -6   1   4        379.11        337.56        25.29 o                         
  -5   1   4        558.28        553.35        15.40 o                         
  -4   1   4         88.22         99.04         3.95 o                         
  -3   1   4         76.90         70.87         4.35 o                         
  -2   1   4        254.71        266.97         7.26 o                         
  -1   1   4        809.88        816.03        15.11 o                         
   0   1   4         54.62         62.82         3.10 o                         
   1   1   4        661.68        671.28        16.80 o                         
   2   1   4        544.09        511.15        19.85 o                         
   3   1   4         55.42         50.33         6.55 o                         
   4   1   4       2665.30       2606.51        75.83 o                         
   5   1   4        265.62        252.53        14.32 o                         
   6   1   4        167.95        162.62        19.53 o                         
   7   1   4         29.63         26.25        12.16 o                         
   8   1   4          8.58          4.32        10.24 o                         
  -9   2   4         24.75         29.13        12.80 o                         
  -8   2   4         15.91         14.25        10.08 o                         
  -7   2   4          4.92         10.78         4.55 o                         
  -6   2   4        181.35        155.36        22.17 o                         
  -5   2   4        895.60        933.38        38.80 o                         
  -4   2   4        130.13        119.34         8.44 o                         
  -3   2   4         25.38         43.32         2.67 o                         
  -2   2   4        935.15       1032.80        18.77 o                         
  -1   2   4       1854.19       1893.66        36.62 o                         
   0   2   4        276.24        288.89         7.66 o                         
   1   2   4        773.08        860.34        27.16 o                         
   2   2   4       1333.79       1370.70        40.64 o                         
   3   2   4         11.46          7.71         4.26 o                         
   4   2   4        642.86        632.90        24.22 o                         
   5   2   4         35.44         24.90         6.45 o                         
   6   2   4         50.75         68.83        14.25 o                         
   7   2   4         17.13         26.89        11.20 o                         
   8   2   4          7.29          9.60        10.40 o                         
  -9   3   4          1.13          2.08         9.44 o                         
  -8   3   4          2.36          3.99         6.22 o                         
  -7   3   4         55.24         72.48        10.76 o                         
  -6   3   4         20.67         17.26         5.33 o                         
  -5   3   4       1325.01       1267.04        34.58 o                         
  -4   3   4        110.03        120.80         5.22 o                         
  -3   3   4         43.23         34.92         3.00 o                         
  -2   3   4        459.55        447.45        10.05 o                         
  -1   3   4        149.25        171.29         5.14 o                         
   0   3   4        546.20        623.97        29.05 o                         
   1   3   4       1088.56       1285.16        37.58 o                         
   2   3   4        270.67        301.02         8.00 o                         
   3   3   4        426.11        418.37        29.13 o                         
   4   3   4         33.16         53.44        11.36 o                         
   5   3   4         32.63         28.55         6.78 o                         
   6   3   4         12.79          6.88         8.80 o                         
   7   3   4         17.15         41.94        12.64 o                         
   8   3   4          7.57          8.80        11.68 o                         
  -9   4   4         36.96         60.50        15.69 o                         
  -8   4   4         58.91         50.58        13.44 o                         
  -7   4   4         10.11         11.13         6.16 o                         
  -6   4   4        179.82        174.10        10.72 o                         
  -5   4   4        839.18        821.32        30.24 o                         
  -4   4   4        489.85        479.57        26.26 o                         
  -3   4   4        212.78        170.07         5.62 o                         
  -2   4   4       1957.04       1972.72        38.19 o                         
  -1   4   4       1304.88       1283.68        25.54 o                         
   0   4   4        341.54        398.95        14.38 o                         
   1   4   4       1306.23       1317.03        31.21 o                         
   2   4   4         71.03         70.73         3.43 o                         
   3   4   4         22.80         30.75         5.57 o                         
   4   4   4       1583.82       1591.14        48.16 o                         
   5   4   4         10.04         13.04         5.67 o                         
   6   4   4         59.16         55.22        12.80 o                         
   7   4   4         11.50         13.44        10.08 o                         
   8   4   4         15.88         21.61        12.48 o                         
  -9   5   4         41.11         32.01        12.32 o                         
  -8   5   4          2.78          0.76         9.76 o                         
  -7   5   4        214.61        220.85        24.89 o                         
  -6   5   4        189.77        191.59        11.10 o                         
  -5   5   4        592.61        551.60        15.72 o                         
  -4   5   4        429.57        439.19        20.49 o                         
  -3   5   4         18.14         16.49         5.28 o                         
  -2   5   4         39.07         69.50         5.84 o                         
  -1   5   4        104.44        108.07         6.63 o                         
   0   5   4        410.52        457.82        14.59 o                         
   1   5   4       1358.52       1380.76        36.65 o                         
   2   5   4        304.73        278.49         7.43 o                         
   3   5   4         29.62         26.51         5.30 o                         
   4   5   4       2147.40       2118.32        62.25 o                         
   5   5   4        164.84        161.70        12.55 o                         
   6   5   4        240.74        255.77        23.69 o                         
   7   5   4          5.20         16.81        10.24 o                         
   8   5   4          4.47         19.37        11.52 o                         
  -9   6   4         15.54          7.20        10.72 o                         
  -8   6   4          9.80          0.84         6.39 o                         
  -7   6   4         43.14         43.41         8.25 o                         
  -6   6   4        125.60        143.16        26.25 o                         
  -5   6   4        436.26        441.33        16.80 o                         
  -4   6   4        746.17        745.02        18.98 o                         
  -3   6   4         46.39         67.51         6.70 o                         
  -2   6   4       2548.55       2577.78       116.12 o                         
  -1   6   4         88.67         70.97         5.79 o                         
   0   6   4        962.51        904.60        30.87 o                         
   1   6   4       1492.86       1623.68        79.54 o                         
   2   6   4        785.17        766.17        19.56 o                         
   3   6   4         24.58         25.73         2.82 o                         
   4   6   4         45.84         66.73        12.88 o                         
   5   6   4         28.54         46.66         7.86 o                         
   6   6   4         95.39        106.60        15.85 o                         
   7   6   4         13.76         15.37        10.24 o                         
   8   6   4          9.35         16.97        11.36 o                         
  -9   7   4         37.53         26.41        12.64 o                         
  -8   7   4          2.99         10.36         6.85 o                         
  -7   7   4         35.94         46.18         8.83 o                         
  -6   7   4        262.48        252.30        15.11 o                         
  -5   7   4        421.08        427.07        13.77 o                         
  -4   7   4         65.39         74.40         5.59 o                         
  -3   7   4        471.28        516.89        19.40 o                         
  -2   7   4       1147.84       1270.94        38.30 o                         
  -1   7   4          5.31          7.78         2.57 o                         
   0   7   4        397.61        403.01        12.32 o                         
   1   7   4        890.32        853.25        37.34 o                         
   2   7   4        748.52        698.97        28.41 o                         
   3   7   4        320.71        318.60        13.34 o                         
   4   7   4       1061.84       1146.11        36.89 o                         
   5   7   4        178.00        179.93        13.45 o                         
   6   7   4        137.22        142.61        18.09 o                         
   7   7   4          1.83         -6.72         8.32 o                         
  -9   8   4         36.75         44.34        14.73 o                         
  -8   8   4         80.48         90.87        11.55 o                         
  -7   8   4         26.98         24.25         7.53 o                         
  -6   8   4        488.36        463.37        36.57 o                         
  -5   8   4        101.45        109.14         7.67 o                         
  -4   8   4        100.29         99.15        14.25 o                         
  -3   8   4        198.31        223.72        11.70 o                         
  -2   8   4        332.64        366.90        15.56 o                         
  -1   8   4        501.23        526.26        15.00 o                         
   0   8   4        366.89        454.71        13.25 o                         
   1   8   4        248.04        263.79         7.18 o                         
   2   8   4        441.57        473.50        13.74 o                         
   3   8   4        174.23        155.49         6.88 o                         
   4   8   4        349.99        348.82        23.85 o                         
   5   8   4         28.33         29.14         7.20 o                         
   6   8   4          2.73          7.52         8.80 o                         
   7   8   4         10.32          3.68         9.12 o                         
  -8   9   4          0.06         -5.94         5.94 o                         
  -7   9   4         40.22         31.97         8.03 o                         
  -6   9   4         96.92        115.22        11.78 o                         
  -5   9   4        605.14        625.80        26.14 o                         
  -4   9   4        679.62        681.29        20.27 o                         
  -3   9   4        396.68        328.49        13.42 o                         
  -2   9   4         30.82         48.51         6.17 o                         
  -1   9   4         19.57         20.14         3.46 o                         
   0   9   4        482.84        529.46        12.91 o                         
   1   9   4        331.52        348.48         9.93 o                         
   2   9   4        390.80        393.37        12.78 o                         
   3   9   4        324.77        287.46        10.05 o                         
   4   9   4          7.57          9.28         5.23 o                         
   5   9   4         21.03         16.33         9.28 o                         
   6   9   4         53.54         42.26        11.52 o                         
   7   9   4         27.57         40.49        12.16 o                         
  -8  10   4          3.85          3.16         6.89 o                         
  -7  10   4         25.33         27.13        12.96 o                         
  -6  10   4          3.78          0.76         5.50 o                         
  -5  10   4        928.49        914.22        26.18 o                         
  -4  10   4       1632.46       1580.49        41.02 o                         
  -3  10   4        361.72        344.05        13.34 o                         
  -2  10   4        110.68        104.50         6.87 o                         
  -1  10   4        138.46        126.10         5.73 o                         
   0  10   4         70.12         65.52         5.66 o                         
   1  10   4        544.61        523.37        15.34 o                         
   2  10   4        213.26        229.99         9.07 o                         
   3  10   4         11.55          9.21         3.03 o                         
   4  10   4        457.35        407.17        30.57 o                         
   5  10   4         36.07         28.91         7.30 o                         
   6  10   4         55.95         59.22        12.48 o                         
   7  10   4         42.20         41.62        12.16 o                         
  -8  11   4          9.71          9.02         8.00 o                         
  -7  11   4        239.10        249.48        17.88 o                         
  -6  11   4         49.90         41.97         8.11 o                         
  -5  11   4        382.41        372.25        14.61 o                         
  -4  11   4        229.40        226.37        11.91 o                         
  -3  11   4        696.77        707.38        20.85 o                         
  -2  11   4        181.06        176.99         8.77 o                         
  -1  11   4        501.70        521.35        13.60 o                         
   0  11   4         32.65         34.65         3.14 o                         
   1  11   4        422.18        388.22        16.09 o                         
   2  11   4        477.83        461.16        14.58 o                         
   3  11   4         32.54         32.29         8.44 o                         
   4  11   4        938.67        945.89        48.74 o                         
   5  11   4          0.01         -4.24         7.76 o                         
   6  11   4        151.90        124.21        16.97 o                         
   7  11   4         33.28         39.37        12.32 o                         
  -8  12   4         20.70         26.86         9.84 o                         
  -7  12   4         25.98         37.96        10.00 o                         
  -6  12   4         24.86         26.85         7.35 o                         
  -5  12   4         45.86         54.36         5.57 o                         
  -4  12   4        111.40        110.05         8.08 o                         
  -3  12   4         15.36         12.46         5.74 o                         
  -2  12   4       2125.45       2195.22        52.03 o                         
  -1  12   4        214.99        196.11         7.38 o                         
   0  12   4        118.78        109.27         7.49 o                         
   1  12   4        188.78        173.62         8.35 o                         
   2  12   4        624.88        639.14        18.51 o                         
   3  12   4         38.88         37.65         6.38 o                         
   4  12   4         21.54         33.84         6.84 o                         
   5  12   4         82.72         77.31        16.09 o                         
   6  12   4         35.20         37.45        11.36 o                         
   7  12   4         12.92         22.25        10.40 o                         
  -8  13   4         10.69         -4.91         6.73 o                         
  -7  13   4         43.31         50.01         9.65 o                         
  -6  13   4         52.76         51.05         8.71 o                         
  -5  13   4          8.81          5.79         3.70 o                         
  -4  13   4        156.66        160.57         9.92 o                         
  -3  13   4         64.92         64.41        11.94 o                         
  -2  13   4        294.99        325.36        12.13 o                         
  -1  13   4         56.59         60.79         5.64 o                         
   0  13   4          0.52         -1.68         1.84 o                         
   1  13   4         33.86         29.08         4.33 o                         
   2  13   4        763.09        748.97        21.40 o                         
   3  13   4         17.03         21.91         4.71 o                         
   4  13   4        348.45        361.32        49.62 o                         
   5  13   4          0.39          0.18         5.50 o                         
   6  13   4         14.89         27.05         9.76 o                         
   7  13   4          4.48          0.00         9.44 o                         
  -8  14   4          8.23          1.45         7.18 o                         
  -7  14   4        110.50         92.03        11.83 o                         
  -6  14   4         84.50         83.77        10.79 o                         
  -5  14   4         53.42         47.90         5.57 o                         
  -4  14   4        181.69        183.07        11.08 o                         
  -3  14   4         49.13         38.35         5.53 o                         
  -2  14   4         10.99          7.35         3.69 o                         
  -1  14   4         47.03         42.48         4.21 o                         
   0  14   4         23.39         24.40         3.17 o                         
   1  14   4         95.94         90.08         6.88 o                         
   2  14   4        713.12        671.42        40.75 o                         
   3  14   4        165.09        147.58         8.68 o                         
   4  14   4          0.26         10.00         7.28 o                         
   5  14   4         15.18         12.52         6.40 o                         
   6  14   4         50.25         40.33        11.52 o                         
   7  14   4         34.94         35.37        12.00 o                         
  -8  15   4          7.28         19.69        13.12 o                         
  -7  15   4        179.73        179.64        16.06 o                         
  -6  15   4         20.52         20.27         7.35 o                         
  -5  15   4        165.52        182.44        12.71 o                         
  -4  15   4        288.33        275.73        12.67 o                         
  -3  15   4        211.09        222.57        11.58 o                         
  -2  15   4         14.13          8.29         3.76 o                         
  -1  15   4         88.76         69.85         6.21 o                         
   0  15   4        198.72        189.86        11.48 o                         
   1  15   4          0.95         -3.03         3.03 o                         
   2  15   4        167.05        180.19         9.23 o                         
   3  15   4        612.25        668.45        20.04 o                         
   4  15   4         95.54         91.35        14.97 o                         
   5  15   4         22.20         16.61         8.16 o                         
   6  15   4         27.44         27.69        10.72 o                         
  -8  16   4          9.46          3.36        11.52 o                         
  -7  16   4         50.69         72.43        11.03 o                         
  -6  16   4          7.28          6.09         8.24 o                         
  -5  16   4        138.20        134.94         8.93 o                         
  -4  16   4        613.98        601.18        20.67 o                         
  -3  16   4        372.83        394.08        15.05 o                         
  -2  16   4        269.40        280.43        20.45 o                         
  -1  16   4        223.98        228.72         8.76 o                         
   0  16   4        170.78        146.76         9.40 o                         
   1  16   4         62.69         60.05         9.61 o                         
   2  16   4        155.34        169.02         9.87 o                         
   3  16   4         74.60         69.79         6.73 o                         
   4  16   4         85.94         91.05        13.44 o                         
   5  16   4          4.09         -4.05         6.07 o                         
   6  16   4         38.11         22.57        10.08 o                         
  -7  17   4        134.78        175.86        17.77 o                         
  -6  17   4         22.98          7.68         7.01 o                         
  -5  17   4         72.81         89.52         7.65 o                         
  -4  17   4        185.20        161.92         9.63 o                         
  -3  17   4         34.97         39.99         6.02 o                         
  -2  17   4         46.00         50.79         7.44 o                         
  -1  17   4         39.19         42.83         5.42 o                         
   0  17   4         93.39         87.22         7.75 o                         
   1  17   4        181.69        178.80        12.90 o                         
   2  17   4        459.66        487.24        16.79 o                         
   3  17   4         92.84         94.39         8.78 o                         
   4  17   4        187.77        182.39        14.57 o                         
   5  17   4         56.17         46.36         8.96 o                         
   6  17   4         96.36         99.88        15.21 o                         
  -7  18   4          7.70          3.22         7.30 o                         
  -6  18   4          4.08         -5.01         7.52 o                         
  -5  18   4          5.31          9.29         4.69 o                         
  -4  18   4        161.71        171.88         9.99 o                         
  -3  18   4          5.30          8.69         4.60 o                         
  -2  18   4        126.96        155.62        11.06 o                         
  -1  18   4          3.02          0.09         3.49 o                         
   0  18   4        158.59        141.01        10.41 o                         
   1  18   4        130.40        122.39         9.03 o                         
   2  18   4        457.60        465.39        16.53 o                         
   3  18   4         21.00         25.32         5.51 o                         
   4  18   4         29.09         43.26         8.42 o                         
   5  18   4         39.87         35.08        13.69 o                         
   6  18   4         23.09         31.85        11.52 o                         
  -7  19   4          6.02         13.25         8.56 o                         
  -6  19   4          2.89         -4.03         6.15 o                         
  -5  19   4          0.74         -1.65         4.50 o                         
  -4  19   4         39.91         38.87         5.84 o                         
  -3  19   4         87.26         68.07         7.50 o                         
  -2  19   4         25.02         15.70         4.97 o                         
  -1  19   4         37.59         39.21         5.57 o                         
   0  19   4         14.97         16.35         4.96 o                         
   1  19   4         11.58         12.96         4.97 o                         
   2  19   4        236.75        249.23        12.18 o                         
   3  19   4         50.56         54.52         8.84 o                         
   4  19   4          8.15         11.79         6.95 o                         
   5  19   4          9.61         12.38         7.67 o                         
   6  19   4         11.02         23.37        10.56 o                         
  -7  20   4        102.45         57.14        16.97 o                         
  -6  20   4         25.93          8.71        10.72 o                         
  -5  20   4          6.79          9.26         4.86 o                         
  -4  20   4         57.71         82.20         7.65 o                         
  -3  20   4         37.09         31.20         6.17 o                         
  -2  20   4          0.41         -3.89         3.89 o                         
  -1  20   4         58.84         53.71        16.97 o                         
   0  20   4          3.85         -2.66         6.36 o                         
   1  20   4         45.32         36.87         6.27 o                         
   2  20   4        108.71        109.21         9.15 o                         
   3  20   4        139.24        127.70        12.61 o                         
   4  20   4          1.50          1.68         6.64 o                         
   5  20   4         44.12         51.17        10.15 o                         
  -6  21   4          5.59         -0.40         7.18 o                         
  -5  21   4         25.33         25.99        14.46 o                         
  -4  21   4        120.12        118.42         9.29 o                         
  -3  21   4        169.39        176.18        10.62 o                         
  -2  21   4          3.49         -0.28         4.37 o                         
  -1  21   4         38.46         31.58         8.08 o                         
   0  21   4         55.50         52.26         7.25 o                         
   1  21   4         14.09         19.31         5.60 o                         
   2  21   4         19.40         26.51         5.95 o                         
   3  21   4         91.77         96.70        16.97 o                         
   4  21   4         28.02         47.14        11.84 o                         
   5  21   4          7.76         17.21         8.07 o                         
  -6  22   4          0.69         -6.65         6.65 o                         
  -5  22   4         21.04         23.56         6.14 o                         
  -4  22   4        239.85        247.46        13.09 o                         
  -3  22   4         80.57        107.90         8.77 o                         
  -2  22   4         17.31         23.58        13.85 o                         
  -1  22   4        129.91        140.34        21.05 o                         
   0  22   4        113.93        138.02        13.75 o                         
   1  22   4         44.83         51.67         7.40 o                         
   2  22   4         64.23        101.51        11.78 o                         
   3  22   4         61.17         61.85        10.01 o                         
   4  22   4          1.17         -8.36         9.52 o                         
   5  22   4          8.13         10.76         7.93 o                         
  -6  23   4          5.27          6.40        11.20 o                         
  -5  23   4         25.84         26.74         8.73 o                         
  -4  23   4         64.00         64.09         7.46 o                         
  -3  23   4         12.41         23.77         5.61 o                         
  -2  23   4          5.22         -1.22         5.93 o                         
  -1  23   4         77.29         56.57        10.37 o                         
   0  23   4         26.62         34.37         9.38 o                         
   1  23   4         35.14         51.00         9.12 o                         
   2  23   4        146.73        162.71        11.82 o                         
   3  23   4         46.39         64.29        10.65 o                         
   4  23   4         31.35         44.42        10.27 o                         
  -5  24   4          5.21          3.19         7.27 o                         
  -4  24   4         37.54         48.53         7.24 o                         
  -3  24   4          1.20         -5.60         5.60 o                         
  -2  24   4         17.58         26.36         7.35 o                         
  -1  24   4          6.35         -6.62         6.62 o                         
   0  24   4         25.57         24.15         8.30 o                         
   1  24   4         13.06          9.90         5.96 o                         
   2  24   4         51.28         54.80        10.17 o                         
   3  24   4         13.93         20.01         8.72 o                         
   4  24   4          2.52         10.43        11.36 o                         
  -5  25   4         24.68         34.57        12.48 o                         
  -4  25   4         10.97         11.29         5.85 o                         
  -3  25   4         25.47          9.23         6.92 o                         
  -2  25   4          8.53         12.34         6.92 o                         
  -1  25   4         36.54         33.15         8.00 o                         
   0  25   4          2.68         -8.64         8.64 o                         
   1  25   4         44.10         24.72         6.77 o                         
   2  25   4         82.19         80.52         9.34 o                         
   3  25   4          4.11         -6.28         6.99 o                         
  -4  26   4         13.27         -3.14         9.18 o                         
  -3  26   4          8.56          8.54         7.52 o                         
  -2  26   4          7.09         -5.00         6.99 o                         
  -1  26   4         39.04         43.09        11.21 o                         
   0  26   4         24.58         27.43         7.93 o                         
   1  26   4         18.51          5.40         6.60 o                         
   2  26   4         79.33         85.29        15.96 o                         
   3  26   4         30.79         18.24         9.88 o                         
  -4  27   4         31.19         48.50        18.57 o                         
  -3  27   4         12.98         11.05        14.71 o                         
  -2  27   4          7.75          2.95         6.74 o                         
  -1  27   4         42.23         33.47        12.08 o                         
   0  27   4          1.16         -0.97         6.37 o                         
   1  27   4          5.77          6.39         7.23 o                         
   2  27   4          5.00          5.82         6.78 o                         
  -3  28   4         18.67         32.29        11.23 o                         
  -2  28   4         36.62         49.78         9.85 o                         
  -1  28   4        111.86        152.86        13.96 o                         
   0  28   4         25.67         42.93         9.23 o                         
   1  28   4          0.84         14.73        12.80 o                         
   0 -28   5         10.80          6.72        13.93 o                         
  -3 -27   5          2.20          6.39        10.46 o                         
  -2 -27   5         18.82         18.46         6.64 o                         
  -1 -27   5          8.52         20.57         6.90 o                         
   0 -27   5         97.61         93.64        11.92 o                         
   1 -27   5          8.89         10.22         9.36 o                         
  -4 -26   5         15.43         30.47        11.43 o                         
  -3 -26   5          2.82          7.03         6.28 o                         
  -2 -26   5          4.77         -1.73         5.67 o                         
  -1 -26   5         17.55          4.60         8.99 o                         
   0 -26   5         47.87         38.57        19.43 o                         
   1 -26   5          8.75         13.25         5.92 o                         
   2 -26   5         15.79         26.75        10.76 o                         
  -4 -25   5         15.75         11.15         6.51 o                         
  -3 -25   5          1.30         -0.25         5.52 o                         
  -2 -25   5         11.22         11.13         6.14 o                         
  -1 -25   5         32.04         34.71         6.91 o                         
   0 -25   5         13.23          6.17         5.92 o                         
   1 -25   5          9.50         13.22         5.97 o                         
   2 -25   5         77.57         81.92        13.98 o                         
   3 -25   5          3.22         11.91         8.02 o                         
  -5 -24   5         17.62          4.48        11.36 o                         
  -4 -24   5         25.39         33.31         7.36 o                         
  -3 -24   5         56.31         60.00         8.83 o                         
  -2 -24   5         18.45         22.33         6.25 o                         
  -1 -24   5          3.01         -0.51         4.69 o                         
   0 -24   5          6.88          7.28         5.06 o                         
   1 -24   5         15.94         15.68         5.46 o                         
   2 -24   5         18.28         24.89         7.87 o                         
   3 -24   5         82.37         67.45        11.89 o                         
  -5 -23   5          6.60         11.36         7.65 o                         
  -4 -23   5          2.50         -5.16         5.57 o                         
  -3 -23   5         27.28         24.71         6.32 o                         
  -2 -23   5         21.52         16.20         5.84 o                         
  -1 -23   5          1.36          2.57         5.00 o                         
   0 -23   5         21.92         16.06         5.43 o                         
   1 -23   5         28.62         20.35         5.90 o                         
   2 -23   5         58.21         77.11        11.55 o                         
   3 -23   5         22.39         17.08         8.20 o                         
   4 -23   5          5.64         14.79         8.00 o                         
  -6 -22   5          9.86          4.64        10.88 o                         
  -5 -22   5         38.99         44.02         8.43 o                         
  -4 -22   5          8.34          9.00         5.71 o                         
  -3 -22   5          6.33          3.42         5.08 o                         
  -2 -22   5          0.33         -1.26         4.54 o                         
  -1 -22   5         12.07         13.21         5.44 o                         
   0 -22   5         62.41         83.32        10.17 o                         
   1 -22   5         80.91         86.33         8.29 o                         
   2 -22   5          0.33         11.20         6.70 o                         
   3 -22   5         78.79         85.77        14.42 o                         
   4 -22   5         13.94         13.74        10.63 o                         
  -6 -21   5          4.56         11.46        13.52 o                         
  -5 -21   5         10.91          6.62        10.78 o                         
  -4 -21   5         20.08          5.52         5.17 o                         
  -3 -21   5         38.47         41.67         6.69 o                         
  -2 -21   5         33.53         43.20         6.55 o                         
  -1 -21   5          4.60          0.82         4.03 o                         
   0 -21   5        162.63        161.41        10.34 o                         
   1 -21   5         21.45         19.62         5.61 o                         
   2 -21   5         40.63         34.67        11.79 o                         
   3 -21   5          7.62         10.83         6.80 o                         
   4 -21   5          4.06         -2.35         6.77 o                         
   5 -21   5         67.01         33.93        16.81 o                         
  -6 -20   5         37.29         30.72         9.21 o                         
  -5 -20   5         11.15          3.50         5.72 o                         
  -4 -20   5         44.75         34.33         7.33 o                         
  -3 -20   5         85.42         89.68        10.33 o                         
  -2 -20   5         62.30         53.91         6.99 o                         
  -1 -20   5         34.75         30.10         4.92 o                         
   0 -20   5         66.12         54.91         6.55 o                         
   1 -20   5         24.95         16.38         6.20 o                         
   2 -20   5         11.40         -1.69         5.47 o                         
   3 -20   5          1.51          4.79         8.42 o                         
   4 -20   5         52.79         60.69        13.27 o                         
   5 -20   5          8.84         25.45        10.57 o                         
  -7 -19   5         43.21         35.80        10.23 o                         
  -6 -19   5         43.79         35.30         9.49 o                         
  -5 -19   5         32.36         14.47         8.25 o                         
  -4 -19   5          0.52         -2.08         4.72 o                         
  -3 -19   5          7.98         11.79         4.79 o                         
  -2 -19   5         11.12         12.93         5.02 o                         
  -1 -19   5         47.62         39.61         5.06 o                         
   0 -19   5         59.47         65.29         6.82 o                         
   1 -19   5          9.79          7.78         5.51 o                         
   2 -19   5        131.72        114.17        13.74 o                         
   3 -19   5         39.69         35.95         9.68 o                         
   4 -19   5         14.75          8.73         9.68 o                         
   5 -19   5        126.70        108.10        14.35 o                         
  -7 -18   5          1.12          3.76         7.56 o                         
  -6 -18   5          4.82          4.66         6.52 o                         
  -5 -18   5         40.12         41.72         7.29 o                         
  -4 -18   5          6.30          6.14         5.42 o                         
  -3 -18   5         18.37         22.06         5.48 o                         
  -2 -18   5         53.22         54.43         6.43 o                         
  -1 -18   5        164.35        161.59        11.79 o                         
   0 -18   5         30.17         34.99         5.37 o                         
   1 -18   5         59.98         80.61        11.15 o                         
   2 -18   5          5.65          1.68         6.68 o                         
   3 -18   5        217.94        226.54        18.40 o                         
   4 -18   5         16.05         23.48        11.44 o                         
   5 -18   5         95.79        102.91        18.57 o                         
  -7 -17   5          1.55         -3.94         6.90 o                         
  -6 -17   5          4.98         10.63         7.07 o                         
  -5 -17   5         13.39         13.73         5.64 o                         
  -4 -17   5          4.33          5.91         4.93 o                         
  -3 -17   5        188.66        203.74        12.84 o                         
  -2 -17   5        211.24        224.95         9.27 o                         
  -1 -17   5         43.99         48.51         5.45 o                         
   0 -17   5         54.33         50.30         6.92 o                         
   1 -17   5         68.88         72.27        10.38 o                         
   2 -17   5          3.89          5.30        12.32 o                         
   3 -17   5        181.43        179.96        12.75 o                         
   4 -17   5          2.64          2.02        12.64 o                         
   5 -17   5         51.81         25.12         9.48 o                         
  -7 -16   5         26.24         36.97         9.39 o                         
  -6 -16   5         62.07         67.92        10.84 o                         
  -5 -16   5         80.41         91.30         9.19 o                         
  -4 -16   5         18.76          8.64         5.05 o                         
  -3 -16   5         96.16         84.63         8.23 o                         
  -2 -16   5          0.86         -1.33         3.10 o                         
  -1 -16   5         25.52         18.28         4.14 o                         
   0 -16   5         45.86         59.02         7.19 o                         
   1 -16   5         16.58         19.46         7.45 o                         
   2 -16   5         36.74         28.36         9.92 o                         
   3 -16   5        631.79        629.62        21.96 o                         
   4 -16   5        121.05        108.03        41.46 o                         
   5 -16   5        104.13        129.46        14.89 o                         
   6 -16   5         11.67          6.88        12.16 o                         
  -8 -15   5         12.70         16.31         8.58 o                         
  -7 -15   5         60.62         47.38         9.93 o                         
  -6 -15   5         50.23         49.75         9.60 o                         
  -5 -15   5         45.48         31.39         8.48 o                         
  -4 -15   5         34.82         29.93         6.07 o                         
  -3 -15   5        133.41        119.63        12.32 o                         
  -2 -15   5        209.80        192.96         9.00 o                         
  -1 -15   5         12.85         16.97         4.95 o                         
   0 -15   5        180.28        180.54        12.11 o                         
   1 -15   5         18.09         21.46         6.81 o                         
   2 -15   5         53.89         50.00         9.34 o                         
   3 -15   5         51.75         59.39         7.98 o                         
   4 -15   5         25.84         28.99         8.25 o                         
   5 -15   5        102.55        113.68        16.89 o                         
   6 -15   5         11.84          6.24        11.68 o                         
  -8 -14   5          2.66          2.34         7.86 o                         
  -7 -14   5         19.73         18.59         7.67 o                         
  -6 -14   5         88.73         99.95        12.00 o                         
  -5 -14   5         72.00         77.53         8.37 o                         
  -4 -14   5         95.64         81.94         8.12 o                         
  -3 -14   5        131.63        113.01         8.94 o                         
  -2 -14   5        112.75         99.54         6.54 o                         
  -1 -14   5        444.19        397.17        11.79 o                         
   0 -14   5        388.68        380.13        14.74 o                         
   1 -14   5        111.16        109.66        11.57 o                         
   2 -14   5         51.07         47.95         6.63 o                         
   3 -14   5          0.41         -4.62         4.62 o                         
   4 -14   5        230.89        218.56        24.97 o                         
   5 -14   5         19.16         25.20         8.66 o                         
   6 -14   5          7.90          2.56        11.04 o                         
  -8 -13   5         14.08          3.68         7.22 o                         
  -7 -13   5         59.62         55.65        10.07 o                         
  -6 -13   5         52.88         55.27         9.22 o                         
  -5 -13   5         69.00         68.34         7.96 o                         
  -4 -13   5          8.17          6.77         4.22 o                         
  -3 -13   5          7.14          1.50         3.68 o                         
  -2 -13   5         14.52         19.73         4.76 o                         
  -1 -13   5        224.85        208.17        10.88 o                         
   0 -13   5        199.85        193.75        11.51 o                         
   1 -13   5         12.57          8.88         4.81 o                         
   2 -13   5         81.58         74.98        10.66 o                         
   3 -13   5        153.11        166.44        13.66 o                         
   4 -13   5         53.55         55.58        13.77 o                         
   5 -13   5        356.63        381.64        21.13 o                         
   6 -13   5          8.80         11.68        11.04 o                         
  -8 -12   5          4.67         11.52        10.24 o                         
  -7 -12   5         23.11         10.38         6.75 o                         
  -6 -12   5         27.54         29.06         7.40 o                         
  -5 -12   5          2.97          0.27         3.95 o                         
  -4 -12   5          1.47         -0.99         3.57 o                         
  -3 -12   5         28.44         14.41         7.84 o                         
  -2 -12   5        104.90         97.41         7.87 o                         
  -1 -12   5        329.54        325.48         9.97 o                         
   0 -12   5         53.31         50.06         4.60 o                         
   1 -12   5          6.86         13.83         4.06 o                         
   2 -12   5          4.27          1.54         2.54 o                         
   3 -12   5        945.05        870.82        26.43 o                         
   4 -12   5         13.82         20.91        11.20 o                         
   5 -12   5        292.23        333.03        28.97 o                         
   6 -12   5          7.88         12.16        11.52 o                         
  -8 -11   5          5.19          1.60        10.56 o                         
  -7 -11   5          6.09          7.10         6.00 o                         
  -6 -11   5         34.10         27.50         7.40 o                         
  -5 -11   5         58.06         63.45        10.50 o                         
  -4 -11   5         43.59         41.32         5.80 o                         
  -3 -11   5        552.82        561.33        22.87 o                         
  -2 -11   5        572.97        584.69        18.71 o                         
  -1 -11   5        181.41        188.53        10.30 o                         
   0 -11   5        221.07        211.75         7.92 o                         
   1 -11   5         46.65         50.59         5.69 o                         
   2 -11   5          8.63          4.06         2.29 o                         
   3 -11   5        285.39        274.84        37.29 o                         
   4 -11   5          0.53          2.27        12.24 o                         
   5 -11   5        107.16        120.81        13.17 o                         
   6 -11   5          8.57         -6.56         9.76 o                         
  -8 -10   5         10.17         26.09        12.16 o                         
  -7 -10   5         13.16         16.89         6.81 o                         
  -6 -10   5         54.76         64.42         9.23 o                         
  -5 -10   5        268.31        249.17        11.67 o                         
  -4 -10   5         98.95         86.63         7.70 o                         
  -3 -10   5        143.94        129.86         5.76 o                         
  -2 -10   5         30.03         36.50         4.98 o                         
  -1 -10   5        282.55        271.74         8.28 o                         
   0 -10   5        405.52        401.87        11.51 o                         
   1 -10   5         82.62         83.18         8.99 o                         
   2 -10   5        122.98        118.02         9.31 o                         
   3 -10   5        765.14        794.05        41.70 o                         
   4 -10   5         77.06         84.52        10.64 o                         
   5 -10   5        330.07        309.12        23.29 o                         
   6 -10   5          3.55         -8.96         8.96 o                         
  -9  -9   5         70.69         87.23        18.73 o                         
  -8  -9   5         53.61         65.62        15.21 o                         
  -7  -9   5        157.54        179.35        14.92 o                         
  -6  -9   5         62.03         83.52         9.98 o                         
  -5  -9   5         65.31         63.12         6.66 o                         
  -4  -9   5        222.93        214.87        10.37 o                         
  -3  -9   5        224.26        237.94         9.75 o                         
  -2  -9   5          2.39          7.26         3.36 o                         
  -1  -9   5        207.28        222.06         7.29 o                         
   0  -9   5        263.88        270.27         8.67 o                         
   1  -9   5         35.26         45.03         3.34 o                         
   2  -9   5        397.78        386.44        28.09 o                         
   3  -9   5        116.03        135.33        12.96 o                         
   4  -9   5          1.10          5.93         5.92 o                         
   5  -9   5         50.56         56.39        10.16 o                         
   6  -9   5          3.71          0.16         9.28 o                         
   7  -9   5         55.85         53.94        16.01 o                         
  -9  -8   5          7.66         13.61        11.84 o                         
  -8  -8   5          2.30         13.28        10.40 o                         
  -7  -8   5         39.96         43.04         8.20 o                         
  -6  -8   5         13.33         12.42         5.42 o                         
  -5  -8   5         19.32         22.66         4.62 o                         
  -4  -8   5        619.55        603.11        18.90 o                         
  -3  -8   5       1843.48       1798.16        37.03 o                         
  -2  -8   5        447.63        399.41        13.82 o                         
  -1  -8   5        327.29        322.92         8.97 o                         
   0  -8   5        189.83        185.20         7.00 o                         
   1  -8   5        128.64        140.80         5.21 o                         
   2  -8   5        147.12        146.57         9.39 o                         
   3  -8   5         16.16         20.77        11.68 o                         
   4  -8   5        269.55        265.64        16.49 o                         
   5  -8   5         45.21         52.08         9.28 o                         
   6  -8   5         55.69         53.14        14.57 o                         
   7  -8   5         81.25         44.02        14.73 o                         
  -9  -7   5         65.69         55.70        16.01 o                         
  -8  -7   5         52.34         43.54        12.80 o                         
  -7  -7   5         59.63         61.92         9.04 o                         
  -6  -7   5          1.10          2.24         4.79 o                         
  -5  -7   5        143.65        150.54         9.19 o                         
  -4  -7   5        226.18        199.60        10.94 o                         
  -3  -7   5         61.95         68.99         4.13 o                         
  -2  -7   5        161.07        186.20         8.52 o                         
  -1  -7   5         38.40         39.99         5.05 o                         
   0  -7   5        437.55        459.50        11.83 o                         
   1  -7   5        188.49        197.96         8.74 o                         
   2  -7   5        326.24        322.84        17.32 o                         
   3  -7   5         19.74         42.05         7.27 o                         
   4  -7   5         10.56         18.40         9.28 o                         
   5  -7   5        196.42        186.73        15.33 o                         
   6  -7   5         84.52         86.27        16.33 o                         
   7  -7   5         41.24         44.66        14.89 o                         
  -9  -6   5         21.09         22.57        12.48 o                         
  -8  -6   5          0.47         -5.76         8.32 o                         
  -7  -6   5         10.11         20.41        14.01 o                         
  -6  -6   5         30.04         31.70         6.68 o                         
  -5  -6   5        139.79        132.93        14.05 o                         
  -4  -6   5        171.71        144.77         8.57 o                         
  -3  -6   5         18.37         24.86         2.71 o                         
  -2  -6   5         85.55         93.64         6.60 o                         
  -1  -6   5        543.01        554.76        13.24 o                         
   0  -6   5        387.50        360.64        10.05 o                         
   1  -6   5        524.01        527.44        11.37 o                         
   2  -6   5        171.66        156.58        15.93 o                         
   3  -6   5        842.49        785.14        56.74 o                         
   4  -6   5        261.06        264.64        16.46 o                         
   5  -6   5        912.14        841.06        32.69 o                         
   6  -6   5        203.50        191.11        22.89 o                         
   7  -6   5         30.40         49.14        15.21 o                         
  -9  -5   5         13.20          7.52        10.88 o                         
  -8  -5   5         33.40         47.38        13.28 o                         
  -7  -5   5         18.30         23.69        10.72 o                         
  -6  -5   5         15.68          8.53         4.91 o                         
  -5  -5   5        101.09         99.86         7.06 o                         
  -4  -5   5        290.50        286.99        16.26 o                         
  -3  -5   5        817.31        844.05        21.18 o                         
  -2  -5   5        312.10        290.52        10.65 o                         
  -1  -5   5        180.83        163.00         5.68 o                         
   0  -5   5        387.12        367.30         9.94 o                         
   1  -5   5        120.08        118.97         4.55 o                         
   2  -5   5        665.83        647.96        17.97 o                         
   3  -5   5        461.22        452.30        32.49 o                         
   4  -5   5         38.51         26.49         8.72 o                         
   5  -5   5        246.77        245.76        17.29 o                         
   6  -5   5         57.74         65.46        14.09 o                         
   7  -5   5         71.53         70.11        16.33 o                         
  -9  -4   5          1.23          4.00         9.76 o                         
  -8  -4   5          1.35         18.41        10.08 o                         
  -7  -4   5         42.47         27.85        10.72 o                         
  -6  -4   5         26.97         35.14         6.34 o                         
  -5  -4   5         74.38         62.64         5.59 o                         
  -4  -4   5        374.44        379.50        12.88 o                         
  -3  -4   5       1370.65       1415.67        29.53 o                         
  -2  -4   5         38.64         33.32         4.22 o                         
  -1  -4   5        229.85        231.60         7.46 o                         
   0  -4   5        191.40        207.07         5.90 o                         
   1  -4   5         51.02         52.83         3.04 o                         
   2  -4   5        276.36        305.76        10.30 o                         
   3  -4   5       1074.09       1032.42        34.51 o                         
   4  -4   5         40.80         47.41         7.91 o                         
   5  -4   5        363.56        389.16        18.93 o                         
   6  -4   5         18.41          7.84         9.76 o                         
   7  -4   5        138.18        119.24        19.05 o                         
  -9  -3   5         99.66        109.00        19.53 o                         
  -8  -3   5         65.70         86.11        16.33 o                         
  -7  -3   5        319.20        345.25        27.21 o                         
  -6  -3   5        168.82        164.11        19.37 o                         
  -5  -3   5         33.66         32.97         5.74 o                         
  -4  -3   5         81.57        101.83         6.60 o                         
  -3  -3   5         72.70         94.49         6.43 o                         
  -2  -3   5        258.34        251.90         7.31 o                         
  -1  -3   5        354.53        337.17         8.97 o                         
   0  -3   5        559.94        586.36        12.23 o                         
   1  -3   5        122.77        150.48         6.66 o                         
   2  -3   5        494.05        488.94        19.12 o                         
   3  -3   5         95.71         90.60        10.24 o                         
   4  -3   5          8.78          6.81         5.54 o                         
   5  -3   5         18.46         22.85         6.89 o                         
   6  -3   5         11.79         -1.60         8.48 o                         
   7  -3   5        142.78        116.36        19.05 o                         
  -9  -2   5         11.76         11.89         7.23 o                         
  -8  -2   5          1.78         -6.72         6.72 o                         
  -7  -2   5         29.15         16.17         9.12 o                         
  -6  -2   5         61.49         61.93         7.37 o                         
  -5  -2   5        178.35        169.53         8.46 o                         
  -4  -2   5        499.55        524.62        24.13 o                         
  -3  -2   5        740.65        729.66        19.93 o                         
  -2  -2   5         93.26         77.75         3.90 o                         
  -1  -2   5       1365.02       1433.70        29.38 o                         
   0  -2   5       1100.40       1124.46        21.00 o                         
   1  -2   5        117.48        128.81         9.42 o                         
   2  -2   5        158.78        172.14         7.03 o                         
   3  -2   5        125.21        138.66         6.80 o                         
   4  -2   5        135.58        116.66        10.95 o                         
   5  -2   5        268.69        267.45        38.09 o                         
   6  -2   5         99.31        116.36        16.97 o                         
   7  -2   5         92.89         92.83        17.61 o                         
  -9  -1   5         21.79         34.41        12.48 o                         
  -8  -1   5          2.54         -7.04         8.00 o                         
  -7  -1   5         15.57         12.80         9.28 o                         
  -6  -1   5         29.03         21.13         8.64 o                         
  -5  -1   5        149.83        132.40         6.85 o                         
  -4  -1   5        138.40        135.73         9.13 o                         
  -3  -1   5        246.58        239.51         9.14 o                         
  -2  -1   5        236.86        221.66         6.95 o                         
  -1  -1   5        234.76        211.37         6.64 o                         
   0  -1   5        618.01        599.43        13.46 o                         
   1  -1   5         76.36         83.72         5.00 o                         
   2  -1   5        140.78        141.13         6.22 o                         
   3  -1   5         20.65         34.90         8.96 o                         
   4  -1   5         10.83         13.25         5.83 o                         
   5  -1   5        115.00        113.35        28.49 o                         
   6  -1   5         66.45         65.94        14.25 o                         
   7  -1   5         52.06         68.03        15.53 o                         
  -9   0   5          0.25         14.25        10.88 o                         
  -8   0   5          0.64         16.65         9.76 o                         
  -7   0   5         14.28          8.96         8.80 o                         
  -6   0   5        170.87        185.35        20.01 o                         
  -5   0   5        100.68         88.36         5.79 o                         
  -4   0   5         53.68         45.94         8.98 o                         
  -3   0   5          2.36          1.28         2.41 o                         
  -2   0   5          3.76          1.48         2.13 o                         
  -1   0   5          8.88          9.56         2.00 o                         
   0   0   5        166.43        164.86         6.57 o                         
   1   0   5         47.21         44.47         3.46 o                         
   2   0   5        259.89        270.77        13.03 o                         
   3   0   5       1902.15       1865.85        56.07 o                         
   4   0   5        169.69        169.94        27.93 o                         
   5   0   5       1047.51        970.49        41.14 o                         
   6   0   5        238.71        218.48        22.89 o                         
   7   0   5         38.96         68.19        15.05 o                         
  -9   1   5         21.92         10.08        11.84 o                         
  -8   1   5          2.85         -0.57        10.48 o                         
  -7   1   5         15.58         18.41         9.92 o                         
  -6   1   5         27.81         34.73         9.92 o                         
  -5   1   5        149.34        120.65         6.23 o                         
  -4   1   5        140.70        116.37         8.23 o                         
  -3   1   5        251.14        238.89        13.26 o                         
  -2   1   5        235.17        211.66         6.72 o                         
  -1   1   5        235.86        224.17         9.98 o                         
   0   1   5        615.21        589.76        15.81 o                         
   1   1   5         82.09        100.11         6.13 o                         
   2   1   5        139.02        140.03        11.04 o                         
   3   1   5         21.27         35.10         6.50 o                         
   4   1   5         10.76         10.94         5.77 o                         
   5   1   5        114.37        108.56        11.24 o                         
   6   1   5         65.06         82.75        15.05 o                         
   7   1   5         54.24         72.03        15.69 o                         
  -9   2   5         11.59         20.97        12.64 o                         
  -8   2   5          1.73         -0.02         5.84 o                         
  -7   2   5         29.17         36.01        11.20 o                         
  -6   2   5         59.25         61.46        12.16 o                         
  -5   2   5        178.37        153.17         6.93 o                         
  -4   2   5        499.96        497.40        14.73 o                         
  -3   2   5        742.33        719.99        15.95 o                         
  -2   2   5         87.63         73.41         3.29 o                         
  -1   2   5       1361.15       1447.14        33.95 o                         
   0   2   5       1100.62       1122.03        27.11 o                         
   1   2   5        110.31        120.00        16.33 o                         
   2   2   5        159.81        157.29        10.16 o                         
   3   2   5        125.68        105.71         9.94 o                         
   4   2   5        133.60        148.36        24.89 o                         
   5   2   5        269.43        260.24        16.17 o                         
   6   2   5        100.53         81.95        15.21 o                         
   7   2   5         91.34        111.24        18.25 o                         
  -9   3   5        100.40        150.94        22.09 o                         
  -8   3   5         65.84         73.57        19.45 o                         
  -7   3   5        320.16        381.74        27.21 o                         
  -6   3   5        169.43        164.17        14.57 o                         
  -5   3   5         32.01         42.53         7.44 o                         
  -4   3   5         79.07         93.08         5.34 o                         
  -3   3   5         74.27         94.74         5.96 o                         
  -2   3   5        256.24        255.81         7.06 o                         
  -1   3   5        356.36        342.99        10.60 o                         
   0   3   5        565.44        589.60        19.19 o                         
   1   3   5        127.81        153.57         8.94 o                         
   2   3   5        496.94        479.11        14.11 o                         
   3   3   5         95.09         90.25         9.07 o                         
   4   3   5          9.46          8.36         6.08 o                         
   5   3   5         18.61         33.28         7.53 o                         
   6   3   5         11.29         21.45        10.40 o                         
   7   3   5        142.00        117.00        18.73 o                         
  -9   4   5          1.16          4.00        10.88 o                         
  -8   4   5          1.57          1.28         6.51 o                         
  -7   4   5         42.07         52.02        12.48 o                         
  -5   4   5         74.24         61.17         6.53 o                         
  -4   4   5        377.55        401.58        40.98 o                         
  -3   4   5       1370.30       1389.68        32.88 o                         
  -2   4   5         43.08         38.45         3.21 o                         
  -1   4   5        235.61        258.91         7.12 o                         
   0   4   5        190.74        205.99        41.14 o                         
   1   4   5         47.32         42.21         5.39 o                         
   2   4   5        268.82        285.74        16.61 o                         
   3   4   5       1073.38       1013.06        33.92 o                         
   4   4   5         40.15         38.93         7.20 o                         
   5   4   5        361.51        342.50        17.96 o                         
   6   4   5         18.12          4.00         8.96 o                         
   7   4   5        141.28        155.42        20.49 o                         
  -9   5   5         12.77         11.68        11.36 o                         
  -8   5   5         33.29         47.12        24.01 o                         
  -7   5   5         17.92         22.01         7.53 o                         
  -6   5   5         16.87         15.85         9.60 o                         
  -5   5   5        102.72        107.24        10.88 o                         
  -4   5   5        287.69        277.36         8.93 o                         
  -3   5   5        812.01        806.93        27.90 o                         
  -2   5   5        312.15        273.77        15.60 o                         
  -1   5   5        170.02        151.68         8.56 o                         
   0   5   5        379.71        353.68        14.15 o                         
   1   5   5        119.11        108.10         7.37 o                         
   2   5   5        675.97        635.80        26.01 o                         
   3   5   5        463.15        463.09        19.14 o                         
   4   5   5         39.08         44.12         7.38 o                         
   5   5   5        251.72        284.19        16.65 o                         
   6   5   5         58.99         71.39        14.41 o                         
   7   5   5         68.38         93.79        16.97 o                         
  -9   6   5         20.90         10.24        10.88 o                         
  -8   6   5          0.58         -6.00         6.00 o                         
  -7   6   5         10.05         14.95         7.22 o                         
  -6   6   5         30.44         20.49        10.24 o                         
  -5   6   5        141.48        123.04        10.64 o                         
  -4   6   5        175.89        181.41        13.36 o                         
  -3   6   5         19.47         22.41         6.88 o                         
  -2   6   5         86.66         91.55         8.00 o                         
  -1   6   5        551.76        551.07        15.93 o                         
   0   6   5        390.59        376.67        11.88 o                         
   1   6   5        519.72        516.77        15.13 o                         
   2   6   5        168.63        159.61         7.90 o                         
   3   6   5        843.04        878.06        29.48 o                         
   4   6   5        258.63        259.92        18.17 o                         
   5   6   5        910.41        920.37        53.46 o                         
   6   6   5        202.60        189.67        21.13 o                         
   7   6   5         30.38         56.50        13.77 o                         
  -9   7   5         65.73         61.46        16.17 o                         
  -8   7   5         51.84         52.46        10.29 o                         
  -7   7   5         59.90         72.86        17.21 o                         
  -6   7   5          0.58         -4.31         4.31 o                         
  -5   7   5        139.10        128.25        16.33 o                         
  -4   7   5        224.44        200.47        12.03 o                         
  -3   7   5         66.13         79.10        12.96 o                         
  -2   7   5        158.68        160.15         8.14 o                         
  -1   7   5         37.01         33.46         3.97 o                         
   0   7   5        442.04        426.74        13.51 o                         
   1   7   5        195.09        194.62         8.42 o                         
   2   7   5        324.03        299.80        10.57 o                         
   3   7   5         20.25         30.73         6.19 o                         
   4   7   5         11.20         17.75         6.11 o                         
   5   7   5        197.89        187.76        32.73 o                         
   6   7   5         83.48         93.15        15.37 o                         
   7   7   5         42.17         56.50        14.09 o                         
  -8   8   5          2.39          1.68         7.12 o                         
  -7   8   5         41.26         40.58         8.43 o                         
  -6   8   5         12.88          6.91        11.60 o                         
  -5   8   5         20.42         16.64         5.68 o                         
  -4   8   5        619.18        594.68        23.18 o                         
  -3   8   5       1845.24       1769.02        54.09 o                         
  -2   8   5        444.79        405.73        16.34 o                         
  -1   8   5        323.37        303.99        11.01 o                         
   0   8   5        188.53        196.08         8.44 o                         
   1   8   5        122.70        114.71         7.00 o                         
   2   8   5        146.02        152.90         7.43 o                         
   3   8   5         15.84         20.10         5.56 o                         
   4   8   5        268.46        264.14        15.49 o                         
   5   8   5         45.90         54.85         8.64 o                         
   6   8   5         56.79         61.46        13.28 o                         
   7   8   5         80.81         98.12        16.81 o                         
  -8   9   5         53.36         56.66        10.46 o                         
  -7   9   5        157.50        178.31        39.21 o                         
  -6   9   5         61.22         76.21        10.13 o                         
  -5   9   5         67.59         66.76         6.80 o                         
  -4   9   5        225.66        224.00        13.64 o                         
  -3   9   5        226.29        230.80        16.33 o                         
  -2   9   5          2.84          4.30         2.93 o                         
  -1   9   5        214.24        241.24        15.78 o                         
   0   9   5        264.18        265.79        10.10 o                         
   1   9   5         32.06         44.11         9.23 o                         
   2   9   5        402.79        412.38        16.18 o                         
   3   9   5        115.02        138.95        24.41 o                         
   4   9   5          0.71          1.58         4.99 o                         
   5   9   5         51.39         68.31        14.97 o                         
   6   9   5          4.06          5.12         8.96 o                         
   7   9   5         54.69         41.78        12.48 o                         
  -8  10   5         10.67         10.41         7.72 o                         
  -7  10   5         14.15         14.68        11.12 o                         
  -6  10   5         54.41         45.30        10.88 o                         
  -5  10   5        267.55        245.39        14.08 o                         
  -4  10   5         96.36        103.08         8.15 o                         
  -3  10   5        141.48        142.92        11.32 o                         
  -2  10   5         28.39         34.07         5.73 o                         
  -1  10   5        278.93        260.01        15.75 o                         
   0  10   5        404.34        426.67        24.31 o                         
   1  10   5         84.56         76.86         4.41 o                         
   2  10   5        120.18        123.14        13.49 o                         
   3  10   5        765.07        790.92        37.93 o                         
   4  10   5         76.55         76.44        14.49 o                         
   5  10   5        330.31        319.95        17.37 o                         
   6  10   5          3.01         -4.96         7.68 o                         
   7  10   5         24.11         22.41        11.20 o                         
  -8  11   5          5.01         -0.54        12.24 o                         
  -7  11   5          6.04          4.81        11.12 o                         
  -6  11   5         33.56         13.88         6.42 o                         
  -5  11   5         57.03         62.61         7.36 o                         
  -4  11   5         42.72         47.31         6.04 o                         
  -3  11   5        552.62        563.95        18.32 o                         
  -2  11   5        572.60        565.83        15.19 o                         
  -1  11   5        180.70        187.38        11.14 o                         
   0  11   5        227.13        212.93         7.46 o                         
   1  11   5         46.97         43.02         4.46 o                         
   2  11   5          8.53         10.97         3.50 o                         
   3  11   5        287.36        275.46        24.17 o                         
   4  11   5          0.47          1.31         5.14 o                         
   5  11   5        109.86         98.14        11.23 o                         
   6  11   5          8.99         14.09         9.44 o                         
   7  11   5         23.36         28.97        11.84 o                         
  -8  12   5          4.68          2.75         7.06 o                         
  -7  12   5         23.56          5.97         6.88 o                         
  -6  12   5         28.54         12.64         6.56 o                         
  -5  12   5          2.63          4.63         5.88 o                         
  -4  12   5          1.04         -3.47         3.47 o                         
  -3  12   5         27.89         20.34         4.61 o                         
  -2  12   5        104.47         99.06        13.27 o                         
  -1  12   5        332.94        337.57        10.44 o                         
   0  12   5         54.29         57.35         4.33 o                         
   1  12   5          6.60         10.18         3.94 o                         
   2  12   5          2.90          0.73         3.18 o                         
   3  12   5        944.66        878.32        51.78 o                         
   4  12   5         11.64         10.71         6.00 o                         
   5  12   5        291.45        283.90        28.25 o                         
   6  12   5          7.01          6.24         9.12 o                         
  -8  13   5         13.39         16.43         8.46 o                         
  -7  13   5         58.53         56.85        10.13 o                         
  -6  13   5         53.64         53.93         9.39 o                         
  -5  13   5         69.62         76.43         7.75 o                         
  -4  13   5          9.13          8.87         4.33 o                         
  -3  13   5          7.66         -0.20         3.66 o                         
  -2  13   5         13.78         17.96         4.35 o                         
  -1  13   5        225.25        238.51         8.63 o                         
   0  13   5        197.52        207.52         7.61 o                         
   1  13   5         13.34          8.54         3.62 o                         
   2  13   5         82.86         81.97         6.76 o                         
   3  13   5        153.33        177.88        25.05 o                         
   4  13   5         53.81         54.70        19.37 o                         
   5  13   5        358.19        339.65        28.65 o                         
   6  13   5          8.34         14.25         9.92 o                         
  -8  14   5          2.84          2.73         7.15 o                         
  -7  14   5         20.57         20.96         8.42 o                         
  -6  14   5         88.19        114.55        12.66 o                         
  -5  14   5         73.94         81.86         8.26 o                         
  -4  14   5         96.39         97.49         8.59 o                         
  -3  14   5        131.72        114.10         8.66 o                         
  -2  14   5        111.41        115.94         8.81 o                         
  -1  14   5        442.50        409.76        12.08 o                         
   0  14   5        389.21        372.38        18.94 o                         
   1  14   5        107.23        102.58         8.63 o                         
   2  14   5         49.57         59.35         6.12 o                         
   3  14   5          0.40         -4.53         4.53 o                         
   4  14   5        230.12        210.05        26.09 o                         
   5  14   5         19.25         33.13        10.32 o                         
   6  14   5          8.18         -3.84         8.32 o                         
  -8  15   5         12.47          6.24        11.36 o                         
  -7  15   5         61.55         60.59        13.36 o                         
  -6  15   5         50.36         48.31         9.50 o                         
  -5  15   5         44.54         30.39         6.16 o                         
  -4  15   5         33.41         15.35         5.50 o                         
  -3  15   5        134.26        122.85         9.83 o                         
  -2  15   5        208.49        205.69        10.79 o                         
  -1  15   5         14.14         23.66         5.82 o                         
   0  15   5        182.14        187.21         7.58 o                         
   1  15   5         17.70          5.32         3.89 o                         
   2  15   5         55.81         46.71         5.80 o                         
   3  15   5         50.76         71.16        11.60 o                         
   4  15   5         25.92         29.03         7.72 o                         
   5  15   5        102.74         99.75        11.87 o                         
   6  15   5         12.13         18.73         9.92 o                         
  -7  16   5         26.19         27.23         8.86 o                         
  -6  16   5         61.00         71.99        10.62 o                         
  -5  16   5         81.07         89.17         7.97 o                         
  -4  16   5         18.60         18.36         5.55 o                         
  -3  16   5         96.21         78.80         7.78 o                         
  -2  16   5          0.90          2.15         3.64 o                         
  -1  16   5         25.40         16.84         3.70 o                         
   0  16   5         46.84         58.46         4.67 o                         
   1  16   5         15.99         14.81         4.63 o                         
   2  16   5         34.43         36.73         8.02 o                         
   3  16   5        633.34        604.67        27.29 o                         
   4  16   5        120.98        118.60        16.09 o                         
   5  16   5        104.91        103.69        14.25 o                         
   6  16   5         10.87          1.28         9.12 o                         
  -7  17   5          1.60         -4.36         6.63 o                         
  -6  17   5          4.75          6.45         6.75 o                         
  -5  17   5         13.55         13.20         4.74 o                         
  -4  17   5          4.42          7.39         4.88 o                         
  -3  17   5        189.29        207.01        17.07 o                         
  -2  17   5        211.97        217.70        11.48 o                         
  -1  17   5         41.96         41.18         5.80 o                         
   0  17   5         54.91         50.45         6.35 o                         
   1  17   5         70.45         61.07         6.94 o                         
   2  17   5          4.46          6.50         4.40 o                         
   3  17   5        183.01        181.83        14.38 o                         
   4  17   5          2.71          1.78         6.10 o                         
   5  17   5         53.07         60.39        10.18 o                         
   6  17   5          1.63         12.64        10.08 o                         
  -7  18   5          1.21          2.44         7.53 o                         
  -6  18   5          4.60         -5.92         5.92 o                         
  -5  18   5         39.27         46.64         7.44 o                         
  -4  18   5          5.88          2.01         4.70 o                         
  -3  18   5         18.68         18.43         5.35 o                         
  -2  18   5         53.14         55.85         6.57 o                         
  -1  18   5        166.17        148.77         9.24 o                         
   0  18   5         29.63         17.94         6.57 o                         
   1  18   5         59.27         71.74         7.51 o                         
   2  18   5          5.74          4.55         4.36 o                         
   3  18   5        218.06        251.59        21.69 o                         
   4  18   5         14.40         17.35         7.37 o                         
   5  18   5         95.09         98.50        12.54 o                         
  -7  19   5         43.01         71.55        17.29 o                         
  -6  19   5         45.07         48.13         9.95 o                         
  -5  19   5         32.45         33.36         6.07 o                         
  -4  19   5          0.39          0.00         4.77 o                         
  -3  19   5          8.24          9.96         4.93 o                         
  -2  19   5         10.88          9.28         5.58 o                         
  -1  19   5         48.64         42.70         5.74 o                         
   0  19   5         59.67         69.51         7.73 o                         
   1  19   5         10.18          5.94         6.60 o                         
   2  19   5        132.42        127.83        17.72 o                         
   3  19   5         39.59         22.98         7.53 o                         
   4  19   5         15.03          9.92         7.68 o                         
   5  19   5        126.84        145.54        14.50 o                         
  -6  20   5         36.84         31.13        13.77 o                         
  -5  20   5         11.69         14.17         5.49 o                         
  -4  20   5         44.50         49.63         6.65 o                         
  -3  20   5         85.12        108.37        11.70 o                         
  -2  20   5         62.47         57.98         7.52 o                         
  -1  20   5         33.35         37.85         8.77 o                         
   0  20   5         66.25         51.85         7.10 o                         
   1  20   5         23.58         28.02         6.08 o                         
   2  20   5         10.95         14.93         7.63 o                         
   3  20   5          1.60          9.39         8.88 o                         
   4  20   5         52.32         58.49        10.37 o                         
   5  20   5          8.92         16.11         7.93 o                         
  -6  21   5          4.46         -3.23         7.15 o                         
  -5  21   5         10.79          4.99         5.14 o                         
  -4  21   5         19.59         14.92         5.44 o                         
  -3  21   5         38.75         53.21        10.17 o                         
  -2  21   5         33.05         34.60         6.34 o                         
  -1  21   5          3.78          2.44         7.07 o                         
   0  21   5        162.06        172.69        11.84 o                         
   1  21   5         20.83         21.02         5.95 o                         
   2  21   5         41.68         41.75         7.02 o                         
   3  21   5          7.30         14.92         8.40 o                         
   4  21   5          4.05         -4.66         7.52 o                         
   5  21   5         66.98         79.87        20.97 o                         
  -6  22   5          9.85          5.56         7.82 o                         
  -5  22   5         39.64         51.22         8.45 o                         
  -4  22   5          8.03         -4.51         4.51 o                         
  -3  22   5          6.19          0.10         4.98 o                         
  -2  22   5          0.33         -1.06         7.30 o                         
  -1  22   5         11.81         -3.13         6.38 o                         
   0  22   5         63.18         87.96         9.04 o                         
   1  22   5         81.39        106.45         9.77 o                         
   2  22   5          0.14          4.04         5.57 o                         
   3  22   5         79.78         91.90        12.04 o                         
   4  22   5         13.31          8.42         7.72 o                         
  -5  23   5          6.38         -8.08         8.08 o                         
  -4  23   5          2.78          5.85         5.29 o                         
  -3  23   5         27.95         34.03         6.58 o                         
  -2  23   5         21.82         21.80         8.84 o                         
  -1  23   5          1.11         14.18         7.82 o                         
   0  23   5         22.68         22.23         6.42 o                         
   1  23   5         29.08         42.74         7.37 o                         
   2  23   5         56.74         54.55        10.21 o                         
   3  23   5         22.83         23.09        12.72 o                         
   4  23   5          5.64         11.14         7.72 o                         
  -5  24   5         17.35          1.44         9.60 o                         
  -4  24   5         24.63         31.09         6.53 o                         
  -3  24   5         56.80         73.59         8.06 o                         
  -2  24   5         18.38         29.46         9.46 o                         
  -1  24   5          3.19         -0.72         7.34 o                         
   0  24   5          6.45         -3.24         7.09 o                         
   1  24   5         15.92         24.04         8.65 o                         
   2  24   5         18.77         -1.30         6.61 o                         
   3  24   5         82.70         99.40        12.84 o                         
  -4  25   5         16.33          3.37         5.43 o                         
  -3  25   5          1.35          1.35         6.52 o                         
  -2  25   5         11.41         14.04         9.80 o                         
  -1  25   5         32.90         33.24         9.95 o                         
   0  25   5         13.02          7.89         8.30 o                         
   1  25   5          8.90          3.82         5.97 o                         
   2  25   5         77.88        105.94        24.65 o                         
   3  25   5          3.07         -3.13        15.21 o                         
  -4  26   5         15.00          7.25         9.45 o                         
  -3  26   5          2.30         -0.75         6.67 o                         
  -2  26   5          4.81         10.08         7.33 o                         
  -1  26   5         16.61         13.15         9.57 o                         
   0  26   5         48.02         35.90        10.38 o                         
   1  26   5          8.59         17.30         7.66 o                         
   2  26   5         15.97         21.74        14.49 o                         
  -3  27   5          2.46         -7.95         8.96 o                         
  -2  27   5         18.74         25.05         8.65 o                         
  -1  27   5          8.20         25.43         8.29 o                         
   0  27   5         97.93        141.24        16.07 o                         
   1  27   5          9.04          7.04        11.52 o                         
  -1  28   5          4.63         14.09        13.44 o                         
   0  28   5         11.02         15.85        12.96 o                         
  -3 -26   6          3.00        -12.32        12.32 o                         
  -2 -26   6          4.48         -5.88         5.88 o                         
  -1 -26   6         12.73         20.92         7.51 o                         
   0 -26   6         18.69         29.46         9.32 o                         
   1 -26   6         27.46         58.58        18.57 o                         
  -4 -25   6         19.82         13.28        16.33 o                         
  -3 -25   6         39.74         49.48         9.29 o                         
  -2 -25   6         21.61         24.08         7.81 o                         
  -1 -25   6          5.11          8.97         6.90 o                         
   0 -25   6         30.05         28.21         7.96 o                         
   1 -25   6         24.48         20.09         6.33 o                         
   2 -25   6          3.18         -0.74         6.37 o                         
  -4 -24   6         22.31         22.39         7.53 o                         
  -3 -24   6          6.61         -2.32         5.99 o                         
  -2 -24   6         18.11          4.14         6.14 o                         
  -1 -24   6          2.67          2.57         6.64 o                         
   0 -24   6          2.14         -5.99         5.99 o                         
   1 -24   6         28.61         34.52         6.98 o                         
   2 -24   6         28.49         32.15         7.05 o                         
  -4 -23   6          5.84         13.39         7.16 o                         
  -3 -23   6         16.22          5.24         6.38 o                         
  -2 -23   6         58.35         73.24         9.63 o                         
  -1 -23   6          7.21          6.12         6.07 o                         
   0 -23   6          5.30          2.00         5.02 o                         
   1 -23   6         17.16         18.70         5.91 o                         
   2 -23   6          5.17          5.07         5.71 o                         
   3 -23   6          3.07         -3.72         6.85 o                         
  -5 -22   6          2.83          2.21         7.46 o                         
  -4 -22   6         12.73         -1.84         6.03 o                         
  -3 -22   6          7.23         17.69         6.88 o                         
  -2 -22   6         12.18          8.39         7.49 o                         
  -1 -22   6          2.20         -2.16         5.09 o                         
   0 -22   6          8.70          7.13         4.96 o                         
   1 -22   6         24.85         27.06         6.79 o                         
   2 -22   6         17.26         11.47         5.72 o                         
   3 -22   6          3.85          2.08         6.87 o                         
  -6 -21   6         20.70         18.25        12.80 o                         
  -5 -21   6          6.56         -1.87         6.53 o                         
  -4 -21   6         14.73         11.67         6.48 o                         
  -3 -21   6        123.15        109.57        10.98 o                         
  -2 -21   6         33.21         24.12         6.61 o                         
  -1 -21   6         12.46         12.58         6.43 o                         
   0 -21   6          7.85          1.76         4.41 o                         
   1 -21   6         21.59         18.03         5.78 o                         
   2 -21   6         11.17          0.16         5.01 o                         
   3 -21   6          0.12          4.09         8.62 o                         
   4 -21   6          5.35          5.77        12.08 o                         
  -6 -20   6         42.27         31.12         9.66 o                         
  -5 -20   6          0.82         -3.38         5.70 o                         
  -4 -20   6          2.97          1.56         5.32 o                         
  -3 -20   6         18.59          4.26         6.63 o                         
  -2 -20   6          9.65         16.92         6.00 o                         
  -1 -20   6         37.46         51.86         6.66 o                         
   0 -20   6         27.22         28.30         5.92 o                         
   1 -20   6         81.18         96.98        10.03 o                         
   2 -20   6         90.54         97.51        10.09 o                         
   3 -20   6         79.72         86.15        10.39 o                         
   4 -20   6         22.77         18.02         9.38 o                         
  -6 -19   6         43.25         53.13        11.09 o                         
  -5 -19   6         39.58         33.41         9.12 o                         
  -4 -19   6          8.65          3.80         5.51 o                         
  -3 -19   6        127.73        144.40        13.78 o                         
  -2 -19   6        246.99        229.50        14.50 o                         
  -1 -19   6         41.86         41.36         5.99 o                         
   0 -19   6         69.41         63.80         7.59 o                         
   1 -19   6         30.84         29.51         6.60 o                         
   2 -19   6         16.63         10.22         4.78 o                         
   3 -19   6          1.16          0.78         5.51 o                         
   4 -19   6         16.08         20.44        10.64 o                         
   5 -19   6          0.30          2.40        13.12 o                         
  -7 -18   6          5.89         11.20        12.16 o                         
  -6 -18   6         95.66        102.25        13.27 o                         
  -5 -18   6         32.83         24.67         6.73 o                         
  -4 -18   6         21.02         12.70         7.46 o                         
  -3 -18   6          2.95          1.76         4.72 o                         
  -2 -18   6         39.86         38.12         6.75 o                         
  -1 -18   6          2.73          3.12         4.04 o                         
   0 -18   6         28.39         31.46         6.53 o                         
   1 -18   6         39.04         44.28         6.47 o                         
   2 -18   6          5.16          6.75         5.44 o                         
   3 -18   6         20.86         27.43         7.15 o                         
   4 -18   6         13.11         16.98         8.87 o                         
   5 -18   6          9.69         -4.22         8.31 o                         
  -7 -17   6         11.01          8.67         8.18 o                         
  -6 -17   6         19.52         11.20         7.58 o                         
  -5 -17   6          0.44         -2.74         4.90 o                         
  -4 -17   6          0.47         -0.56         8.02 o                         
  -3 -17   6          3.75          7.28         5.16 o                         
  -2 -17   6         37.22         24.49         5.95 o                         
  -1 -17   6         21.54         10.04         5.04 o                         
   0 -17   6          7.81          2.38         4.78 o                         
   1 -17   6         14.32         12.89         4.34 o                         
   2 -17   6          3.06          7.34         5.29 o                         
   3 -17   6          0.84         -1.83         5.86 o                         
   4 -17   6          7.09          7.60         8.04 o                         
   5 -17   6         21.39         22.18        12.88 o                         
  -7 -16   6         27.32         15.13         8.09 o                         
  -6 -16   6          6.91         -0.41         6.67 o                         
  -5 -16   6         11.92          7.34         5.33 o                         
  -4 -16   6         13.11         15.35         5.58 o                         
  -3 -16   6          3.95          6.14         4.45 o                         
  -2 -16   6          2.73          4.77         4.51 o                         
  -1 -16   6          1.32          2.74         4.37 o                         
   0 -16   6         13.50          2.83         3.51 o                         
   1 -16   6         56.91         59.20         6.05 o                         
   2 -16   6         87.13         90.17         9.08 o                         
   3 -16   6         46.36         57.50         8.34 o                         
   4 -16   6         46.53         49.87        10.38 o                         
   5 -16   6          1.67          8.05         8.26 o                         
  -7 -15   6         17.75         29.13         8.94 o                         
  -6 -15   6         56.57         73.23        11.05 o                         
  -5 -15   6         86.65         84.72         9.07 o                         
  -4 -15   6         98.76        101.68         9.62 o                         
  -3 -15   6        216.93        229.44        16.69 o                         
  -2 -15   6         71.19         65.63         8.38 o                         
  -1 -15   6        140.14        131.25        10.01 o                         
   0 -15   6         90.78         77.19         6.12 o                         
   1 -15   6         77.29         65.32         6.13 o                         
   2 -15   6         17.97          8.50         5.15 o                         
   3 -15   6         26.72         28.12        10.97 o                         
   4 -15   6         84.11         66.58        14.25 o                         
   5 -15   6         60.30         45.17        10.87 o                         
  -8 -14   6         40.07         29.77        13.61 o                         
  -7 -14   6         30.16         35.43         9.49 o                         
  -6 -14   6         98.71         98.62        23.85 o                         
  -5 -14   6         45.20         40.13         7.84 o                         
  -4 -14   6         14.11         13.33         5.28 o                         
  -3 -14   6        132.67        121.13         9.70 o                         
  -2 -14   6         26.73         20.96         5.40 o                         
  -1 -14   6        154.21        173.35        15.73 o                         
   0 -14   6        222.68        208.12         9.16 o                         
   1 -14   6        162.55        167.48        13.88 o                         
   2 -14   6         31.79         33.53         6.34 o                         
   3 -14   6         96.34         91.59        11.71 o                         
   4 -14   6        127.50        128.38        18.57 o                         
   5 -14   6         43.82         56.30        11.20 o                         
   6 -14   6         59.45         60.02        16.33 o                         
  -8 -13   6          5.30         28.33        12.48 o                         
  -7 -13   6         10.55         15.95        10.00 o                         
  -6 -13   6         25.17         20.86         7.63 o                         
  -5 -13   6         53.77         51.99         7.25 o                         
  -4 -13   6         15.68         14.99         5.13 o                         
  -3 -13   6        163.35        175.50        16.32 o                         
  -2 -13   6        633.72        567.88        19.72 o                         
  -1 -13   6        251.82        227.41         8.96 o                         
   0 -13   6        275.93        253.77         9.75 o                         
   1 -13   6         21.47         21.87         4.38 o                         
   2 -13   6         10.59         15.27         4.37 o                         
   3 -13   6         31.49         22.38         7.81 o                         
   4 -13   6          2.53         -1.61         6.28 o                         
   5 -13   6          8.61         10.88        14.41 o                         
   6 -13   6         79.50         72.99        17.29 o                         
  -8 -12   6         78.13         92.35        18.57 o                         
  -7 -12   6         15.73          9.07         7.01 o                         
  -6 -12   6         83.44         75.47        10.57 o                         
  -5 -12   6         25.90         28.26         6.43 o                         
  -4 -12   6        187.96        184.87        11.78 o                         
  -3 -12   6         12.64          8.46         4.31 o                         
  -2 -12   6         36.57         40.61         6.03 o                         
  -1 -12   6         48.49         50.38         5.36 o                         
   0 -12   6         36.65         41.62         7.05 o                         
   1 -12   6         42.22         36.27         4.63 o                         
   2 -12   6         10.86          7.36         3.75 o                         
   3 -12   6         13.93         20.51         7.38 o                         
   4 -12   6         14.68         18.51         9.84 o                         
   5 -12   6         15.08         12.72        16.73 o                         
   6 -12   6         49.51         50.10        15.37 o                         
  -8 -11   6          0.99          7.04        10.72 o                         
  -7 -11   6         22.29         23.00         7.64 o                         
  -6 -11   6         18.86         11.34        11.60 o                         
  -5 -11   6        127.67        123.40        11.02 o                         
  -4 -11   6         13.81         14.12         5.71 o                         
  -3 -11   6        130.32        132.97         9.41 o                         
  -2 -11   6         62.12         60.91         6.64 o                         
  -1 -11   6         13.47         14.27         3.88 o                         
   0 -11   6         69.05         71.68         6.56 o                         
   1 -11   6          5.85         -0.40         2.92 o                         
   2 -11   6          6.31          8.92         3.61 o                         
   3 -11   6         11.34          9.38         6.31 o                         
   4 -11   6         82.87         96.85        18.65 o                         
   5 -11   6         55.30         50.53        10.08 o                         
   6 -11   6         12.01         12.32        11.36 o                         
  -8 -10   6          4.45         20.01        12.00 o                         
  -7 -10   6         49.92         36.65         8.26 o                         
  -6 -10   6         71.30         75.66         9.78 o                         
  -5 -10   6        114.76        102.98         8.64 o                         
  -4 -10   6        247.47        237.43        12.37 o                         
  -3 -10   6          4.28          3.92         3.82 o                         
  -2 -10   6         40.43         33.03         5.25 o                         
  -1 -10   6         91.26         86.11         6.93 o                         
   0 -10   6        186.03        174.80         9.80 o                         
   1 -10   6        265.64        241.30         9.33 o                         
   2 -10   6         40.87         42.09         4.82 o                         
   3 -10   6         64.54         43.48         8.45 o                         
   4 -10   6        184.76        172.02        37.93 o                         
   5 -10   6         35.96         29.11        10.24 o                         
   6 -10   6         21.58         11.84        10.88 o                         
  -8  -9   6         16.96         15.69        10.56 o                         
  -7  -9   6         61.00         61.79         9.65 o                         
  -6  -9   6         97.85         81.50        10.07 o                         
  -5  -9   6        182.70        186.10        11.05 o                         
  -4  -9   6        421.15        437.48        15.76 o                         
  -3  -9   6        714.09        664.24        20.99 o                         
  -2  -9   6        249.71        215.92        10.70 o                         
  -1  -9   6        392.99        374.86        10.64 o                         
   0  -9   6        209.65        192.34         7.69 o                         
   1  -9   6        339.99        318.71        10.62 o                         
   2  -9   6         52.42         45.70         4.86 o                         
   3  -9   6          2.53          2.75         5.76 o                         
   4  -9   6         31.54         38.34         8.50 o                         
   5  -9   6         93.26         92.08        11.96 o                         
   6  -9   6         37.66         44.98        13.77 o                         
  -8  -8   6        147.62        168.70        22.73 o                         
  -7  -8   6         36.57         37.93        12.16 o                         
  -6  -8   6         23.66         21.79        15.05 o                         
  -5  -8   6         34.17         28.58         7.38 o                         
  -4  -8   6         55.61         63.21         9.73 o                         
  -3  -8   6        342.04        344.84        14.96 o                         
  -2  -8   6         51.03         61.99         8.27 o                         
  -1  -8   6         72.30         76.80         5.08 o                         
   0  -8   6         59.05         59.14         4.52 o                         
   1  -8   6        238.60        263.93         9.73 o                         
   2  -8   6        222.71        234.76        19.30 o                         
   3  -8   6        330.00        327.68        17.31 o                         
   4  -8   6        161.77        171.95        14.64 o                         
   5  -8   6         29.56         26.28         8.88 o                         
   6  -8   6         94.69         68.19        15.85 o                         
  -8  -7   6          0.38          0.64         9.12 o                         
  -7  -7   6         68.09         56.82        14.41 o                         
  -6  -7   6          5.58          0.90         4.58 o                         
  -5  -7   6         21.05         13.81         4.25 o                         
  -4  -7   6         57.52         52.26         5.85 o                         
  -3  -7   6        691.81        694.41        21.13 o                         
  -2  -7   6       1561.36       1539.48        39.01 o                         
  -1  -7   6        178.31        166.06         8.18 o                         
   0  -7   6        140.48        126.19         6.09 o                         
   1  -7   6        223.18        219.53         8.41 o                         
   2  -7   6         29.80         26.09         4.21 o                         
   3  -7   6         11.42         17.47         5.40 o                         
   4  -7   6          6.39          1.62         5.69 o                         
   5  -7   6         10.77          3.63         6.50 o                         
   6  -7   6         72.22         53.30        14.57 o                         
  -8  -6   6         44.98         59.54        15.05 o                         
  -7  -6   6         46.10         39.53        12.48 o                         
  -6  -6   6        113.60        121.70        11.10 o                         
  -5  -6   6         40.00         28.47         4.91 o                         
  -4  -6   6          8.30          9.99         5.57 o                         
  -3  -6   6         12.87         14.30         3.94 o                         
  -2  -6   6         91.05         96.97         5.31 o                         
  -1  -6   6         32.21         36.75         3.27 o                         
   0  -6   6        129.86        119.55         7.27 o                         
   1  -6   6         64.35         68.16         5.11 o                         
   2  -6   6         22.90         22.22         4.02 o                         
   3  -6   6          1.60         -2.99         2.99 o                         
   4  -6   6          5.05          3.17         5.66 o                         
   5  -6   6         14.61         18.56         7.45 o                         
   6  -6   6         33.28         26.25        12.00 o                         
  -9  -5   6        139.47        157.02        23.37 o                         
  -8  -5   6          1.08         -4.48         9.28 o                         
  -7  -5   6         60.67         79.07        15.69 o                         
  -6  -5   6         54.90         61.25        10.08 o                         
  -5  -5   6         69.98         67.37         6.40 o                         
  -4  -5   6        204.45        197.61        11.57 o                         
  -3  -5   6        172.72        167.94        18.29 o                         
  -2  -5   6        150.86        159.44         5.77 o                         
  -1  -5   6         12.55         16.26         3.72 o                         
   0  -5   6         86.30         85.50         5.08 o                         
   1  -5   6         13.11         15.17         2.94 o                         
   2  -5   6         19.16         27.97         5.03 o                         
   3  -5   6         34.38         28.54         6.86 o                         
   4  -5   6        131.91        141.37        13.14 o                         
   5  -5   6         55.78         52.92        10.56 o                         
   6  -5   6          4.49         18.57        11.68 o                         
  -9  -4   6         20.24         19.05        11.68 o                         
  -8  -4   6         74.22         78.59        16.65 o                         
  -7  -4   6         65.36         88.83        15.69 o                         
  -6  -4   6         40.99         45.23         7.04 o                         
  -5  -4   6         86.94         92.50        13.81 o                         
  -4  -4   6         49.26         60.35         5.88 o                         
  -3  -4   6         11.23         15.10         3.83 o                         
  -2  -4   6        147.29        137.05         5.52 o                         
  -1  -4   6        107.66        102.51         5.17 o                         
   0  -4   6        272.51        296.08         9.09 o                         
   1  -4   6        443.80        420.96        13.48 o                         
   2  -4   6        244.00        242.52        11.82 o                         
   3  -4   6        259.72        252.28        14.96 o                         
   4  -4   6        260.43        236.22        16.77 o                         
   5  -4   6         30.68         22.60         7.79 o                         
   6  -4   6         19.08         27.05        12.16 o                         
   7  -4   6         19.93         54.90        15.53 o                         
  -9  -3   6          9.04         26.25        13.28 o                         
  -8  -3   6          4.34         14.09        10.08 o                         
  -7  -3   6         21.72         37.77        12.16 o                         
  -6  -3   6         93.46         83.40        28.17 o                         
  -5  -3   6        434.77        421.38        14.30 o                         
  -4  -3   6        478.34        444.29        14.92 o                         
  -3  -3   6        572.10        537.41        20.01 o                         
  -2  -3   6        351.46        322.73        13.88 o                         
  -1  -3   6        861.61        810.21        18.57 o                         
   0  -3   6        657.75        721.10        16.90 o                         
   1  -3   6        424.73        436.85        13.52 o                         
   2  -3   6         30.12         29.69         3.75 o                         
   3  -3   6         54.84         61.13         8.56 o                         
   4  -3   6         53.94         54.07         8.64 o                         
   5  -3   6         49.61         40.00         8.81 o                         
   6  -3   6         62.46         57.94        14.25 o                         
  -9  -2   6         42.69         49.94        15.21 o                         
  -8  -2   6         34.51         32.17        11.68 o                         
  -7  -2   6         15.78         -1.60         7.68 o                         
  -6  -2   6         82.61         64.66        13.12 o                         
  -5  -2   6        220.96        199.02         9.50 o                         
  -4  -2   6         63.38         54.11         5.45 o                         
  -3  -2   6        129.35        133.77        13.02 o                         
  -2  -2   6         30.90         32.43         3.09 o                         
  -1  -2   6        247.89        216.89        11.67 o                         
   0  -2   6        652.41        692.80        18.71 o                         
   1  -2   6        364.31        369.58        11.76 o                         
   2  -2   6         13.36         15.53         3.74 o                         
   3  -2   6        155.59        182.03        13.40 o                         
   4  -2   6        389.04        348.62        18.12 o                         
   5  -2   6        101.44        110.35        12.26 o                         
   6  -2   6         68.48         86.91        16.49 o                         
   7  -2   6         48.01         62.42        15.37 o                         
  -9  -1   6        244.54        165.98        24.33 o                         
  -8  -1   6          3.61         -4.48         7.84 o                         
  -7  -1   6         25.52         11.52         9.12 o                         
  -6  -1   6          4.55          4.16         7.52 o                         
  -5  -1   6        222.28        189.66         8.97 o                         
  -4  -1   6        154.12        143.13         7.94 o                         
  -3  -1   6         76.23         75.90         6.01 o
[truncated: 225,669 more chars]
