# Supplementary material for: Enanti­opure (S)-butan-2-yl N-(4-x-phen­yl)thio­carbamates, x = NO2, OCH3, F, and Cl
Source: Acta Crystallogr E Crystallogr Commun. 2023 Mar 23;79(Pt 4):386–91. doi: 10.1107/S2056989023002591 (PMC10088315; doi:10.1107/S2056989023002591)
Supplement: Supplementary file 4 [file e-79-00386-IIIsup7.hkl]

data_III                                                                        
_shelx_title ' MK1_81_0ma in P2(1)'                                             
_shelx_refln_list_code          4                                               
_shelx_F_calc_maximum      216.84                                               
_exptl_crystal_F_000       480.00                                               
_reflns_d_resolution_high  0.7696                                               
                                                                                
loop_                                                                           
 _space_group_symop_operation_xyz                                               
 'x, y, z'                                                                      
 '-x, y+1/2, -z'                                                                
                                                                                
_cell_length_a     6.9723                                                       
_cell_length_b    20.1661                                                       
_cell_length_c     8.2818                                                       
_cell_angle_alpha  90.000                                                       
_cell_angle_beta   99.403                                                       
_cell_angle_gamma  90.000                                                       
                                                                                
_shelx_F_squared_multiplier     1.000                                           
                                                                                
loop_                                                                           
 _refln_index_h                                                                 
 _refln_index_k                                                                 
 _refln_index_l                                                                 
 _refln_F_squared_calc                                                          
 _refln_F_squared_meas                                                          
 _refln_F_squared_sigma                                                         
 _refln_observed_status                                                         
   0 -26   0         41.73         95.15        74.73 o                         
   1 -26   0          9.66        101.42        63.82 o                         
   1 -25   0        239.80        304.39        62.15 o                         
   2 -25   0        128.30        139.00        43.37 o                         
   0 -24   0        153.41        238.58        71.48 o                         
   1 -24   0         33.12         95.92        78.67 o                         
   2 -24   0        267.25        268.87        47.23 o                         
   3 -24   0         56.46        -24.40        71.71 o                         
   1 -23   0         21.30         56.83        33.56 o                         
   2 -23   0         51.85        101.13        40.55 o                         
   3 -23   0         18.30         77.92        57.79 o                         
   4 -23   0         29.85        112.34        32.00 o                         
   0 -22   0        309.74        373.65        64.52 o                         
   1 -22   0         28.85         25.88        38.29 o                         
   2 -22   0          4.84         13.48        34.79 o                         
   3 -22   0        120.06        154.31        41.63 o                         
   4 -22   0         58.49         41.70        29.83 o                         
   1 -21   0        852.47        976.13        84.94 o                         
   2 -21   0        214.30        265.66        43.49 o                         
   3 -21   0        105.75        149.28        41.93 o                         
   4 -21   0         18.77         -2.00        27.09 o                         
   5 -21   0         83.05        133.26       110.70 o                         
   0 -20   0         82.91        184.27        51.06 o                         
   1 -20   0         40.82         44.10        29.08 o                         
   2 -20   0        584.54        625.60        76.12 o                         
   3 -20   0         63.99         74.95        38.52 o                         
   4 -20   0         21.20         -0.17        36.90 o                         
   5 -20   0         51.13         42.22        21.94 o                         
   1 -19   0        328.90        463.99        66.61 o                         
   2 -19   0        323.68        358.92        64.05 o                         
   3 -19   0        247.71        234.37        92.13 o                         
   4 -19   0         13.74          5.79        33.19 o                         
   5 -19   0        109.52        119.94        27.35 o                         
   6 -19   0         44.46         78.70       100.26 o                         
   0 -18   0       1028.57       1225.37        86.33 o                         
   1 -18   0         33.42         37.77        24.96 o                         
   2 -18   0        390.72        452.93        36.57 o                         
   3 -18   0        553.90        542.09       145.05 o                         
   4 -18   0         95.99        167.95        46.65 o                         
   5 -18   0         68.64         50.68        54.77 o                         
   6 -18   0         65.26         70.07        34.78 o                         
   1 -17   0         65.38        117.82        38.06 o                         
   2 -17   0         47.90          1.57        38.29 o                         
   3 -17   0        248.91        206.84        97.01 o                         
   4 -17   0        140.78         71.05        29.55 o                         
   5 -17   0         11.58         14.68        65.68 o                         
   6 -17   0         39.75         20.07        35.09 o                         
   0 -16   0        103.98        110.47        36.67 o                         
   1 -16   0         60.10         74.61        25.53 o                         
   2 -16   0         81.07         99.77        48.97 o                         
   3 -16   0        104.65         66.42        28.26 o                         
   4 -16   0        218.88        190.11        35.74 o                         
   5 -16   0         62.80         98.42        43.40 o                         
   6 -16   0         94.53        147.43        72.18 o                         
   7 -16   0        104.53          4.84       114.18 o                         
   1 -15   0        246.13        271.32        26.06 o                         
   2 -15   0        209.28        265.70        31.33 o                         
   3 -15   0         93.41         75.29        26.28 o                         
   4 -15   0         73.79        116.62        24.26 o                         
   5 -15   0        103.16         75.87        30.23 o                         
   6 -15   0          6.09         20.10        38.54 o                         
   7 -15   0         36.05         42.33        48.89 o                         
   0 -14   0       3327.33       3350.28       115.57 o                         
   1 -14   0         83.55         64.84        19.31 o                         
   2 -14   0        181.75        191.94        19.70 o                         
   3 -14   0        115.22        114.37        40.38 o                         
   4 -14   0         98.93        107.18        19.26 o                         
   5 -14   0         35.69         28.96        23.56 o                         
   6 -14   0          9.62         78.19        81.23 o                         
   7 -14   0         30.66          0.62        47.68 o                         
   1 -13   0       1138.04       1187.75        80.53 o                         
   2 -13   0        187.27        220.99        18.63 o                         
   3 -13   0       1032.03        994.79        38.83 o                         
   4 -13   0        450.14        449.14        51.52 o                         
   5 -13   0        168.89        172.53        55.23 o                         
   6 -13   0         23.05        -10.86        29.71 o                         
   7 -13   0         84.01         27.21        50.99 o                         
   0 -12   0       7877.78       8054.50       229.29 o                         
   1 -12   0        228.66        194.97        21.58 o                         
   2 -12   0        405.38        412.63        21.45 o                         
   3 -12   0        922.32        918.25       168.26 o                         
   4 -12   0        462.99        450.27        31.56 o                         
   5 -12   0        297.17        307.06        52.68 o                         
   6 -12   0          6.71        -30.16        30.16 o                         
   7 -12   0         59.70        -48.67       172.43 o                         
   1 -11   0       1332.19       1388.26        86.33 o                         
   2 -11   0        114.51        126.00        12.30 o                         
   3 -11   0        125.52        103.97        17.38 o                         
   4 -11   0         97.16        112.42        48.04 o                         
   5 -11   0        333.95        334.88        55.00 o                         
   6 -11   0        109.15         77.96        45.02 o                         
   7 -11   0         43.47         92.48       243.45 o                         
   8 -11   0        127.17        275.70       125.32 o                         
   0 -10   0         83.07         77.98        23.67 o                         
   1 -10   0         71.83         56.70        12.87 o                         
   2 -10   0         93.50        109.18        34.35 o                         
   3 -10   0        332.10        295.79        19.25 o                         
   4 -10   0        169.88        183.94        20.95 o                         
   5 -10   0        115.54        165.61        43.17 o                         
   6 -10   0        254.15        214.45        63.13 o                         
   7 -10   0        194.14        271.93        53.56 o                         
   8 -10   0        126.64        162.69        72.77 o                         
   1  -9   0        516.54        481.35        47.58 o                         
   2  -9   0        555.92        539.94        32.03 o                         
   3  -9   0        189.52        211.52        25.99 o                         
   4  -9   0         77.19         38.66        17.14 o                         
   5  -9   0         42.94         64.81        28.55 o                         
   6  -9   0         88.83         11.14       108.15 o                         
   7  -9   0         98.71        118.12        62.77 o                         
   8  -9   0        126.94         -8.66        60.28 o                         
   0  -8   0       8944.75       8701.07       236.72 o                         
   1  -8   0        264.81        289.95        14.40 o                         
   2  -8   0        275.69        271.12        15.55 o                         
   3  -8   0        239.16        240.30        28.78 o                         
   4  -8   0          0.60         41.23        44.33 o                         
   5  -8   0         98.10        198.14        39.22 o                         
   6  -8   0        340.51        331.51        46.99 o                         
   7  -8   0        167.54        258.70        71.25 o                         
   8  -8   0        105.33         34.55        64.81 o                         
   1  -7   0       1814.65       1739.59        45.02 o                         
   2  -7   0        347.98        327.16        25.99 o                         
   3  -7   0        948.99        942.04        30.64 o                         
   4  -7   0        642.14        649.84        32.76 o                         
   5  -7   0        842.95        904.51        55.05 o                         
   6  -7   0         86.07         45.17        37.13 o                         
   7  -7   0         42.47         56.30        49.96 o                         
   8  -7   0          7.89        100.24        75.43 o                         
   0  -6   0      46994.45      44448.97      1014.64 o                         
   1  -6   0        256.32        282.10        17.09 o                         
   2  -6   0        668.40        674.87        34.81 o                         
   3  -6   0        982.63       1040.39        30.39 o                         
   4  -6   0        330.17        288.90        22.86 o                         
   5  -6   0        166.76        186.59        30.24 o                         
   6  -6   0         38.91        -41.08        41.08 o                         
   7  -6   0         10.33        -45.35        45.35 o                         
   8  -6   0          9.93        -10.65       110.70 o                         
   1  -5   0        898.99        869.50        24.70 o                         
   2  -5   0        321.47        328.10        15.32 o                         
   3  -5   0        306.77        340.39        26.46 o                         
   4  -5   0        186.57        186.12        21.48 o                         
   5  -5   0        706.41        724.73        54.31 o                         
   6  -5   0        170.88        184.79        74.50 o                         
   7  -5   0         92.79         86.56        49.63 o                         
   8  -5   0         13.07        141.38        71.90 o                         
   0  -4   0       1868.40       1760.54        41.31 o                         
   1  -4   0        196.49        204.40        12.01 o                         
   2  -4   0       1302.49       1237.98        27.66 o                         
   3  -4   0       1130.62       1183.90        34.56 o                         
   4  -4   0         10.68         -3.20        25.30 o                         
   5  -4   0         81.80        149.05        20.43 o                         
   6  -4   0        720.37        715.99       107.22 o                         
   7  -4   0        368.48        343.51        57.40 o                         
   8  -4   0         79.33         97.38        73.27 o                         
   1  -3   0         20.18         23.34        10.68 o                         
   2  -3   0       1281.69       1205.33        29.40 o                         
   3  -3   0        494.41        520.32        55.70 o                         
   4  -3   0        201.93        256.38        79.60 o                         
   5  -3   0        199.12        205.06        31.10 o                         
   6  -3   0        326.20        273.96       105.13 o                         
   7  -3   0        183.60        259.01        60.64 o                         
   8  -3   0        285.39        187.14        83.06 o                         
   0  -2   0       1654.13       1557.24        36.67 o                         
   1  -2   0        418.76        385.72        11.36 o                         
   2  -2   0        508.64        475.11        19.13 o                         
   3  -2   0         89.23        104.26        18.96 o                         
   4  -2   0        265.16        266.96        25.44 o                         
   5  -2   0        220.64        248.60        24.17 o                         
   6  -2   0        252.54        244.33        39.84 o                         
   7  -2   0        335.91        234.85        77.98 o                         
   8  -2   0        115.36        144.72       111.63 o                         
   1  -1   0       3793.91       3419.96        49.84 o                         
   2  -1   0        717.61        668.63        21.21 o                         
   3  -1   0       1486.34       1522.96        42.24 o                         
   4  -1   0       1446.16       1344.40        86.57 o                         
   5  -1   0        675.23        693.90        34.99 o                         
   6  -1   0        224.68        232.14        42.99 o                         
   7  -1   0         93.23         27.37        51.20 o                         
   8  -1   0         99.67         57.26        85.87 o                         
   1   0   0        464.64        424.83        12.94 o                         
   2   0   0        295.06        264.44        15.38 o                         
   3   0   0       1739.12       1780.11        44.50 o                         
   4   0   0        429.64        426.76        25.24 o                         
   5   0   0        144.80        227.08        81.23 o                         
   6   0   0         29.16         24.57        38.02 o                         
   7   0   0         72.03         97.44       126.95 o                         
   8   0   0          0.06        -15.39        72.76 o                         
   1   1   0       3825.69       3479.78        50.59 o                         
   2   1   0        735.93        693.72        22.58 o                         
   3   1   0       1458.49       1432.93        66.84 o                         
   4   1   0       1457.36       1396.73        62.89 o                         
   5   1   0        664.48        729.32        43.63 o                         
   6   1   0        233.76        287.86        83.32 o                         
   7   1   0         93.23         87.73        73.37 o                         
   8   1   0         96.45          5.71        77.51 o                         
   0   2   0       1654.73       1654.25        40.38 o                         
   1   2   0        398.61        368.87        22.05 o                         
   2   2   0        493.02        471.39        63.59 o                         
   3   2   0         92.85        107.22        14.61 o                         
   4   2   0        259.28        273.75        34.12 o                         
   5   2   0        210.95        232.24        29.97 o                         
   6   2   0        247.56        244.84        38.75 o                         
   7   2   0        337.34        344.87        72.87 o                         
   8   2   0        116.94        175.76       108.88 o                         
   1   3   0         19.42         -2.47        11.39 o                         
   2   3   0       1274.73       1160.85        42.24 o                         
   3   3   0        500.89        499.94        35.97 o                         
   4   3   0        205.13        196.86        23.47 o                         
   5   3   0        199.89        226.88        43.63 o                         
   6   3   0        325.81        325.70        48.04 o                         
   7   3   0        181.09        175.05        67.37 o                         
   8   3   0        287.18        276.72       113.21 o                         
   0   4   0       1866.32       1775.86        41.31 o                         
   1   4   0        192.25        215.52        43.17 o                         
   2   4   0       1320.50       1249.27        26.87 o                         
   3   4   0       1143.33       1164.30        30.82 o                         
   4   4   0         11.58         -6.65        18.16 o                         
   5   4   0         89.86        188.83        27.39 o                         
   6   4   0        723.59        865.73        58.36 o                         
   7   4   0        371.68        418.21        67.58 o                         
   8   4   0         79.17          1.19        78.01 o                         
   1   5   0        887.11        830.09        42.01 o                         
   2   5   0        315.11        339.42        16.14 o                         
   3   5   0        306.65        303.32        15.69 o                         
   4   5   0        184.95        159.17        21.12 o                         
   5   5   0        707.18        794.10        38.02 o                         
   6   5   0        167.30        140.56        81.00 o                         
   7   5   0         94.17         84.06        61.50 o                         
   8   5   0         12.93         19.37        95.85 o                         
   0   6   0      47020.06      45430.66       927.38 o                         
   1   6   0        279.76        295.90        23.08 o                         
   2   6   0        651.18        755.53        38.58 o                         
   3   6   0        969.96        979.05        40.38 o                         
   4   6   0        329.40        326.35        30.40 o                         
   5   6   0        164.77        146.17        36.44 o                         
   6   6   0         37.80         59.45        20.90 o                         
   7   6   0          9.45         25.00        31.95 o                         
   8   6   0          9.84        -58.94        75.83 o                         
   1   7   0       1791.92       1727.65        53.88 o                         
   2   7   0        364.99        402.72        42.93 o                         
   3   7   0        960.82        977.88        61.96 o                         
   4   7   0        640.87        578.90        36.44 o                         
   5   7   0        847.38        873.57        52.18 o                         
   6   7   0         87.73        122.40        43.44 o                         
   7   7   0         40.47         46.06        62.90 o                         
   8   7   0          7.11         16.72        71.63 o                         
   0   8   0       8945.98       8890.91       211.66 o                         
   1   8   0        271.92        291.05        29.63 o                         
   2   8   0        260.34        305.87        33.24 o                         
   3   8   0        233.23        260.76        37.60 o                         
   4   8   0          0.41        -19.17        52.68 o                         
   5   8   0         93.62        162.10        37.83 o                         
   6   8   0        341.80        441.58        63.68 o                         
   7   8   0        168.30        220.17        69.87 o                         
   8   8   0        104.02         79.21        80.55 o                         
   1   9   0        511.97        569.98        33.18 o                         
   2   9   0        561.92        613.53       103.51 o                         
   3   9   0        187.40        216.98        31.76 o                         
   4   9   0         76.33         93.18        24.75 o                         
   5   9   0         41.51         68.43        39.45 o                         
   6   9   0         86.97          5.40        37.81 o                         
   7   9   0         99.24         17.60        66.21 o                         
   8   9   0        127.24        -39.07        74.38 o                         
   0  10   0         82.34         73.34        20.89 o                         
   1  10   0         72.40         80.60        22.28 o                         
   2  10   0         94.08        113.57        25.65 o                         
   3  10   0        341.77        319.53        40.07 o                         
   4  10   0        174.02        166.09        51.99 o                         
   5  10   0        121.35         64.30        40.38 o                         
   6  10   0        257.17        334.38        61.25 o                         
   7  10   0        192.96        111.21        75.89 o                         
   8  10   0        129.65         59.71        80.15 o                         
   1  11   0       1323.98       1301.97       104.44 o                         
   2  11   0        120.99        138.90        27.17 o                         
   3  11   0        125.36        138.04        34.04 o                         
   4  11   0         96.74        109.47        26.20 o                         
   5  11   0        328.71        370.96        43.02 o                         
   6  11   0        107.51         66.94        40.90 o                         
   7  11   0         43.02         92.19        65.68 o                         
   8  11   0        128.47         92.80       186.59 o                         
   0  12   0       7892.40       8184.46       260.86 o                         
   1  12   0        243.54        231.92        43.29 o                         
   2  12   0        387.39        414.55        57.32 o                         
   3  12   0        912.76        995.59        56.95 o                         
   4  12   0        464.95        486.16        37.38 o                         
   5  12   0        295.28        298.65        39.97 o                         
   6  12   0          6.61        -12.11        42.13 o                         
   7  12   0         60.64         65.37        57.91 o                         
   1  13   0       1122.16       1128.62        69.69 o                         
   2  13   0        197.39        215.72        96.31 o                         
   3  13   0       1042.92       1024.89        76.12 o                         
   4  13   0        446.07        381.48        58.25 o                         
   5  13   0        176.75        150.83        82.85 o                         
   6  13   0         21.97         97.78        42.99 o                         
   7  13   0         83.34        110.71        63.90 o                         
   0  14   0       3327.42       3359.56       122.07 o                         
   1  14   0         88.49         71.68        34.33 o                         
   2  14   0        176.58        201.34        33.47 o                         
   3  14   0        113.32        109.24        46.42 o                         
   4  14   0         96.77        103.12        65.21 o                         
   5  14   0         34.08         47.94        50.83 o                         
   6  14   0          9.54        -18.30        56.86 o                         
   7  14   0         30.09         36.64        73.47 o                         
   1  15   0        241.85        198.94       113.72 o                         
   2  15   0        213.64        262.86        41.54 o                         
   3  15   0         90.40        109.28        41.61 o                         
   4  15   0         74.64         19.39        64.52 o                         
   5  15   0        101.16        114.23        38.58 o                         
   6  15   0          6.13        -26.99        44.88 o                         
   7  15   0         35.07         79.83        73.12 o                         
   0  16   0        104.03        136.46        22.74 o                         
   1  16   0         60.35         31.62        71.94 o                         
   2  16   0         82.41         24.06        33.69 o                         
   3  16   0        109.03        108.65        43.33 o                         
   4  16   0        218.92        157.73        64.75 o                         
   5  16   0         65.07        103.80        75.89 o                         
   6  16   0         97.13        160.75        50.56 o                         
   7  16   0        105.94         25.56        75.16 o                         
   1  17   0         65.21         55.55        48.27 o                         
   2  17   0         48.77         45.37        45.62 o                         
   3  17   0        246.72        241.14       174.75 o                         
   4  17   0        140.99         97.74        52.12 o                         
   5  17   0         10.71        -48.04        48.04 o                         
   6  17   0         39.42        -74.02        91.67 o                         
   0  18   0       1033.49       1161.32       185.66 o                         
   1  18   0         34.11         36.79        41.42 o                         
   2  18   0        383.86        376.64        60.92 o                         
   3  18   0        554.81        598.86        63.59 o                         
   4  18   0         97.48         10.10        27.51 o                         
   5  18   0         67.54         14.96        44.33 o                         
   6  18   0         62.39        108.78        76.06 o                         
   1  19   0        323.30        316.28       167.10 o                         
   2  19   0        330.33        347.68       128.34 o                         
   3  19   0        251.06        269.52        55.42 o                         
   4  19   0         13.07         18.83        28.06 o                         
   5  19   0        109.09        106.08        42.09 o                         
   6  19   0         45.97         78.40        77.43 o                         
   0  20   0         84.05         -0.46       113.72 o                         
   1  20   0         46.89         67.49        43.99 o                         
   2  20   0        577.73        593.47        84.66 o                         
   3  20   0         61.02         25.89        39.92 o                         
   4  20   0         20.54         25.08        37.60 o                         
   5  20   0         50.88         56.49        40.66 o                         
   1  21   0        845.48        802.22        69.26 o                         
   2  21   0        218.31        164.96        79.60 o                         
   3  21   0        106.38        102.97        47.43 o                         
   4  21   0         18.06          9.25        49.66 o                         
   5  21   0         84.77        125.75        43.42 o                         
   0  22   0        310.38        624.29       176.84 o                         
   1  22   0         30.24        -22.64        35.36 o                         
   2  22   0          4.85         -4.62        49.99 o                         
   3  22   0        121.70         63.33        87.73 o                         
   4  22   0         58.38         64.48        45.36 o                         
   1  23   0         21.20        -62.70        62.70 o                         
   2  23   0         53.80         48.53        62.23 o                         
   3  23   0         17.60         50.96        68.39 o                         
   4  23   0         28.61         95.04        45.41 o                         
   0  24   0        153.62         96.08        83.08 o                         
   1  24   0         36.17         -7.85        91.35 o                         
   2  24   0        263.29        142.58        63.43 o                         
   3  24   0         55.40         66.47       108.15 o                         
   1  25   0        236.60        123.60       110.49 o                         
   2  25   0        133.36        150.28        60.97 o                         
   0  26   0         39.99        163.85        98.40 o                         
   1  26   0         10.63         57.87        78.38 o                         
   0 -26   1          7.42         57.42        54.77 o                         
  -2 -25   1          6.42         14.71        51.84 o                         
  -1 -25   1         46.56        -12.75        41.65 o                         
   0 -25   1          6.86         -2.58        45.71 o                         
   1 -25   1         49.27        103.62        45.61 o                         
   2 -25   1         99.84        120.23        82.39 o                         
  -3 -24   1        106.79         40.00        64.75 o                         
  -2 -24   1         49.08        151.65        54.18 o                         
  -1 -24   1        131.19        128.88        46.19 o                         
   0 -24   1         60.60        131.79        70.09 o                         
   1 -24   1        133.50        168.67        48.00 o                         
   2 -24   1        115.36         74.16        37.87 o                         
   3 -24   1         55.76         18.81        35.78 o                         
  -4 -23   1         10.91        -10.66        40.59 o                         
  -3 -23   1         65.37        107.21        50.06 o                         
  -2 -23   1         77.66        178.07        59.01 o                         
  -1 -23   1         56.55        117.91        57.32 o                         
   0 -23   1         32.64         16.59        37.52 o                         
   1 -23   1        114.53        135.89        38.99 o                         
   2 -23   1        183.31        179.72        42.04 o                         
   3 -23   1        108.73         51.80        65.91 o                         
   4 -23   1        566.71        708.30       196.80 o                         
  -4 -22   1         53.93         -1.97        44.71 o                         
  -3 -22   1         14.76         23.73        53.61 o                         
  -2 -22   1        114.93        142.26        45.72 o                         
  -1 -22   1        361.52        375.77        54.31 o                         
   0 -22   1        129.72        198.68        39.89 o                         
   1 -22   1        170.46        146.09        36.52 o                         
   2 -22   1        105.77        101.80        36.75 o                         
   3 -22   1         42.00         49.98        31.79 o                         
   4 -22   1         80.49        124.39       132.75 o                         
  -5 -21   1         92.90         92.51        45.02 o                         
  -4 -21   1         31.59         -5.47        44.84 o                         
  -3 -21   1          5.97         44.87        47.11 o                         
  -2 -21   1        143.14        200.13        71.71 o                         
  -1 -21   1         29.59         61.28        36.26 o                         
   0 -21   1          1.74        -29.07        29.07 o                         
   1 -21   1        186.40        142.72        35.07 o                         
   2 -21   1        308.77        358.88        95.15 o                         
   3 -21   1        112.60         57.13        24.60 o                         
   4 -21   1        126.06        124.82        99.36 o                         
   5 -21   1         38.01         22.28       141.57 o                         
  -5 -20   1         68.13        109.04        38.20 o                         
  -4 -20   1         42.17         -1.49        37.61 o                         
  -3 -20   1        187.33        256.48        48.76 o                         
  -2 -20   1        162.68        213.87        36.88 o                         
  -1 -20   1        207.66        179.35        34.62 o                         
   0 -20   1         22.15         -6.17        29.69 o                         
   1 -20   1         69.68         73.27        31.46 o                         
   2 -20   1         25.99         29.04        28.52 o                         
   3 -20   1         48.32         20.55        71.02 o                         
   4 -20   1         12.96        -13.09        84.82 o                         
   5 -20   1        108.36        132.66       110.10 o                         
  -6 -19   1         81.58        104.99        62.43 o                         
  -5 -19   1         19.95        -19.90        33.76 o                         
  -4 -19   1          3.59         -4.08        34.84 o                         
  -3 -19   1        196.05        185.37        37.83 o                         
  -2 -19   1        313.98        330.13        39.47 o                         
  -1 -19   1          4.12         20.27        29.31 o                         
   0 -19   1        104.53        121.01        32.12 o                         
   1 -19   1         47.42         56.60        28.66 o                         
   2 -19   1        317.18        348.01        31.66 o                         
   3 -19   1         58.74         -8.61        45.72 o                         
   4 -19   1          0.42        -80.97       112.56 o                         
   5 -19   1         10.41         95.01       107.45 o                         
  -6 -18   1        161.90         65.00       150.62 o                         
  -5 -18   1         13.12         24.87       101.65 o                         
  -4 -18   1         30.60         12.01        36.66 o                         
  -3 -18   1         84.55         77.81        37.60 o                         
  -2 -18   1        284.72        281.62        37.09 o                         
  -1 -18   1       1003.27       1035.79        54.69 o                         
   0 -18   1        105.66         59.92        29.20 o                         
   1 -18   1         20.82         34.67        24.90 o                         
   2 -18   1        369.50        440.58        33.71 o                         
   3 -18   1         80.90         87.31        19.25 o                         
   4 -18   1         32.21         21.67       191.93 o                         
   5 -18   1        142.42        148.68        44.33 o                         
   6 -18   1         73.34         65.82        29.97 o                         
  -6 -17   1         38.58         32.70        67.07 o                         
  -5 -17   1        182.51        143.40        69.62 o                         
  -4 -17   1         45.88         16.70        39.22 o                         
  -3 -17   1         12.22         35.48        28.78 o                         
  -2 -17   1        104.62         68.59        27.73 o                         
  -1 -17   1        649.58        662.78        46.11 o                         
   0 -17   1         41.23         41.98        31.10 o                         
   1 -17   1        763.00        786.33       124.86 o                         
   2 -17   1        567.42        603.61        36.25 o                         
   3 -17   1        219.10        205.28        20.58 o                         
   4 -17   1        397.63        456.63        72.10 o                         
   5 -17   1         60.00         74.54        22.83 o                         
   6 -17   1        230.67        223.47        41.77 o                         
  -7 -16   1        245.93        157.37        54.13 o                         
  -6 -16   1         11.90         25.13        42.47 o                         
  -5 -16   1        111.66         88.25        37.57 o                         
  -4 -16   1         14.87         61.35        27.62 o                         
  -3 -16   1        138.48        125.42        28.01 o                         
  -2 -16   1        248.33        189.34        30.56 o                         
  -1 -16   1        446.73        554.07        44.09 o                         
   0 -16   1        233.11        277.82        32.16 o                         
   1 -16   1       1300.93       1337.65        55.70 o                         
   2 -16   1        172.26        171.88        19.10 o                         
   3 -16   1        117.76        108.17        46.81 o                         
   4 -16   1        104.63         72.15        19.33 o                         
   5 -16   1         22.11         13.82        23.66 o                         
   6 -16   1         45.80        121.19        53.61 o                         
  -7 -15   1        135.84         61.32        87.73 o                         
  -6 -15   1          8.95         23.34        45.35 o                         
  -5 -15   1         20.31        -15.72        33.19 o                         
  -4 -15   1        101.08         88.76        27.85 o                         
  -3 -15   1        532.99        539.77        44.79 o                         
  -2 -15   1         84.39         71.07        31.79 o                         
  -1 -15   1          9.79         -0.92        18.70 o                         
   0 -15   1          1.49        -18.77        18.77 o                         
   1 -15   1        551.97        633.21        79.37 o                         
   2 -15   1        165.55        178.60        16.79 o                         
   3 -15   1         19.23        -25.28       123.93 o                         
   4 -15   1       1141.55       1062.27        97.94 o                         
   5 -15   1        102.97        148.16        74.03 o                         
   6 -15   1         85.43         58.67        37.41 o                         
   7 -15   1         16.69         36.69        69.39 o                         
  -7 -14   1          4.43        -37.22        51.47 o                         
  -6 -14   1        209.95        151.64        84.94 o                         
  -5 -14   1        161.19        208.43        92.60 o                         
  -4 -14   1        551.97        511.36        39.68 o                         
  -3 -14   1        215.20        195.53        23.55 o                         
  -2 -14   1        116.51         99.60        19.85 o                         
  -1 -14   1         34.87         45.64        18.88 o                         
   0 -14   1         13.19         27.00        19.53 o                         
   1 -14   1       1277.86       1297.46        66.61 o                         
   2 -14   1         53.20         56.30        24.83 o                         
   3 -14   1         66.91         21.17        39.83 o                         
   4 -14   1         40.90         28.54        32.49 o                         
   5 -14   1        326.52        368.96        60.34 o                         
   6 -14   1         20.58         -1.81        59.41 o                         
   7 -14   1        122.14        175.14        51.03 o                         
  -7 -13   1        161.86        195.04       128.57 o                         
  -6 -13   1         34.18         -4.17        97.24 o                         
  -5 -13   1         46.32         33.76        29.82 o                         
  -4 -13   1         45.76         66.59        40.38 o                         
  -3 -13   1        190.90        225.10        73.57 o                         
  -2 -13   1        190.94        190.22        23.12 o                         
  -1 -13   1         95.93         59.95        19.41 o                         
   0 -13   1         87.43         68.14        19.73 o                         
   1 -13   1         95.07        118.57        18.20 o                         
   2 -13   1         38.26         33.02        13.92 o                         
   3 -13   1         29.00        114.66        45.78 o                         
   4 -13   1          8.52        -12.94        18.21 o                         
   5 -13   1         63.06         44.47        40.38 o                         
   6 -13   1          3.18        -22.44        36.82 o                         
   7 -13   1         35.39         90.09       197.03 o                         
  -8 -12   1         53.23         50.34        87.43 o                         
  -7 -12   1        190.17        180.41        49.35 o                         
  -6 -12   1        648.07        600.36        71.94 o                         
  -5 -12   1         83.80         11.96        66.61 o                         
  -4 -12   1         49.43         49.11        22.95 o                         
  -3 -12   1        391.52        363.68        37.36 o                         
  -2 -12   1        579.79        569.84        48.04 o                         
  -1 -12   1        111.63        119.87        19.17 o                         
   0 -12   1         17.40         25.49        19.94 o                         
   1 -12   1        198.35        223.76        20.06 o                         
   2 -12   1        319.02        375.04        49.66 o                         
   3 -12   1        119.38        139.17        38.98 o                         
   4 -12   1         15.03         28.25        52.91 o                         
   5 -12   1        150.65        129.73        81.92 o                         
   6 -12   1         37.09         46.71        33.08 o                         
   7 -12   1         16.66         50.01        80.76 o                         
  -8 -11   1         22.21         86.91        65.46 o                         
  -7 -11   1        104.02        143.67        62.97 o                         
  -6 -11   1        132.68         51.39        40.67 o                         
  -5 -11   1        121.52         58.75        37.36 o                         
  -4 -11   1          4.03        -36.78        51.29 o                         
  -3 -11   1        282.20        321.44        22.46 o                         
  -2 -11   1        551.71        527.33        45.02 o                         
  -1 -11   1       1023.40       1063.98        35.84 o                         
   0 -11   1          9.28          5.71        15.85 o                         
   1 -11   1        770.35        842.64       104.90 o                         
   2 -11   1       1489.60       1525.13       178.70 o                         
   3 -11   1         17.60         12.30        18.18 o                         
   4 -11   1        569.89        684.24       138.32 o                         
   5 -11   1        209.40        292.53       166.86 o                         
   6 -11   1        227.00        302.97        43.88 o                         
   7 -11   1         27.68         28.05       159.44 o                         
  -8 -10   1         55.59        110.62        67.42 o                         
  -7 -10   1        160.42        208.83        63.84 o                         
  -6 -10   1        106.56         79.95        69.86 o                         
  -5 -10   1          0.56        -27.95        27.95 o                         
  -4 -10   1         69.99         51.75        20.48 o                         
  -3 -10   1        847.23        826.42        52.91 o                         
  -2 -10   1        272.33        251.09        20.93 o                         
  -1 -10   1       1282.09       1230.21        79.37 o                         
   0 -10   1        132.35        156.93        18.85 o                         
   1 -10   1       5792.87       5636.74       123.86 o                         
   2 -10   1       1027.68       1092.62        79.14 o                         
   3 -10   1          1.00         -3.21        10.18 o                         
   4 -10   1        355.13        398.52        25.63 o                         
   5 -10   1          7.33         20.70        71.94 o                         
   6 -10   1        145.62        256.18        47.11 o                         
   7 -10   1         69.87        -18.99        50.83 o                         
   8 -10   1         14.96         47.91        96.31 o                         
  -8  -9   1        105.48         22.08        62.67 o                         
  -7  -9   1        117.09         97.48        55.83 o                         
  -6  -9   1        116.65        166.17       309.82 o                         
  -5  -9   1        344.76        331.61        39.81 o                         
  -4  -9   1        529.09        617.39        98.17 o                         
  -3  -9   1        631.55        644.65        63.59 o                         
  -2  -9   1        151.67        167.44        17.85 o                         
  -1  -9   1        231.20        260.61        19.92 o                         
   0  -9   1        296.26        358.02        21.81 o                         
   1  -9   1       1058.80       1064.72        35.74 o                         
   2  -9   1        649.86        753.44        89.58 o                         
   3  -9   1         55.64         52.17        12.02 o                         
   4  -9   1        856.00        862.29        69.39 o                         
   5  -9   1        245.56        250.97        47.58 o                         
   6  -9   1        786.65        859.35        73.64 o                         
   7  -9   1          8.13        -53.01        53.01 o                         
   8  -9   1         17.57        110.27        66.38 o                         
  -8  -8   1         39.77         49.66        56.54 o                         
  -7  -8   1          2.30          4.57        49.01 o                         
  -6  -8   1        335.84        383.84        82.85 o                         
  -5  -8   1        341.06        363.46        38.36 o                         
  -4  -8   1        567.17        637.37        31.77 o                         
  -3  -8   1         29.57         68.01        25.99 o                         
  -2  -8   1        523.02        504.82        23.25 o                         
  -1  -8   1        856.31        835.09        38.99 o                         
   0  -8   1         43.83         56.89        15.53 o                         
   1  -8   1       2052.18       1957.04        52.68 o                         
   2  -8   1       1861.46       1850.20       126.02 o                         
   3  -8   1         99.58        118.39        14.20 o                         
   4  -8   1         17.90         15.19        17.18 o                         
   5  -8   1        124.19        139.68       119.98 o                         
   6  -8   1         78.28         79.67        53.84 o                         
   7  -8   1        243.15        426.77        71.11 o                         
   8  -8   1        109.93        118.60        69.92 o                         
  -8  -7   1          3.82         56.16        64.98 o                         
  -7  -7   1         41.77         34.23        51.19 o                         
  -6  -7   1         15.90         -3.97        41.08 o                         
  -5  -7   1        344.31        328.35        37.88 o                         
  -4  -7   1         97.91         53.24        22.18 o                         
  -3  -7   1         71.47         86.27        15.39 o                         
  -2  -7   1       1723.75       1583.74        51.06 o                         
  -1  -7   1        421.94        418.17        20.74 o                         
   0  -7   1        207.70        210.10        16.40 o                         
   1  -7   1       1451.39       1548.67        34.60 o                         
   2  -7   1        717.25        761.94        22.72 o                         
   3  -7   1        249.82        296.29        19.40 o                         
   4  -7   1         75.30        100.75        19.82 o                         
   5  -7   1        242.77        197.35        37.08 o                         
   6  -7   1        138.78         79.78        38.17 o                         
   7  -7   1        214.20        258.47        56.16 o                         
   8  -7   1        114.83        247.84        76.89 o                         
  -8  -6   1        127.10        148.72        82.16 o                         
  -7  -6   1         41.94         11.99        45.81 o                         
  -6  -6   1       2244.58       2304.24       113.38 o                         
  -5  -6   1        905.64        990.46        52.59 o                         
  -4  -6   1         44.16         45.67        21.51 o                         
  -3  -6   1        218.69        239.58        29.01 o                         
  -2  -6   1       1385.59       1336.63        34.35 o                         
  -1  -6   1         44.65         73.48        15.50 o                         
   0  -6   1        101.80        106.87        14.39 o                         
   1  -6   1        371.58        403.45        16.59 o                         
   2  -6   1       1081.20       1060.57        48.74 o                         
   3  -6   1       1611.57       1675.54        42.69 o                         
   4  -6   1         45.16         35.60        35.97 o                         
   5  -6   1         20.55         26.74        28.01 o                         
   6  -6   1         31.59         28.08        70.09 o                         
   7  -6   1        304.30        277.87        62.23 o                         
   8  -6   1         81.32        143.46        78.91 o                         
  -8  -5   1         49.32          6.33        57.21 o                         
  -7  -5   1         68.02         72.77        48.07 o                         
  -6  -5   1        591.16        570.91       134.61 o                         
  -5  -5   1        743.16        854.65        50.45 o                         
  -4  -5   1        437.62        386.56        44.79 o                         
  -3  -5   1        157.92        184.58        20.59 o                         
  -2  -5   1        718.30        655.53        24.02 o                         
  -1  -5   1       1161.04       1064.60        68.70 o                         
   0  -5   1        147.33        138.13        11.93 o                         
   1  -5   1        252.07        263.04        45.26 o                         
   2  -5   1       4011.46       3873.84        72.15 o                         
   3  -5   1        321.24        384.21        22.70 o                         
   4  -5   1         43.10         53.52        21.76 o                         
   5  -5   1        411.58        476.48        41.38 o                         
   6  -5   1        770.75        749.28        62.56 o                         
   7  -5   1        108.28        180.35       138.09 o                         
   8  -5   1        207.08        160.26        61.54 o                         
  -8  -4   1         26.64         13.16        72.19 o                         
  -7  -4   1        150.41        139.46        89.81 o                         
  -6  -4   1        120.55         97.76        50.59 o                         
  -5  -4   1          3.94        -32.81        59.18 o                         
  -4  -4   1        255.76        220.29        86.10 o                         
  -3  -4   1        623.11        648.51        31.63 o                         
  -2  -4   1        492.97        456.13        22.83 o                         
  -1  -4   1       5503.93       5169.16        76.48 o                         
   0  -4   1       6263.51       5968.92        80.05 o                         
   1  -4   1      13872.80      12613.99       182.12 o                         
   2  -4   1       4587.85       4272.14        69.26 o                         
   3  -4   1         72.62         66.39        16.07 o                         
   4  -4   1        250.87        273.63        27.30 o                         
   5  -4   1         90.15        122.51        26.20 o                         
   6  -4   1        389.08        318.63        50.49 o                         
   7  -4   1         60.42        103.08        52.79 o                         
   8  -4   1         43.15         40.21        76.55 o                         
  -8  -3   1         23.30         53.42        71.03 o                         
  -7  -3   1        160.72        348.07       220.01 o                         
  -6  -3   1        201.13        136.35        37.19 o                         
  -5  -3   1        309.86        285.80        33.86 o                         
  -4  -3   1        317.18        328.21        32.03 o                         
  -3  -3   1       1930.51       1867.91        51.49 o                         
  -2  -3   1        443.90        436.95        20.79 o                         
  -1  -3   1        785.51        714.89        25.30 o                         
   0  -3   1        328.96        343.64        11.65 o                         
   1  -3   1       4257.72       3865.28        61.28 o                         
   2  -3   1       2467.21       2252.15        43.03 o                         
   3  -3   1        471.10        543.10        28.76 o                         
   4  -3   1        944.29       1062.24        58.95 o                         
   5  -3   1        427.77        546.79        40.04 o                         
   6  -3   1       1157.69       1169.55        76.53 o                         
   7  -3   1         75.96         38.52        64.75 o                         
   8  -3   1         54.16         88.84        77.05 o                         
  -9  -2   1        123.77         -0.12        85.16 o                         
  -8  -2   1          2.93        -66.38        66.38 o                         
  -7  -2   1         59.41         14.89       104.20 o                         
  -6  -2   1        467.46        496.18        55.00 o                         
  -5  -2   1        191.03        245.81        32.18 o                         
  -4  -2   1        128.46        159.21        25.53 o                         
  -3  -2   1       1020.87       1012.25        34.57 o                         
  -2  -2   1        566.84        529.65        21.27 o                         
  -1  -2   1         10.84         -4.33        10.44 o                         
   0  -2   1         32.34         33.40         7.80 o                         
   1  -2   1      16916.81      15673.78       195.76 o                         
   2  -2   1       2687.26       2578.58        45.43 o                         
   3  -2   1        816.64        888.06        34.67 o                         
   4  -2   1        142.23        130.87        24.14 o                         
   5  -2   1          0.84         19.14        26.76 o                         
   6  -2   1         53.67         29.63        38.52 o                         
   7  -2   1        179.45        211.62        63.98 o                         
   8  -2   1        186.24        215.94        82.03 o                         
  -9  -1   1        251.16        237.45       121.06 o                         
  -8  -1   1         11.78         -4.14        71.47 o                         
  -7  -1   1        107.88         90.66        54.76 o                         
  -6  -1   1         62.50         80.41        39.23 o                         
  -5  -1   1         50.12         18.19        53.84 o                         
  -4  -1   1        424.07        478.00        72.18 o                         
  -3  -1   1        494.04        529.37        39.69 o                         
  -2  -1   1        163.32        191.07        29.24 o                         
  -1  -1   1       2064.53       1903.29        33.31 o                         
   0  -1   1       1255.05       1112.76        38.76 o                         
   1  -1   1       1493.03       1417.20        26.16 o                         
   2  -1   1        331.57        329.27        30.17 o                         
   3  -1   1        872.93        980.89        33.80 o                         
   4  -1   1        636.85        661.33        56.16 o                         
   5  -1   1        357.57        505.93        60.80 o                         
   6  -1   1        151.81         99.51        35.80 o                         
   7  -1   1        111.66        164.31        92.60 o                         
   8  -1   1        223.84        268.38       174.99 o                         
  -9   0   1         41.27        135.07       137.62 o                         
  -8   0   1          1.18        -71.22        71.22 o                         
  -7   0   1        160.46        131.85        59.68 o                         
  -6   0   1       1878.82       1816.98       107.98 o                         
  -5   0   1        937.70        953.01        51.69 o                         
  -4   0   1        463.23        442.86        30.89 o                         
  -3   0   1          0.33         10.89        19.73 o                         
  -2   0   1        102.63         95.02        19.96 o                         
  -1   0   1        331.07        324.25        18.10 o                         
   0   0   1          4.66          8.35         5.41 o                         
   1   0   1          2.09         -1.14         9.64 o                         
   2   0   1        117.51        136.47        12.15 o                         
   3   0   1        134.71        149.28        18.73 o                         
   4   0   1          5.94        -14.21        22.80 o                         
   5   0   1        177.07        180.33        30.26 o                         
   6   0   1         50.58          3.85        50.59 o                         
   7   0   1        291.07        297.56        79.42 o                         
   8   0   1        141.38        206.00        85.84 o                         
  -9   1   1        249.89         26.88       134.14 o                         
  -8   1   1         12.85          5.96        73.07 o                         
  -7   1   1        105.11         21.67        71.02 o                         
  -6   1   1         65.59        102.42        35.75 o                         
  -5   1   1         50.97         33.76        26.22 o                         
  -4   1   1        429.06        470.90        40.15 o                         
  -3   1   1        508.32        542.24        27.23 o                         
  -2   1   1        161.12        163.44        16.32 o                         
  -1   1   1       2058.57       1910.74        35.23 o                         
   0   1   1       1256.36       1130.04        21.96 o                         
   1   1   1       1489.95       1406.16        25.59 o                         
   2   1   1        327.65        337.85        16.84 o                         
   3   1   1        863.29        986.25        29.47 o                         
   4   1   1        636.05        674.66        30.03 o                         
   5   1   1        360.07        481.56        46.42 o                         
   6   1   1        148.41        177.27        93.06 o                         
   7   1   1        113.32         60.27        88.65 o                         
   8   1   1        225.90        235.94        87.67 o                         
  -9   2   1        122.63        359.02       131.03 o                         
  -8   2   1          3.31         10.67        74.46 o                         
  -7   2   1         63.64         46.96        59.35 o                         
  -6   2   1        464.27        548.35       214.21 o                         
  -5   2   1        188.02        171.54        43.40 o                         
  -4   2   1        127.01        147.81        22.86 o                         
  -3   2   1       1012.76       1044.79        44.33 o                         
  -2   2   1        564.98        550.49        19.28 o                         
  -1   2   1         12.27          8.97        10.11 o                         
   0   2   1         26.23         18.71        11.37 o                         
   1   2   1      16912.48      15508.08       195.47 o                         
   2   2   1       2681.31       2457.08        41.89 o                         
   3   2   1        834.03        907.29        58.25 o                         
   4   2   1        145.04        126.40        21.41 o                         
   5   2   1          1.15        -11.48        22.35 o                         
   6   2   1         57.31         83.98        64.75 o                         
   7   2   1        175.19        200.63        76.08 o                         
   8   2   1        186.91         54.41       194.95 o                         
  -8   3   1         22.92         19.23        80.71 o                         
  -7   3   1        158.92        208.17        60.50 o                         
  -6   3   1        205.37        181.12        48.50 o                         
  -5   3   1        304.72        320.12        32.78 o                         
  -4   3   1        322.41        357.19        55.47 o                         
  -3   3   1       1925.31       1750.05        44.60 o                         
  -2   3   1        435.47        444.82        26.46 o                         
  -1   3   1        796.34        744.97        27.39 o                         
   0   3   1        327.26        365.81        11.28 o                         
   1   3   1       4281.41       3974.70        62.29 o                         
   2   3   1       2481.92       2290.64        38.91 o                         
   3   3   1        447.00        479.23        26.46 o                         
   4   3   1        955.70        993.05        37.73 o                         
   5   3   1        412.98        484.54        37.52 o                         
   6   3   1       1160.28       1276.33        83.75 o                         
   7   3   1         80.35        155.36        74.76 o                         
   8   3   1         52.82        103.98       166.40 o                         
  -8   4   1         25.47         10.36        58.02 o                         
  -7   4   1        151.32        150.69        58.43 o                         
  -6   4   1        121.03        138.45        37.58 o                         
  -5   4   1          4.25        -10.24        20.81 o                         
  -4   4   1        254.88        252.03        23.18 o                         
  -3   4   1        631.42        707.17        42.24 o                         
  -2   4   1        506.35        478.22        18.20 o                         
  -1   4   1       5494.55       5106.72       101.88 o                         
   0   4   1       6267.46       5784.09       246.23 o                         
   1   4   1      13846.99      12450.32       182.45 o                         
   2   4   1       4590.25       4212.21        65.95 o                         
   3   4   1         77.53         90.28        14.87 o                         
   4   4   1        248.68        271.84        53.15 o                         
   5   4   1         90.59         78.81        68.23 o                         
   6   4   1        382.19        367.68        51.61 o                         
   7   4   1         61.16         97.78        90.51 o                         
   8   4   1         46.79        -39.31        84.84 o                         
  -8   5   1         53.59         70.75       240.66 o                         
  -7   5   1         68.42        193.46        56.63 o                         
  -6   5   1        583.27        568.01        50.21 o                         
  -5   5   1        746.00        801.76        33.40 o                         
  -4   5   1        429.38        470.83        24.67 o                         
  -3   5   1        165.62        185.26        16.52 o                         
  -2   5   1        715.91        704.54        23.33 o                         
  -1   5   1       1161.57       1123.47        25.76 o                         
   0   5   1        144.64        173.06        11.60 o                         
   1   5   1        258.78        275.17        19.55 o                         
   2   5   1       3998.50       3858.40        67.60 o                         
   3   5   1        337.27        414.99        22.48 o                         
   4   5   1         37.88         54.47        40.61 o                         
   5   5   1        421.93        527.12        36.45 o                         
   6   5   1        774.60        809.35        67.07 o                         
   7   5   1        104.70         10.45        55.42 o                         
   8   5   1        204.39        151.71        92.06 o                         
  -8   6   1        120.16         65.69        98.87 o                         
  -7   6   1         42.29         -6.81        57.56 o                         
  -6   6   1       2253.97       2226.67        91.49 o                         
  -5   6   1        907.30        975.96        59.18 o                         
  -4   6   1         47.29         35.24        23.67 o                         
  -3   6   1        211.06        256.30        14.99 o                         
  -2   6   1       1389.52       1342.89        31.16 o                         
  -1   6   1         44.72         45.11        10.47 o                         
   0   6   1         99.24        123.72        25.76 o                         
   1   6   1        378.62        392.74        22.51 o                         
   2   6   1       1083.54       1077.28        37.66 o                         
   3   6   1       1603.48       1697.62        38.27 o                         
   4   6   1         42.85         58.58        17.29 o                         
   5   6   1         20.68         52.51        31.56 o                         
   6   6   1         29.27         10.46        14.91 o                         
   7   6   1        308.11        181.19        74.10 o                         
   8   6   1         81.46        116.31        93.53 o                         
  -8   7   1          4.55        -63.60        63.60 o                         
  -7   7   1         39.56          5.92        27.09 o                         
  -6   7   1         17.45         40.88        18.58 o                         
  -5   7   1        347.46        365.37        31.33 o                         
  -4   7   1         99.13         51.77        30.40 o                         
  -3   7   1         65.31        100.77        16.10 o                         
  -2   7   1       1724.02       1657.59        41.25 o                         
  -1   7   1        423.12        434.97        21.35 o                         
   0   7   1        206.47        233.54        16.22 o                         
   1   7   1       1456.32       1414.01        42.69 o                         
   2   7   1        714.36        724.80        35.00 o                         
   3   7   1        244.60        245.61        20.24 o                         
   4   7   1         71.98         73.24        17.49 o                         
   5   7   1        246.78        239.57        38.52 o                         
   6   7   1        135.39        114.83        43.10 o                         
   7   7   1        216.76        171.59        71.98 o                         
   8   7   1        112.42        197.15        95.91 o                         
  -8   8   1         41.61         37.87        74.71 o                         
  -7   8   1          3.25         22.08        47.89 o                         
  -6   8   1        330.62        389.94        69.62 o                         
  -5   8   1        339.39        384.81        40.44 o                         
  -4   8   1        566.30        585.61        37.13 o                         
  -3   8   1         33.56         35.20        14.72 o                         
  -2   8   1        519.20        496.94        22.35 o                         
  -1   8   1        855.40        838.64        26.65 o                         
   0   8   1         37.05         56.85        11.80 o                         
   1   8   1       2057.83       2056.91        61.84 o                         
   2   8   1       1868.26       1926.40        56.75 o                         
   3   8   1        100.37        115.77        30.80 o                         
   4   8   1         18.86          7.16        29.94 o                         
   5   8   1        123.60        167.51        34.91 o                         
   6   8   1         82.42         60.84        47.51 o                         
   7   8   1        237.48        314.70        74.83 o                         
   8   8   1        111.93        101.27        81.22 o                         
  -8   9   1        105.77        193.86       123.00 o                         
  -7   9   1        114.38         92.45        55.38 o                         
  -6   9   1        119.46        117.38        52.06 o                         
  -5   9   1        339.63        438.26        41.30 o                         
  -4   9   1        528.36        523.54        52.45 o                         
  -3   9   1        626.11        565.07        34.94 o                         
  -2   9   1        160.75        204.21        35.28 o                         
  -1   9   1        237.91        262.62        14.81 o                         
   0   9   1        297.40        327.97        41.77 o                         
   1   9   1       1068.77       1012.93        44.46 o                         
   2   9   1        637.36        679.97        37.35 o                         
   3   9   1         47.24         57.53        29.22 o                         
   4   9   1        867.80        859.80        40.68 o                         
   5   9   1        237.56        301.57        35.82 o                         
   6   9   1        788.30        793.10        77.96 o                         
   7   9   1          8.74        -62.01        62.01 o                         
   8   9   1         16.94        -17.69        83.26 o                         
  -8  10   1         55.22         98.66        80.76 o                         
  -7  10   1        161.40         22.45       130.20 o                         
  -6  10   1        106.98        171.16        53.86 o                         
  -5  10   1          0.50        -29.52        29.52 o                         
  -4  10   1         72.47         49.84        29.21 o                         
  -3  10   1        860.59        902.72        46.42 o                         
  -2  10   1        266.17        211.38        16.71 o                         
  -1  10   1       1269.09       1175.04        34.35 o                         
   0  10   1        128.35        188.38        15.10 o                         
   1  10   1       5772.13       5562.35       187.52 o                         
   2  10   1       1048.35        958.48        71.02 o                         
   3  10   1          1.90        -27.88        36.20 o                         
   4  10   1        350.56        332.96        33.42 o                         
   5  10   1          7.12         15.52        29.86 o                         
   6  10   1        142.70        252.87        58.94 o                         
   7  10   1         71.10         64.47        68.57 o                         
   8  10   1         16.31         -3.03        79.88 o                         
  -8  11   1         24.04         45.87        79.59 o                         
  -7  11   1        105.57         91.91        61.04 o                         
  -6  11   1        129.13        108.13        60.34 o                         
  -5  11   1        122.78         64.39        36.68 o                         
  -4  11   1          4.03         -2.60        27.88 o                         
  -3  11   1        278.14        221.06        29.07 o                         
  -2  11   1        549.13        554.28        35.22 o                         
  -1  11   1       1030.62       1106.60       122.77 o                         
   0  11   1          8.89         -6.27        12.17 o                         
   1  11   1        784.71        762.72        46.07 o                         
   2  11   1       1475.81       1642.51        56.21 o                         
   3  11   1         21.83         29.54        57.56 o                         
   4  11   1        568.34        568.73        33.23 o                         
   5  11   1        214.00        245.60        36.64 o                         
   6  11   1        230.65        286.11        51.95 o                         
   7  11   1         27.61         48.22        74.00 o                         
  -8  12   1         50.01        113.03       226.28 o                         
  -7  12   1        190.59        263.91        76.06 o                         
  -6  12   1        651.39        512.30        82.80 o                         
  -5  12   1         85.84        153.59        39.92 o                         
  -4  12   1         49.07         48.86        28.43 o                         
  -3  12   1        391.13        382.82        72.18 o                         
  -2  12   1        584.03        609.79        83.08 o                         
  -1  12   1        114.08         50.43        40.15 o                         
   0  12   1         15.40         34.42        12.08 o                         
   1  12   1        198.10        151.49        32.46 o                         
   2  12   1        323.09        361.66        79.83 o                         
   3  12   1        115.83        109.18        35.03 o                         
   4  12   1         15.48         -4.46        42.70 o                         
   5  12   1        150.32         86.12        98.63 o                         
   6  12   1         34.78         -4.38        40.06 o                         
   7  12   1         17.64        148.40        80.03 o                         
  -7  13   1        159.37        184.74        70.58 o                         
  -6  13   1         33.66          0.07        68.93 o                         
  -5  13   1         46.82         92.16        81.92 o                         
  -4  13   1         44.94          2.83        27.26 o                         
  -3  13   1        185.74        215.10        45.02 o                         
  -2  13   1        194.14        199.66        30.77 o                         
  -1  13   1         96.67         43.30        21.46 o                         
   0  13   1         85.55         54.53        24.14 o                         
   1  13   1         95.10         66.42        29.85 o                         
   2  13   1         37.90         47.07        29.96 o                         
   3  13   1         28.60         62.76        36.75 o                         
   4  13   1          8.13         37.63        38.58 o                         
   5  13   1         63.31         54.96        30.23 o                         
   6  13   1          3.43         76.30        92.37 o                         
   7  13   1         36.05         29.45        71.70 o                         
  -7  14   1          5.95         44.24        70.99 o                         
  -6  14   1        210.82        209.13        67.44 o                         
  -5  14   1        159.54        135.00        41.99 o                         
  -4  14   1        553.65        456.43       104.67 o                         
  -3  14   1        212.20        210.41        33.90 o                         
  -2  14   1        113.72         40.38        27.42 o                         
  -1  14   1         35.26        -19.84        19.84 o                         
   0  14   1         11.32         10.86        15.46 o                         
   1  14   1       1282.32       1326.37        63.57 o                         
   2  14   1         55.54         86.18        32.84 o                         
   3  14   1         64.84         36.16        54.07 o                         
   4  14   1         39.15         79.79        42.63 o                         
   5  14   1        327.23        321.08        37.41 o                         
   6  14   1         21.67         62.39        44.62 o                         
   7  14   1        120.03         38.77        69.10 o                         
  -7  15   1        132.04         65.98        67.65 o                         
  -6  15   1          7.92         32.37        65.95 o                         
  -5  15   1         20.32         40.47        37.81 o                         
  -4  15   1        100.24         80.66        32.33 o                         
  -3  15   1        535.57        474.98        75.19 o                         
  -2  15   1         82.09         82.97        29.31 o                         
  -1  15   1         10.68         57.60        41.31 o                         
   0  15   1          1.18        -13.55        19.07 o                         
   1  15   1        559.13        641.30       110.93 o                         
   2  15   1        157.36        177.64        47.34 o                         
   3  15   1         16.59        -31.33       111.40 o                         
   4  15   1       1144.32        934.69        73.07 o                         
   5  15   1        105.35        112.22        35.76 o                         
   6  15   1         83.73        173.10        49.83 o                         
   7  15   1         18.12         -3.71        89.81 o                         
  -7  16   1        248.17        213.41        87.59 o                         
  -6  16   1         11.75        -59.86       130.66 o                         
  -5  16   1        111.75        101.04        42.50 o                         
  -4  16   1         13.83         24.45        31.00 o                         
  -3  16   1        141.91        137.62        33.13 o                         
  -2  16   1        255.41        248.60        51.29 o                         
  -1  16   1        439.81        435.75        59.18 o                         
   0  16   1        231.29        214.20        74.03 o                         
   1  16   1       1287.88       1362.21       129.50 o                         
   2  16   1        180.56        200.86       118.82 o                         
   3  16   1        123.59         85.10        49.66 o                         
   4  16   1        102.52         62.05        44.40 o                         
   5  16   1         22.14         48.69        57.79 o                         
   6  16   1         44.25         24.17        43.79 o                         
  -6  17   1         38.91         30.10        87.49 o                         
  -5  17   1        180.89        158.80        42.46 o                         
  -4  17   1         47.88         25.61        34.03 o                         
  -3  17   1         10.75         -9.25        30.00 o                         
  -2  17   1        101.57        118.51        68.23 o                         
  -1  17   1        654.52        648.07        43.52 o                         
   0  17   1         40.71         36.48        21.67 o                         
   1  17   1        774.46        778.10        67.82 o                         
   2  17   1        560.42        589.30       155.72 o                         
   3  17   1        214.15        313.09        55.96 o                         
   4  17   1        402.05        368.74        61.56 o                         
   5  17   1         55.37         73.56        97.70 o                         
   6  17   1        235.34        305.34        54.37 o                         
  -6  18   1        163.72        113.29       155.72 o                         
  -5  18   1         13.10         -9.96        56.86 o                         
  -4  18   1         29.52         56.01        35.46 o                         
  -3  18   1         83.43         72.41        35.12 o                         
  -2  18   1        284.82        301.48        50.16 o                         
  -1  18   1       1005.35        884.27        65.18 o                         
   0  18   1        104.89         86.70        27.29 o                         
   1  18   1         19.07         34.75        64.05 o                         
   2  18   1        375.55        408.59        57.33 o                         
   3  18   1         80.38         40.60        50.30 o                         
   4  18   1         32.15         40.28        51.51 o                         
   5  18   1        142.48        138.16        85.31 o                         
   6  18   1         70.90        115.68        48.34 o                         
  -6  19   1         81.62        -38.56        97.11 o                         
  -5  19   1         19.69         44.93        55.23 o                         
  -4  19   1          4.12         46.67        39.71 o                         
  -3  19   1        196.36        181.32        40.17 o                         
  -2  19   1        313.15        315.77        92.60 o                         
  -1  19   1          3.52         26.72        34.09 o                         
   0  19   1        104.13         73.48        21.34 o                         
   1  19   1         46.60         87.01        56.86 o                         
   2  19   1        315.29        382.92        77.28 o                         
   3  19   1         59.40        -14.20       105.36 o                         
   4  19   1          0.39         35.79       123.93 o                         
   5  19   1         10.53         87.69        82.88 o                         
  -5  20   1         66.95        124.20        69.75 o                         
  -4  20   1         44.51         63.72        62.66 o                         
  -3  20   1        187.29        178.46        49.35 o                         
  -2  20   1        163.77        126.70        61.50 o                         
  -1  20   1        205.50        156.58       106.52 o                         
   0  20   1         22.10        -40.60        55.89 o                         
   1  20   1         69.15         31.33        49.97 o                         
   2  20   1         24.62        -53.38        53.38 o                         
   3  20   1         48.16         31.81        70.93 o                         
   4  20   1         12.43        -37.51        60.68 o                         
   5  20   1        109.58        224.09       113.57 o                         
  -5  21   1         92.90         57.98        76.68 o                         
  -4  21   1         29.99        -11.36        53.61 o                         
  -3  21   1          5.81        -11.10        53.84 o                         
  -2  21   1        142.11        124.95        67.30 o                         
  -1  21   1         31.53          4.24        71.20 o                         
   0  21   1          2.06        -56.09       145.05 o                         
   1  21   1        189.93         90.88        64.05 o                         
   2  21   1        301.89        318.31        90.28 o                         
   3  21   1        115.55        280.80        84.61 o                         
   4  21   1        127.32         90.07        59.98 o                         
   5  21   1         39.09        -19.52        99.50 o                         
  -4  22   1         54.04        125.23        95.85 o                         
  -3  22   1         16.12        -58.02        58.02 o                         
  -2  22   1        114.16        178.81        61.13 o                         
  -1  22   1        358.93        316.50       105.50 o                         
   0  22   1        130.81        282.77        92.52 o                         
   1  22   1        169.81        207.98        45.77 o                         
   2  22   1        112.26        107.76        53.65 o                         
   3  22   1         39.12         46.21        71.84 o                         
   4  22   1         78.74        242.18       114.65 o                         
  -4  23   1         11.80        101.68        81.21 o                         
  -3  23   1         63.59        -30.43        71.25 o                         
  -2  23   1         78.89         74.43        56.06 o                         
  -1  23   1         58.13         92.70        87.73 o                         
   0  23   1         32.79         10.29        78.76 o                         
   1  23   1        117.98         62.28        42.47 o                         
   2  23   1        176.77        117.46        64.21 o                         
   3  23   1        108.31         80.99        76.47 o                         
   4  23   1        568.92        486.96       104.38 o                         
  -3  24   1        107.51        170.12       121.38 o                         
  -2  24   1         49.20         37.36        68.46 o                         
  -1  24   1        132.27         -8.16        86.10 o                         
   0  24   1         58.16        106.40        98.87 o                         
   1  24   1        129.74        167.28       131.59 o                         
   2  24   1        120.81        102.71        52.26 o                         
   3  24   1         56.15        144.86        84.01 o                         
  -2  25   1          6.32         51.49       111.74 o                         
  -1  25   1         46.12        140.92       102.57 o                         
   0  25   1          6.18         22.33        86.86 o                         
   1  25   1         50.45         40.38        65.75 o                         
   2  25   1         98.07        175.45        57.48 o                         
   0  26   1          7.28        -50.54       138.09 o                         
  -2 -25   2          9.64        129.85        52.87 o                         
  -1 -25   2         16.41          5.87        46.67 o                         
   0 -25   2         21.69         35.62        45.41 o                         
   1 -25   2         53.02         53.54        44.26 o                         
  -3 -24   2         40.45         65.47        53.93 o                         
  -2 -24   2          6.45         75.12        71.94 o                         
  -1 -24   2         37.33         48.91        43.05 o                         
   0 -24   2        139.23        289.05        84.94 o                         
   1 -24   2          3.72         31.59        41.52 o                         
   2 -24   2         27.54         70.06        36.52 o                         
  -4 -23   2         73.57        -56.42        57.21 o                         
  -3 -23   2        103.54         57.99        56.39 o                         
  -2 -23   2        107.50         52.33        44.08 o                         
  -1 -23   2        271.59        301.71        61.27 o                         
   0 -23   2        122.56        265.59        70.78 o                         
   1 -23   2          7.82        -65.53        93.99 o                         
   2 -23   2         34.72         10.15        33.49 o                         
   3 -23   2         33.21         24.26        24.09 o                         
  -4 -22   2         27.72         -8.90        55.00 o                         
  -3 -22   2         24.28         37.95        51.88 o                         
  -2 -22   2         82.80         21.76        43.29 o                         
  -1 -22   2         26.84        -37.82        37.82 o                         
   0 -22   2         27.26         10.26        37.95 o                         
   1 -22   2         38.34         20.81        33.14 o                         
   2 -22   2          4.19         29.62        33.71 o                         
   3 -22   2         30.03          1.91        34.12 o                         
   4 -22   2         15.75         16.71       123.47 o                         
  -5 -21   2         45.76         11.19        85.87 o                         
  -4 -21   2         64.53         24.80        46.45 o                         
  -3 -21   2          6.13        -30.25        38.57 o                         
  -2 -21   2        162.09        129.54       109.31 o                         
  -1 -21   2        188.60        223.93        60.34 o                         
   0 -21   2         15.49         -3.73        35.97 o                         
   1 -21   2         10.79         36.90        33.08 o                         
   2 -21   2          6.38         -9.50        30.92 o                         
   3 -21   2         36.10         19.09        35.12 o                         
   4 -21   2         44.81       -113.72       113.72 o                         
  -5 -20   2        383.42        336.91        61.96 o                         
  -4 -20   2        141.05        204.97        56.77 o                         
  -3 -20   2          0.36         28.49        62.20 o                         
  -2 -20   2          8.06        -34.97        34.97 o                         
  -1 -20   2        784.12        884.58        59.60 o                         
   0 -20   2        209.70        274.30        41.46 o                         
   1 -20   2         56.23        132.11        31.42 o                         
   2 -20   2        118.04        107.02        34.61 o                         
   3 -20   2         40.04         97.82        51.06 o                         
   4 -20   2         25.18         -3.73        76.48 o                         
   5 -20   2          1.75        -21.82       137.39 o                         
  -6 -19   2         89.19        108.55        55.70 o                         
  -5 -19   2         26.74         39.00        89.12 o                         
  -4 -19   2         73.14        100.77        53.30 o                         
  -3 -19   2          7.04        -22.18        36.78 o                         
  -2 -19   2         60.38         53.47        38.25 o                         
  -1 -19   2         46.94         87.50        31.66 o                         
   0 -19   2         68.78         79.26        31.94 o                         
   1 -19   2          6.81          0.80        27.09 o                         
   2 -19   2         68.51         74.21        31.57 o                         
   3 -19   2        447.03        518.40        50.48 o                         
   4 -19   2        114.42        171.25        88.89 o                         
   5 -19   2        362.92        366.68       171.74 o                         
  -6 -18   2         10.21         29.32        68.70 o                         
  -5 -18   2          7.12         11.19        43.51 o                         
  -4 -18   2        213.55        185.87        44.67 o                         
  -3 -18   2         91.30        134.76        40.40 o                         
  -2 -18   2         90.36         39.14        37.78 o                         
  -1 -18   2        203.36        186.19        34.93 o                         
   0 -18   2        146.84        139.89        31.46 o                         
   1 -18   2         74.12         83.27        30.15 o                         
   2 -18   2        143.99        157.47        30.40 o                         
   3 -18   2        143.11        192.57       111.40 o                         
   4 -18   2         92.77         85.20        77.30 o                         
   5 -18   2          3.16        -18.36        18.36 o                         
   6 -18   2         28.29        -37.13       147.60 o                         
  -6 -17   2         62.86         27.52        47.23 o                         
  -5 -17   2         40.70         42.09        45.65 o                         
  -4 -17   2        113.73         89.62        92.37 o                         
  -3 -17   2        293.26        295.50        47.21 o                         
  -2 -17   2        362.89        399.32        46.77 o                         
  -1 -17   2        575.16        548.27        44.73 o                         
   0 -17   2        105.54        107.18        28.86 o                         
   1 -17   2         75.86         67.13        24.96 o                         
   2 -17   2        436.26        442.73        51.99 o                         
   3 -17   2         52.77         18.80        29.44 o                         
   4 -17   2          4.11          3.57        14.26 o                         
   5 -17   2        101.24        179.54       129.50 o                         
   6 -17   2         87.36        154.59        76.59 o                         
  -7 -16   2        213.42        189.00        90.74 o                         
  -6 -16   2         78.43         46.99        49.26 o                         
  -5 -16   2        653.42        546.25        98.17 o                         
  -4 -16   2        288.80        271.01        61.04 o                         
  -3 -16   2         50.19         18.99       110.47 o                         
  -2 -16   2        223.25        172.41        37.38 o                         
  -1 -16   2        245.64        264.70        34.36 o                         
   0 -16   2         62.49         60.86        27.53 o                         
   1 -16   2         60.78         47.71        24.24 o                         
   2 -16   2        137.07        157.80        75.19 o                         
   3 -16   2        188.38        206.88        35.74 o                         
   4 -16   2         22.61         -8.64        34.58 o                         
   5 -16   2          5.76          4.86        22.75 o                         
   6 -16   2        104.90        133.20        95.38 o                         
  -7 -15   2         41.08          0.21        74.61 o                         
  -6 -15   2         44.21         64.75        62.66 o                         
  -5 -15   2        204.68         64.16       106.06 o                         
  -4 -15   2         66.64        130.33        67.07 o                         
  -3 -15   2         38.08         22.09        34.69 o                         
  -2 -15   2         55.60         10.75        31.72 o                         
  -1 -15   2        248.05        241.01        88.65 o                         
   0 -15   2        244.88        320.92        29.64 o                         
   1 -15   2         93.40        106.19        23.20 o                         
   2 -15   2        253.62        219.54        20.06 o                         
   3 -15   2        207.54        180.61        33.14 o                         
   4 -15   2        220.85        220.10        27.15 o                         
   5 -15   2        108.98        148.60        57.09 o                         
   6 -15   2         11.52          9.02        33.64 o                         
  -7 -14   2         14.25         59.77        63.14 o                         
  -6 -14   2         92.35        106.40        45.61 o                         
  -5 -14   2        649.85        487.62       205.39 o                         
  -4 -14   2         42.45         79.06        56.16 o                         
  -3 -14   2        101.07         87.73        80.07 o                         
  -2 -14   2        273.59        250.19        41.08 o                         
  -1 -14   2        422.96        493.34        32.45 o                         
   0 -14   2        338.40        406.25        29.07 o                         
   1 -14   2        349.78        297.52        27.59 o                         
   2 -14   2        283.28        261.78        57.09 o                         
   3 -14   2         86.62         46.01        58.02 o                         
   4 -14   2        176.11        166.89       132.98 o                         
   5 -14   2          6.47        -47.55        70.78 o                         
   6 -14   2         69.05         73.60        40.99 o                         
   7 -14   2          5.70         65.75        63.59 o                         
  -7 -13   2        171.17        110.14        61.42 o                         
  -6 -13   2        649.46        610.55       229.99 o                         
  -5 -13   2        247.02        253.09        42.78 o                         
  -4 -13   2         81.54         88.30        35.26 o                         
  -3 -13   2        215.48        179.50        25.38 o                         
  -2 -13   2        240.66        268.16        24.96 o                         
  -1 -13   2        128.64        163.02        29.94 o                         
   0 -13   2        191.37        223.33        24.26 o                         
   1 -13   2        166.08        160.98        22.89 o                         
   2 -13   2        283.72        290.16        22.74 o                         
   3 -13   2        397.88        423.74       123.93 o                         
   4 -13   2        394.46        395.87        27.76 o                         
   5 -13   2        896.51        946.64        62.00 o                         
   6 -13   2         44.77         52.87        38.82 o                         
   7 -13   2        110.42        126.75       100.95 o                         
  -8 -12   2         47.97         27.56       105.83 o                         
  -7 -12   2        520.49        494.81       155.49 o                         
  -6 -12   2         83.55        103.74       119.98 o                         
  -5 -12   2        282.67        317.39        48.28 o                         
  -4 -12   2        513.15        480.24        46.50 o                         
  -3 -12   2        703.62        690.80       107.22 o                         
  -2 -12   2        151.52        147.30        21.83 o                         
  -1 -12   2        329.59        311.58        27.15 o                         
   0 -12   2         28.63         -3.57        38.99 o                         
   1 -12   2        599.23        581.55        60.11 o                         
   2 -12   2        295.03        316.73        77.28 o                         
   3 -12   2        291.63        346.57        43.63 o                         
   4 -12   2          0.77         17.19        18.75 o                         
   5 -12   2         33.57         -9.40       154.33 o                         
   6 -12   2         86.61        127.74        48.04 o                         
   7 -12   2        195.70        124.38        66.53 o                         
  -8 -11   2         25.70         44.33        72.05 o                         
  -7 -11   2        357.13        208.87        69.97 o                         
  -6 -11   2        201.09        233.85        49.78 o                         
  -5 -11   2         70.11        112.89        36.92 o                         
  -4 -11   2        315.69        360.61        68.46 o                         
  -3 -11   2        967.52        926.81        37.20 o                         
  -2 -11   2        246.30        240.02        23.25 o                         
  -1 -11   2        123.43        139.69        23.86 o                         
   0 -11   2       1142.63       1187.25        40.35 o                         
   1 -11   2        197.90        191.73        20.48 o                         
   2 -11   2        547.19        630.33        83.55 o                         
   3 -11   2        636.88        678.14        31.63 o                         
   4 -11   2         73.26         45.81        30.17 o                         
   5 -11   2         61.32        114.34        32.03 o                         
   6 -11   2        237.52        253.45       102.35 o                         
   7 -11   2        145.29        220.77        56.51 o                         
  -8 -10   2        175.12        175.53        85.17 o                         
  -7 -10   2        443.27        337.74        72.62 o                         
  -6 -10   2        161.76        111.90        46.24 o                         
  -5 -10   2        770.79        667.99       123.23 o                         
  -4 -10   2        661.73        617.73        37.91 o                         
  -3 -10   2        267.85        231.64        25.51 o                         
  -2 -10   2        244.57        259.27        33.19 o                         
  -1 -10   2        169.36        158.31        26.69 o                         
   0 -10   2        277.80        297.28        23.00 o                         
   1 -10   2        178.90        200.59        31.56 o                         
   2 -10   2        232.32        243.41        30.40 o                         
   3 -10   2        186.49        234.20        22.68 o                         
   4 -10   2         23.35         -5.76        19.73 o                         
   5 -10   2          4.36         -9.30        39.45 o                         
   6 -10   2        104.61        130.17        42.04 o                         
   7 -10   2         25.39        -25.75        44.17 o                         
  -8  -9   2        287.83        366.82        74.59 o                         
  -7  -9   2         14.54        -93.30        93.30 o                         
  -6  -9   2        283.39        225.23       113.25 o                         
  -5  -9   2        129.45        136.05        57.56 o                         
  -4  -9   2        204.70        210.58        28.66 o                         
  -3  -9   2         42.79         27.15        20.45 o                         
  -2  -9   2        344.07        377.85        27.85 o                         
  -1  -9   2       1674.59       1617.33        49.92 o                         
   0  -9   2         46.10          8.08        25.30 o                         
   1  -9   2         16.70          4.95        15.81 o                         
   2  -9   2         47.56         46.27        14.88 o                         
   3  -9   2         65.03         73.72        27.85 o                         
   4  -9   2        224.15        197.43        24.92 o                         
   5  -9   2        183.82        184.27        35.04 o                         
   6  -9   2         13.17          5.14        34.43 o                         
   7  -9   2         33.14         98.89        55.54 o                         
  -8  -8   2        134.77        114.85        68.46 o                         
  -7  -8   2         13.27         13.41        59.46 o                         
  -6  -8   2         22.18        -77.41       113.49 o                         
  -5  -8   2       2740.49       2598.74       105.16 o                         
  -4  -8   2        293.68        285.86        37.13 o                         
  -3  -8   2        290.30        318.58        26.57 o                         
  -2  -8   2        287.77        264.79        24.78 o                         
  -1  -8   2       1596.20       1471.69        46.99 o                         
   0  -8   2        284.07        290.58        20.67 o                         
   1  -8   2        210.55        163.24        17.58 o                         
   2  -8   2        480.69        470.88        23.51 o                         
   3  -8   2        709.40        751.28        87.73 o                         
   4  -8   2         62.24         61.20        44.56 o                         
   5  -8   2          7.50         15.69        42.70 o                         
   6  -8   2         10.74         38.67        35.21 o                         
   7  -8   2         54.49         58.20        61.50 o                         
   8  -8   2        180.32        240.43        93.76 o                         
  -8  -7   2         62.34         80.48       113.25 o                         
  -7  -7   2         68.28        150.98        86.33 o                         
  -6  -7   2        647.86        691.29        61.55 o                         
  -5  -7   2        829.21        808.48        55.96 o                         
  -4  -7   2        113.35         86.93        24.76 o                         
  -3  -7   2        527.97        530.03        82.16 o                         
  -2  -7   2         22.09         60.43        19.85 o                         
  -1  -7   2       1346.71       1265.22       106.76 o                         
   0  -7   2        867.47        837.79        25.69 o                         
   1  -7   2        221.50        212.54        21.35 o                         
   2  -7   2        142.97        145.47        17.64 o                         
   3  -7   2       2863.86       2799.19        80.30 o                         
   4  -7   2        364.11        388.20        30.24 o                         
   5  -7   2        199.65        283.61        39.11 o                         
   6  -7   2        120.25        165.00        41.63 o                         
   7  -7   2        400.49        376.68        66.47 o                         
   8  -7   2         25.92         51.16        61.48 o                         
  -8  -6   2         25.73         28.25        85.64 o                         
  -7  -6   2        176.33        176.81       119.98 o                         
  -6  -6   2        112.53        120.18        41.19 o                         
  -5  -6   2         66.55         70.63        34.33 o                         
  -4  -6   2        403.15        411.57        32.74 o                         
  -3  -6   2        278.36        395.86        59.18 o                         
  -2  -6   2         44.67         56.28        17.26 o                         
  -1  -6   2        437.74        395.54        44.79 o                         
   0  -6   2        190.65        250.52        17.23 o                         
   1  -6   2        324.06        341.67        19.51 o                         
   2  -6   2        733.14        729.76        29.01 o                         
   3  -6   2       1252.69       1221.31        45.02 o                         
   4  -6   2        141.69        175.34        25.60 o                         
   5  -6   2         23.83         28.48        33.19 o                         
   6  -6   2         51.36         42.98        36.30 o                         
   7  -6   2        433.24        482.57        69.52 o                         
   8  -6   2        111.55         97.20        64.81 o                         
  -8  -5   2         76.16         30.81        60.67 o                         
  -7  -5   2        296.55        183.93        59.89 o                         
  -6  -5   2        692.03        619.45        62.88 o                         
  -5  -5   2         67.88         93.04        31.47 o                         
  -4  -5   2        454.70        407.84        34.91 o                         
  -3  -5   2        379.08        449.97        39.22 o                         
  -2  -5   2        741.03        721.08        27.46 o                         
  -1  -5   2       2831.73       2709.24        54.77 o                         
   0  -5   2        654.65        731.82        36.44 o                         
   1  -5   2        214.17        244.85        19.49 o                         
   2  -5   2       2584.67       2601.42        81.23 o                         
   3  -5   2       2374.99       2335.87        73.57 o                         
   4  -5   2         45.57         79.79        57.79 o                         
   5  -5   2        196.83        187.76        37.39 o                         
   6  -5   2        136.60        128.00        40.52 o                         
   7  -5   2        328.99        235.90        57.15 o                         
   8  -5   2        184.13        120.31        65.67 o                         
  -8  -4   2        252.14        336.37        75.56 o                         
  -7  -4   2        377.05        391.25        70.76 o                         
  -6  -4   2         15.40         62.03        42.87 o                         
  -5  -4   2       1794.67       1894.09        86.03 o                         
  -4  -4   2        805.33        758.57        47.11 o                         
  -3  -4   2        535.74        560.03        32.79 o                         
  -2  -4   2        831.93        835.25        39.69 o                         
  -1  -4   2        955.63        933.53        28.88 o                         
   0  -4   2        871.50        862.85        45.95 o                         
   1  -4   2       1458.73       1303.08        45.95 o                         
   2  -4   2       1451.24       1403.02        53.84 o                         
   3  -4   2        192.52        216.66        21.71 o                         
   4  -4   2        327.58        417.50        31.05 o                         
   5  -4   2         32.21         45.82        28.84 o                         
   6  -4   2         25.94          0.20        34.78 o                         
   7  -4   2        100.33        182.04        56.78 o                         
   8  -4   2         23.42         60.35       102.35 o                         
  -8  -3   2        263.29        199.31       138.55 o                         
  -7  -3   2         64.45         36.34        56.06 o                         
  -6  -3   2        141.91          1.88        37.23 o                         
  -5  -3   2         56.33         63.71        32.23 o                         
  -4  -3   2         78.85         31.30        25.32 o                         
  -3  -3   2        145.18        149.98        23.39 o                         
  -2  -3   2        179.27        248.08        19.91 o                         
  -1  -3   2         66.53         49.43        15.92 o                         
   0  -3   2        331.62        348.73        17.39 o                         
   1  -3   2        522.80        566.06        33.65 o                         
   2  -3   2        115.86        109.04        26.92 o                         
   3  -3   2        538.82        583.34        31.08 o                         
   4  -3   2         28.69         12.73        21.43 o                         
   5  -3   2        271.01        272.27        64.05 o                         
   6  -3   2         11.51         53.91        44.46 o                         
   7  -3   2         97.17         46.74        53.86 o                         
   8  -3   2         12.34         69.53        79.32 o                         
  -9  -2   2         14.06          7.54       111.38 o                         
  -8  -2   2        133.01        -10.51        76.06 o                         
  -7  -2   2        316.89        357.13        70.62 o                         
  -6  -2   2         15.37        -39.81        39.81 o                         
  -5  -2   2       1234.78       1291.51        65.11 o                         
  -4  -2   2       1348.59       1367.56        55.26 o                         
  -3  -2   2        776.83        820.10        37.11 o                         
  -2  -2   2        247.71        261.36        26.46 o                         
  -1  -2   2       6709.82       6047.29        94.32 o                         
   0  -2   2        970.62        932.86        51.52 o                         
   1  -2   2        355.12        382.17        20.09 o                         
   2  -2   2       1087.17       1040.08        67.77 o                         
   3  -2   2       1172.80       1223.65        36.76 o                         
   4  -2   2        146.09        122.25        39.45 o                         
   5  -2   2        141.44        197.51        34.73 o                         
   6  -2   2        104.17          7.23        40.77 o                         
   7  -2   2        253.86        162.61        51.97 o                         
   8  -2   2         27.17         98.84        79.84 o                         
  -9  -1   2          0.34         19.34       122.62 o                         
  -8  -1   2        102.36        173.97        80.20 o                         
  -7  -1   2        279.89        289.82        68.66 o                         
  -6  -1   2       1574.25       1429.95       195.87 o                         
  -5  -1   2        611.86        548.50        42.50 o                         
  -4  -1   2        485.98        532.93        38.36 o                         
  -3  -1   2       1365.31       1437.74        41.70 o                         
  -2  -1   2        365.73        365.05        19.99 o                         
  -1  -1   2       2499.05       2298.27        43.46 o                         
   0  -1   2       5245.16       4905.33        75.25 o                         
   1  -1   2       1416.39       1355.15        31.43 o                         
   2  -1   2        944.76        938.99        49.20 o                         
   3  -1   2       2722.69       2701.43        57.53 o                         
   4  -1   2        111.91         64.98        34.35 o                         
   5  -1   2        709.90        773.79        54.53 o                         
   6  -1   2         57.52        143.19        42.67 o                         
   7  -1   2        427.48        571.13        98.34 o                         
   8  -1   2         84.94        193.24       147.14 o                         
  -9   0   2         16.78        171.81       121.13 o                         
  -8   0   2         92.83         12.97        74.58 o                         
  -7   0   2          1.73        -51.52        51.52 o                         
  -6   0   2        112.50        141.02        48.37 o                         
  -5   0   2         55.36         35.26        27.29 o                         
  -4   0   2         72.08         42.45        21.14 o                         
  -3   0   2        902.68        996.12        35.41 o                         
  -2   0   2       1933.67       1717.37        42.24 o                         
  -1   0   2       1840.15       1823.77        38.66 o                         
   0   0   2        298.72        373.52        17.54 o                         
   1   0   2       1798.65       1731.68        36.86 o                         
   2   0   2        827.05        811.37        27.36 o                         
   3   0   2        861.27        956.62        45.02 o                         
   4   0   2        118.04        110.85        26.09 o                         
   5   0   2          0.38        -25.07        29.71 o                         
   6   0   2          2.04        -17.66        43.79 o                         
   7   0   2        239.19        158.85        71.95 o                         
   8   0   2        509.44        600.19       130.66 o                         
  -9   1   2          0.61        -56.47       111.93 o                         
  -8   1   2         99.73        241.21       194.25 o                         
  -7   1   2        277.38        274.08        95.15 o                         
  -6   1   2       1579.90       1571.60       139.94 o                         
  -5   1   2        614.31        668.16        87.26 o                         
  -4   1   2        494.26        629.38        47.58 o                         
  -3   1   2       1355.97       1457.14        41.43 o                         
  -2   1   2        353.06        359.63        20.97 o                         
  -1   1   2       2507.88       2275.12        40.12 o                         
   0   1   2       5237.40       4885.19        75.07 o                         
   1   1   2       1406.46       1273.92        39.22 o                         
   2   1   2        961.47        902.20        27.55 o                         
   3   1   2       2694.28       2692.14        53.17 o                         
   4   1   2        114.01         78.38        21.68 o                         
   5   1   2        684.66        735.77        46.99 o                         
   6   1   2         55.24         41.68        44.36 o                         
   7   1   2        431.87        288.79        82.51 o                         
   8   1   2         84.14         79.65        80.97 o                         
  -9   2   2         14.22        181.77       274.78 o                         
  -8   2   2        135.57        211.52       111.65 o                         
  -7   2   2        324.65        363.18        68.23 o                         
  -6   2   2         16.39        -27.84        43.63 o                         
  -5   2   2       1234.36       1232.94        51.30 o                         
  -4   2   2       1347.49       1418.94        49.30 o                         
  -3   2   2        791.91        820.77        35.45 o                         
  -2   2   2        258.69        227.72        20.65 o                         
  -1   2   2       6725.80       5959.31        94.28 o                         
   0   2   2        981.61        869.36        24.61 o                         
   1   2   2        356.27        339.22        15.93 o                         
   2   2   2       1069.71       1045.21        27.88 o                         
   3   2   2       1174.40       1198.16        35.82 o                         
   4   2   2        144.32         77.36        41.08 o                         
   5   2   2        142.04        206.31        38.55 o                         
   6   2   2        105.33         73.00        54.20 o                         
   7   2   2        247.42        225.53        79.14 o                         
   8   2   2         27.07         81.24       149.46 o                         
  -8   3   2        264.29        239.56       127.87 o                         
  -7   3   2         67.10         32.48        51.99 o                         
  -6   3   2        142.48        140.15        80.30 o                         
  -5   3   2         56.81         37.95        37.13 o                         
  -4   3   2         75.72         91.06        19.69 o                         
  -3   3   2        150.67        160.37        21.35 o                         
  -2   3   2        179.40        191.41        19.03 o                         
  -1   3   2         55.64         72.73        15.24 o                         
   0   3   2        326.92        364.89        16.03 o                         
   1   3   2        510.30        517.52        20.89 o                         
   2   3   2        118.79        131.86        17.04 o                         
   3   3   2        545.52        615.14        42.24 o                         
   4   3   2         29.53          9.16        19.84 o                         
   5   3   2        272.84        301.11        47.34 o                         
   6   3   2         11.46        191.46        60.71 o                         
   7   3   2         98.27         90.81        73.07 o                         
   8   3   2         13.64        -43.42       106.37 o                         
  -8   4   2        250.02        141.15        86.57 o                         
  -7   4   2        366.57        356.87        49.66 o                         
  -6   4   2         12.98        -67.17        70.32 o                         
  -5   4   2       1790.91       1816.43        54.65 o                         
  -4   4   2        807.88        820.69        34.95 o                         
  -3   4   2        519.94        572.61        33.19 o                         
  -2   4   2        824.95        827.54        27.21 o                         
  -1   4   2        951.40        874.88        29.47 o                         
   0   4   2        868.53        860.99        22.51 o                         
   1   4   2       1460.78       1389.90        30.36 o                         
   2   4   2       1454.20       1352.68        36.56 o                         
   3   4   2        196.05        193.90        20.30 o                         
   4   4   2        329.98        358.19        54.54 o                         
   5   4   2         32.88         71.64        37.83 o                         
   6   4   2         26.11        -14.49        53.19 o                         
   7   4   2        103.92        214.45       131.12 o                         
   8   4   2         23.54         49.41       107.68 o                         
  -8   5   2         76.33         74.37        69.16 o                         
  -7   5   2        301.30        273.01        48.12 o                         
  -6   5   2        686.81        750.70       175.45 o                         
  -5   5   2         66.06         85.72        22.77 o                         
  -4   5   2        448.41        492.89        29.33 o                         
  -3   5   2        385.41        414.67        26.37 o                         
  -2   5   2        743.08        710.18        82.62 o                         
  -1   5   2       2829.66       2707.12        53.06 o                         
   0   5   2        663.77        713.61        20.43 o                         
   1   5   2        216.82        208.18        16.18 o                         
   2   5   2       2593.20       2515.24        56.77 o                         
   3   5   2       2392.20       2412.97       111.63 o                         
   4   5   2         46.58         58.73        18.97 o                         
   5   5   2        207.88        154.47        59.64 o                         
   6   5   2        134.39        173.45       167.79 o                         
   7   5   2        327.69        362.79        95.94 o                         
   8   5   2        185.91        248.13       102.58 o                         
  -8   6   2         26.08         85.06        55.89 o                         
  -7   6   2        176.72        119.21        48.97 o                         
  -6   6   2        114.55         99.73        33.42 o                         
  -5   6   2         68.84        123.87        22.54 o                         
  -4   6   2        406.81        514.82        61.50 o                         
  -3   6   2        274.52        295.01        37.13 o                         
  -2   6   2         46.96         45.34        18.50 o                         
  -1   6   2        436.17        378.69        20.67 o                         
   0   6   2        186.03        223.78        24.83 o                         
   1   6   2        340.70        325.00        20.51 o                         
   2   6   2        725.35        721.72        26.32 o                         
   3   6   2       1240.06       1290.19        36.92 o                         
   4   6   2        145.05        158.95        27.39 o                         
   5   6   2         23.12         35.81        36.89 o                         
   6   6   2         51.56         77.09        52.96 o                         
   7   6   2        435.56        579.14        92.92 o                         
   8   6   2        109.95        169.39       101.88 o                         
  -8   7   2         61.04        -30.55        41.40 o                         
  -7   7   2         66.86        105.21        47.58 o                         
  -6   7   2        649.05        776.17        56.40 o                         
  -5   7   2        832.88        777.96        37.61 o                         
  -4   7   2        112.41         89.30        19.34 o                         
  -3   7   2        523.12        550.38        29.94 o                         
  -2   7   2         23.58         33.23        16.06 o                         
  -1   7   2       1354.63       1252.62        35.88 o                         
   0   7   2        866.88        947.98        34.00 o                         
   1   7   2        215.52        215.14        17.45 o                         
   2   7   2        137.40        140.85        19.82 o                         
   3   7   2       2857.51       2796.00        66.84 o                         
   4   7   2        351.41        335.23        33.88 o                         
   5   7   2        192.13        217.29        39.43 o                         
   6   7   2        119.57        163.73        66.54 o                         
   7   7   2        398.08        357.78        79.10 o                         
   8   7   2         25.25         52.58        91.03 o                         
  -8   8   2        135.95         41.66        89.20 o                         
  -7   8   2         15.19        -45.93        45.93 o                         
  -6   8   2         25.07        -15.06        20.31 o                         
  -5   8   2       2741.35       2571.22        64.19 o                         
  -4   8   2        295.30        316.11        43.63 o                         
  -3   8   2        301.70        311.31        22.35 o                         
  -2   8   2        293.81        298.02        25.76 o                         
  -1   8   2       1599.37       1550.97        45.61 o                         
   0   8   2        282.73        324.34        65.21 o                         
   1   8   2        202.34        188.83        19.49 o                         
   2   8   2        481.55        494.79        47.58 o                         
   3   8   2        712.65        749.06        31.85 o                         
   4   8   2         60.40         49.32        22.97 o                         
   5   8   2          7.62          9.21        32.98 o                         
   6   8   2         11.17         28.53        68.70 o                         
   7   8   2         52.96        119.99        72.93 o                         
   8   8   2        178.42        112.91        92.57 o                         
  -8   9   2        286.30        163.68       207.01 o                         
  -7   9   2         16.32         27.14        90.05 o                         
  -6   9   2        287.39        280.43        57.91 o                         
  -5   9   2        131.37        139.44        87.49 o                         
  -4   9   2        211.84        250.54        28.93 o                         
  -3   9   2         39.03         48.99        20.89 o                         
  -2   9   2        335.33        344.73        21.63 o                         
  -1   9   2       1667.47       1570.06        44.51 o                         
   0   9   2         42.72         34.87        17.03 o                         
   1   9   2         18.23         11.32        18.61 o                         
   2   9   2         51.00         26.80        43.63 o                         
   3   9   2         65.08         50.11        22.51 o                         
   4   9   2        230.07        184.80        33.42 o                         
   5   9   2        184.48        171.96        40.85 o                         
   6   9   2         13.52        -68.00        68.00 o                         
   7   9   2         34.17        -18.76        68.13 o                         
  -8  10   2        179.30        196.94       102.34 o                         
  -7  10   2        437.16        634.25        88.77 o                         
  -6  10   2        149.04        121.09        62.07 o                         
  -5  10   2        767.72        751.60        59.98 o                         
  -4  10   2        648.39        682.40        42.93 o                         
  -3  10   2        266.50        215.74        63.36 o                         
  -2  10   2        249.21        241.15        19.74 o                         
  -1  10   2        169.68        185.82        32.26 o                         
   0  10   2        278.77        345.06        23.75 o                         
   1  10   2        175.36        235.67        58.25 o                         
   2  10   2        237.54        296.80        32.68 o                         
   3  10   2        188.37        187.09        20.94 o                         
   4  10   2         22.75         -0.76        23.40 o                         
   5  10   2          4.11         74.86        66.61 o                         
   6  10   2        104.98        139.64        65.91 o                         
   7  10   2         26.55         85.53        64.03 o                         
  -8  11   2         25.06        -18.05        80.62 o                         
  -7  11   2        363.39        422.67        83.31 o                         
  -6  11   2        199.04        240.88        84.01 o                         
  -5  11   2         68.26        144.57        42.00 o                         
  -4  11   2        316.83        280.64        30.85 o                         
  -3  11   2        964.46        921.93        41.50 o                         
  -2  11   2        242.12        227.71        19.03 o                         
  -1  11   2        129.92        122.82        16.48 o                         
   0  11   2       1149.64       1132.81        35.41 o                         
   1  11   2        198.10        181.85        25.91 o                         
   2  11   2        550.01        587.30        45.95 o                         
   3  11   2        640.98        627.40        44.18 o                         
   4  11   2         77.56         81.44        25.06 o                         
   5  11   2         61.63         18.84        90.97 o                         
   6  11   2        242.29        295.40        58.51 o                         
   7  11   2        143.58        259.35        83.16 o                         
  -8  12   2         47.32         -6.61       100.95 o                         
  -7  12   2        519.74        707.65       320.73 o                         
  -6  12   2         87.94        190.40        67.68 o                         
  -5  12   2        283.47        351.81        49.75 o                         
  -4  12   2        521.17        546.50        84.94 o                         
  -3  12   2        704.53        720.12       140.41 o                         
  -2  12   2        150.61        141.15        31.24 o                         
  -1  12   2        324.55        324.07        45.49 o                         
   0  12   2         26.99         26.21        10.01 o                         
   1  12   2        602.25        573.88        51.06 o                         
   2  12   2        297.01        345.05        91.21 o                         
   3  12   2        288.03        277.99        84.24 o                         
   4  12   2          0.97          0.73        20.95 o                         
   5  12   2         33.26         86.24       100.72 o                         
   6  12   2         83.90        120.14        52.72 o                         
   7  12   2        201.04        108.50        79.65 o                         
  -7  13   2        169.89         79.62        70.57 o                         
  -6  13   2        648.89        787.42       152.01 o                         
  -5  13   2        249.16        294.55        48.68 o                         
  -4  13   2         80.73         55.97        32.38 o                         
  -3  13   2        217.13        239.86        46.65 o                         
  -2  13   2        239.21        227.04        28.35 o                         
  -1  13   2        130.91        152.07        23.67 o                         
   0  13   2        190.15        138.58        42.70 o                         
   1  13   2        162.90        158.84        31.88 o                         
   2  13   2        280.52        292.10        40.18 o                         
   3  13   2        399.80        466.24        42.94 o                         
   4  13   2        379.43        358.92        30.40 o                         
   5  13   2        897.28        945.89        66.14 o                         
   6  13   2         41.73          1.41        46.28 o                         
   7  13   2        107.73        157.27        78.49 o                         
  -7  14   2         15.15         26.23        97.47 o                         
  -6  14   2         93.31         92.88        97.47 o                         
  -5  14   2        650.64        631.64        75.63 o                         
  -4  14   2         46.23         53.87        32.00 o                         
  -3  14   2         99.94         67.83        34.77 o                         
  -2  14   2        278.09        240.99        28.35 o                         
  -1  14   2        427.13        423.02        28.76 o                         
   0  14   2        336.95        307.74        44.33 o                         
   1  14   2        351.24        361.29        40.81 o                         
   2  14   2        274.19        260.60        89.58 o                         
   3  14   2         87.05         40.27        35.45 o                         
   4  14   2        178.34        177.78        48.30 o                         
   5  14   2          6.64         25.06        31.44 o                         
   6  14   2         71.71         53.03       111.63 o                         
   7  14   2          4.56        -11.01        79.09 o                         
  -7  15   2         43.34        112.73        73.01 o                         
  -6  15   2         45.38        104.59        62.97 o                         
  -5  15   2        206.65        298.95        45.76 o                         
  -4  15   2         63.77         30.68        50.83 o                         
  -3  15   2         35.43          1.86        32.49 o                         
  -2  15   2         59.00         47.19        22.64 o                         
  -1  15   2        244.94        237.83        23.67 o                         
   0  15   2        243.06        260.29        29.67 o                         
   1  15   2         91.56         70.09        35.88 o                         
   2  15   2        259.65        254.17        46.60 o                         
   3  15   2        206.42        184.49        44.54 o                         
   4  15   2        225.45        274.87        53.92 o                         
   5  15   2        109.28        136.78        68.23 o                         
   6  15   2         10.45         90.02        94.22 o                         
  -7  16   2        206.65        247.19       130.20 o                         
  -6  16   2         74.67          1.02        89.58 o                         
  -5  16   2        652.51        664.43        59.04 o                         
  -4  16   2        282.45        286.21        64.98 o                         
  -3  16   2         49.86         47.67        51.29 o                         
  -2  16   2        217.79        286.08        43.99 o                         
  -1  16   2        247.63        247.37        20.89 o                         
   0  16   2         62.40         22.09        41.08 o                         
   1  16   2         62.96         50.31        35.23 o                         
   2  16   2        140.63        131.33        76.12 o                         
   3  16   2        187.61        138.58        52.22 o                         
   4  16   2         22.36        -33.44        43.91 o                         
   5  16   2          5.65         21.09        32.31 o                         
   6  16   2        105.81        171.44        87.78 o                         
  -6  17   2         61.51         63.54        73.97 o                         
  -5  17   2         40.55        112.23        55.60 o                         
  -4  17   2        114.45        108.84        50.83 o                         
  -3  17   2        295.59        300.02        41.09 o                         
  -2  17   2        360.09        401.68        91.90 o                         
  -1  17   2        574.09        571.01        82.16 o                         
   0  17   2        108.68        127.31        77.05 o                         
   1  17   2         71.35         50.51        41.08 o                         
   2  17   2        440.91        418.49        66.13 o                         
   3  17   2         55.37         31.74        49.66 o                         
   4  17   2          4.46         69.39        54.88 o                         
   5  17   2        102.47        119.07        45.72 o                         
   6  17   2         89.12         77.15        92.05 o                         
  -6  18   2         11.66          1.69        74.01 o                         
  -5  18   2          5.73         49.07        58.99 o                         
  -4  18   2        218.42        262.13       100.72 o                         
  -3  18   2         90.89         77.43        34.12 o                         
  -2  18   2         95.51        126.55        45.62 o                         
  -1  18   2        202.69        141.82        68.93 o                         
   0  18   2        147.79        157.80        48.62 o                         
   1  18   2         75.11          5.35        41.79 o                         
   2  18   2        138.00        143.89        60.57 o                         
   3  18   2        141.73        153.20       123.93 o                         
   4  18   2         94.53        157.57        58.74 o                         
   5  18   2          3.41        -22.74        80.30 o                         
   6  18   2         27.04        113.25       103.51 o                         
  -6  19   2         88.70         47.41       108.16 o                         
  -5  19   2         27.35         17.14        63.67 o                         
  -4  19   2         71.87         94.37       119.06 o                         
  -3  19   2          8.08        -29.24        29.24 o                         
  -2  19   2         58.34         79.55        57.86 o                         
  -1  19   2         48.03         66.98        64.29 o                         
   0  19   2         67.77         96.96        45.72 o                         
   1  19   2          6.17         50.67        45.80 o                         
   2  19   2         69.10         55.96        44.84 o                         
   3  19   2        446.56        526.82        77.51 o                         
   4  19   2        110.19         73.34        63.13 o                         
   5  19   2        359.80         46.42       103.04 o                         
  -5  20   2        383.38        407.04        97.24 o                         
  -4  20   2        143.65         59.28        57.84 o                         
  -3  20   2          0.29         96.08       131.36 o                         
  -2  20   2          7.43        -43.54        50.83 o                         
  -1  20   2        785.55        913.30       186.36 o                         
   0  20   2        208.13        265.46        53.28 o                         
   1  20   2         57.07         43.45        46.39 o                         
   2  20   2        117.18         36.56        46.95 o                         
   3  20   2         40.76         31.15        37.69 o                         
   4  20   2         25.24        -41.77        73.34 o                         
   5  20   2          1.62         76.12       154.10 o                         
  -5  21   2         46.33         45.50       207.01 o                         
  -4  21   2         62.05        -12.83        49.33 o                         
  -3  21   2          5.12        -49.71       121.84 o                         
  -2  21   2        163.92        199.77        67.53 o                         
  -1  21   2        187.64        379.91        94.98 o                         
   0  21   2         16.07         26.05        38.06 o                         
   1  21   2         10.66         -0.71        48.29 o                         
   2  21   2          7.70         54.81        50.54 o                         
   3  21   2         35.73         50.50        43.02 o                         
   4  21   2         44.54        -63.59       114.65 o                         
  -4  22   2         24.23         98.39       181.72 o                         
  -3  22   2         25.00        -60.98        66.45 o                         
  -2  22   2         82.18         15.48        58.96 o                         
  -1  22   2         25.87         12.68        84.70 o                         
   0  22   2         26.90         35.89        67.53 o                         
   1  22   2         37.68         -3.28        51.82 o                         
   2  22   2          4.87         41.34        49.39 o                         
   3  22   2         30.22          8.04        50.02 o                         
   4  22   2         16.10         64.05       132.28 o                         
  -4  23   2         74.29         12.50       142.50 o                         
  -3  23   2        101.88         31.02        84.94 o                         
  -2  23   2        107.19        155.51       155.03 o                         
  -1  23   2        271.85        194.15       128.11 o                         
   0  23   2        123.71        192.27       208.64 o                         
   1  23   2          9.02        -35.95        49.89 o                         
   2  23   2         34.70         43.41        51.34 o                         
   3  23   2         33.64         45.75        54.07 o                         
  -3  24   2         42.17        111.26        74.87 o                         
  -2  24   2          7.20         30.87       206.78 o                         
  -1  24   2         37.73         80.52        92.34 o                         
   0  24   2        138.56        138.05        92.69 o                         
   1  24   2          3.99        -24.84        46.66 o                         
   2  24   2         28.96          2.67        58.95 o                         
  -2  25   2          9.28        -86.52       195.18 o                         
  -1  25   2         16.89         82.50        93.58 o                         
   0  25   2         21.46         34.14        89.61 o                         
   1  25   2         51.40         -0.67        82.85 o                         
  -1 -25   3         32.30        196.33        60.55 o                         
   0 -25   3        163.57        185.51        64.24 o                         
  -2 -24   3         58.73         29.90        47.90 o                         
  -1 -24   3         10.43        -27.02        43.42 o                         
   0 -24   3         50.34         26.46        86.33 o                         
   1 -24   3         60.03         87.90        67.53 o                         
   2 -24   3         31.66          7.55        41.76 o                         
  -3 -23   3         29.19         36.23        58.38 o                         
  -2 -23   3         47.91         56.88       108.84 o                         
  -1 -23   3         10.37         15.12        61.50 o                         
   0 -23   3         85.77         96.46        45.95 o                         
   1 -23   3        133.24         79.53        46.01 o                         
   2 -23   3         81.47         11.85        36.32 o                         
   3 -23   3         36.37         47.81        46.96 o                         
  -4 -22   3        246.20        195.83        85.64 o                         
  -3 -22   3         39.17         31.15        72.41 o                         
  -2 -22   3         82.55        101.44        47.96 o                         
  -1 -22   3        123.24        100.96        48.13 o                         
   0 -22   3        295.57        227.41        46.42 o                         
   1 -22   3         80.86        105.90        44.83 o                         
   2 -22   3         99.51         37.54        38.26 o                         
   3 -22   3         17.52         15.35        52.45 o                         
  -5 -21   3          0.50        -60.73        60.73 o                         
  -4 -21   3          0.81        -47.83        52.70 o                         
  -3 -21   3         35.71         82.28        64.98 o                         
  -2 -21   3         95.84        104.82        47.95 o                         
  -1 -21   3        216.75        348.85        76.12 o                         
   0 -21   3        110.77        114.87        56.39 o                         
   1 -21   3         15.03         41.31        33.85 o                         
   2 -21   3          5.88         16.75        33.96 o                         
   3 -21   3         74.15         63.72        45.68 o                         
   4 -21   3         60.30         15.25        90.38 o                         
  -5 -20   3        134.12         98.51        73.01 o                         
  -4 -20   3         84.74         38.71        49.43 o                         
  -3 -20   3         84.37         33.69        44.66 o                         
  -2 -20   3         32.16         52.31        46.50 o                         
  -1 -20   3         56.92         80.05        44.99 o                         
   0 -20   3          5.13         24.15        35.88 o                         
   1 -20   3         18.25        -17.86        30.87 o                         
   2 -20   3         46.93        -31.57        31.57 o                         
   3 -20   3         55.39         58.53        42.72 o                         
   4 -20   3         27.13         14.87        47.34 o                         
  -6 -19   3         10.99         75.83        76.84 o                         
  -5 -19   3         32.31         73.59        70.85 o                         
  -4 -19   3         79.52         39.33        44.48 o                         
  -3 -19   3        107.16         57.26        44.15 o                         
  -2 -19   3        257.76        356.52        55.10 o                         
  -1 -19   3        288.78        282.42        52.68 o                         
   0 -19   3        390.06        475.37        50.65 o                         
   1 -19   3         25.11         23.12        52.22 o                         
   2 -19   3         87.86         90.86        48.97 o                         
   3 -19   3         17.62         66.30        42.65 o                         
   4 -19   3         18.39         25.38        23.27 o                         
   5 -19   3         47.13          7.44        23.76 o                         
  -6 -18   3         24.75          0.41        81.45 o                         
  -5 -18   3          4.84          0.47        49.35 o                         
  -4 -18   3        587.37        546.00       119.75 o                         
  -3 -18   3         79.30        131.83        46.65 o                         
  -2 -18   3          7.24          1.64        40.05 o                         
  -1 -18   3         10.25          2.66        32.70 o                         
   0 -18   3        476.59        549.64        50.94 o                         
   1 -18   3         63.04         26.84        32.01 o                         
   2 -18   3          6.60          6.41        61.50 o                         
   3 -18   3        113.75         94.26        43.78 o                         
   4 -18   3         37.98         18.76        36.44 o                         
   5 -18   3         18.34         67.72        67.07 o                         
  -6 -17   3         97.51        178.87       168.49 o                         
  -5 -17   3         36.03        -17.63        41.07 o                         
  -4 -17   3        235.05        190.44        50.32 o                         
  -3 -17   3         75.40        148.58        53.38 o                         
  -2 -17   3        100.16         55.00        40.88 o                         
  -1 -17   3         32.70         69.49        34.00 o                         
   0 -17   3        562.39        640.19        47.47 o                         
   1 -17   3        479.87        497.28       117.90 o                         
   2 -17   3        102.12         81.94        38.29 o                         
   3 -17   3        206.75         82.21        91.90 o                         
   4 -17   3        163.96        136.02        81.00 o                         
   5 -17   3        112.40         83.87        77.98 o                         
  -7 -16   3         11.35         22.16       102.35 o                         
  -6 -16   3         13.32         74.15        83.08 o                         
  -5 -16   3        257.42        205.65       100.72 o                         
  -4 -16   3        569.72        481.32        68.93 o                         
  -3 -16   3         47.84         88.86        53.61 o                         
  -2 -16   3        238.34        231.24        51.52 o                         
  -1 -16   3        107.18         63.11        68.23 o                         
   0 -16   3        721.46        824.16        74.26 o                         
   1 -16   3        164.54        191.93        34.92 o                         
   2 -16   3        269.64        252.77        31.85 o                         
   3 -16   3         37.29        -35.45        35.45 o                         
   4 -16   3          3.48         11.96        73.80 o                         
   5 -16   3         10.89        109.31        65.68 o                         
   6 -16   3         13.94         56.79        40.44 o                         
  -7 -15   3         13.84        -12.89        60.99 o                         
  -6 -15   3        134.23        101.22        51.12 o                         
  -5 -15   3         63.73         40.99        43.93 o                         
  -4 -15   3         25.37         59.24        41.82 o                         
  -3 -15   3         21.23         56.77        40.27 o                         
  -2 -15   3        327.49        416.65        46.77 o                         
  -1 -15   3        690.24        713.31        76.35 o                         
   0 -15   3        131.64        215.24        31.98 o                         
   1 -15   3        158.08        159.70        31.78 o                         
   2 -15   3        148.32        172.25        34.02 o                         
   3 -15   3        108.09        195.39        43.17 o                         
   4 -15   3        106.51         62.29        29.58 o                         
   5 -15   3        161.94        109.74        48.74 o                         
   6 -15   3        128.40        150.10        44.88 o                         
  -7 -14   3         74.17        -52.20        67.53 o                         
  -6 -14   3        440.28        397.39       114.65 o                         
  -5 -14   3        175.36        179.44       115.11 o                         
  -4 -14   3         71.36         55.17        42.29 o                         
  -3 -14   3        331.46        306.80        63.82 o                         
  -2 -14   3        373.40        352.23        44.12 o                         
  -1 -14   3         99.87         88.82        24.37 o                         
   0 -14   3         33.17         32.12        23.60 o                         
   1 -14   3         83.64         95.43        27.81 o                         
   2 -14   3        261.51        229.23        35.52 o                         
   3 -14   3        118.88        162.96        75.66 o                         
   4 -14   3        166.72        138.00        66.37 o                         
   5 -14   3         44.58         34.29        31.81 o                         
   6 -14   3         34.27         -3.72        41.82 o                         
  -7 -13   3         39.73         10.13        55.14 o                         
  -6 -13   3         64.24          1.60        47.21 o                         
  -5 -13   3         14.67         96.54        43.86 o                         
  -4 -13   3         59.26         51.38        34.51 o                         
  -3 -13   3        538.12        563.07        91.21 o                         
  -2 -13   3        854.44        845.37        48.33 o                         
  -1 -13   3         76.89         49.58        19.04 o                         
   0 -13   3        608.63        600.21        36.03 o                         
   1 -13   3        676.49        717.45        56.63 o                         
   2 -13   3        184.90        167.17        28.47 o                         
   3 -13   3        118.43        142.32        30.99 o                         
   4 -13   3         11.29          2.67        62.66 o                         
   5 -13   3         69.01          8.85        41.54 o                         
   6 -13   3         30.54         50.30        43.83 o                         
  -7 -12   3        139.87         93.08        67.14 o                         
  -6 -12   3        320.13        254.11        52.91 o                         
  -5 -12   3         39.74          8.97        39.56 o                         
  -4 -12   3        419.04        479.52        46.50 o                         
  -3 -12   3        847.40        768.68        46.03 o                         
  -2 -12   3        203.92        204.44        38.06 o                         
  -1 -12   3          9.82         30.02        19.26 o                         
   0 -12   3        266.83        249.16        27.19 o                         
   1 -12   3        397.41        372.02        97.01 o                         
   2 -12   3        127.65        104.28        44.56 o                         
   3 -12   3         13.37         42.81        29.12 o                         
   4 -12   3         56.48         33.75        40.38 o                         
   5 -12   3        112.15        138.81        33.76 o                         
   6 -12   3        123.68        101.22        48.28 o                         
   7 -12   3          4.90        104.04        67.75 o                         
  -8 -11   3         80.33        138.85        79.29 o                         
  -7 -11   3        135.87        103.10        90.74 o                         
  -6 -11   3        283.43        258.27        54.79 o                         
  -5 -11   3        714.54        590.70        61.24 o                         
  -4 -11   3        487.20        409.94        53.92 o                         
  -3 -11   3        966.51        944.44        43.01 o                         
  -2 -11   3        235.21        248.71        30.56 o                         
  -1 -11   3         16.67          2.80        17.64 o                         
   0 -11   3       1355.90       1339.94        59.88 o                         
   1 -11   3        355.04        389.11        39.45 o                         
   2 -11   3        371.60        324.12        56.39 o                         
   3 -11   3        310.41        306.68        31.16 o                         
   4 -11   3         40.89          7.25        29.94 o                         
   5 -11   3        378.40        376.93        70.78 o                         
   6 -11   3        252.15        283.58        46.41 o                         
   7 -11   3         16.93        -11.68        63.78 o                         
  -8 -10   3         48.77         71.51        66.90 o                         
  -7 -10   3         72.44         19.40        62.70 o                         
  -6 -10   3        166.45        196.67       136.23 o                         
  -5 -10   3         64.39         79.44        69.16 o                         
  -4 -10   3       2096.74       1909.87        86.13 o                         
  -3 -10   3        210.19        231.56        34.58 o                         
  -2 -10   3        561.73        554.15        39.69 o                         
  -1 -10   3        188.17        228.08        27.56 o                         
   0 -10   3       1137.65       1294.23        47.40 o                         
   1 -10   3         38.41         16.38        19.74 o                         
   2 -10   3        211.80        161.61        22.00 o                         
   3 -10   3        541.25        503.19        57.32 o                         
   4 -10   3         56.15         43.97        29.47 o                         
   5 -10   3         42.68         89.13        64.52 o                         
   6 -10   3         93.78        126.92        43.89 o                         
   7 -10   3        129.50        112.33        98.40 o                         
  -8  -9   3         13.54        -26.29        61.89 o                         
  -7  -9   3          0.42        -37.71        57.84 o                         
  -6  -9   3        529.35        450.85        61.94 o                         
  -5  -9   3         36.61        126.29        67.30 o                         
  -4  -9   3        262.34        306.49        69.62 o                         
  -3  -9   3        193.96        191.78        28.55 o                         
  -2  -9   3       1232.76       1288.67        76.59 o                         
  -1  -9   3         52.97         34.44        44.33 o                         
   0  -9   3        117.47        131.05        19.68 o                         
   1  -9   3         99.84         96.91        20.97 o                         
   2  -9   3        179.63        180.25        39.22 o                         
   3  -9   3        922.17        955.32        39.22 o                         
   4  -9   3       1063.78       1111.53        56.53 o                         
   5  -9   3        126.36        188.76       111.86 o                         
   6  -9   3        147.57        164.92        94.46 o                         
   7  -9   3        118.06         96.97       113.02 o                         
  -8  -8   3         23.77         44.72       124.39 o                         
  -7  -8   3        191.88        165.01        65.09 o                         
  -6  -8   3        436.01        397.22       119.52 o                         
  -5  -8   3        174.17        179.67        39.87 o                         
  -4  -8   3        309.80        295.49        33.90 o                         
  -3  -8   3        341.07        327.02        32.71 o                         
  -2  -8   3        242.70        251.72        49.66 o                         
  -1  -8   3        163.36        231.83        29.47 o                         
   0  -8   3       2168.16       2273.32        63.82 o                         
   1  -8   3        406.07        443.46        42.24 o                         
   2  -8   3         63.10         68.54        19.29 o                         
   3  -8   3        821.03        787.15        45.49 o                         
   4  -8   3         75.81         57.76        27.75 o                         
   5  -8   3          2.55        -21.83        29.88 o                         
   6  -8   3          7.37         41.27        36.55 o                         
   7  -8   3         81.10        146.62        79.37 o                         
  -8  -7   3        141.11         88.80        97.94 o                         
  -7  -7   3         50.34         28.06        57.51 o                         
  -6  -7   3        422.82        250.75        60.07 o                         
  -5  -7   3         10.53         -3.51        32.49 o                         
  -4  -7   3        390.59        448.02        36.40 o                         
  -3  -7   3        327.10        402.36        31.67 o                         
  -2  -7   3        282.70        255.51        26.74 o                         
  -1  -7   3       2270.92       2254.64       105.83 o                         
   0  -7   3       1340.84       1368.06        37.34 o                         
   1  -7   3        224.99        207.95        20.18 o                         
   2  -7   3        201.93        208.81        48.27 o                         
   3  -7   3        691.45        734.37        73.57 o                         
   4  -7   3         77.99         80.17        29.71 o                         
   5  -7   3         39.46         42.08        63.36 o                         
   6  -7   3         21.85         -0.55        37.15 o                         
   7  -7   3          5.90        -14.43        45.72 o                         
  -8  -6   3        118.16         62.48       134.61 o                         
  -7  -6   3        116.01         84.26        61.02 o                         
  -6  -6   3        218.96        270.64        95.15 o                         
  -5  -6   3        431.13        469.50       131.12 o                         
  -4  -6   3       1517.84       1511.34        54.59 o                         
  -3  -6   3        520.80        516.14        35.02 o                         
  -2  -6   3         88.41         83.14        55.93 o                         
  -1  -6   3        147.31        172.17        21.01 o                         
   0  -6   3       2295.46       2395.05        50.48 o                         
   1  -6   3         78.95        103.14        17.17 o                         
   2  -6   3        506.68        537.62        30.37 o                         
   3  -6   3        406.91        445.40        32.90 o                         
   4  -6   3         43.99          4.19        27.62 o                         
   5  -6   3         27.22         81.62        33.74 o                         
   6  -6   3         29.43         24.94        43.48 o                         
   7  -6   3          4.87        -42.26        42.26 o                         
  -8  -5   3         61.94        -30.84        61.37 o                         
  -7  -5   3         15.14        -41.71        53.20 o                         
  -6  -5   3        737.87        645.30        75.86 o                         
  -5  -5   3        160.58        118.14       111.40 o                         
  -4  -5   3        515.54        481.42        50.36 o                         
  -3  -5   3        989.50       1037.57        42.93 o                         
  -2  -5   3         74.93         69.06        47.81 o                         
  -1  -5   3         13.04        -17.54        17.54 o                         
   0  -5   3       2405.94       2496.74        78.91 o                         
   1  -5   3        591.00        615.58        48.04 o                         
   2  -5   3        251.98        321.38        25.31 o                         
   3  -5   3        761.53        715.69        36.89 o                         
   4  -5   3        449.10        445.86        33.32 o                         
   5  -5   3        140.65        157.02        61.50 o                         
   6  -5   3        118.88        132.98        65.68 o                         
   7  -5   3         42.83         53.82        59.24 o                         
  -8  -4   3         24.21        -61.73        61.73 o                         
  -7  -4   3         93.44         21.12        54.65 o                         
  -6  -4   3         95.04        -37.91        53.61 o                         
  -5  -4   3         73.68         43.14        36.30 o                         
  -4  -4   3        533.04        513.70        55.23 o                         
  -3  -4   3       1262.21       1362.02        86.10 o                         
  -2  -4   3         99.79        114.58        20.97 o                         
  -1  -4   3       1084.53       1015.28        37.23 o                         
   0  -4   3       3409.71       3288.66        71.02 o                         
   1  -4   3        602.55        593.08        28.71 o                         
   2  -4   3         13.48         19.42        19.40 o                         
   3  -4   3        281.00        307.56        26.19 o                         
   4  -4   3        111.53        124.35        25.75 o                         
   5  -4   3          3.72         45.19        47.81 o                         
   6  -4   3         17.71         30.73        67.53 o                         
   7  -4   3        194.82        276.56        61.54 o                         
   8  -4   3         53.30          7.52        53.40 o                         
  -8  -3   3         17.75          7.80        74.57 o                         
  -7  -3   3         57.56         10.78        53.63 o                         
  -6  -3   3        807.26        856.69        73.82 o                         
  -5  -3   3        804.35        814.57       102.11 o                         
  -4  -3   3         23.11         68.68        33.43 o                         
  -3  -3   3        989.88       1161.77        42.81 o                         
  -2  -3   3        663.81        734.21        31.38 o                         
  -1  -3   3        622.02        575.88        24.70 o                         
   0  -3   3         33.84         47.80        18.04 o                         
   1  -3   3        879.44        929.80        41.31 o                         
   2  -3   3        260.07        282.66        31.33 o                         
   3  -3   3       1896.55       1864.43        55.06 o                         
   4  -3   3        972.43        988.91        69.39 o                         
   5  -3   3        286.00        336.67        52.22 o                         
   6  -3   3        153.40        177.48        47.73 o                         
   7  -3   3         37.25        -52.16        60.11 o                         
   8  -3   3         77.89         12.41       112.09 o                         
  -8  -2   3         36.65        -32.89       112.56 o                         
  -7  -2   3        111.88        146.09        61.37 o                         
  -6  -2   3        228.14        133.10        51.28 o                         
  -5  -2   3         65.59         86.81        36.02 o                         
  -4  -2   3        244.16        317.00        72.18 o                         
  -3  -2   3       1774.09       1877.64        54.51 o                         
  -2  -2   3       2025.08       2094.87        50.14 o                         
  -1  -2   3        379.34        347.16        32.26 o                         
   0  -2   3       1581.43       1553.82        39.70 o                         
   1  -2   3        718.63        848.38        31.79 o                         
   2  -2   3        414.12        423.75        27.48 o                         
   3  -2   3        775.64        815.08        36.68 o                         
   4  -2   3          9.88         30.05        24.17 o                         
   5  -2   3         23.45         61.72        30.33 o                         
   6  -2   3         38.46         84.77        71.71 o                         
   7  -2   3          3.03        -49.01        51.75 o                         
   8  -2   3        174.50        127.88        86.76 o                         
  -8  -1   3         38.52        -25.89        73.84 o                         
  -7  -1   3         87.74         -7.43        55.05 o                         
  -6  -1   3        476.86        549.46        65.02 o                         
  -5  -1   3        182.26        160.81        41.77 o                         
  -4  -1   3        230.10        212.47        30.31 o                         
  -3  -1   3       1650.58       1719.64       138.55 o                         
  -2  -1   3        884.48        913.86        68.70 o                         
  -1  -1   3        180.90        247.77        66.37 o                         
   0  -1   3       1832.48       1877.74        42.59 o                         
   1  -1   3        758.50        754.36        28.32 o                         
   2  -1   3        392.14        420.76        25.77 o                         
   3  -1   3        327.79        316.78        26.05 o                         
   4  -1   3         26.59         30.37        27.62 o                         
   5  -1   3        179.72        167.00        67.53 o                         
   6  -1   3         54.14         50.59        39.93 o                         
   7  -1   3          8.36          6.53        67.05 o                         
   8  -1   3         13.98        -46.30        74.67 o                         
  -8   0   3         26.57         47.24        98.87 o                         
  -7   0   3        114.66        150.83        52.27 o                         
  -6   0   3        765.29        728.00        69.32 o                         
  -5   0   3        269.31        200.61        65.21 o                         
  -4   0   3        821.18        860.55        74.73 o                         
  -3   0   3       1394.97       1449.87        51.60 o                         
  -2   0   3        292.58        304.71        22.85 o                         
  -1   0   3          0.48        -12.06        16.01 o                         
   0   0   3         55.11         42.92        20.19 o                         
   1   0   3        533.15        552.43        98.40 o                         
   2   0   3         96.69        110.10        25.76 o                         
   3   0   3         80.82         90.57        18.37 o                         
   4   0   3        295.16        354.78        55.23 o                         
   5   0   3        144.16         85.21        29.19 o                         
   6   0   3         12.52         91.22        52.68 o                         
   7   0   3         16.83         -9.11       124.16 o                         
   8   0   3          2.45         70.64        80.91 o                         
  -8   1   3         37.54        133.57       104.48 o                         
  -7   1   3         89.24        -13.51        76.59 o                         
  -6   1   3        480.01        432.03        62.20 o                         
  -5   1   3        185.15        146.61        31.11 o                         
  -4   1   3        233.26        203.56        23.96 o                         
  -3   1   3       1625.97       1711.01        48.97 o                         
  -2   1   3        890.26        910.10        55.47 o                         
  -1   1   3        179.86        209.93        18.18 o                         
   0   1   3       1831.84       1799.51        39.77 o                         
   1   1   3        771.67        784.73        72.87 o                         
   2   1   3        384.44        339.06        22.58 o                         
   3   1   3        328.43        381.29        25.20 o                         
   4   1   3         25.74         39.35        31.79 o                         
   5   1   3        180.61        214.42        41.77 o                         
   6   1   3         55.32        107.33        65.65 o                         
   7   1   3          8.70        -55.46        68.05 o                         
   8   1   3         13.18        -48.57       154.10 o                         
  -8   2   3         38.62         -0.39        76.29 o                         
  -7   2   3        113.38         76.28        70.55 o                         
  -6   2   3        225.84        196.00        37.38 o                         
  -5   2   3         60.85         56.84        39.22 o                         
  -4   2   3        240.30        274.31        24.71 o                         
  -3   2   3       1799.42       1892.26        51.96 o                         
  -2   2   3       2010.34       2166.15        53.12 o                         
  -1   2   3        380.32        405.08        20.22 o                         
   0   2   3       1583.31       1553.22        41.43 o                         
   1   2   3        707.89        756.02        25.75 o                         
   2   2   3        413.56        462.87        24.02 o                         
   3   2   3        775.40        783.88        42.24 o                         
   4   2   3         10.07        -10.33        19.10 o                         
   5   2   3         22.34         -2.53        36.13 o                         
   6   2   3         38.79         89.31        61.80 o                         
   7   2   3          2.33        -21.36        67.22 o                         
   8   2   3        176.57        148.33       126.28 o                         
  -8   3   3         16.05        -31.35        74.64 o                         
  -7   3   3         58.78        -31.10        52.26 o                         
  -6   3   3        805.74        896.06        59.23 o                         
  -5   3   3        805.26        800.53        39.66 o                         
  -4   3   3         23.33         57.60        27.62 o                         
  -3   3   3        986.90       1046.14        36.15 o                         
  -2   3   3        665.23        716.05        31.71 o                         
  -1   3   3        621.12        621.97        26.32 o                         
   0   3   3         33.07          7.91        15.95 o                         
   1   3   3        867.40        802.93        44.09 o                         
   2   3   3        268.63        272.62        46.42 o                         
   3   3   3       1896.61       1943.84        56.96 o                         
   4   3   3        982.72        979.95        49.01 o                         
   5   3   3        281.69        358.34        55.48 o                         
   6   3   3        150.79         70.76        87.03 o                         
   7   3   3         38.51        139.87        78.08 o                         
   8   3   3         78.77        -73.77        94.24 o                         
  -8   4   3         24.57        105.14        78.16 o                         
  -7   4   3         93.33        122.07        92.37 o                         
  -6   4   3         95.52        109.13        40.61 o                         
  -5   4   3         74.85        114.35        26.01 o                         
  -4   4   3        535.04        596.04        30.55 o                         
  -3   4   3       1249.31       1328.51        46.58 o                         
  -2   4   3        103.03         88.42        15.78 o                         
  -1   4   3       1086.77       1007.73        38.33 o                         
   0   4   3       3413.23       3422.03        61.58 o                         
   1   4   3        620.11        612.38        23.25 o                         
   2   4   3         10.74        -17.87        17.87 o                         
   3   4   3        279.62        229.41        25.11 o                         
   4   4   3        109.47         38.02        25.99 o                         
   5   4   3          3.94         -8.92        35.84 o                         
   6   4   3         17.86          3.80        47.59 o                         
   7   4   3        193.63        186.26        99.69 o                         
   8   4   3         52.30        -59.83       106.52 o                         
  -8   5   3         61.37         27.47       173.59 o                         
  -7   5   3         15.08        106.43        56.97 o                         
  -6   5   3        738.28        742.96        55.81 o                         
  -5   5   3        157.15        157.34        96.54 o                         
  -4   5   3        508.37        571.22        31.67 o                         
  -3   5   3       1009.53       1063.27        38.21 o                         
  -2   5   3         77.04         86.19        22.53 o                         
  -1   5   3         13.41         15.04        15.72 o                         
   0   5   3       2413.17       2393.85        90.05 o                         
   1   5   3        576.41        566.65        27.85 o                         
   2   5   3        242.52        231.88        25.77 o                         
   3   5   3        766.86        780.37        31.90 o                         
   4   5   3        440.77        478.37        34.33 o                         
   5   5   3        145.86        159.36        49.20 o                         
   6   5   3        119.50        136.31        55.63 o                         
   7   5   3         42.36        -79.59        79.59 o                         
  -8   6   3        118.40        151.21        64.80 o                         
  -7   6   3        111.51        129.11        56.86 o                         
  -6   6   3        222.80        309.69        61.16 o                         
  -5   6   3        433.63        418.67        43.86 o                         
  -4   6   3       1524.43       1500.12        51.82 o                         
  -3   6   3        506.48        576.07        32.03 o                         
  -2   6   3         87.47        100.40        35.28 o                         
  -1   6   3        144.74        186.61        24.39 o                         
   0   6   3       2284.37       2349.77       103.74 o                         
   1   6   3         81.21         53.88        16.81 o                         
   2   6   3        515.83        550.35        32.96 o                         
   3   6   3        403.79        458.22        28.77 o                         
   4   6   3         48.19         58.54        34.35 o                         
   5   6   3         27.18         60.36        43.42 o                         
   6   6   3         29.50        -69.69        97.01 o                         
   7   6   3          5.05         63.90        98.87 o                         
  -8   7   3        139.05        159.97        60.97 o                         
  -7   7   3         48.21        -13.11        42.81 o                         
  -6   7   3        426.36        339.37        63.59 o                         
  -5   7   3         10.20        -13.53        50.59 o                         
  -4   7   3        396.27        427.48        38.52 o                         
  -3   7   3        323.89        398.08        57.09 o                         
  -2   7   3        286.72        285.81        25.04 o                         
  -1   7   3       2263.58       2245.57        73.34 o                         
   0   7   3       1343.89       1372.57        45.26 o                         
   1   7   3        240.39        244.58        32.72 o                         
   2   7   3        195.24        210.55        49.66 o                         
   3   7   3        689.52        767.50        34.95 o                         
   4   7   3         75.15         35.03        32.74 o                         
   5   7   3         40.71         20.58        40.57 o                         
   6   7   3         20.74         31.91        52.36 o                         
   7   7   3          5.90        105.85        77.45 o                         
  -8   8   3         25.80         46.51        94.92 o                         
  -7   8   3        198.14        197.22        50.69 o                         
  -6   8   3        431.62        461.91        61.73 o                         
  -5   8   3        173.35        201.66        54.77 o                         
  -4   8   3        297.17        331.48        30.43 o                         
  -3   8   3        350.38        384.92        89.81 o                         
  -2   8   3        238.94        292.74        27.66 o                         
  -1   8   3        169.69        197.08        65.21 o                         
   0   8   3       2170.29       2193.39        61.19 o                         
   1   8   3        398.94        439.99        30.52 o                         
   2   8   3         64.47         40.04        20.38 o                         
   3   8   3        821.71        826.10        35.75 o                         
   4   8   3         74.15        117.82        36.41 o                         
   5   8   3          2.84        -47.11        47.11 o                         
   6   8   3          7.31        -37.90        44.57 o                         
   7   8   3         77.58        104.55        73.49 o                         
  -8   9   3         13.09        120.52       129.96 o                         
  -7   9   3          0.34         35.73        37.60 o                         
  -6   9   3        527.83        472.92        69.39 o                         
  -5   9   3         37.06         20.81        33.19 o                         
  -4   9   3        264.10        283.42        28.84 o                         
  -3   9   3        191.06        151.59        24.39 o                         
  -2   9   3       1231.39       1297.95        51.44 o                         
  -1   9   3         53.97         55.52        21.63 o                         
   0   9   3        113.07         85.86        22.81 o                         
   1   9   3         94.84         60.65        25.48 o                         
   2   9   3        189.35        203.88        23.68 o                         
   3   9   3        917.94       1053.40        48.43 o                         
   4   9   3       1073.31       1061.29       125.32 o                         
   5   9   3        120.52        203.48        48.85 o                         
   6   9   3        150.93        136.51        58.41 o                         
   7   9   3        120.88        181.84        82.25 o                         
  -8  10   3         48.77        -36.01        69.46 o                         
  -7  10   3         72.15         96.90        68.83 o                         
  -6  10   3        167.22        164.69        67.85 o                         
  -5  10   3         64.58         79.26        43.63 o                         
  -4  10   3       2097.70       2066.30       176.15 o                         
  -3  10   3        207.91        228.74        24.64 o                         
  -2  10   3        567.81        630.33        48.50 o                         
  -1  10   3        186.85        186.40        45.95 o                         
   0  10   3       1146.51       1318.84        85.17 o                         
   1  10   3         34.00         24.70        21.02 o                         
   2  10   3        203.31        171.09        35.51 o                         
   3  10   3        549.76        582.33        56.86 o                         
   4  10   3         54.26         58.03        35.10 o                         
   5  10   3         44.38         38.87        43.38 o                         
   6  10   3         90.10         10.75        81.69 o                         
   7  10   3        128.59        117.97        77.58 o                         
  -8  11   3         80.63          1.10        79.56 o                         
  -7  11   3        134.08        108.71        71.34 o                         
  -6  11   3        284.43        414.68        76.11 o                         
  -5  11   3        710.53        788.78        77.29 o                         
  -4  11   3        487.45        512.32        78.44 o                         
  -3  11   3        985.06       1008.12       164.08 o                         
  -2  11   3        225.35        261.47        26.87 o                         
  -1  11   3         13.65         -4.68        13.44 o                         
   0  11   3       1354.87       1410.96        51.60 o                         
   1  11   3        346.08        323.99        28.06 o                         
   2  11   3        376.03        456.76        38.36 o                         
   3  11   3        313.01        297.99        36.06 o                         
   4  11   3         35.76         13.95        44.33 o                         
   5  11   3        377.34        307.11        54.38 o                         
   6  11   3        253.16        258.55        67.07 o                         
   7  11   3         18.43         73.78       119.52 o                         
  -7  12   3        142.12        185.48       119.29 o                         
  -6  12   3        319.18        367.60        74.33 o                         
  -5  12   3         41.70         90.07        48.05 o                         
  -4  12   3        421.51        454.91        47.56 o                         
  -3  12   3        830.19        783.92        56.39 o                         
  -2  12   3        208.31        185.85        39.22 o                         
  -1  12   3         10.31          7.08        35.28 o                         
   0  12   3        264.35        276.17        27.31 o                         
   1  12   3        403.05        390.38        27.23 o                         
   2  12   3        128.77        117.05        30.78 o                         
   3  12   3         11.66         41.32        27.95 o                         
   4  12   3         56.38         60.28        43.63 o                         
   5  12   3        112.31        142.89       183.81 o                         
   6  12   3        124.82        203.87        61.29 o                         
   7  12   3          4.57        -18.72        73.55 o                         
  -7  13   3         38.19         34.24        75.05 o                         
  -6  13   3         65.58        159.03        66.68 o                         
  -5  13   3         13.88         83.14        52.15 o                         
  -4  13   3         61.61         51.16        35.47 o                         
  -3  13   3        535.45        547.50        48.24 o                         
  -2  13   3        856.96        905.41        38.55 o                         
  -1  13   3         78.17         79.23        26.46 o                         
   0  13   3        613.08        580.15        90.74 o                         
   1  13   3        685.80        619.04        90.28 o                         
   2  13   3        177.56        116.99        43.63 o                         
   3  13   3        115.73         68.69        38.29 o                         
   4  13   3         11.55          0.29        53.38 o                         
   5  13   3         68.82         15.22        61.50 o                         
   6  13   3         30.23        -12.87        50.14 o                         
  -7  14   3         74.06         62.83        74.52 o                         
  -6  14   3        440.23        338.86        74.73 o                         
  -5  14   3        174.99        262.81        55.81 o                         
  -4  14   3         68.55         73.23        84.48 o                         
  -3  14   3        339.58        345.23        44.50 o                         
  -2  14   3        366.09        367.26        32.26 o                         
  -1  14   3         99.63         62.59        37.60 o                         
   0  14   3         31.30         33.69        38.76 o                         
   1  14   3         79.00         23.33        69.39 o                         
   2  14   3        268.98        330.91        76.82 o                         
   3  14   3        118.89        155.34        33.73 o                         
   4  14   3        167.23        184.40        69.86 o                         
   5  14   3         44.56         -3.34        41.68 o                         
   6  14   3         33.82         28.52        52.42 o                         
  -7  15   3         13.32         17.37        74.87 o                         
  -6  15   3        135.16        180.09       111.63 o                         
  -5  15   3         64.24         18.98        53.41 o                         
  -4  15   3         24.57         -9.39        35.08 o                         
  -3  15   3         20.10        -31.52        33.78 o                         
  -2  15   3        332.62        338.14        71.71 o                         
  -1  15   3        687.98        718.92        41.26 o                         
   0  15   3        130.76        107.08        41.37 o                         
   1  15   3        152.37        178.84       103.97 o                         
   2  15   3        148.07        254.05        44.73 o                         
   3  15   3        110.13        180.83        46.42 o                         
   4  15   3        107.33        117.03        39.83 o                         
   5  15   3        164.91         86.90        46.92 o                         
   6  15   3        129.07        189.60        59.17 o                         
  -7  16   3         10.90         59.38        76.50 o                         
  -6  16   3         13.36         -3.03        57.75 o                         
  -5  16   3        256.86        158.66        50.99 o                         
  -4  16   3        569.57        629.35        87.96 o                         
  -3  16   3         47.60         65.78        34.53 o                         
  -2  16   3        240.03        165.67        30.87 o                         
  -1  16   3        108.13        131.96        32.30 o                         
   0  16   3        724.78        736.90        65.76 o                         
   1  16   3        169.28        261.34        83.08 o                         
   2  16   3        262.77        238.94        47.58 o                         
   3  16   3         37.03         30.46        42.24 o                         
   4  16   3          3.86         31.33        42.04 o                         
   5  16   3         10.81        -39.79        45.30 o                         
   6  16   3         13.88         64.43        56.75 o                         
  -6  17   3         97.44        -48.43        65.20 o                         
  -5  17   3         35.69        -28.67        50.62 o                         
  -4  17   3        234.25        295.46        56.25 o                         
  -3  17   3         78.55         64.51        40.47 o                         
  -2  17   3         97.51         84.93        52.02 o                         
  -1  17   3         31.62        -30.74        65.45 o                         
   0  17   3        563.81        512.59        57.44 o                         
   1  17   3        474.85        504.42        74.26 o                         
   2  17   3        107.86        157.19        46.07 o                         
   3  17   3        206.38        183.35        58.25 o                         
   4  17   3        164.76        161.27        48.06 o                         
   5  17   3        108.38        111.76        64.05 o                         
  -6  18   3         24.19        -42.40        99.28 o                         
  -5  18   3          5.45         40.54        60.59 o                         
  -4  18   3        586.91        625.68        75.42 o                         
  -3  18   3         76.29         48.27        39.54 o                         
  -2  18   3          6.38         62.02        56.72 o                         
  -1  18   3         10.14         16.95        29.73 o                         
   0  18   3        475.66        507.84       129.27 o                         
   1  18   3         64.08         67.60        45.84 o                         
   2  18   3          8.08         17.38        41.10 o                         
   3  18   3        113.98        152.06        41.85 o                         
   4  18   3         37.11         73.07        63.13 o                         
   5  18   3         18.36          9.28       116.50 o                         
  -6  19   3         11.65        -53.36       102.86 o                         
  -5  19   3         30.88         37.23        60.09 o                         
  -4  19   3         81.10         -2.50        52.75 o                         
  -3  19   3        108.22        173.41        66.58 o                         
  -2  19   3        258.20        191.70        61.48 o                         
  -1  19   3        288.80        242.16       106.99 o                         
   0  19   3        391.13        460.71        75.89 o                         
   1  19   3         27.30        -15.06        50.36 o                         
   2  19   3         84.57         99.22        51.48 o                         
   3  19   3         17.83         99.32        40.48 o                         
   4  19   3         17.63         11.16        43.75 o                         
   5  19   3         48.32         -4.81        52.01 o                         
  -5  20   3        134.10        155.28        68.44 o                         
  -4  20   3         84.65         62.66        49.00 o                         
  -3  20   3         83.54         98.53        64.66 o                         
  -2  20   3         32.97        128.93        85.40 o                         
  -1  20   3         56.54         64.98        81.92 o                         
   0  20   3          5.03         -5.67        47.12 o                         
   1  20   3         16.72         23.38        49.84 o                         
   2  20   3         47.61         -7.49        47.61 o                         
   3  20   3         55.16        114.94        52.78 o                         
   4  20   3         28.21         94.27        49.83 o                         
  -5  21   3          0.46        -59.40        70.78 o                         
  -4  21   3          1.07        -15.70        38.85 o                         
  -3  21   3         36.69        -41.17        77.51 o                         
  -2  21   3         96.59        184.26       200.52 o                         
  -1  21   3        215.95        227.00        95.79 o                         
   0  21   3        110.21        160.56       178.70 o                         
   1  21   3         14.83         -2.27        74.50 o                         
   2  21   3          5.38         12.44        49.63 o                         
   3  21   3         74.15         84.92        53.64 o                         
   4  21   3         60.31        141.83        55.47 o                         
  -4  22   3        244.99        168.33       152.01 o                         
  -3  22   3         39.95         -2.16        68.39 o                         
  -2  22   3         82.53        175.21        58.49 o                         
  -1  22   3        122.89        -35.02        86.99 o                         
   0  22   3        296.18        264.35        57.58 o                         
   1  22   3         82.34         48.74        64.98 o                         
   2  22   3         98.60         58.64        94.46 o                         
   3  22   3         18.92         25.88        52.87 o                         
  -3  23   3         28.94        132.36        68.96 o                         
  -2  23   3         46.87         61.36        94.33 o                         
  -1  23   3         10.35         42.82       125.55 o                         
   0  23   3         86.41         86.95        47.98 o                         
   1  23   3        132.23        149.37        57.74 o                         
   2  23   3         85.80        163.86        59.86 o                         
   3  23   3         34.19         47.59        59.58 o                         
  -2  24   3         60.30        139.95       103.69 o                         
  -1  24   3          9.98        -77.98       109.08 o                         
   0  24   3         50.95        -65.31       198.66 o                         
   1  24   3         59.53         56.34        57.61 o                         
   2  24   3         29.02         88.60        55.87 o                         
  -1  25   3         31.79        101.19       103.14 o                         
   0  25   3        162.07        185.98        96.10 o                         
  -1 -24   4          9.95        -18.91        51.13 o                         
   0 -24   4         16.63         22.81        65.68 o                         
  -3 -23   4         35.29        128.01        56.04 o                         
  -2 -23   4         32.34        -27.39        65.45 o                         
  -1 -23   4        208.46        133.70        53.49 o                         
   0 -23   4         92.33        115.81        50.87 o                         
   1 -23   4         73.08         61.32        45.92 o                         
   2 -23   4         53.84        -19.26        62.14 o                         
  -4 -22   4         74.55         64.47        68.97 o                         
  -3 -22   4         71.69        166.12        60.69 o                         
  -2 -22   4         27.35        -35.90        45.93 o                         
  -1 -22   4          0.27         38.57        48.41 o                         
   0 -22   4          5.21         32.59        48.05 o                         
   1 -22   4         25.13        -13.29        49.66 o                         
   2 -22   4        200.99         80.52        74.04 o                         
  -4 -21   4         27.07        -24.40        53.44 o                         
  -3 -21   4        116.97        135.69        52.59 o                         
  -2 -21   4        220.06        281.55        59.41 o                         
  -1 -21   4        125.50         68.53        54.31 o                         
   0 -21   4         58.46         33.26        46.92 o                         
   1 -21   4         80.02        128.69        76.82 o                         
   2 -21   4        390.12        443.51       192.16 o                         
   3 -21   4          3.76        -13.53       115.34 o                         
  -5 -20   4          4.91        -20.49        78.28 o                         
  -4 -20   4         25.64        -25.72        84.24 o                         
  -3 -20   4         58.85         84.61        50.51 o                         
  -2 -20   4        107.96         46.55        46.88 o                         
  -1 -20   4         79.68         55.70        44.51 o                         
   0 -20   4          3.88        -29.90        37.27 o                         
   1 -20   4         98.10         35.42        82.16 o                         
   2 -20   4        389.57        351.90        63.90 o                         
   3 -20   4          2.21        125.25        79.60 o                         
   4 -20   4         25.56        -29.98        51.06 o                         
  -5 -19   4         37.43        113.59        63.50 o                         
  -4 -19   4         54.05        134.16        52.87 o                         
  -3 -19   4         14.00         33.62        46.06 o                         
  -2 -19   4         16.97         70.57        95.85 o                         
  -1 -19   4        143.93        188.12        50.70 o                         
   0 -19   4        121.24        157.90        43.54 o                         
   1 -19   4        216.47        137.63        49.20 o                         
   2 -19   4        213.97        149.53        55.42 o                         
   3 -19   4         15.85         56.26        57.33 o                         
   4 -19   4        233.21        180.50        59.67 o                         
  -6 -18   4         69.42         61.25       112.33 o                         
  -5 -18   4          6.83         24.97        54.25 o                         
  -4 -18   4        221.15        171.97        53.15 o                         
  -3 -18   4         33.04         -4.34        48.10 o                         
  -2 -18   4         79.33         77.14        44.15 o                         
  -1 -18   4          5.93         38.52        46.59 o                         
   0 -18   4         35.32         43.82        39.84 o                         
   1 -18   4         84.07        113.25        60.11 o                         
   2 -18   4         74.43         93.40        39.69 o                         
   3 -18   4         82.62         14.64        58.25 o                         
   4 -18   4        199.39        233.88        57.71 o                         
   5 -18   4         50.53         69.37        52.45 o                         
  -6 -17   4         32.28         24.11        62.41 o                         
  -5 -17   4         38.70        -31.38        51.34 o                         
  -4 -17   4         12.54         42.63        48.34 o                         
  -3 -17   4         65.84        125.93        52.58 o                         
  -2 -17   4         27.33        162.12        98.87 o                         
  -1 -17   4        314.09        249.15        45.48 o                         
   0 -17   4        590.49        716.79       189.14 o                         
   1 -17   4         82.19         23.02        42.47 o                         
   2 -17   4         12.68         -5.68        46.88 o                         
   3 -17   4         67.13         67.19        52.97 o                         
   4 -17   4         79.59         31.70        56.17 o                         
   5 -17   4         17.49         49.09        92.13 o                         
  -6 -16   4        137.79        123.60        62.90 o                         
  -5 -16   4        212.98        100.84       150.39 o                         
  -4 -16   4        251.72        250.37        54.78 o                         
  -3 -16   4        128.98        222.77       115.57 o                         
  -2 -16   4         88.32         78.63        42.15 o                         
  -1 -16   4        137.32        104.75        39.43 o                         
   0 -16   4         12.20         68.20        39.33 o                         
   1 -16   4        145.78        133.75        36.40 o                         
   2 -16   4        227.21        182.45        43.79 o                         
   3 -16   4         38.54         26.25        50.86 o                         
   4 -16   4        211.68        215.65        72.18 o                         
   5 -16   4         71.41         84.69        48.97 o                         
  -7 -15   4         49.43        194.04        93.57 o                         
  -6 -15   4        103.19         87.45       102.81 o                         
  -5 -15   4         90.86        190.53        64.45 o                         
  -4 -15   4         43.59         78.80        50.16 o                         
  -3 -15   4        280.88        310.98        52.78 o                         
  -2 -15   4       1066.59       1031.82        78.61 o                         
  -1 -15   4        378.46        338.74        67.07 o                         
   0 -15   4         16.13        -11.09        35.04 o                         
   1 -15   4        976.40        960.09       140.18 o                         
   2 -15   4        549.44        635.53       181.49 o                         
   3 -15   4         97.02         15.33        36.81 o                         
   4 -15   4         33.08         40.43        35.00 o                         
   5 -15   4         67.60         72.40        43.91 o                         
  -7 -14   4         44.60         15.59        82.93 o                         
  -6 -14   4         98.18        110.69        63.84 o                         
  -5 -14   4         39.03        102.07        55.96 o                         
  -4 -14   4        112.74        100.00        62.20 o                         
  -3 -14   4        194.94        196.70        50.51 o                         
  -2 -14   4        359.22        371.95        48.97 o                         
  -1 -14   4         63.25        119.45        42.01 o                         
   0 -14   4         26.64         -2.89        28.25 o                         
   1 -14   4        350.73        420.82       174.29 o                         
   2 -14   4       1235.84       1224.68        71.27 o                         
   3 -14   4         78.83        -10.08        44.79 o                         
   4 -14   4         43.58         12.42        31.69 o                         
   5 -14   4        120.49         23.42        47.12 o                         
   6 -14   4         70.12        143.18        85.17 o                         
  -7 -13   4         70.15         11.84        91.71 o                         
  -6 -13   4        264.25        241.66        71.26 o                         
  -5 -13   4         24.39        131.97        56.10 o                         
  -4 -13   4        108.30         58.77        59.18 o                         
  -3 -13   4        157.86        117.29        37.88 o                         
  -2 -13   4        268.25        215.92        38.92 o                         
  -1 -13   4        323.69        307.62        41.84 o                         
   0 -13   4        373.46        429.75        82.85 o                         
   1 -13   4        200.28        208.84        39.75 o                         
   2 -13   4        760.52        794.39       107.92 o                         
   3 -13   4         27.14         -5.99       110.70 o                         
   4 -13   4        211.31        292.74        97.24 o                         
   5 -13   4        133.28         60.71        42.59 o                         
   6 -13   4        122.33         44.48        50.80 o                         
  -7 -12   4         40.38        155.23        87.58 o                         
  -6 -12   4        166.72        176.95        77.98 o                         
  -5 -12   4        102.05         30.26        46.96 o                         
  -4 -12   4        187.49        118.03        48.06 o                         
  -3 -12   4          5.17         12.40        28.93 o                         
  -2 -12   4        183.22        219.46        38.84 o                         
  -1 -12   4        240.89        261.00        35.53 o                         
   0 -12   4        117.38        105.27        26.38 o                         
   1 -12   4        172.13        172.68        53.61 o                         
   2 -12   4         53.70         94.89        39.14 o                         
   3 -12   4         21.33         25.26        33.72 o                         
   4 -12   4        286.09        242.61        74.73 o                         
   5 -12   4         59.97          8.47        51.06 o                         
   6 -12   4         35.36          0.62        62.93 o                         
  -7 -11   4         25.75        -63.95       115.57 o                         
  -6 -11   4        109.46        166.99        71.41 o                         
  -5 -11   4        220.85        172.51        51.29 o                         
  -4 -11   4         40.24         86.95        47.93 o                         
  -3 -11   4         88.46         82.26        31.10 o                         
  -2 -11   4        417.36        382.78        43.56 o                         
  -1 -11   4        149.76        141.32        44.79 o                         
   0 -11   4        232.00        233.25        38.99 o                         
   1 -11   4        553.98        539.12        35.55 o                         
   2 -11   4         40.44         63.35        34.57 o                         
   3 -11   4         98.56         54.96        36.40 o                         
   4 -11   4        698.71        701.30        56.75 o                         
   5 -11   4         51.67         27.51        39.64 o                         
   6 -11   4         57.78         20.61        50.19 o                         
  -8 -10   4         14.63         16.55        63.57 o                         
  -7 -10   4        117.99        215.28       123.00 o                         
  -6 -10   4        360.08        419.59        76.18 o                         
  -5 -10   4        313.57        319.94        58.10 o                         
  -4 -10   4        195.32        276.36        64.98 o                         
  -3 -10   4        382.67        385.14        31.52 o                         
  -2 -10   4        111.67         88.11        34.95 o                         
  -1 -10   4         76.38        -13.36        27.62 o                         
   0 -10   4        277.75        316.40        25.25 o                         
   1 -10   4        443.55        499.92        51.99 o                         
   2 -10   4        628.74        533.98       119.75 o                         
   3 -10   4         64.65         13.47        77.75 o                         
   4 -10   4        467.06        519.06        50.51 o                         
   5 -10   4         56.89         95.42        54.77 o                         
   6 -10   4         59.70         34.27        46.52 o                         
   7 -10   4         52.36         -3.75        75.43 o                         
  -8  -9   4         50.58         40.20        66.68 o                         
  -7  -9   4        142.45         66.43        64.46 o                         
  -6  -9   4        221.10        320.62        74.36 o                         
  -5  -9   4         58.39         17.87        49.43 o                         
  -4  -9   4        256.45        252.22        47.40 o                         
  -3  -9   4        864.62        811.97        52.64 o                         
  -2  -9   4        996.15       1034.81        63.97 o                         
  -1  -9   4        983.83       1019.56        48.37 o                         
   0  -9   4        211.42        174.23        24.12 o                         
   1  -9   4       1025.76       1068.27        41.45 o                         
   2  -9   4        980.11       1023.93        44.71 o                         
   3  -9   4         34.23         17.11        42.70 o                         
   4  -9   4         23.55         33.15        37.66 o                         
   5  -9   4         39.43         63.18        37.85 o                         
   6  -9   4         61.63         22.73        50.45 o                         
   7  -9   4         39.98          3.43        59.46 o                         
  -8  -8   4         74.19        118.32        69.06 o                         
  -7  -8   4        186.92        166.65        69.16 o                         
  -6  -8   4         13.83        100.98        60.84 o                         
  -5  -8   4          2.97        -14.22        60.80 o                         
  -4  -8   4        288.95        303.19        74.73 o                         
  -3  -8   4        524.35        603.10        45.24 o                         
  -2  -8   4        425.93        469.55        39.98 o                         
  -1  -8   4         16.77         11.05        24.04 o                         
   0  -8   4         78.91         80.18        21.06 o                         
   1  -8   4        792.32        819.74        35.65 o                         
   2  -8   4        473.13        534.42        74.26 o                         
   3  -8   4         82.74        -28.03        28.03 o                         
   4  -8   4        533.44        505.40        52.45 o                         
   5  -8   4          2.95         36.46        35.52 o                         
   6  -8   4         15.31         32.34        52.21 o                         
   7  -8   4         18.75         48.27        64.52 o                         
  -8  -7   4        157.39         67.84        69.40 o                         
  -7  -7   4         72.56        136.92        65.58 o                         
  -6  -7   4        179.24        208.99        58.53 o                         
  -5  -7   4        775.20        758.64        65.66 o                         
  -4  -7   4         51.09         74.62        36.82 o                         
  -3  -7   4        882.06        926.38        73.10 o                         
  -2  -7   4        147.93        139.65        26.43 o                         
  -1  -7   4        168.54        126.23        62.89 o                         
   0  -7   4        167.01        198.84        39.92 o                         
   1  -7   4        816.47        893.87        40.85 o                         
   2  -7   4        199.35        172.07        33.65 o                         
   3  -7   4        473.94        478.90        36.13 o                         
   4  -7   4       1633.66       1708.67        72.59 o                         
   5  -7   4        310.16        251.27        43.58 o                         
   6  -7   4         45.04         -1.35        66.84 o                         
   7  -7   4        122.15         20.48        56.72 o                         
  -8  -6   4        103.87        107.99       138.09 o                         
  -7  -6   4          5.40         16.64        91.90 o                         
  -6  -6   4          5.84         31.24        78.21 o                         
  -5  -6   4         78.69         -1.73        37.34 o                         
  -4  -6   4        419.69        379.96        41.70 o                         
  -3  -6   4        539.62        591.37        38.07 o                         
  -2  -6   4        443.49        529.03        85.40 o                         
  -1  -6   4        653.33        672.90        42.33 o                         
   0  -6   4        210.72        268.72        20.30 o                         
   1  -6   4       1578.52       1535.55        49.15 o                         
   2  -6   4        425.98        400.58        94.69 o                         
   3  -6   4        223.41        266.05        33.45 o                         
   4  -6   4        213.39        264.94        48.74 o                         
   5  -6   4         54.00         20.55        51.99 o                         
   6  -6   4         21.73         25.64        65.68 o                         
   7  -6   4         99.72         64.32        77.51 o                         
  -8  -5   4         27.29         55.36        94.22 o                         
  -7  -5   4        131.53        107.10        61.11 o                         
  -6  -5   4        209.92         62.07        57.66 o                         
  -5  -5   4        247.95        288.85        45.94 o                         
  -4  -5   4        164.03        137.16        78.44 o                         
  -3  -5   4        191.59        224.35        52.22 o                         
  -2  -5   4        347.52        400.00        45.95 o                         
  -1  -5   4        373.64        399.54        31.56 o                         
   0  -5   4       1348.29       1405.23        48.71 o                         
   1  -5   4        566.20        543.98        40.38 o                         
   2  -5   4        114.42        149.94        35.51 o                         
   3  -5   4         15.02         17.38        25.38 o                         
   4  -5   4       1079.82       1199.77        88.89 o                         
   5  -5   4        136.43        186.37        52.22 o                         
   6  -5   4         37.55        -40.26        40.26 o                         
   7  -5   4         82.63         31.69        58.03 o                         
  -8  -4   4         31.21         20.50       117.66 o                         
  -7  -4   4        121.18         39.92       203.53 o                         
  -6  -4   4        300.23        366.12        99.56 o                         
  -5  -4   4        192.55        200.58        46.28 o                         
  -4  -4   4        405.02        397.09        60.57 o                         
  -3  -4   4        587.50        595.42        43.86 o                         
  -2  -4   4        220.64        265.66        35.04 o                         
  -1  -4   4       1331.35       1368.51        44.56 o                         
   0  -4   4          2.02          2.60        23.90 o                         
   1  -4   4        522.60        538.54        42.01 o                         
   2  -4   4        476.91        514.82        42.01 o                         
   3  -4   4          7.54         -5.14        51.06 o                         
   4  -4   4       1179.94       1197.00       110.93 o                         
   5  -4   4         16.92         77.36        48.27 o                         
   6  -4   4          8.51        -35.72        39.32 o                         
   7  -4   4         19.91         15.48        81.46 o                         
  -8  -3   4         28.81        -15.03        62.85 o                         
  -7  -3   4         18.66         60.93        62.01 o                         
  -6  -3   4          4.54        -50.05        86.57 o                         
  -5  -3   4        117.87        147.14        60.57 o                         
  -4  -3   4        122.35        104.92        22.74 o                         
  -3  -3   4       1142.14       1157.23        64.52 o                         
  -2  -3   4       3546.71       3559.76        94.24 o                         
  -1  -3   4        675.59        639.12        55.23 o                         
   0  -3   4         99.62        102.74        22.34 o                         
   1  -3   4       2471.06       2366.79        62.18 o                         
   2  -3   4       1219.41       1161.46        76.59 o                         
   3  -3   4         43.88         34.00        23.51 o                         
   4  -3   4        273.32        221.40        34.58 o                         
   5  -3   4         72.87         97.92        39.37 o                         
   6  -3   4          2.06         11.93        54.77 o                         
   7  -3   4          2.15         29.60        55.36 o                         
  -8  -2   4         29.62         65.94       114.65 o                         
  -7  -2   4         67.13         75.98        84.24 o                         
  -6  -2   4        255.69        368.52        67.34 o                         
  -5  -2   4        246.95        240.06        31.32 o                         
  -4  -2   4         72.31         33.44        37.36 o                         
  -3  -2   4        757.80        877.03        76.59 o                         
  -2  -2   4        774.59        869.78        42.61 o                         
  -1  -2   4        198.34        221.91        36.44 o                         
   0  -2   4          8.23          5.16        19.94 o                         
   1  -2   4       1558.67       1504.59        56.39 o                         
   2  -2   4        925.33        904.46        41.65 o                         
   3  -2   4         75.05         85.96        25.36 o                         
   4  -2   4        884.51        853.40        84.71 o                         
   5  -2   4        125.13        120.50        41.49 o                         
   6  -2   4          2.97         23.48        40.27 o                         
   7  -2   4         20.83        -45.59        52.45 o                         
  -8  -1   4         40.78        -33.91        90.62 o                         
  -7  -1   4        124.01         57.65        57.72 o                         
  -6  -1   4        434.52        351.01        62.31 o                         
  -5  -1   4        379.46        388.99        80.76 o                         
  -4  -1   4          9.25         45.88        28.80 o                         
  -3  -1   4        355.71        425.80        35.88 o                         
  -2  -1   4        196.17        170.24        23.64 o                         
  -1  -1   4         29.09         -5.26        20.30 o                         
   0  -1   4        153.21        169.31        22.98 o                         
   1  -1   4        954.13        965.14        40.15 o                         
   2  -1   4         66.06         50.55        28.31 o                         
   3  -1   4        126.08        135.65        26.63 o                         
   4  -1   4       1247.32       1296.91        59.28 o                         
   5  -1   4        285.88        285.55        46.05 o                         
   6  -1   4         88.54         60.77        51.75 o                         
   7  -1   4         48.95         50.23        67.64 o                         
  -8   0   4         31.99        -18.18        71.77 o                         
  -7   0   4          0.84         27.52        50.81 o                         
  -6   0   4          0.12          4.12        47.71 o                         
  -5   0   4         59.89        103.22        43.00 o                         
  -4   0   4          0.19          2.04        26.69 o                         
  -3   0   4        106.42        134.56        28.16 o                         
  -2   0   4        456.90        518.88        28.71 o                         
  -1   0   4        392.88        379.29        37.60 o                         
   0   0   4         81.60        130.96        18.36 o                         
   1   0   4       1103.19       1142.23        38.59 o                         
   2   0   4          6.14        -10.41        19.68 o                         
   3   0   4         38.09         83.59        26.23 o                         
   4   0   4         52.01         77.28        30.58 o                         
   5   0   4         42.38         26.91        43.63 o                         
   6   0   4        114.08         53.34        40.41 o                         
   7   0   4         31.39        -21.82        71.86 o                         
  -8   1   4         41.31        111.04        77.10 o                         
  -7   1   4        129.97        138.30        51.86 o                         
  -6   1   4        433.38        321.26        88.19 o                         
  -5   1   4        384.60        401.53        60.34 o                         
  -4   1   4         10.29         23.59        23.29 o                         
  -3   1   4        345.66        369.75        33.99 o                         
  -2   1   4        202.85        198.30        33.88 o                         
  -1   1   4         28.55          9.22        29.01 o                         
   0   1   4        153.08        179.70        17.81 o                         
   1   1   4        958.50       1020.32        46.65 o                         
   2   1   4         66.63         65.93        21.50 o                         
   3   1   4        126.93         93.45        47.11 o                         
   4   1   4       1256.79       1218.68        54.38 o                         
   5   1   4        280.60        286.37        35.91 o                         
   6   1   4         88.46         78.65        57.91 o                         
   7   1   4         50.78         73.24        75.37 o                         
  -8   2   4         28.77         85.05        88.19 o                         
  -7   2   4         69.49         57.30        61.20 o                         
  -6   2   4        255.53        230.37        48.10 o                         
  -5   2   4        248.57        357.75        69.86 o                         
  -4   2   4         72.02         37.32        23.87 o                         
  -3   2   4        774.87        846.30       114.88 o                         
  -2   2   4        764.81        884.65        55.93 o                         
  -1   2   4        199.98        274.52        73.10 o                         
   0   2   4          8.95         36.09        20.93 o                         
   1   2   4       1545.72       1508.13       104.44 o                         
   2   2   4        923.90        917.64        40.61 o                         
   3   2   4         80.10         34.78        19.56 o                         
   4   2   4        874.51        816.92        59.18 o                         
   5   2   4        122.65        111.09        57.79 o                         
   6   2   4          2.74        -51.84        51.84 o                         
   7   2   4         21.33        -87.43        87.43 o                         
  -8   3   4         27.62         69.73        83.08 o                         
  -7   3   4         17.45         40.15        61.10 o                         
  -6   3   4          4.69         50.12        59.88 o                         
  -5   3   4        117.17         75.25        42.47 o                         
  -4   3   4        122.83        105.17        29.01 o                         
  -3   3   4       1135.97       1260.47        49.55 o                         
  -2   3   4       3550.90       3504.20        79.69 o                         
  -1   3   4        684.56        701.58        37.36 o                         
   0   3   4         98.28        130.41        23.05 o                         
   1   3   4       2482.13       2502.79        53.15 o                         
   2   3   4       1220.82       1161.90        40.63 o                         
   3   3   4         41.20         24.79        21.11 o                         
   4   3   4        271.35        253.87        62.20 o                         
   5   3   4         73.24         71.23        47.71 o                         
   6   3   4          2.53         42.47        60.26 o                         
   7   3   4          1.81         91.60        90.22 o                         
  -8   4   4         32.88        180.31        71.57 o                         
  -7   4   4        120.49        117.53        90.05 o                         
  -6   4   4        300.60        244.03        49.69 o                         
  -5   4   4        190.67        242.59        35.51 o                         
  -4   4   4        404.30        381.75        31.94 o                         
  -3   4   4        584.10        687.66        43.17 o                         
  -2   4   4        224.68        209.79        26.75 o                         
  -1   4   4       1326.81       1345.74        49.05 o                         
   0   4   4          1.63          8.00        17.17 o                         
   1   4   4        521.45        503.89        24.39 o                         
   2   4   4        475.76        487.66        29.01 o                         
   3   4   4          7.22         53.33        27.06 o                         
   4   4   4       1190.81       1193.18        68.35 o                         
   5   4   4         19.21         17.83        51.06 o                         
   6   4   4          8.07         83.30       109.31 o                         
   7   4   4         21.07        159.09        95.89 o                         
  -8   5   4         27.28          1.01        62.33 o                         
  -7   5   4        125.95        105.21        62.14 o                         
  -6   5   4        209.36        137.51        49.90 o                         
  -5   5   4        244.67        217.32        42.90 o                         
  -4   5   4        162.58        178.00        51.75 o                         
  -3   5   4        197.68        265.74        44.56 o                         
  -2   5   4        339.30        449.83        53.38 o                         
  -1   5   4        368.04        383.35        69.39 o                         
   0   5   4       1351.32       1428.68        41.02 o                         
   1   5   4        564.69        558.05        23.75 o                         
   2   5   4        109.86        141.30        26.23 o                         
   3   5   4         13.16         30.27        21.30 o                         
   4   5   4       1076.46       1060.91        55.39 o                         
   5   5   4        140.80        127.13        50.82 o                         
   6   5   4         35.77         41.51        90.97 o                         
   7   5   4         79.04         47.93        93.98 o                         
  -8   6   4        102.08         60.68        68.01 o                         
  -7   6   4          5.73         98.28        61.73 o                         
  -6   6   4          6.24         35.79        51.06 o                         
  -5   6   4         79.79         66.38        37.71 o                         
  -4   6   4        417.79        489.91        34.05 o                         
  -3   6   4        535.16        691.00        36.06 o                         
  -2   6   4        448.03        461.38        70.32 o                         
  -1   6   4        654.30        640.94       106.99 o                         
   0   6   4        205.24        284.51        34.12 o                         
   1   6   4       1585.35       1564.39        53.15 o                         
   2   6   4        432.46        487.26        37.60 o                         
   3   6   4        217.94        222.51        45.02 o                         
   4   6   4        211.56        152.20        45.59 o                         
   5   6   4         52.92         96.46        48.56 o                         
   6   6   4         23.01         -1.71        58.86 o                         
   7   6   4         99.28        224.11        85.23 o                         
  -8   7   4        158.82         99.25        57.16 o                         
  -7   7   4         77.86         61.63        60.09 o                         
  -6   7   4        182.87        113.97        55.27 o                         
  -5   7   4        780.58        865.38        62.24 o                         
  -4   7   4         53.40         59.15        23.82 o                         
  -3   7   4        870.79        957.15        70.55 o                         
  -2   7   4        149.93        121.79        27.64 o                         
  -1   7   4        167.17        235.16        74.03 o                         
   0   7   4        167.83        193.89        22.58 o                         
   1   7   4        826.77        807.86        68.00 o                         
   2   7   4        192.32        163.50        27.30 o                         
   3   7   4        473.42        482.17        34.11 o                         
   4   7   4       1637.96       1698.77        88.24 o                         
   5   7   4        308.70        423.96       106.52 o                         
   6   7   4         45.53        110.20        56.71 o                         
   7   7   4        124.63         -4.92        59.15 o                         
  -8   8   4         73.03        123.81        52.93 o                         
  -7   8   4        184.64        238.20        75.43 o                         
  -6   8   4         16.26         29.11        45.99 o                         
  -5   8   4          2.17         12.60        33.81 o                         
  -4   8   4        294.26        309.95        30.50 o                         
  -3   8   4        535.09        528.10        88.89 o                         
  -2   8   4        419.86        477.77        40.85 o                         
  -1   8   4         16.86         16.18        21.81 o                         
   0   8   4         79.63         64.32        23.44 o                         
   1   8   4        780.97        842.07        47.34 o                         
   2   8   4        469.21        521.48        51.52 o                         
   3   8   4         85.03         64.37        28.65 o                         
   4   8   4        531.44        394.15        80.07 o                         
   5   8   4          2.38          4.83        42.63 o                         
   6   8   4         16.01        -88.17       125.09 o                         
   7   8   4         17.57         45.79        70.78 o                         
  -8   9   4         50.87         40.41        71.38 o                         
  -7   9   4        140.05        213.11        52.55 o                         
  -6   9   4        217.77        126.57        55.37 o                         
  -5   9   4         55.89         86.14        42.21 o                         
  -4   9   4        250.39        182.30        38.52 o                         
  -3   9   4        867.76       1013.44        92.13 o                         
  -2   9   4       1009.02       1078.19       119.29 o                         
  -1   9   4        989.37       1002.56        81.23 o                         
   0   9   4        204.39        198.26        27.19 o                         
   1   9   4       1024.69       1016.79        50.13 o                         
   2   9   4        992.45        998.08        57.09 o                         
   3   9   4         32.14         10.50        27.22 o                         
   4   9   4         22.58         53.78        39.15 o                         
   5   9   4         37.73         -5.40        48.15 o                         
   6   9   4         59.17         67.78        51.76 o                         
   7   9   4         40.12          5.44        60.77 o                         
  -8  10   4         14.30         59.79        76.32 o                         
  -7  10   4        123.26        129.09        44.62 o                         
  -6  10   4        358.83        402.74        81.92 o                         
  -5  10   4        314.69        320.21        55.70 o                         
  -4  10   4        194.59        142.85        34.29 o                         
  -3  10   4        374.62        450.36        37.02 o                         
  -2  10   4        110.10        103.11        26.74 o                         
  -1  10   4         76.46         84.18        24.37 o                         
   0  10   4        282.92        242.57        38.06 o                         
   1  10   4        446.57        478.67        41.70 o                         
   2  10   4        618.59        626.42        41.09 o                         
   3  10   4         72.11         79.24        32.78 o                         
   4  10   4        469.61        460.36        68.93 o                         
   5  10   4         58.64         49.88       105.13 o                         
   6  10   4         61.65         21.72        59.41 o                         
   7  10   4         53.52          3.80       111.63 o                         
  -7  11   4         23.89        -45.07        59.43 o                         
  -6  11   4        106.31        116.81        37.35 o                         
  -5  11   4        219.46        248.82        45.49 o                         
  -4  11   4         37.24         67.41        29.19 o                         
  -3  11   4         93.23        174.16        43.63 o                         
  -2  11   4        407.73        478.19        70.55 o                         
  -1  11   4        148.66        141.50        45.72 o                         
   0  11   4        232.50        244.48        37.13 o                         
   1  11   4        554.65        590.64        49.59 o                         
   2  11   4         44.54         83.57        68.70 o                         
   3  11   4         94.32         30.77        33.54 o                         
   4  11   4        700.78        696.40        65.45 o                         
   5  11   4         48.24         -5.75        98.63 o                         
   6  11   4         55.68        138.11        83.08 o                         
  -7  12   4         38.97         -0.34        72.71 o                         
  -6  12   4        168.44        353.12       109.08 o                         
  -5  12   4        100.52         92.96        34.52 o                         
  -4  12   4        191.07        261.79        41.11 o                         
  -3  12   4          4.30        -16.56        26.16 o                         
  -2  12   4        186.48        258.43        80.30 o                         
  -1  12   4        239.86        278.06        35.99 o                         
   0  12   4        114.96        140.90        45.49 o                         
   1  12   4        171.89        192.83        45.53 o                         
   2  12   4         54.04         83.22        33.78 o                         
   3  12   4         20.05          8.95        31.33 o                         
   4  12   4        286.02        298.49        50.30 o                         
   5  12   4         59.50         19.54        46.37 o                         
   6  12   4         35.92         33.32        77.51 o                         
  -7  13   4         71.88         93.57        79.89 o                         
  -6  13   4        268.33        277.67        80.41 o                         
  -5  13   4         26.71         67.53        64.29 o                         
  -4  13   4        112.01        133.76        34.33 o                         
  -3  13   4        155.70        136.10        34.66 o                         
  -2  13   4        267.38        277.46        32.60 o                         
  -1  13   4        323.39        307.32        39.38 o                         
   0  13   4        374.28        382.36        42.93 o                         
   1  13   4        203.65        236.47        49.15 o                         
   2  13   4        751.70        862.91       190.54 o                         
   3  13   4         30.32        -37.25        37.25 o                         
   4  13   4        212.33        295.78        81.46 o                         
   5  13   4        135.80         37.82       116.27 o                         
   6  13   4        122.32         31.65        66.37 o                         
  -7  14   4         44.41         87.84        76.72 o                         
  -6  14   4         99.95        105.53        73.62 o                         
  -5  14   4         37.64          2.70       126.02 o                         
  -4  14   4        113.27         59.97        47.81 o                         
  -3  14   4        197.76        206.84        38.77 o                         
  -2  14   4        358.01        414.95        49.43 o                         
  -1  14   4         63.85         53.21        40.61 o                         
   0  14   4         25.68         13.00        38.29 o                         
   1  14   4        349.05        378.26        70.78 o                         
   2  14   4       1237.62       1242.85       168.72 o                         
   3  14   4         75.77        -10.08        40.15 o                         
   4  14   4         43.02        -63.42       102.35 o                         
   5  14   4        117.84        167.05        65.91 o                         
   6  14   4         72.54        -24.17        56.61 o                         
  -7  15   4         48.66         73.71        81.09 o                         
  -6  15   4        100.95        111.27        73.11 o                         
  -5  15   4         90.21         82.98        54.08 o                         
  -4  15   4         40.94         45.11        79.37 o                         
  -3  15   4        275.57        331.67       102.11 o                         
  -2  15   4       1074.60       1199.03        71.73 o                         
  -1  15   4        380.38        431.65        62.66 o                         
   0  15   4         13.76        -17.42        41.04 o                         
   1  15   4        982.08        967.79       142.73 o                         
   2  15   4        553.00        684.21        67.36 o                         
   3  15   4         93.16         70.24        39.70 o                         
   4  15   4         33.13         83.78       176.61 o                         
   5  15   4         67.15        103.21        52.22 o                         
  -6  16   4        136.53         78.14        75.02 o                         
  -5  16   4        214.31        153.48        61.86 o                         
  -4  16   4        247.43        368.56        58.70 o                         
  -3  16   4        133.76        244.06       171.97 o                         
  -2  16   4         85.46         63.09        46.07 o                         
  -1  16   4        136.45        125.74        40.27 o                         
   0  16   4         13.01         16.52        43.11 o                         
   1  16   4        142.50         66.60        46.52 o                         
   2  16   4        225.07        224.85        51.48 o                         
   3  16   4         43.57         51.91        45.82 o                         
   4  16   4        213.83        221.72        96.31 o                         
   5  16   4         74.04         84.29        54.62 o                         
  -6  17   4         32.07         -1.81        99.79 o                         
  -5  17   4         37.69         85.09        58.29 o                         
  -4  17   4         12.76        -43.19        43.93 o                         
  -3  17   4         66.15         46.93        42.34 o                         
  -2  17   4         22.94        -29.13        34.33 o                         
  -1  17   4        315.00        396.39        60.80 o                         
   0  17   4        590.51        635.67        80.88 o                         
   1  17   4         82.71        121.59        47.12 o                         
   2  17   4         14.50          6.04        62.66 o                         
   3  17   4         64.66         34.51        54.77 o                         
   4  17   4         79.45         67.36        55.02 o                         
   5  17   4         16.87        -54.33        54.33 o                         
  -6  18   4         70.31        119.09       112.22 o                         
  -5  18   4          6.04        -10.34        61.07 o                         
  -4  18   4        224.72        217.53        56.07 o                         
  -3  18   4         30.87         83.85        31.31 o                         
  -2  18   4         81.60        143.24        89.35 o                         
  -1  18   4          5.77         -3.52        34.33 o                         
   0  18   4         34.17        -54.44        54.44 o                         
   1  18   4         84.74         17.04        55.79 o                         
   2  18   4         72.57         21.20        44.62 o                         
   3  18   4         82.32         88.24        55.87 o                         
   4  18   4        198.80        110.00        55.48 o                         
   5  18   4         49.06         32.01       117.20 o                         
  -5  19   4         39.24         15.70       129.73 o                         
  -4  19   4         55.69         55.97        92.60 o                         
  -3  19   4         13.48         24.23        59.54 o                         
  -2  19   4         16.51         -4.03        28.82 o                         
  -1  19   4        144.43        138.34        70.55 o                         
   0  19   4        121.92         41.86        58.34 o                         
   1  19   4        218.73        177.35        57.63 o                         
   2  19   4        209.60        240.20       114.41 o                         
   3  19   4         17.77         15.18        52.45 o                         
   4  19   4        236.11        173.59        62.16 o                         
  -5  20   4          4.43        -15.52        65.05 o                         
  -4  20   4         24.47          9.94        46.16 o                         
  -3  20   4         60.24         47.73       114.65 o                         
  -2  20   4        107.65         50.78        55.63 o                         
  -1  20   4         79.76         93.75        55.02 o                         
   0  20   4          3.96        -10.18        80.30 o                         
   1  20   4         96.47        117.90        84.24 o                         
   2  20   4        391.83        351.88        66.62 o                         
   3  20   4          1.72        -46.65        57.97 o                         
   4  20   4         24.72          0.24        66.14 o                         
  -4  21   4         25.47         47.68        81.46 o                         
  -3  21   4        116.05         52.86        69.65 o                         
  -2  21   4        222.58        264.56       110.93 o                         
  -1  21   4        126.95        128.73        64.29 o                         
   0  21   4         56.64         64.67        62.89 o                         
   1  21   4         80.14        121.11        60.73 o                         
   2  21   4        392.81        438.48        74.94 o                         
   3  21   4          2.95         27.71        59.88 o                         
  -4  22   4         74.60         62.69        86.80 o                         
  -3  22   4         70.31        139.73        89.58 o                         
  -2  22   4         26.54          6.36        48.24 o                         
  -1  22   4          0.23       -145.28       145.28 o                         
   0  22   4          5.60        -40.24        55.55 o                         
   1  22   4         26.46         46.90        74.96 o                         
   2  22   4        199.33        129.80        71.71 o                         
  -3  23   4         36.23         40.90       137.62 o                         
  -2  23   4         31.27        142.13        98.75 o                         
  -1  23   4        208.10        271.52       109.17 o                         
   0  23   4         90.50        133.66        65.34 o                         
   1  23   4         72.27         98.60        66.88 o                         
   2  23   4         56.54         37.77        56.69 o                         
  -1  24   4         10.13         56.31        97.23 o                         
   0  24   4         16.54          3.42        56.08 o                         
  -1 -23   5          0.14        -28.78        51.20 o                         
   0 -23   5         19.36         40.87        50.70 o                         
  -3 -22   5          6.02         80.03        58.08 o                         
  -2 -22   5          2.96        -46.73        46.73 o                         
  -1 -22   5        135.95        167.87        57.83 o                         
   0 -22   5         24.74        -20.98        93.99 o                         
   1 -22   5         19.78        -57.56       103.04 o                         
  -4 -21   5        143.71         79.98        62.73 o                         
  -3 -21   5         13.03         18.19        55.08 o                         
  -2 -21   5          1.21        -48.29        77.75 o                         
  -1 -21   5         45.86         74.32        52.35 o                         
   0 -21   5        102.56         98.24        50.28 o                         
   1 -21   5        166.12        240.90        95.62 o                         
   2 -21   5         51.86        -25.14        65.39 o                         
  -4 -20   5         81.80        131.91       137.85 o                         
  -3 -20   5         83.39         65.63        55.47 o                         
  -2 -20   5         12.24        -46.47        50.24 o                         
  -1 -20   5          0.68        -35.56        48.16 o                         
   0 -20   5         19.79         17.52        49.05 o                         
   1 -20   5         85.96        200.37        54.64 o                         
   2 -20   5         35.90         49.85        69.01 o                         
   3 -20   5        165.77        172.34        71.65 o                         
  -5 -19   5         23.38         49.26        68.97 o                         
  -4 -19   5         26.68        -38.63        87.49 o                         
  -3 -19   5         71.09         37.89        51.96 o                         
  -2 -19   5        153.18        186.83        58.94 o                         
  -1 -19   5        120.87         97.77        49.26 o                         
   0 -19   5        326.42        445.97        65.81 o                         
   1 -19   5         59.74         61.61        50.69 o                         
   2 -19   5         67.32         53.63       109.31 o                         
   3 -19   5        149.12        101.51        70.06 o                         
  -5 -18   5        156.36        135.07        74.76 o                         
  -4 -18   5         51.84        -12.40        48.42 o                         
  -3 -18   5         14.38         66.63        51.49 o                         
  -2 -18   5         57.27         94.46        74.50 o                         
  -1 -18   5         22.82        -41.49        41.49 o                         
   0 -18   5         55.49          3.89        47.69 o                         
   1 -18   5         29.50         99.12        49.32 o                         
   2 -18   5          2.76        -20.21        49.07 o                         
   3 -18   5        452.07        368.31        79.24 o                         
   4 -18   5         75.52        125.65        70.49 o                         
  -6 -17   5         22.59         -6.76        66.38 o                         
  -5 -17   5        196.04        130.41       165.24 o                         
  -4 -17   5         24.93         82.24        56.53 o                         
  -3 -17   5         33.71        -44.09        44.09 o                         
  -2 -17   5         36.35         71.20        50.46 o                         
  -1 -17   5        205.71        195.18        53.78 o                         
   0 -17   5         26.12        -14.12        57.32 o                         
   1 -17   5         17.74         -0.67        44.56 o                         
   2 -17   5          9.47         55.56        47.75 o                         
   3 -17   5        200.33         96.07        63.93 o                         
   4 -17   5          3.18        -21.14        59.72 o                         
  -6 -16   5         78.54         11.45       146.67 o                         
  -5 -16   5         51.88         84.50        91.90 o                         
  -4 -16   5        154.93        131.47        56.56 o                         
  -3 -16   5          2.67        -45.05        45.05 o                         
  -2 -16   5         19.76         -7.60        42.79 o                         
  -1 -16   5        190.32        304.07        58.47 o                         
   0 -16   5         13.94        -36.55        37.54 o                         
   1 -16   5         23.73        -34.99        39.07 o                         
   2 -16   5         78.38          5.67       106.99 o                         
   3 -16   5        151.88         74.53        58.45 o                         
   4 -16   5         63.85          6.41        62.00 o                         
   5 -16   5         67.00          3.99        48.87 o                         
  -6 -15   5         10.39         57.54        91.90 o                         
  -5 -15   5        226.04        328.54        77.16 o                         
  -4 -15   5        245.25        182.29        59.41 o                         
  -3 -15   5         67.61        103.46        52.73 o                         
  -2 -15   5         24.23         31.25        46.50 o                         
  -1 -15   5          2.34        -17.14        37.60 o                         
   0 -15   5        228.33        223.20        49.75 o                         
   1 -15   5        216.82        237.74        50.83 o                         
   2 -15   5        137.77         31.11       145.28 o                         
   3 -15   5         30.09        -39.82        43.92 o                         
   4 -15   5         67.94         12.65        66.21 o                         
   5 -15   5        146.04        102.18        53.53 o                         
  -6 -14   5          2.13        -18.21       133.68 o                         
  -5 -14   5        109.22        150.90       100.72 o                         
  -4 -14   5        266.75        230.97        57.09 o                         
  -3 -14   5        149.61         81.07        91.21 o                         
  -2 -14   5        145.27        109.60       147.14 o                         
  -1 -14   5         35.36         30.16        38.38 o                         
   0 -14   5        122.21         83.26        56.86 o                         
   1 -14   5        107.58         85.87        37.74 o                         
   2 -14   5        111.19         89.62       179.63 o                         
   3 -14   5        272.74        294.37        55.66 o                         
   4 -14   5         37.49          6.14        63.36 o                         
   5 -14   5        283.52        207.80        66.61 o                         
  -7 -13   5          1.25        130.41        70.09 o                         
  -6 -13   5         27.38         87.78        68.56 o                         
  -5 -13   5         97.25        167.81       196.80 o                         
  -4 -13   5         33.86         -8.39       124.63 o                         
  -3 -13   5         48.86         41.31        63.82 o                         
  -2 -13   5        497.23        495.39        61.73 o                         
  -1 -13   5        900.60       1043.84        64.13 o                         
   0 -13   5        118.48        133.99        42.89 o                         
   1 -13   5        150.98        191.39        42.01 o                         
   2 -13   5        225.99        183.26        43.79 o                         
   3 -13   5        193.62        250.95        96.31 o                         
   4 -13   5         17.87         59.23        39.72 o                         
   5 -13   5        254.96        253.78        59.56 o                         
  -7 -12   5          1.12         67.27        67.55 o                         
  -6 -12   5         99.06        118.42        76.26 o                         
  -5 -12   5        437.20        164.73        67.47 o                         
  -4 -12   5         14.67         -6.97        46.58 o                         
  -3 -12   5         19.01        -16.54        45.26 o                         
  -2 -12   5        196.50        284.00        48.48 o                         
  -1 -12   5          9.47        -34.21        34.21 o                         
   0 -12   5          4.27         75.82        39.68 o                         
   1 -12   5         34.98         19.37        38.11 o                         
   2 -12   5        456.31        503.63        83.55 o                         
   3 -12   5       1030.91        776.64        70.49 o                         
   4 -12   5         13.10         12.57        39.60 o                         
   5 -12   5        130.49        155.71        45.69 o                         
   6 -12   5        138.29        224.55        77.20 o                         
  -7 -11   5         89.74        104.27        67.22 o                         
  -6 -11   5        156.44        256.91        73.56 o                         
  -5 -11   5        357.68        224.06       146.91 o                         
  -4 -11   5          1.98         97.28        55.42 o                         
  -3 -11   5        144.01         83.13        45.16 o                         
  -2 -11   5        394.01        401.77        50.59 o                         
  -1 -11   5        301.57        366.62        45.12 o                         
   0 -11   5        246.02        259.00        38.72 o                         
   1 -11   5        285.11        313.63        44.95 o                         
   2 -11   5         11.12        -17.15        63.13 o                         
   3 -11   5       1198.13       1127.39       224.65 o                         
   4 -11   5         50.23        -36.04        37.71 o                         
   5 -11   5         10.28        -11.87        49.19 o                         
   6 -11   5        103.76        124.36        84.01 o                         
  -7 -10   5        123.26         61.35       133.68 o                         
  -6 -10   5        131.15        115.99        66.18 o                         
  -5 -10   5         54.22        -45.38        56.70 o                         
  -4 -10   5        210.21        193.46        52.92 o                         
  -3 -10   5         79.04         18.97        41.04 o                         
  -2 -10   5        137.13        107.34        41.19 o                         
  -1 -10   5         35.76          3.45        38.99 o                         
   0 -10   5        100.95         95.09        30.11 o                         
   1 -10   5         24.85        -17.41        73.57 o                         
   2 -10   5        454.53        422.34        53.53 o                         
   3 -10   5        511.63        456.34        59.99 o                         
   4 -10   5        291.78        317.84        49.93 o                         
   5 -10   5         77.54         71.42        70.32 o                         
   6 -10   5         13.22         56.89        78.44 o                         
  -7  -9   5        305.45        325.85        95.38 o                         
  -6  -9   5         87.88        166.64        64.04 o                         
  -5  -9   5        778.64        595.07       200.98 o                         
  -4  -9   5        738.80        786.03        69.55 o                         
  -3  -9   5          6.54          3.32        37.32 o                         
  -2  -9   5         97.74         29.41        44.33 o                         
  -1  -9   5         14.27        -10.74        25.98 o                         
   0  -9   5         35.52         42.84        19.71 o                         
   1  -9   5        122.32        124.92        31.94 o                         
   2  -9   5        366.18        413.59        43.97 o                         
   3  -9   5         20.46         30.58        41.58 o                         
   4  -9   5         34.09         51.88        43.34 o                         
   5  -9   5        370.76        241.42        61.15 o                         
   6  -9   5        110.30        124.83        90.74 o                         
  -8  -8   5         78.16         59.43        74.81 o                         
  -7  -8   5         24.36        -49.91        64.75 o                         
  -6  -8   5          1.49        -51.61        51.61 o                         
  -5  -8   5        100.62         61.29       107.22 o                         
  -4  -8   5        434.49        536.28        76.12 o                         
  -3  -8   5        194.49        256.62        41.49 o                         
  -2  -8   5         58.57         93.26        25.15 o                         
  -1  -8   5        323.00        352.96        28.96 o                         
   0  -8   5        139.42        189.57        33.19 o                         
   1  -8   5        127.23        133.10        56.63 o                         
   2  -8   5         86.58        102.89        36.24 o                         
   3  -8   5        515.50        547.63       150.15 o                         
   4  -8   5         72.75         44.33        71.71 o                         
   5  -8   5        258.66        264.92        62.15 o                         
   6  -8   5        182.32         87.39        60.03 o                         
  -8  -7   5         24.66        -64.37        64.37 o                         
  -7  -7   5         56.45        -54.09        59.54 o                         
  -6  -7   5         57.08         92.07        83.08 o                         
  -5  -7   5          9.58         39.92        48.27 o                         
  -4  -7   5        146.10         84.55        37.67 o                         
  -3  -7   5        496.11        584.05        42.49 o                         
  -2  -7   5        154.52        218.59        67.07 o                         
  -1  -7   5        649.87        660.61        93.30 o                         
   0  -7   5        738.09        809.62       110.00 o                         
   1  -7   5        339.99        343.07        48.50 o                         
   2  -7   5        125.99        193.98        34.90 o                         
   3  -7   5        352.46        443.27        48.24 o                         
   4  -7   5        180.49        169.61        55.70 o                         
   5  -7   5        318.20        325.11        55.63 o                         
   6  -7   5         15.90         -4.02        47.68 o                         
  -8  -6   5          9.10         69.94        71.62 o                         
  -7  -6   5         58.46        130.37        69.32 o                         
  -6  -6   5         40.96        144.92        62.41 o                         
  -5  -6   5        151.64        200.19       130.89 o                         
  -4  -6   5         60.59         97.82        38.23 o                         
  -3  -6   5        158.63        138.35        30.00 o                         
  -2  -6   5        151.38        186.66        34.58 o                         
  -1  -6   5        368.85        428.20        32.35 o                         
   0  -6   5         59.32         38.59        38.76 o                         
   1  -6   5         57.03         35.78        23.39 o                         
   2  -6   5        310.06        305.68        33.42 o                         
   3  -6   5       1570.91       1650.53        90.17 o                         
   4  -6   5          5.01        -20.18        43.86 o                         
   5  -6   5        247.73        205.72        49.96 o                         
   6  -6   5        147.20        157.33       105.36 o                         
  -8  -5   5          3.94         34.86        73.39 o                         
  -7  -5   5         49.79        -83.08        83.08 o                         
  -6  -5   5         16.20         39.70        57.54 o                         
  -5  -5   5        618.73        605.76        62.81 o                         
  -4  -5   5        218.60        206.67        40.97 o                         
  -3  -5   5        166.61        176.37        28.11 o                         
  -2  -5   5       1264.25       1276.93        54.72 o                         
  -1  -5   5        664.71        688.08       118.59 o                         
   0  -5   5        287.67        341.67        38.52 o                         
   1  -5   5          1.49         16.20        23.78 o                         
   2  -5   5        210.46        257.14        56.39 o                         
   3  -5   5        314.57        355.21        59.41 o                         
   4  -5   5         89.27         21.30        37.69 o                         
   5  -5   5         72.60         84.07        44.51 o                         
   6  -5   5        131.16         64.42        52.46 o                         
   7  -5   5         26.02        -20.54        70.78 o                         
  -8  -4   5         23.31         30.45        79.82 o                         
  -7  -4   5         78.44        119.02        70.71 o                         
  -6  -4   5        106.58         37.80       102.35 o                         
  -5  -4   5        144.51        194.83        72.18 o                         
  -4  -4   5        430.88        397.35        48.94 o                         
  -3  -4   5         14.68         23.09        25.76 o                         
  -2  -4   5         51.05         31.78        25.75 o                         
  -1  -4   5         36.14         59.36        39.45 o                         
   0  -4   5        188.06        160.57        28.21 o                         
   1  -4   5         20.41        -15.60        25.76 o                         
   2  -4   5        109.62        121.04        31.13 o                         
   3  -4   5        644.89        693.86        48.68 o                         
   4  -4   5          2.00        -20.74        41.31 o                         
   5  -4   5         46.18         19.37        39.14 o                         
   6  -4   5         71.74         75.11        52.46 o                         
   7  -4   5         41.63         33.36        52.61 o                         
  -8  -3   5         51.66        105.99        83.49 o                         
  -7  -3   5        231.49        255.59        73.22 o                         
  -6  -3   5         33.88         14.01        49.36 o                         
  -5  -3   5       1010.68        891.32       100.26 o                         
  -4  -3   5        646.83        657.80        69.39 o                         
  -3  -3   5        106.24        145.67        30.77 o                         
  -2  -3   5         31.23         20.35        26.32 o                         
  -1  -3   5        187.23        219.87        28.86 o                         
   0  -3   5        141.54        147.73        25.76 o                         
   1  -3   5         80.84        112.18        29.76 o                         
   2  -3   5         29.62         14.46        44.56 o                         
   3  -3   5        382.54        391.69        40.48 o                         
   4  -3   5        168.94        125.84        43.74 o                         
   5  -3   5        303.48        330.16        52.50 o                         
   6  -3   5        233.76        235.81        54.70 o                         
   7  -3   5          5.48        -36.95        51.00 o                         
  -8  -2   5         22.55        -54.35        54.35 o                         
  -7  -2   5         31.94          1.29        54.01 o                         
  -6  -2   5         74.64         86.53        54.76 o                         
  -5  -2   5        140.95        191.04        51.06 o                         
  -4  -2   5        107.75        178.38        39.71 o                         
  -3  -2   5        222.84        263.40        95.62 o                         
  -2  -2   5        187.10        164.67        27.17 o                         
  -1  -2   5         28.34         49.37        22.60 o                         
   0  -2   5         44.95         71.17        21.64 o                         
   1  -2   5        235.31        245.23        34.12 o                         
   2  -2   5        130.71        129.40        33.19 o                         
   3  -2   5        593.69        567.89        46.11 o                         
   4  -2   5         25.28         24.85        87.26 o                         
   5  -2   5        114.43         71.81        41.02 o                         
   6  -2   5        148.45        159.12       119.52 o                         
   7  -2   5         11.70         14.54        53.15 o                         
  -8  -1   5         27.41         10.52        78.65 o                         
  -7  -1   5          7.41        -11.04        53.06 o                         
  -6  -1   5          5.25         61.35        48.41 o                         
  -5  -1   5        513.81        499.14        55.96 o                         
  -4  -1   5         75.56         92.73        30.03 o                         
  -3  -1   5        128.72         96.59        93.53 o                         
  -2  -1   5        907.56        849.89        47.81 o                         
  -1  -1   5       1483.59       1441.29        51.41 o                         
   0  -1   5        183.74        225.79        27.31 o                         
   1  -1   5         92.10         82.25        25.49 o                         
   2  -1   5        412.92        408.85        34.67 o                         
   3  -1   5        508.71        499.35        56.16 o                         
   4  -1   5         92.36         20.78        33.17 o                         
   5  -1   5         44.54         23.66        37.58 o                         
   6  -1   5        160.41        162.93        45.76 o                         
   7  -1   5         21.74        -63.94        98.40 o                         
  -8   0   5         56.45        -36.02        70.22 o                         
  -7   0   5          0.06        -53.27        53.27 o                         
  -6   0   5          7.13         -3.97        53.84 o                         
  -5   0   5        552.46        606.17        63.59 o                         
  -4   0   5        188.37        277.56        83.78 o                         
  -3   0   5         15.25         57.66        24.41 o                         
  -2   0   5        119.36        108.25        18.63 o                         
  -1   0   5          6.89         -7.11        31.33 o                         
   0   0   5          8.50        -21.58        21.58 o                         
   1   0   5          0.17        -11.82        23.49 o                         
   2   0   5       1095.72       1169.74        50.52 o                         
   3   0   5       2165.34       2164.10       104.44 o                         
   4   0   5        175.48        216.14        53.84 o                         
   5   0   5        445.07        387.99        44.88 o                         
   6   0   5        385.37        270.39        42.99 o                         
   7   0   5          1.55         17.18        87.81 o                         
  -8   1   5         25.59         46.03       103.04 o                         
  -7   1   5          6.53        -42.14        58.25 o                         
  -6   1   5          5.87        -46.32        46.32 o                         
  -5   1   5        510.59        557.34        55.92 o                         
  -4   1   5         77.30        113.30        33.31 o                         
  -3   1   5        132.44        164.76        23.19 o                         
  -2   1   5        906.58        869.09        47.34 o                         
  -1   1   5       1486.17       1488.96        82.39 o                         
   0   1   5        178.46        170.80        20.34 o                         
   1   1   5        100.52         87.33        24.39 o                         
   2   1   5        415.53        412.87        68.23 o                         
   3   1   5        505.63        478.98        38.99 o                         
   4   1   5         91.65         90.26        30.43 o                         
   5   1   5         44.84         31.26        39.22 o                         
   6   1   5        161.32        127.97        93.06 o                         
   7   1   5         23.82        -87.43        87.43 o                         
  -8   2   5         22.46         46.13       104.20 o                         
  -7   2   5         33.40         15.41        80.07 o                         
  -6   2   5         74.49         92.72        55.93 o                         
  -5   2   5        145.07         96.70        45.68 o                         
  -4   2   5        108.53         59.59        33.12 o                         
  -3   2   5        218.63        248.30        31.70 o                         
  -2   2   5        187.14        174.61        30.55 o                         
  -1   2   5         26.42         36.99        26.46 o                         
   0   2   5         47.22         59.52        24.71 o                         
   1   2   5        229.12        226.25        23.10 o                         
   2   2   5        130.06        146.89        32.49 o                         
   3   2   5        599.21        639.21        43.24 o                         
   4   2   5         22.36        -18.24        27.26 o                         
   5   2   5        114.78         96.60        44.61 o                         
   6   2   5        147.37        229.67        81.23 o                         
   7   2   5         11.35         18.80        86.65 o                         
  -8   3   5         53.06        -58.38        68.95 o                         
  -7   3   5        232.70        165.57        69.00 o                         
  -6   3   5         30.36        -39.48        51.75 o                         
  -5   3   5       1010.61        929.69        69.32 o                         
  -4   3   5        648.34        826.92        49.96 o                         
  -3   3   5        109.19         86.21        32.44 o                         
  -2   3   5         30.61         32.46        39.69 o                         
  -1   3   5        186.97        170.38        29.26 o                         
   0   3   5        140.67        139.95        26.02 o                         
   1   3   5         81.88         85.05        18.60 o                         
   2   3   5         30.11         45.78        20.66 o                         
   3   3   5        380.87        391.89        35.26 o                         
   4   3   5        169.48        195.42        40.45 o                         
   5   3   5        302.54        368.62        58.40 o                         
   6   3   5        234.26        196.71       138.09 o                         
   7   3   5          4.84          2.10        78.20 o                         
  -8   4   5         23.03          7.63        78.90 o                         
  -7   4   5         78.63         37.60        65.24 o                         
  -6   4   5        106.14         24.62        47.83 o                         
  -5   4   5        144.01        210.39        45.78 o                         
  -4   4   5        422.35        456.00        44.54 o                         
  -3   4   5         17.06        -18.22        52.68 o                         
  -2   4   5         53.63         74.86        34.58 o                         
  -1   4   5         38.44         32.73        23.68 o                         
   0   4   5        190.03        171.12        23.96 o                         
   1   4   5         21.28         -5.62        30.17 o                         
   2   4   5        107.66         78.40        45.02 o                         
   3   4   5        646.20        539.81        53.61 o                         
   4   4   5          1.50         14.01        36.87 o                         
   5   4   5         47.79         93.09        46.50 o                         
   6   4   5         71.12         63.26        66.61 o                         
   7   4   5         43.18        131.77        80.78 o                         
  -8   5   5          4.05        -31.61        72.76 o                         
  -7   5   5         47.66         39.63        64.51 o                         
  -6   5   5         18.74         28.81       155.72 o                         
  -5   5   5        622.23        542.98        99.79 o                         
  -4   5   5        224.15        202.19        37.89 o                         
  -3   5   5        159.59        129.75        35.74 o                         
  -2   5   5       1257.06       1328.13        62.19 o                         
  -1   5   5        665.92        682.95        36.14 o                         
   0   5   5        284.83        311.24        29.80 o                         
   1   5   5          0.76        -19.49        19.49 o                         
   2   5   5        212.92        184.42        16.90 o                         
   3   5   5        317.44        314.43        44.79 o                         
   4   5   5         87.48         87.15        45.43 o                         
   5   5   5         73.32         87.86        58.92 o                         
   6   5   5        131.29         87.99        67.83 o                         
   7   5   5         23.87         21.24       125.79 o                         
  -8   6   5          9.15        -36.88        65.75 o                         
  -7   6   5         56.23        -22.34        69.86 o                         
  -6   6   5         40.98        105.97        63.67 o                         
  -5   6   5        149.46        232.86        53.58 o                         
  -4   6   5         61.71        100.29        36.72 o                         
  -3   6   5        162.42        125.97        31.82 o                         
  -2   6   5        155.85        186.12        27.49 o                         
  -1   6   5        367.72        479.00        46.88 o                         
   0   6   5         60.85         84.35        29.47 o                         
   1   6   5         54.75         63.95        19.11 o                         
   2   6   5        312.61        290.44        33.01 o                         
   3   6   5       1559.41       1713.16        73.49 o                         
   4   6   5          7.03          1.09        52.45 o                         
   5   6   5        246.90        224.94       207.48 o                         
   6   6   5        148.46        129.15        75.12 o                         
  -8   7   5         24.55          2.71        62.21 o                         
  -7   7   5         54.97        -58.30        58.30 o                         
  -6   7   5         57.62         34.34        87.26 o                         
  -5   7   5          9.61         26.11        48.04 o                         
  -4   7   5        144.97        233.15        43.11 o                         
  -3   7   5        493.07        554.31        41.63 o                         
  -2   7   5        159.09        140.24        22.95 o                         
  -1   7   5        648.06        684.65        41.77 o                         
   0   7   5        738.41        808.86        38.99 o                         
   1   7   5        342.58        361.18        35.36 o                         
   2   7   5        124.37        132.43        30.52 o                         
   3   7   5        355.04        357.77        63.13 o                         
   4   7   5        180.09        243.18        74.26 o                         
   5   7   5        322.24        244.80        56.86 o                         
   6   7   5         16.05        181.03        63.45 o                         
  -8   8   5         77.78         78.03        71.48 o                         
  -7   8   5         25.47        -54.47        54.47 o                         
  -6   8   5          1.44         67.89        58.03 o                         
  -5   8   5        104.30        130.13        48.06 o                         
  -4   8   5        433.39        483.34        48.31 o                         
  -3   8   5        192.81        234.69        39.35 o                         
  -2   8   5         55.41          2.62        43.40 o                         
  -1   8   5        322.16        397.11        47.11 o                         
   0   8   5        141.19        139.49        23.27 o                         
   1   8   5        129.63        131.17        42.01 o                         
   2   8   5         87.46         99.55        26.87 o                         
   3   8   5        519.29        585.16        55.45 o                         
   4   8   5         68.25        128.23        46.44 o                         
   5   8   5        257.73        261.75        56.33 o                         
   6   8   5        182.49        166.05        79.14 o                         
  -7   9   5        309.97        270.82        70.15 o                         
  -6   9   5         84.09         60.45        59.10 o                         
  -5   9   5        779.74        765.47        90.04 o                         
  -4   9   5        741.53        730.17       166.86 o                         
  -3   9   5          5.86        -12.00        35.68 o                         
  -2   9   5         97.76        106.95        31.32 o                         
  -1   9   5         15.22         62.69        42.47 o                         
   0   9   5         36.28         76.62        40.85 o                         
   1   9   5        118.68        158.96        48.27 o                         
   2   9   5        368.88        400.67        44.39 o                         
   3   9   5         19.28         49.97        34.11 o                         
   4   9   5         34.66         61.52        40.77 o                         
   5   9   5        370.54        401.49       111.17 o                         
   6   9   5        108.39         98.58        99.56 o                         
  -7  10   5        121.80         83.30        59.88 o                         
  -6  10   5        131.12         66.45        55.00 o                         
  -5  10   5         51.90         59.72        65.68 o                         
  -4  10   5        206.17        224.46        81.69 o                         
  -3  10   5         84.07         88.26       113.49 o                         
  -2  10   5        136.36        142.04        52.45 o                         
  -1  10   5         37.82         52.67        25.25 o                         
   0  10   5         99.17         86.87        33.23 o                         
   1  10   5         25.32         89.23        40.38 o                         
   2  10   5        450.90        484.70        62.91 o                         
   3  10   5        513.41        473.84        48.83 o                         
   4  10   5        292.37        299.57        53.84 o                         
   5  10   5         79.22          6.31        63.13 o                         
   6  10   5         13.34         33.96        70.71 o                         
  -7  11   5         88.77         78.91        44.57 o                         
  -6  11   5        156.67        259.61        58.94 o                         
  -5  11   5        360.79        257.78        60.57 o                         
  -4  11   5          1.94        -24.05        38.92 o                         
  -3  11   5        141.01        180.94        80.07 o                         
  -2  11   5        393.78        496.74        45.94 o                         
  -1  11   5        304.01        296.68        29.85 o                         
   0  11   5        248.20        300.35       121.84 o                         
   1  11   5        275.28        234.10        43.01 o                         
   2  11   5         11.27        -13.38        54.77 o                         
   3  11   5       1204.42       1184.83        68.99 o                         
   4  11   5         49.39         15.21        41.04 o                         
   5  11   5         10.52         -9.00        60.80 o                         
   6  11   5        102.73         80.53        77.28 o                         
  -7  12   5          0.89        -40.56        94.69 o                         
  -6  12   5         99.04         96.44        74.73 o                         
  -5  12   5        436.40        385.38        56.63 o                         
  -4  12   5         16.63         37.69        40.64 o                         
  -3  12   5         18.92         39.67        36.15 o                         
  -2  12   5        195.04        268.31        89.81 o                         
  -1  12   5          9.24        -12.44        34.68 o                         
   0  12   5          4.22        -11.92        35.70 o                         
   1  12   5         38.01         83.56        48.22 o                         
   2  12   5        458.96        565.50        59.93 o                         
   3  12   5       1025.33       1037.48        98.63 o                         
   4  12   5         10.83          2.53        51.52 o                         
   5  12   5        126.05         43.74        83.32 o                         
   6  12   5        140.36        -40.59        69.67 o                         
  -7  13   5          1.17        -73.20        73.20 o                         
  -6  13   5         27.34        -43.21        60.62 o                         
  -5  13   5         98.66        135.60        75.43 o                         
  -4  13   5         34.49         -6.19        34.90 o                         
  -3  13   5         44.07          6.26        39.92 o                         
  -2  13   5        497.83        609.92        46.45 o                         
  -1  13   5        898.01       1001.03       211.66 o                         
   0  13   5        117.47        139.10        47.11 o                         
   1  13   5        157.70        237.03        54.01 o                         
   2  13   5        225.33        202.10        49.63 o                         
   3  13   5        195.61        167.78       112.09 o                         
   4  13   5         18.02        -14.71        48.04 o                         
   5  13   5        258.62        213.69        78.44 o                         
  -6  14   5          2.58        159.19       192.39 o                         
  -5  14   5        110.10        114.41        42.31 o                         
  -4  14   5        263.13        221.02        42.48 o                         
  -3  14   5        152.84        154.92        42.09 o                         
  -2  14   5        148.16        121.08        67.53 o                         
  -1  14   5         34.98         26.16        38.03 o                         
   0  14   5        124.95         82.27        33.18 o                         
   1  14   5        104.76         27.44        48.63 o                         
   2  14   5        111.61         88.51        44.09 o                         
   3  14   5        270.35        260.95        58.98 o                         
   4  14   5         37.51          4.31        48.94 o                         
   5  14   5        285.84        372.54        78.91 o                         
  -6  15   5         10.40         30.81        75.83 o                         
  -5  15   5        224.54        246.78        60.21 o                         
  -4  15   5        250.02        231.64        43.15 o                         
  -3  15   5         69.02         69.10        39.45 o                         
  -2  15   5         22.28         11.48        43.42 o                         
  -1  15   5          1.66         39.83        33.65 o                         
   0  15   5        227.62        302.94       157.58 o                         
   1  15   5        215.58        212.53        57.21 o                         
   2  15   5        138.72        160.34        56.22 o                         
   3  15   5         29.00         75.51        50.29 o                         
   4  15   5         66.17         75.66        79.37 o                         
   5  15   5        147.65        127.53        66.71 o                         
  -6  16   5         78.81        -82.43        83.36 o                         
  -5  16   5         52.19         59.95        57.17 o                         
  -4  16   5        151.10         75.23        37.68 o                         
  -3  16   5          2.42        -18.12        44.56 o                         
  -2  16   5         19.78         32.09        44.46 o                         
  -1  16   5        190.82        213.10        47.62 o                         
   0  16   5         14.15          4.84        61.96 o                         
   1  16   5         23.68         22.43        47.84 o                         
   2  16   5         77.45         98.48        53.06 o                         
   3  16   5        152.88        190.58        66.74 o                         
   4  16   5         63.75         -6.06        53.30 o                         
   5  16   5         67.85          9.44        64.61 o                         
  -6  17   5         20.79         49.92       106.74 o                         
  -5  17   5        197.49        239.83        72.98 o                         
  -4  17   5         25.88         26.55        47.44 o                         
  -3  17   5         31.82         45.82        52.22 o                         
  -2  17   5         36.96         54.56        43.79 o                         
  -1  17   5        204.85        208.87        49.20 o                         
   0  17   5         25.95         26.94        55.96 o                         
   1  17   5         17.73         71.02        52.12 o                         
   2  17   5          9.76         17.43        49.26 o                         
   3  17   5        200.99        135.68        65.01 o                         
   4  17   5          3.90         38.69        56.02 o                         
  -5  18   5        157.95        104.03        73.06 o                         
  -4  18   5         48.40         43.67        65.45 o                         
  -3  18   5         15.76         32.94        64.75 o                         
  -2  18   5         57.28         -3.98        45.92 o                         
  -1  18   5         22.91        -35.01        35.01 o                         
   0  18   5         56.01         -6.04        55.80 o                         
   1  18   5         28.68         72.68        60.80 o                         
   2  18   5          3.65          9.19        51.50 o                         
   3  18   5        452.55        416.28        76.97 o                         
   4  18   5         72.43        108.46        65.26 o                         
  -5  19   5         23.61        145.35        71.99 o                         
  -4  19   5         27.95        133.22        80.30 o                         
  -3  19   5         68.82         66.96        72.18 o                         
  -2  19   5        152.67        142.46       113.49 o                         
  -1  19   5        122.27        169.01       100.95 o                         
   0  19   5        326.20        308.47        72.37 o                         
   1  19   5         60.23        -15.92        59.21 o                         
   2  19   5         65.85         37.60        59.41 o                         
   3  19   5        151.73         89.56        71.66 o                         
  -4  20   5         83.38         41.70       145.28 o                         
  -3  20   5         83.79         51.25        72.87 o                         
  -2  20   5         13.06         17.52        61.50 o                         
  -1  20   5          0.60        -22.65        63.07 o                         
   0  20   5         20.23         -3.06        71.48 o                         
   1  20   5         85.93         66.84        60.05 o                         
   2  20   5         37.70        170.49        66.84 o                         
   3  20   5        162.65        135.96        76.89 o                         
  -4  21   5        144.97         44.86        84.54 o                         
  -3  21   5         13.03        -67.06        67.06 o                         
  -2  21   5          1.43         53.17        52.32 o                         
  -1  21   5         43.94         86.65       120.22 o                         
   0  21   5        103.77        193.20       100.26 o                         
   1  21   5        164.81         79.34        70.62 o                         
   2  21   5         50.88         69.93        71.15 o                         
  -3  22   5          6.94        -19.88        68.17 o                         
  -2  22   5          2.48         62.72        95.12 o                         
  -1  22   5        136.52         62.92       121.84 o                         
   0  22   5         24.71         49.31        60.07 o                         
   1  22   5         20.38         76.17       156.19 o                         
  -1  23   5          0.08         -6.38       133.91 o                         
   0  23   5         19.61        -10.51        58.39 o                         
  -2 -21   6         56.04          7.60        57.05 o                         
  -1 -21   6         42.18         40.96        58.65 o                         
   0 -21   6          4.41        -72.35        72.35 o                         
   1 -21   6        153.22        116.04       131.36 o                         
  -3 -20   6        330.98        306.07        70.26 o                         
  -2 -20   6          0.01        -18.97        60.31 o                         
  -1 -20   6         63.34         70.14        56.08 o                         
   0 -20   6        194.14        356.62        79.38 o                         
   1 -20   6         57.01        149.23        85.50 o                         
   2 -20   6          7.17         56.63       130.89 o                         
  -4 -19   6        128.98        205.52        93.30 o                         
  -3 -19   6        188.39        158.74        89.58 o                         
  -2 -19   6         65.00        -29.75        51.13 o                         
  -1 -19   6         82.68        -29.25        57.79 o                         
   0 -19   6         28.49         45.99        65.21 o                         
   1 -19   6         75.52         53.04        76.50 o                         
   2 -19   6          6.74         23.67       129.50 o                         
  -4 -18   6        116.22         51.79        64.71 o                         
  -3 -18   6        157.56        164.82        65.78 o                         
  -2 -18   6         73.70         58.76        68.46 o                         
  -1 -18   6        127.00         69.98        63.95 o                         
   0 -18   6          7.30         -8.52        60.11 o                         
   1 -18   6         89.96        -63.53        63.53 o                         
   2 -18   6         61.79         24.14       119.29 o                         
   3 -18   6         11.43        148.52       109.84 o                         
  -5 -17   6         48.76         -5.34        74.50 o                         
  -4 -17   6          7.06         -5.82        61.06 o                         
  -3 -17   6        166.45        136.24        77.51 o                         
  -2 -17   6        199.91        201.61        59.94 o                         
  -1 -17   6         23.03         16.24        57.24 o                         
   0 -17   6        208.26        334.51       152.48 o                         
   1 -17   6         76.22         11.40        71.71 o                         
   2 -17   6         81.41         96.76        73.27 o                         
   3 -17   6         10.61       -114.68       201.91 o                         
  -5 -16   6         58.45        -26.05        69.43 o                         
  -4 -16   6        203.33         89.86        65.90 o                         
  -3 -16   6          8.93        -48.29        49.52 o                         
  -2 -16   6        104.58         76.67        53.98 o                         
  -1 -16   6         56.16        -52.89        52.89 o                         
   0 -16   6         69.64          6.56        51.63 o                         
   1 -16   6         96.24         10.41        64.24 o                         
   2 -16   6        138.06        106.38        57.89 o                         
   3 -16   6        134.71        113.63        74.01 o                         
   4 -16   6        200.34        134.31       146.91 o                         
  -6 -15   6         65.88        -18.73        70.43 o                         
  -5 -15   6         99.54        -63.70        63.70 o                         
  -4 -15   6        292.07        263.71        77.63 o                         
  -3 -15   6         65.84         32.70        52.75 o                         
  -2 -15   6          3.97         82.71        82.62 o                         
  -1 -15   6        593.08        758.12       110.70 o                         
   0 -15   6        131.53         97.58        84.48 o                         
   1 -15   6        156.78         91.05        57.41 o                         
   2 -15   6         20.88         25.87        85.17 o                         
   3 -15   6         23.58        114.56       106.76 o                         
   4 -15   6         32.98         55.10        98.48 o                         
  -6 -14   6          6.79        -58.10       150.39 o                         
  -5 -14   6        121.65        220.27        81.46 o                         
  -4 -14   6        251.49        327.28       194.48 o                         
  -3 -14   6        469.52        481.47       142.73 o                         
  -2 -14   6          0.91        -48.06        48.06 o                         
  -1 -14   6        273.06        337.54       111.86 o                         
   0 -14   6        110.30        168.98        55.47 o                         
   1 -14   6         90.52        105.25        48.39 o                         
   2 -14   6         38.24         72.92        52.70 o                         
   3 -14   6          6.05         53.33        57.12 o                         
   4 -14   6        101.03        144.21        75.19 o                         
  -6 -13   6        404.03        392.59        92.11 o                         
  -5 -13   6         46.37         26.91        69.23 o                         
  -4 -13   6        148.90         18.90        60.51 o                         
  -3 -13   6        471.47        534.59        71.28 o                         
  -2 -13   6         13.21         -4.33        51.16 o                         
  -1 -13   6        110.15         61.47        49.86 o                         
   0 -13   6         58.15         36.00        65.68 o                         
   1 -13   6         67.12        115.33        41.98 o                         
   2 -13   6         42.78         46.90        59.64 o                         
   3 -13   6         25.76          3.33       112.79 o                         
   4 -13   6         39.53        131.76        61.96 o                         
   5 -13   6          7.20         16.30        69.08 o                         
  -7 -12   6         55.35        -14.16        72.61 o                         
  -6 -12   6          1.59        -15.72        72.87 o                         
  -5 -12   6         35.65         25.72        64.25 o                         
  -4 -12   6         76.48         51.54        59.98 o                         
  -3 -12   6        510.34        402.90        78.44 o                         
  -2 -12   6        102.42         18.43        45.93 o                         
  -1 -12   6         94.88        144.83       118.13 o                         
   0 -12   6          9.60         38.83        38.85 o                         
   1 -12   6         12.07         28.89        41.98 o                         
   2 -12   6         86.07        123.31        60.11 o                         
   3 -12   6         91.00        128.73        64.52 o                         
   4 -12   6         66.04          3.35       119.29 o                         
   5 -12   6         40.19        -19.15        62.20 o                         
  -7 -11   6         73.41        -75.85        75.85 o                         
  -6 -11   6        138.08        114.92        66.57 o                         
  -5 -11   6          9.77        -48.16        48.16 o                         
  -4 -11   6         68.04         55.99       142.73 o                         
  -3 -11   6        168.64        162.81        67.30 o                         
  -2 -11   6        344.69        278.95        56.89 o                         
  -1 -11   6         31.29         -2.82        40.58 o                         
   0 -11   6        219.60        293.70        46.31 o                         
   1 -11   6         22.43        -16.15        41.19 o                         
   2 -11   6         79.23        104.04        58.31 o                         
   3 -11   6         14.14        -42.83        42.83 o                         
   4 -11   6          8.85        -49.35        49.35 o                         
   5 -11   6         36.51         -7.42        67.53 o                         
  -7 -10   6         12.74         -4.65        71.40 o                         
  -6 -10   6          0.58        -24.54        68.00 o                         
  -5 -10   6         52.83        191.07        60.08 o                         
  -4 -10   6         69.50         73.81        48.96 o                         
  -3 -10   6        107.67         72.38        44.56 o                         
  -2 -10   6          7.01        -13.26        87.49 o                         
  -1 -10   6        115.17         85.60        42.50 o                         
   0 -10   6         59.63        115.77        42.93 o                         
   1 -10   6         88.13         93.67        37.58 o                         
   2 -10   6        275.21        368.23       155.26 o                         
   3 -10   6        284.68        219.87        59.66 o                         
   4 -10   6        541.79        462.43        84.24 o                         
   5 -10   6         40.91         64.97        81.00 o                         
  -7  -9   6          7.94        -63.75        63.75 o                         
  -6  -9   6         69.14         44.96        61.85 o                         
  -5  -9   6         53.71         63.24        57.10 o                         
  -4  -9   6        103.99         75.13        81.69 o                         
  -3  -9   6         31.93         73.04        43.14 o                         
  -2  -9   6        227.11        254.88        86.10 o                         
  -1  -9   6        484.13        360.61        47.21 o                         
   0  -9   6        420.58        478.61        59.18 o                         
   1  -9   6        402.53        422.85        53.16 o                         
   2  -9   6         86.55        118.64        75.43 o                         
   3  -9   6         66.81        104.43       143.89 o                         
   4  -9   6        126.78         51.95        56.21 o                         
   5  -9   6         65.55         91.84        61.17 o                         
  -7  -8   6         12.74         10.34       127.41 o                         
  -6  -8   6         31.48        108.93        65.01 o                         
  -5  -8   6         28.45         27.85        52.91 o                         
  -4  -8   6        224.55        119.17        48.22 o                         
  -3  -8   6        821.08        861.97        66.74 o                         
  -2  -8   6         28.15         -2.68        28.01 o                         
  -1  -8   6        178.54        130.82        58.02 o                         
   0  -8   6        239.03        296.21        44.18 o                         
   1  -8   6        233.60        287.63        40.66 o                         
   2  -8   6         30.83         22.58        42.88 o                         
   3  -8   6         11.73        -53.42        53.42 o                         
   4  -8   6        611.32        599.46       183.81 o                         
   5  -8   6        288.22        295.28       104.44 o                         
   6  -8   6          6.03        -20.42        68.23 o                         
  -7  -7   6        220.88        127.46        73.86 o                         
  -6  -7   6        215.95        178.47        65.31 o                         
  -5  -7   6         45.35         62.48        56.75 o                         
  -4  -7   6        534.42        565.73        63.75 o                         
  -3  -7   6        801.63        805.46        61.25 o                         
  -2  -7   6         53.28        129.07        29.94 o                         
  -1  -7   6         94.17        102.81        31.21 o                         
   0  -7   6        160.48        167.71        67.77 o                         
   1  -7   6         20.37         37.93        31.59 o                         
   2  -7   6         24.64         -1.05        58.02 o                         
   3  -7   6        124.48        214.38        54.41 o                         
   4  -7   6         26.88        -62.21        62.43 o                         
   5  -7   6         52.88          0.49        81.00 o                         
   6  -7   6          2.03        -47.34        58.02 o                         
  -7  -6   6         81.52         21.65        63.28 o                         
  -6  -6   6         15.14          6.78        61.04 o                         
  -5  -6   6         75.03         16.25       107.45 o                         
  -4  -6   6        222.64        126.16        47.75 o                         
  -3  -6   6       1970.47       2032.71        88.11 o                         
  -2  -6   6        627.89        592.91        40.18 o                         
  -1  -6   6         73.27         59.96        26.85 o                         
   0  -6   6        281.45        316.28        35.65 o                         
   1  -6   6         64.77        -22.33        29.71 o                         
   2  -6   6         12.64         57.98        38.18 o                         
   3  -6   6         24.53         60.44        44.91 o                         
   4  -6   6         67.74         50.36        42.82 o                         
   5  -6   6         11.95        126.09        51.40 o                         
   6  -6   6          4.49         59.53        89.58 o                         
  -8  -5   6        273.09        402.08        87.90 o                         
  -7  -5   6        218.13        175.02        71.77 o                         
  -6  -5   6        274.85        383.10       103.97 o                         
  -5  -5   6        137.12         75.97        63.59 o                         
  -4  -5   6        168.93        167.36        57.32 o                         
  -3  -5   6       1050.01       1044.83       147.83 o                         
  -2  -5   6        399.29        407.74        35.28 o                         
  -1  -5   6         45.16         28.59        31.79 o                         
   0  -5   6         91.68        117.39        27.69 o                         
   1  -5   6        351.62        371.53        39.10 o                         
   2  -5   6         23.00         13.50        32.49 o                         
   3  -5   6         21.99         62.22        44.42 o                         
   4  -5   6         52.58         32.70        43.89 o                         
   5  -5   6         22.72         19.49        51.06 o                         
   6  -5   6         20.88        -58.72        58.72 o                         
  -8  -4   6          1.87        -42.11        70.03 o                         
  -7  -4   6          6.27         48.22        65.57 o                         
  -6  -4   6         93.21        136.76        56.63 o                         
  -5  -4   6         28.11         59.38        44.61 o                         
  -4  -4   6         48.15         10.80        65.68 o                         
  -3  -4   6        271.19        293.14        43.40 o                         
  -2  -4   6        352.37        407.99        45.72 o                         
  -1  -4   6         79.35          8.77        27.64 o                         
   0  -4   6         17.41         19.61        25.98 o                         
   1  -4   6        226.62        276.40        71.94 o                         
   2  -4   6        264.37        256.10        39.80 o                         
   3  -4   6        205.30        160.07        43.49 o                         
   4  -4   6       1066.13       1013.66        94.09 o                         
   5  -4   6        122.51         73.23        65.91 o                         
   6  -4   6         20.76          9.20        57.41 o                         
  -8  -3   6         23.20        -43.69        80.84 o                         
  -7  -3   6         27.87         35.53        71.48 o                         
  -6  -3   6         16.15         54.62        68.46 o                         
  -5  -3   6         52.65         22.77        57.32 o                         
  -4  -3   6         76.36        127.46        40.81 o                         
  -3  -3   6        124.77        100.75        34.79 o                         
  -2  -3   6       1042.14        997.68        47.21 o                         
  -1  -3   6       1026.65       1056.25        50.79 o                         
   0  -3   6        688.16        754.83        72.41 o                         
   1  -3   6        109.17         32.84        47.11 o                         
   2  -3   6        111.41         77.20        35.60 o                         
   3  -3   6         17.36        -13.89        35.37 o                         
   4  -3   6         93.11         63.36        44.87 o                         
   5  -3   6         68.42        119.38        50.62 o                         
   6  -3   6         17.08        -42.58        46.25 o                         
  -8  -2   6         42.76         20.63        79.80 o                         
  -7  -2   6         40.39        -15.43        56.84 o                         
  -6  -2   6         24.15        -34.61        50.59 o                         
  -5  -2   6         24.44         43.25        47.65 o                         
  -4  -2   6        373.28        406.53        54.01 o                         
  -3  -2   6       1097.49       1099.88        56.31 o                         
  -2  -2   6         61.66         55.01        82.85 o                         
  -1  -2   6          3.08         19.74        24.04 o                         
   0  -2   6        235.23        245.37        31.10 o                         
   1  -2   6        120.34        103.38        33.00 o                         
   2  -2   6         39.97         38.11        40.15 o                         
   3  -2   6        446.33        446.37        48.06 o                         
   4  -2   6        731.40        721.66        98.17 o                         
   5  -2   6        103.32         76.66        71.94 o                         
   6  -2   6         11.77        -40.44        40.44 o                         
  -8  -1   6        431.57        278.76        91.19 o                         
  -7  -1   6        167.65        197.27        81.23 o                         
  -6  -1   6        239.13        135.58        54.98 o                         
  -5  -1   6         24.68         40.27        40.33 o                         
  -4  -1   6        371.15        422.81        53.39 o                         
  -3  -1   6        823.57        819.79        48.29 o                         
  -2  -1   6         20.10         12.04        31.05 o                         
  -1  -1   6        397.76        458.30        59.64 o                         
   0  -1   6        170.03        185.60        33.88 o                         
   1  -1   6         26.61         21.09        28.81 o                         
   2  -1   6         66.51         52.31        33.09 o                         
   3  -1   6         46.68        -11.61        34.81 o                         
   4  -1   6        183.32        207.00        48.31 o                         
   5  -1   6          0.51         13.29        43.45 o                         
   6  -1   6          2.77         53.50        43.88 o                         
  -8   0   6        398.35        551.27       180.32 o                         
  -7   0   6         13.17        -89.68       114.65 o                         
  -6   0   6         31.55        -57.14        68.70 o                         
  -5   0   6          5.88         13.56        63.13 o                         
  -4   0   6        157.57        134.16        69.16 o                         
  -3   0   6       1547.71       1592.16        63.82 o                         
  -2   0   6        329.63        343.53        32.96 o                         
  -1   0   6        380.15        396.01        49.66 o                         
   0   0   6          0.04         -2.08        46.18 o                         
   1   0   6          1.11         10.23        27.11 o                         
   2   0   6         26.95         46.09        50.59 o                         
   3   0   6        101.94         85.04        59.18 o                         
   4   0   6          5.52        -60.73        90.97 o                         
   5   0   6          2.59         28.25        40.84 o                         
   6   0   6          0.31         38.10        29.80 o                         
  -8   1   6        431.70        371.54        98.09 o                         
  -7   1   6        171.15        210.28        64.05 o                         
  -6   1   6        236.38        210.90        59.43 o                         
  -5   1   6         24.04        -14.00        55.47 o                         
  -4   1   6        369.53        389.28       112.56 o                         
  -3   1   6        829.67        821.68        51.70 o                         
  -2   1   6         19.74         38.55        28.96 o                         
  -1   1   6        397.42        388.24        41.93 o                         
   0   1   6        172.10        209.45        33.01 o                         
   1   1   6         26.25          6.47        48.27 o                         
   2   1   6         64.05         16.71        24.72 o                         
   3   1   6         45.58         20.20        28.88 o                         
   4   1   6        184.31        192.41        67.07 o                         
   5   1   6          0.48        -11.37        34.37 o                         
   6   1   6          2.60         33.73        87.96 o                         
  -8   2   6         41.08         16.91        79.06 o                         
  -7   2   6         39.45        -10.88        67.09 o                         
  -6   2   6         23.67        -32.95        48.85 o                         
  -5   2   6         25.63         41.43        49.46 o                         
  -4   2   6        372.38        420.36        57.56 o                         
  -3   2   6       1084.72       1178.42        59.71 o                         
  -2   2   6         63.51         48.77        27.46 o                         
  -1   2   6          2.41         -2.58        29.00 o                         
   0   2   6        235.89        227.55        32.23 o                         
   1   2   6        126.71        150.80        48.50 o                         
   2   2   6         41.45         29.20        38.29 o                         
   3   2   6        459.45        381.36        40.18 o                         
   4   2   6        729.77        638.23        63.18 o                         
   5   2   6        104.05        125.89        55.69 o                         
   6   2   6         13.08        143.68        98.26 o                         
  -8   3   6         23.56         22.54        86.61 o                         
  -7   3   6         27.71         67.14        67.79 o                         
  -6   3   6         16.45         37.59        58.96 o                         
  -5   3   6         51.32         55.83        50.82 o                         
  -4   3   6         77.60         39.12        69.62 o                         
  -3   3   6        131.05        148.55        36.40 o                         
  -2   3   6       1038.17       1034.95       147.60 o                         
  -1   3   6       1030.26       1016.81        49.29 o                         
   0   3   6        683.36        674.41        83.32 o                         
   1   3   6        103.91        125.84        35.91 o                         
   2   3   6        115.47        154.13        28.36 o                         
   3   3   6         17.11         11.53        28.24 o                         
   4   3   6         92.93         81.37        45.47 o                         
   5   3   6         66.80         86.44        60.03 o                         
   6   3   6         17.90        262.96       111.45 o                         
  -8   4   6          1.95        -72.10        72.10 o                         
  -7   4   6          6.54        -10.04        64.47 o                         
  -6   4   6         93.54         58.46        54.89 o                         
  -5   4   6         28.15        -24.49        44.61 o                         
  -4   4   6         51.88        -14.89        39.38 o                         
  -3   4   6        276.83        305.18        64.05 o                         
  -2   4   6        354.19        466.84        44.91 o                         
  -1   4   6         79.79         50.49        25.91 o                         
   0   4   6         18.90         19.83        29.01 o                         
   1   4   6        224.61        203.62        57.32 o                         
   2   4   6        260.54        261.27        27.77 o                         
   3   4   6        194.32        203.36        23.67 o                         
   4   4   6       1066.47       1063.99        74.81 o                         
   5   4   6        122.96         90.27        85.34 o                         
   6   4   6         18.47        -82.37        82.37 o                         
  -8   5   6        275.40        276.71        88.55 o                         
  -7   5   6        216.37        180.45        69.09 o                         
  -6   5   6        275.98        206.07        86.80 o                         
  -5   5   6        136.98         34.77        44.76 o                         
  -4   5   6        163.15        134.51        46.05 o                         
  -3   5   6       1048.65       1165.81        94.22 o                         
  -2   5   6        404.83        372.65        44.41 o                         
  -1   5   6         42.07         24.64        27.15 o                         
   0   5   6         91.91         67.95        27.62 o                         
   1   5   6        352.85        357.78        46.88 o                         
   2   5   6         23.55         14.67        18.80 o                         
   3   5   6         22.73         -4.67        36.35 o                         
   4   5   6         52.49        -24.36        61.96 o                         
   5   5   6         21.99         83.72        73.49 o                         
   6   5   6         22.48        -89.77        89.77 o                         
  -7   6   6         82.44         59.13        67.77 o                         
  -6   6   6         14.97         24.25        56.58 o                         
  -5   6   6         76.13        126.35        56.44 o                         
  -4   6   6        226.96        189.00        46.26 o                         
  -3   6   6       1964.51       1902.82       161.06 o                         
  -2   6   6        619.12        649.01        83.32 o                         
  -1   6   6         71.71         89.09        27.64 o                         
   0   6   6        282.32        337.24        68.00 o                         
   1   6   6         67.87         66.86        49.20 o                         
   2   6   6         13.43          6.63        35.94 o                         
   3   6   6         25.48          2.97       108.61 o                         
   4   6   6         68.56        -26.51        73.57 o                         
   5   6   6         11.54         99.23        76.63 o                         
   6   6   6          4.46         20.38        76.53 o                         
  -7   7   6        220.47        209.65        90.05 o                         
  -6   7   6        216.91        169.73        75.19 o                         
  -5   7   6         41.94         30.17        48.21 o                         
  -4   7   6        535.48        470.45        60.11 o                         
  -3   7   6        810.31        765.15        69.86 o                         
  -2   7   6         51.12         19.18        26.76 o                         
  -1   7   6         93.48         90.56        46.42 o                         
   0   7   6        159.89        247.71        55.70 o                         
   1   7   6         21.81         20.65        17.28 o                         
   2   7   6         24.75        -13.38        48.04 o                         
   3   7   6        123.49        171.57        61.77 o                         
   4   7   6         27.22         71.47        57.58 o                         
   5   7   6         53.54         42.54       134.84 o                         
   6   7   6          1.77        -85.87        85.87 o                         
  -7   8   6         11.98         82.65        66.29 o                         
  -6   8   6         30.99         77.99        60.71 o                         
  -5   8   6         27.08         58.67        54.49 o                         
  -4   8   6        226.39        181.27        41.50 o                         
  -3   8   6        812.68        897.07        64.95 o                         
  -2   8   6         31.77          5.91        22.58 o                         
  -1   8   6        180.13        152.19        29.26 o                         
   0   8   6        238.73        248.07        69.86 o                         
   1   8   6        236.41        281.18        38.52 o                         
   2   8   6         34.24         74.47        54.69 o                         
   3   8   6         13.99        -51.21        51.75 o                         
   4   8   6        614.04        588.46        82.30 o                         
   5   8   6        288.68        297.76       123.00 o                         
   6   8   6          7.20         25.40       141.80 o                         
  -7   9   6          8.67         44.83        72.67 o                         
  -6   9   6         68.93        141.03        56.50 o                         
  -5   9   6         53.90        132.95        61.19 o                         
  -4   9   6        102.78         28.79        37.53 o                         
  -3   9   6         35.29         49.02        60.34 o                         
  -2   9   6        224.78        331.98       116.97 o                         
  -1   9   6        486.42        585.72        83.78 o                         
   0   9   6        424.36        498.77       110.70 o                         
   1   9   6        396.69        460.11        71.94 o                         
   2   9   6         82.80        122.96        49.06 o                         
   3   9   6         68.14         96.22        58.42 o                         
   4   9   6        126.49        140.26        81.00 o                         
   5   9   6         64.73         97.60        70.15 o                         
  -7  10   6         12.83        -35.51        54.41 o                         
  -6  10   6          0.66         33.16        56.77 o                         
  -5  10   6         53.70        -15.84        53.17 o                         
  -4  10   6         70.72         20.36        96.78 o                         
  -3  10   6        111.30        141.38        47.97 o                         
  -2  10   6          7.27         -6.65        33.38 o                         
  -1  10   6        115.16         82.88        28.38 o                         
   0  10   6         58.00         79.23        35.99 o                         
   1  10   6         88.54        118.90        40.40 o                         
   2  10   6        273.31        298.18       169.42 o                         
   3  10   6        283.01        339.91       147.14 o                         
   4  10   6        540.12        557.66        82.42 o                         
   5  10   6         38.69        209.01        70.48 o                         
  -7  11   6         74.94         17.85        74.26 o                         
  -6  11   6        137.79         64.18        91.67 o                         
  -5  11   6         10.31         43.66        56.84 o                         
  -4  11   6         66.45         37.36        56.63 o                         
  -3  11   6        167.30        153.77       101.65 o                         
  -2  11   6        346.85        368.46        42.33 o                         
  -1  11   6         28.05          9.86        59.18 o                         
   0  11   6        218.48        228.66        46.18 o                         
   1  11   6         23.48        -30.56        38.52 o                         
   2  11   6         79.11        132.24        58.29 o                         
   3  11   6         14.87         63.21        49.95 o                         
   4  11   6          8.76        -10.10        89.81 o                         
   5  11   6         35.17         86.39        68.82 o                         
  -7  12   6         55.70         19.79        56.08 o                         
  -6  12   6          1.55        -20.53        55.58 o                         
  -5  12   6         34.30        -15.48        59.71 o                         
  -4  12   6         80.77         19.97        87.03 o                         
  -3  12   6        507.32        568.64        53.57 o                         
  -2  12   6         95.19         73.21        32.03 o                         
  -1  12   6         95.30         71.39        77.05 o                         
   0  12   6          9.99          2.99        49.20 o                         
   1  12   6         13.43         45.50        50.59 o                         
   2  12   6         87.90        132.89        51.28 o                         
   3  12   6         89.96        136.54        57.59 o                         
   4  12   6         68.07        -39.56        57.99 o                         
   5  12   6         40.46         17.08        63.10 o                         
  -6  13   6        406.82        386.93        98.87 o                         
  -5  13   6         43.18         48.80        61.57 o                         
  -4  13   6        145.24        159.08        58.48 o                         
  -3  13   6        479.56        354.64        53.67 o                         
  -2  13   6         13.25         48.15        29.30 o                         
  -1  13   6        110.30         97.52        49.35 o                         
   0  13   6         59.31         31.75        43.25 o                         
   1  13   6         65.41         75.77        59.20 o                         
   2  13   6         42.24         -3.96        44.01 o                         
   3  13   6         25.72        -24.74        55.04 o                         
   4  13   6         39.51        -10.42        62.45 o                         
   5  13   6          7.66        -55.38        63.60 o                         
  -6  14   6          6.57        -45.57        45.57 o                         
  -5  14   6        120.74        152.98        63.82 o                         
  -4  14   6        258.03        389.94        98.87 o                         
  -3  14   6        461.96        474.59       123.93 o                         
  -2  14   6          1.40         21.82        32.03 o                         
  -1  14   6        273.07        264.94        65.68 o                         
   0  14   6        111.06         78.30        57.79 o                         
   1  14   6         93.50        115.04        56.44 o                         
   2  14   6         39.64         22.41        45.47 o                         
   3  14   6          5.52         48.81       130.89 o                         
   4  14   6        103.63        213.05        75.43 o                         
  -6  15   6         66.19         78.11        90.66 o                         
  -5  15   6         99.29          7.89        50.69 o                         
  -4  15   6        288.54        322.52        58.54 o                         
  -3  15   6         69.74         -3.43        40.24 o                         
  -2  15   6          3.30        -30.73        55.37 o                         
  -1  15   6        593.58        452.15        61.96 o                         
   0  15   6        129.88         40.46        34.51 o                         
   1  15   6        156.83        107.11        57.54 o                         
   2  15   6         21.75          1.55        55.60 o                         
   3  15   6         23.49         60.58        66.14 o                         
   4  15   6         32.80        -23.45        60.96 o                         
  -5  16   6         60.58        -31.01        60.86 o                         
  -4  16   6        202.94        149.13        46.22 o                         
  -3  16   6          8.15         37.21        32.40 o                         
  -2  16   6        106.70        119.21        49.63 o                         
  -1  16   6         56.17         24.97        47.56 o                         
   0  16   6         70.94         50.22        69.39 o                         
   1  16   6         96.23        100.19        58.54 o                         
   2  16   6        135.51        108.71        58.54 o                         
   3  16   6        133.36         52.67        63.76 o                         
   4  16   6        197.70        206.09        77.51 o                         
  -5  17   6         48.24         63.85        65.41 o                         
  -4  17   6          6.48        -36.54        36.54 o                         
  -3  17   6        169.42        131.62        42.47 o                         
  -2  17   6        199.94        140.68        53.16 o                         
  -1  17   6         22.27        -19.15        53.61 o                         
   0  17   6        206.35        168.71        72.10 o                         
   1  17   6         73.99         -7.29        56.24 o                         
   2  17   6         82.48         53.41        63.82 o                         
   3  17   6         10.32        -64.01        64.01 o                         
  -4  18   6        120.64        104.88        69.16 o                         
  -3  18   6        154.25        111.58        53.82 o                         
  -2  18   6         69.57        181.66        57.16 o                         
  -1  18   6        126.79        107.76        45.33 o                         
   0  18   6          6.76         22.40        60.65 o                         
   1  18   6         92.39        134.38        68.45 o                         
   2  18   6         62.76        121.81        83.11 o                         
   3  18   6         12.51        115.93        77.29 o                         
  -4  19   6        124.44         95.51        62.43 o                         
  -3  19   6        192.15        100.32        51.35 o                         
  -2  19   6         66.41         71.81        52.00 o                         
  -1  19   6         82.83         12.96        74.96 o                         
   0  19   6         29.27        131.60        72.49 o                         
   1  19   6         74.77        102.02        71.22 o                         
   2  19   6          6.36         18.21        81.55 o                         
  -3  20   6        326.31        201.41        82.16 o                         
  -2  20   6          0.10         14.46        59.88 o                         
  -1  20   6         65.08        120.39        86.80 o                         
   0  20   6        194.96        159.51        72.04 o                         
   1  20   6         57.60         56.76        67.51 o                         
   2  20   6          6.81         80.02        80.52 o                         
  -2  21   6         54.21         77.23        62.95 o                         
  -1  21   6         42.89         42.62        92.83 o                         
   0  21   6          4.63          3.57        68.82 o                         
   1  21   6        153.27        163.02        75.17 o                         
  -2 -19   7         70.55         26.46        67.20 o                         
  -1 -19   7         18.64       -103.53       142.73 o                         
   0 -19   7         15.11        -64.90        83.79 o                         
   1 -19   7         10.05         26.64        83.73 o                         
  -3 -18   7         32.11         30.74        67.40 o                         
  -2 -18   7        170.64        151.01        74.01 o                         
  -1 -18   7          0.58        -83.52        83.52 o                         
   0 -18   7          7.39         75.07        88.78 o                         
   1 -18   7         75.53        146.68        91.90 o                         
  -4 -17   7         72.82         64.66        72.85 o                         
  -3 -17   7        401.66        216.83        77.20 o                         
  -2 -17   7         49.17        -28.59        70.18 o                         
  -1 -17   7        150.25        162.78        87.12 o                         
   0 -17   7        131.74        166.31        90.99 o                         
   1 -17   7        130.18        -79.54       137.39 o                         
   2 -17   7         24.31          1.91        84.42 o                         
  -5 -16   7         52.64        224.19       164.78 o                         
  -4 -16   7        223.32         27.30       162.92 o                         
  -3 -16   7         62.38        -16.77       156.88 o                         
  -2 -16   7        316.27        345.45        82.14 o                         
  -1 -16   7         28.47         53.43        76.57 o                         
   0 -16   7        126.89        202.71        92.18 o                         
   1 -16   7        137.40          1.79        72.95 o                         
   2 -16   7         60.12        193.97        91.17 o                         
   3 -16   7         28.61        -97.64        97.64 o                         
  -5 -15   7        179.78        283.03        92.70 o                         
  -4 -15   7        107.94        112.40        74.97 o                         
  -3 -15   7          4.10        -56.54        56.54 o                         
  -2 -15   7         29.00         -4.99        66.83 o                         
  -1 -15   7        308.86        289.02        70.70 o                         
   0 -15   7         44.71        104.48        68.78 o                         
   1 -15   7          3.47         46.40        68.46 o                         
   2 -15   7         51.93         97.45        87.05 o                         
   3 -15   7         49.68         50.97        75.48 o                         
  -5 -14   7         81.45         46.58        86.33 o                         
  -4 -14   7         48.04         20.21        65.25 o                         
  -3 -14   7          6.95         19.82        87.26 o                         
  -2 -14   7        344.44        335.22        97.70 o                         
  -1 -14   7          7.90        -56.41        93.30 o                         
   0 -14   7         75.54         95.56        63.30 o                         
   1 -14   7         54.13         49.40        59.08 o                         
   2 -14   7         52.73         39.69        89.81 o                         
   3 -14   7        111.53         24.00        73.74 o                         
  -6 -13   7         23.24         34.32        80.69 o                         
  -5 -13   7          0.75        -32.82        68.70 o                         
  -4 -13   7         64.15         64.26        72.59 o                         
  -3 -13   7         91.70        164.26        72.07 o                         
  -2 -13   7         48.79        -18.44        67.07 o                         
  -1 -13   7        195.37        236.72        57.77 o                         
   0 -13   7        212.32        176.11        64.33 o                         
   1 -13   7         51.59         69.56        60.80 o                         
   2 -13   7         28.77        134.70        79.33 o                         
   3 -13   7         26.83        -11.36        79.14 o                         
   4 -13   7         37.80         48.30        65.34 o                         
  -6 -12   7          2.30        -20.88        74.44 o                         
  -5 -12   7         51.68         69.19        76.74 o                         
  -4 -12   7         21.34         23.95        65.72 o                         
  -3 -12   7         80.03         72.95        64.13 o                         
  -2 -12   7        160.71        110.02        57.68 o                         
  -1 -12   7        104.40        151.77        53.52 o                         
   0 -12   7         29.20          6.72        55.70 o                         
   1 -12   7          5.31         50.80        61.72 o                         
   2 -12   7        182.97        298.69        80.94 o                         
   3 -12   7         37.62         67.92        65.80 o                         
   4 -12   7        159.45         49.97        59.41 o                         
  -6 -11   7         88.15         41.53        77.38 o                         
  -5 -11   7        258.26        132.40        78.43 o                         
  -4 -11   7         56.67         10.36        63.60 o                         
  -3 -11   7        245.18        151.78        61.25 o                         
  -2 -11   7         35.00          3.24        49.72 o                         
  -1 -11   7         75.81         19.66        48.24 o                         
   0 -11   7        249.90        109.58        87.49 o                         
   1 -11   7        139.44        105.50        61.37 o                         
   2 -11   7        181.13        145.90        76.03 o                         
   3 -11   7         46.19         90.33        62.31 o                         
   4 -11   7         31.58        -26.12       157.12 o                         
  -6 -10   7         32.97        225.54       231.85 o                         
  -5 -10   7         40.21          6.35        73.66 o                         
  -4 -10   7        206.49        125.33        72.66 o                         
  -3 -10   7         42.03         66.93        78.44 o                         
  -2 -10   7       1671.71       1591.51        92.53 o                         
  -1 -10   7         42.60        -15.84        49.24 o                         
   0 -10   7         51.13         73.19        53.85 o                         
   1 -10   7        332.98        344.56        67.64 o                         
   2 -10   7          5.02        -59.33        60.70 o                         
   3 -10   7        103.75          1.01       143.66 o                         
   4 -10   7          2.44        -62.27        62.27 o                         
  -7  -9   7        257.33        236.77       112.07 o                         
  -6  -9   7        203.13        221.39        86.98 o                         
  -5  -9   7        193.41        152.21        75.42 o                         
  -4  -9   7         65.23         55.81        57.72 o                         
  -3  -9   7         55.87         11.07        50.51 o                         
  -2  -9   7        168.93         83.33        48.70 o                         
  -1  -9   7        291.91        235.65        69.62 o                         
   0  -9   7         66.71         87.86        57.34 o                         
   1  -9   7         61.14         98.15        56.27 o                         
   2  -9   7         10.43        -49.21        49.21 o                         
   3  -9   7         68.04         47.76        68.34 o                         
   4  -9   7         34.36         20.08        57.21 o                         
   5  -9   7         22.05         57.39        64.93 o                         
  -7  -8   7         18.44        -11.92        82.54 o                         
  -6  -8   7          2.05         48.20       103.04 o                         
  -5  -8   7         52.42         36.67        63.84 o                         
  -4  -8   7         25.42         29.28        68.00 o                         
  -3  -8   7         43.98        -48.04        48.04 o                         
  -2  -8   7       1025.60       1081.33        76.14 o                         
  -1  -8   7         12.27         12.63        36.30 o                         
   0  -8   7         90.98         13.57        55.57 o                         
   1  -8   7        172.75        153.96        60.71 o                         
   2  -8   7         46.37         39.89        58.92 o                         
   3  -8   7         84.53        -66.22        69.44 o                         
   4  -8   7        223.66        164.94       137.85 o                         
   5  -8   7         49.65         80.30        63.81 o                         
  -7  -7   7         22.25         75.07       178.93 o                         
  -6  -7   7         83.96         76.65        72.41 o                         
  -5  -7   7         23.57        -21.60       150.62 o                         
  -4  -7   7         39.40         -1.99        84.71 o                         
  -3  -7   7        106.13        133.04        49.92 o                         
  -2  -7   7         73.98         83.18        43.09 o                         
  -1  -7   7        370.27        286.19        52.81 o                         
   0  -7   7        149.59        144.47        49.06 o                         
   1  -7   7        236.47        124.73        56.31 o                         
   2  -7   7         48.88         22.93        67.77 o                         
   3  -7   7         36.88        167.47        73.50 o                         
   4  -7   7         62.07         70.32        63.96 o                         
   5  -7   7         69.38        110.52        69.34 o                         
  -7  -6   7          6.36        -47.22        83.76 o                         
  -6  -6   7          9.94         66.65        81.81 o                         
  -5  -6   7         57.56         42.98        57.52 o                         
  -4  -6   7          1.04        -48.37        70.32 o                         
  -3  -6   7         33.71         75.40        41.52 o                         
  -2  -6   7         26.54         37.84        45.16 o                         
  -1  -6   7         34.44         24.56        44.81 o                         
   0  -6   7         14.60         67.94        45.71 o                         
   1  -6   7         72.89          1.94        46.51 o                         
   2  -6   7        319.94        276.94        87.03 o                         
   3  -6   7         15.92         19.38        64.88 o                         
   4  -6   7        202.38        186.24       169.42 o                         
   5  -6   7        191.63        211.00        71.80 o                         
  -7  -5   7         88.72         90.19        84.72 o                         
  -6  -5   7        208.46        241.49        90.74 o                         
  -5  -5   7        130.90         38.38        53.28 o                         
  -4  -5   7          4.08        -28.32        47.23 o                         
  -3  -5   7         63.58        139.48        44.67 o                         
  -2  -5   7         51.73        101.94        73.34 o                         
  -1  -5   7         25.45          3.78        38.72 o                         
   0  -5   7        445.05        484.60        55.39 o                         
   1  -5   7        209.64        194.38        44.64 o                         
   2  -5   7         54.25         61.25        43.17 o                         
   3  -5   7         13.85        -27.35        50.31 o                         
   4  -5   7         18.48         38.61        54.73 o                         
   5  -5   7         19.63         22.17        59.64 o                         
  -7  -4   7         43.80         82.34        89.44 o                         
  -6  -4   7         18.69        -52.80        54.34 o                         
  -5  -4   7         20.86         18.71        46.52 o                         
  -4  -4   7          9.66         61.91        76.59 o                         
  -3  -4   7         52.26          6.50        38.14 o                         
  -2  -4   7       3592.61       3726.40       127.97 o                         
  -1  -4   7          2.95         -1.70        38.13 o                         
   0  -4   7         72.77         65.90        38.68 o                         
   1  -4   7        263.98        247.39        73.34 o                         
   2  -4   7          2.60         60.12        43.75 o                         
   3  -4   7         54.42         59.60        47.18 o                         
   4  -4   7         85.71         14.34        47.56 o                         
   5  -4   7         14.53         71.50        60.59 o                         
  -7  -3   7        476.87        536.47        88.77 o                         
  -6  -3   7        482.13        424.10        72.21 o                         
  -5  -3   7        249.80        280.27        63.06 o                         
  -4  -3   7         11.80         48.43        36.24 o                         
  -3  -3   7         86.63         95.85        38.72 o                         
  -2  -3   7        461.41        433.03        77.28 o                         
  -1  -3   7         52.83         57.46        32.82 o                         
   0  -3   7         35.39          5.97        53.61 o                         
   1  -3   7         61.50         46.61        38.68 o                         
   2  -3   7         47.88         10.81        40.10 o                         
   3  -3   7        112.78         69.70        54.77 o                         
   4  -3   7         24.09         54.08        48.13 o                         
   5  -3   7         20.89         26.33        58.80 o                         
  -7  -2   7         43.89         -3.86        95.62 o                         
  -6  -2   7         35.04        -35.69        51.23 o                         
  -5  -2   7         73.82         39.52        51.52 o                         
  -4  -2   7         15.92        -38.77        38.77 o                         
  -3  -2   7         30.57        -13.36        34.58 o                         
  -2  -2   7       2446.01       2368.73        90.38 o                         
  -1  -2   7        337.93        305.08        48.51 o                         
   0  -2   7          4.28          8.89        41.28 o                         
   1  -2   7         83.02        117.60        43.86 o                         
   2  -2   7        105.18        102.03       114.41 o                         
   3  -2   7          6.89          6.74        39.28 o                         
   4  -2   7        134.50        160.80        70.09 o                         
   5  -2   7         59.57         44.72        83.55 o                         
  -7  -1   7         15.22         30.08        65.54 o                         
  -6  -1   7         16.04          2.50       130.20 o                         
  -5  -1   7        304.21        297.73        64.98 o                         
  -4  -1   7         13.01        -21.32        45.92 o                         
  -3  -1   7        120.41        130.86        40.61 o                         
  -2  -1   7        319.91        373.23        58.47 o                         
  -1  -1   7        340.71        328.77        47.22 o                         
   0  -1   7        718.76        765.01        60.33 o                         
   1  -1   7         98.74        135.96        72.87 o                         
   2  -1   7         78.41         13.83        57.79 o                         
   3  -1   7         43.68        -22.60        40.55 o                         
   4  -1   7          2.42         -5.80        50.87 o                         
   5  -1   7         23.10         -1.03        49.47 o                         
  -7   0   7         32.60        -19.20       138.55 o                         
  -6   0   7         13.04        -47.75        64.98 o                         
  -5   0   7         14.43        -15.64        48.50 o                         
  -4   0   7        141.33        171.29        51.33 o                         
  -3   0   7         58.40         96.76        43.86 o                         
  -2   0   7          3.04         17.26        43.01 o                         
  -1   0   7          2.24        -34.47        39.76 o                         
   0   0   7        260.50        260.66        42.42 o                         
   1   0   7         43.79         52.11        54.31 o                         
   2   0   7         15.39        -23.90        36.40 o                         
   3   0   7         97.72         70.32        38.19 o                         
   4   0   7        387.10        413.93        59.19 o                         
   5   0   7         84.61          9.45        41.42 o                         
  -7   1   7         15.09        104.05        83.59 o                         
  -6   1   7         15.97        183.51       122.07 o                         
  -5   1   7        304.36        308.45       112.56 o                         
  -4   1   7         14.06         21.65        50.47 o                         
  -3   1   7        124.85         51.97        46.78 o                         
  -2   1   7        314.74        178.77        52.45 o                         
  -1   1   7        342.61        359.13        49.24 o                         
   0   1   7        713.67        742.40        64.29 o                         
   1   1   7         95.36         36.21        38.27 o                         
   2   1   7         80.17        142.45        37.36 o                         
   3   1   7         44.86         59.38        40.83 o                         
   4   1   7          2.56         11.95        42.90 o                         
   5   1   7         22.33          2.89        37.33 o                         
  -7   2   7         43.03         96.14        70.39 o                         
  -6   2   7         34.54         31.20        57.99 o                         
  -5   2   7         72.84         95.88        57.01 o                         
  -4   2   7         18.32         48.05        44.74 o                         
  -3   2   7         30.38         10.80        46.06 o                         
  -2   2   7       2454.91       2510.71        88.77 o                         
  -1   2   7        337.07        368.50        53.84 o                         
   0   2   7          5.75        -20.79        35.41 o                         
   1   2   7         85.15        115.19        38.38 o                         
   2   2   7        105.04        116.11        34.92 o                         
   3   2   7          7.54         54.18        37.89 o                         
   4   2   7        133.47        162.50        70.09 o                         
   5   2   7         59.88          1.44        79.40 o                         
  -7   3   7        479.58        458.18       122.07 o                         
  -6   3   7        481.25        487.26        73.01 o                         
  -5   3   7        252.50        185.00        53.09 o                         
  -4   3   7          9.20         36.37        49.59 o                         
  -3   3   7         80.99         97.12        63.82 o                         
  -2   3   7        463.30        507.30        47.99 o                         
  -1   3   7         52.17         44.62        30.22 o                         
   0   3   7         37.38         27.39        31.04 o                         
   1   3   7         62.58         64.52        36.40 o                         
   2   3   7         46.87         74.91        57.56 o                         
   3   3   7        113.64         92.51        33.18 o                         
   4   3   7         23.35        -58.89        58.89 o                         
   5   3   7         20.88        -71.72       127.87 o                         
  -7   4   7         43.60         95.15        86.80 o                         
  -6   4   7         19.12        -51.29        51.29 o                         
  -5   4   7         19.75         -3.73        48.14 o                         
  -4   4   7          7.82         42.79        66.14 o                         
  -3   4   7         55.95          4.91        43.19 o                         
  -2   4   7       3586.49       3539.31       136.13 o                         
  -1   4   7          2.81         18.39        35.04 o                         
   0   4   7         66.59         34.88        30.21 o                         
   1   4   7        263.63        227.97        34.58 o                         
   2   4   7          3.12         17.27        29.14 o                         
   3   4   7         56.76         56.51        24.17 o                         
   4   4   7         84.70         56.93        65.94 o                         
   5   4   7         14.10        -36.93        91.06 o                         
  -7   5   7         86.63         54.33        80.07 o                         
  -6   5   7        208.73        273.93       110.70 o                         
  -5   5   7        130.61         78.63        53.86 o                         
  -4   5   7          5.27         37.37        50.58 o                         
  -3   5   7         61.32         76.15        45.33 o                         
  -2   5   7         54.44         66.61        47.11 o                         
  -1   5   7         26.04         29.85        27.64 o                         
   0   5   7        449.96        432.12        54.07 o                         
   1   5   7        205.31        186.64        30.92 o                         
   2   5   7         55.15         26.42        25.04 o                         
   3   5   7         12.85          2.25        56.86 o                         
   4   5   7         19.02        -59.33        59.33 o                         
   5   5   7         19.96        161.49       107.64 o                         
  -7   6   7          6.61         70.02        75.75 o                         
  -6   6   7          9.79         17.27        61.90 o                         
  -5   6   7         58.15        -41.40        66.37 o                         
  -4   6   7          1.06         57.99        47.90 o                         
  -3   6   7         35.23         92.15        44.76 o                         
  -2   6   7         26.14          8.12        28.66 o                         
  -1   6   7         34.12         38.11        38.29 o                         
   0   6   7         13.80         32.09        48.04 o                         
   1   6   7         73.32         70.11        49.43 o                         
   2   6   7        322.93        304.98        60.77 o                         
   3   6   7         12.80         39.42        83.78 o                         
   4   6   7        203.99        167.98       153.40 o                         
   5   6   7        190.99        178.07        86.75 o                         
  -7   7   7         21.53        -13.24        69.69 o                         
  -6   7   7         83.82        133.48        68.48 o                         
  -5   7   7         24.11        115.41        57.76 o                         
  -4   7   7         39.87        -32.41        44.60 o                         
  -3   7   7        107.06        102.99        54.54 o                         
  -2   7   7         72.05         78.37        44.09 o                         
  -1   7   7        369.65        361.56        35.49 o                         
   0   7   7        146.64        196.34        31.76 o                         
   1   7   7        240.22        223.45        26.41 o                         
   2   7   7         47.79         47.20        62.89 o                         
   3   7   7         35.46         15.12        55.75 o                         
   4   7   7         61.82         72.36        67.54 o                         
   5   7   7         68.60         35.60        71.98 o                         
  -7   8   7         18.29         -4.35        67.03 o                         
  -6   8   7          1.96         10.81        62.05 o                         
  -5   8   7         53.55         17.59        61.57 o                         
  -4   8   7         23.42         34.36        95.15 o                         
  -3   8   7         44.40         46.45        43.72 o                         
  -2   8   7       1032.04        999.20        62.75 o                         
  -1   8   7         10.17        -21.85        48.27 o                         
   0   8   7         92.49         57.80        25.26 o                         
   1   8   7        172.64        209.83        44.79 o                         
   2   8   7         45.27         79.36        52.99 o                         
   3   8   7         87.56         76.68        57.54 o                         
   4   8   7        223.35        191.93        62.15 o                         
   5   8   7         51.63         46.48        90.74 o                         
  -7   9   7        259.37        221.61        97.47 o                         
  -6   9   7        202.95        210.28        78.50 o                         
  -5   9   7        192.85        165.03        69.76 o                         
  -4   9   7         69.07         -1.82        45.95 o                         
  -3   9   7         51.86         83.06        43.33 o                         
  -2   9   7        167.40        193.94        40.38 o                         
  -1   9   7        291.38        255.05        38.31 o                         
   0   9   7         67.73         96.23        77.05 o                         
   1   9   7         64.92        -29.68        46.88 o                         
   2   9   7          8.96        -29.28        52.41 o                         
   3   9   7         69.19        -18.83        46.65 o                         
   4   9   7         33.90          4.50        78.91 o                         
   5   9   7         21.46        160.67        75.83 o                         
  -6  10   7         33.33         28.46        68.36 o                         
  -5  10   7         39.02        -42.98       117.20 o                         
  -4  10   7        200.40        173.91        65.11 o                         
  -3  10   7         48.04         -2.14        40.94 o                         
  -2  10   7       1672.26       1723.03        86.50 o                         
  -1  10   7         43.75         -9.08        36.44 o                         
   0  10   7         46.94         29.74        57.79 o                         
   1  10   7        327.84        302.77        58.95 o                         
   2  10   7          5.75        -26.96        53.20 o                         
   3  10   7        104.62         95.27        84.24 o                         
   4  10   7          2.30        -14.60        68.00 o                         
  -6  11   7         87.21         38.38        90.05 o                         
  -5  11   7        260.06        276.08        96.78 o                         
  -4  11   7         59.67        -14.12        48.63 o                         
  -3  11   7        238.73        258.34        51.97 o                         
  -2  11   7         36.33         62.67        36.90 o                         
  -1  11   7         74.81         43.67        58.72 o                         
   0  11   7        255.01        253.49        53.66 o                         
   1  11   7        138.10        209.13        47.44 o                         
   2  11   7        180.62        204.75        65.22 o                         
   3  11   7         44.92         94.80       115.34 o                         
   4  11   7         31.22         58.95        63.34 o                         
  -6  12   7          2.21         67.93        73.67 o                         
  -5  12   7         52.15        -19.62       130.89 o                         
  -4  12   7         21.03         33.93        50.95 o                         
  -3  12   7         83.46         73.09        46.75 o                         
  -2  12   7        160.30        102.78        93.53 o                         
  -1  12   7        103.26        165.73        74.50 o                         
   0  12   7         27.09        -42.48        42.48 o                         
   1  12   7          6.04         19.58        59.04 o                         
   2  12   7        184.72        309.63        72.64 o                         
   3  12   7         39.06        101.17        59.60 o                         
   4  12   7        161.14         94.97        69.32 o                         
  -6  13   7         23.10         82.54        64.24 o                         
  -5  13   7          0.78        -23.22        58.95 o                         
  -4  13   7         64.98         22.87        76.35 o                         
  -3  13   7         91.26         93.20        55.00 o                         
  -2  13   7         48.45         17.74        35.51 o                         
  -1  13   7        195.72         98.80        64.52 o                         
   0  13   7        209.42        131.22        64.98 o                         
   1  13   7         54.02         10.58        59.65 o                         
   2  13   7         28.82        -35.28        55.54 o                         
   3  13   7         25.77         28.07        65.03 o                         
   4  13   7         37.34        123.38        74.27 o                         
  -5  14   7         83.00         22.35        75.21 o                         
  -4  14   7         46.02         -1.15        48.05 o                         
  -3  14   7          5.97        -20.35        38.17 o                         
  -2  14   7        347.36        289.08        33.56 o                         
  -1  14   7          6.75        -49.20        49.20 o                         
   0  14   7         75.80        -32.61        49.66 o                         
   1  14   7         54.76        -19.87       114.18 o                         
   2  14   7         53.43        -23.46        98.63 o                         
   3  14   7        110.56        141.30        70.14 o                         
  -5  15   7        179.32        171.78        92.60 o                         
  -4  15   7        109.67         98.59        55.45 o                         
  -3  15   7          3.74         14.47        35.53 o                         
  -2  15   7         27.91         -5.87       139.25 o                         
  -1  15   7        309.01        235.43        99.79 o                         
   0  15   7         47.36         27.67        42.70 o                         
   1  15   7          3.71          5.68        59.17 o                         
   2  15   7         50.11         96.69        64.33 o                         
   3  15   7         49.71        103.43        70.15 o                         
  -5  16   7         51.35        -14.85        66.37 o                         
  -4  16   7        219.34        198.91        55.88 o                         
  -3  16   7         68.24         95.05        55.47 o                         
  -2  16   7        317.42        229.07        67.04 o                         
  -1  16   7         26.76          3.19        50.57 o                         
   0  16   7        122.98        114.97        87.49 o                         
   1  16   7        135.35        247.99        70.60 o                         
   2  16   7         61.36         90.68        77.40 o                         
   3  16   7         29.15        -74.91        93.30 o                         
  -4  17   7         75.19        115.50        42.08 o                         
  -3  17   7        394.16        457.87       125.55 o                         
  -2  17   7         50.74         51.28        67.30 o                         
  -1  17   7        149.30        144.27        53.67 o                         
   0  17   7        133.97         85.22        72.71 o                         
   1  17   7        129.82        165.31        72.81 o                         
   2  17   7         24.80          9.34        81.82 o                         
  -3  18   7         34.33        -27.29        50.48 o                         
  -2  18   7        171.12        232.42        63.07 o                         
  -1  18   7          0.87         -2.46        40.40 o                         
   0  18   7          6.36        -31.24        73.10 o                         
   1  18   7         77.53        139.28       153.64 o                         
  -2  19   7         69.51          4.70        55.00 o                         
  -1  19   7         19.50        -69.49        69.49 o                         
   0  19   7         14.93         49.12        71.83 o                         
   1  19   7          9.01         36.55        79.40 o                         
  -2 -17   8        121.89         36.41       104.20 o                         
  -1 -17   8          2.34         52.38        86.58 o                         
   0 -17   8         73.78         57.61       104.59 o                         
  -3 -16   8         48.61         92.70        93.54 o                         
  -2 -16   8         23.67         63.44        98.45 o                         
  -1 -16   8         60.32         22.38        86.93 o                         
   0 -16   8          3.52         61.63        86.18 o                         
   1 -16   8         30.45         72.06        98.13 o                         
  -4 -15   8         33.13         67.10       100.03 o                         
  -3 -15   8          5.21         -2.18        85.98 o                         
  -2 -15   8          5.10        -77.92        77.92 o                         
  -1 -15   8          9.56         99.71        86.93 o                         
   0 -15   8         56.09        194.35        92.85 o                         
   1 -15   8         42.67         21.24        79.73 o                         
  -4 -14   8         85.80         84.01        92.88 o                         
  -3 -14   8        113.34         52.78        92.89 o                         
  -2 -14   8          8.84        -69.02        69.02 o                         
  -1 -14   8        114.97        121.41        79.26 o                         
   0 -14   8        163.87        312.51       101.88 o                         
   1 -14   8         35.97        -23.85        65.81 o                         
   2 -14   8         54.21         37.75        96.02 o                         
  -5 -13   8         51.77         53.44        96.21 o                         
  -4 -13   8        126.06         -3.13       123.00 o                         
  -3 -13   8         82.94         60.93        78.60 o                         
  -2 -13   8         43.41          9.30        73.47 o                         
  -1 -13   8         51.81         -9.40        73.57 o                         
   0 -13   8         84.69        125.19        68.03 o                         
   1 -13   8          1.73         -9.52        81.92 o                         
   2 -13   8         87.69        129.67        90.05 o                         
  -5 -12   8         32.56        223.87       109.02 o                         
  -4 -12   8        126.04        133.10       120.91 o                         
  -3 -12   8        170.87        172.78        79.19 o                         
  -2 -12   8         22.57         33.66        70.90 o                         
  -1 -12   8        452.79        566.70       172.20 o                         
   0 -12   8        187.93        322.34        76.85 o                         
   1 -12   8         23.61         71.50        66.80 o                         
   2 -12   8         29.99        -10.15        75.04 o                         
   3 -12   8         27.05         70.71        86.59 o                         
  -5 -11   8         64.23        -47.34        92.60 o                         
  -4 -11   8         39.23        -70.33        71.79 o                         
  -3 -11   8         11.54        -10.43        66.67 o                         
  -2 -11   8        173.62        181.94        84.71 o                         
  -1 -11   8         68.45         39.92        62.52 o                         
   0 -11   8        123.99          2.53        98.40 o                         
   1 -11   8        141.81        205.09       132.05 o                         
   2 -11   8         92.32         86.93        87.49 o                         
   3 -11   8         26.38         75.55        84.49 o                         
  -6 -10   8         27.86         43.63        99.79 o                         
  -5 -10   8         31.74        100.56        83.72 o                         
  -4 -10   8         22.57         52.07        88.42 o                         
  -3 -10   8         35.50         20.21        59.81 o                         
  -2 -10   8          8.11         24.77        56.32 o                         
  -1 -10   8        121.23        195.91       128.11 o                         
   0 -10   8          6.52         31.33        59.41 o                         
   1 -10   8         67.88        -10.56        61.69 o                         
   2 -10   8         32.06         30.30        69.47 o                         
   3 -10   8        195.40        306.02       110.70 o                         
  -6  -9   8          2.97        -75.38        82.18 o                         
  -5  -9   8         18.29        -17.97        76.70 o                         
  -4  -9   8         23.05        -13.46        70.56 o                         
  -3  -9   8         60.90         28.33        56.96 o                         
  -2  -9   8          5.46        -35.52        54.75 o                         
  -1  -9   8          4.47        -51.14        51.14 o                         
   0  -9   8         67.64        -25.93        54.25 o                         
   1  -9   8         89.34         14.87        62.74 o                         
   2  -9   8         27.38          3.45        70.46 o                         
   3  -9   8         19.78         -3.75        80.89 o                         
   4  -9   8         22.36         99.40        68.37 o                         
  -6  -8   8         13.92         68.26       105.60 o                         
  -5  -8   8         31.17        -64.07        73.31 o                         
  -4  -8   8         74.48         76.72        77.57 o                         
  -3  -8   8         63.25         89.10        55.36 o                         
  -2  -8   8          9.66         99.27        84.94 o                         
  -1  -8   8        227.14        139.24       147.83 o                         
   0  -8   8        235.27        250.44       100.95 o                         
   1  -8   8        117.28         97.19        77.51 o                         
   2  -8   8        117.53        211.92       104.20 o                         
   3  -8   8         46.47         50.34        76.19 o                         
   4  -8   8         74.26        132.71        70.01 o                         
  -6  -7   8        220.55        324.45        92.38 o                         
  -5  -7   8        249.33        191.23        88.10 o                         
  -4  -7   8         99.20         -7.60        69.56 o                         
  -3  -7   8         57.82        108.47        57.87 o                         
  -2  -7   8         80.90         73.46        51.96 o                         
  -1  -7   8         73.23         66.43        55.31 o                         
   0  -7   8        151.01        113.53        58.29 o                         
   1  -7   8         38.55         83.32        69.71 o                         
   2  -7   8         93.86         69.82       102.81 o                         
   3  -7   8         21.73         -2.22        75.03 o                         
   4  -7   8        132.04        204.17        78.45 o                         
  -6  -6   8         35.02         58.91        83.41 o                         
  -5  -6   8         60.72        -71.49        89.81 o                         
  -4  -6   8         52.88         44.50        67.41 o                         
  -3  -6   8        248.57        356.14       114.41 o                         
  -2  -6   8         32.98        117.31        58.43 o                         
  -1  -6   8        710.56        695.03       130.66 o                         
   0  -6   8        523.06        607.13       110.47 o                         
   1  -6   8         27.06         11.38        56.28 o                         
   2  -6   8         60.80         74.29        66.81 o                         
   3  -6   8          3.12        -39.50        68.61 o                         
   4  -6   8          4.10         34.82        71.31 o                         
  -6  -5   8        272.30        345.02        98.58 o                         
  -5  -5   8        145.05        112.89        66.47 o                         
  -4  -5   8         57.51        -48.45        63.34 o                         
  -3  -5   8          5.57         36.29        47.05 o                         
  -2  -5   8        148.66        164.21        57.43 o                         
  -1  -5   8          3.03        -20.04        46.25 o                         
   0  -5   8         17.32         40.75        54.31 o                         
   1  -5   8        202.02        215.21        63.50 o                         
   2  -5   8        134.90         74.86        64.68 o                         
   3  -5   8         52.29         90.63       142.96 o                         
   4  -5   8         47.83         66.34       168.26 o                         
  -6  -4   8         41.47         31.16        82.59 o                         
  -5  -4   8         28.15        -21.43        59.46 o                         
  -4  -4   8         23.05        -15.10        55.12 o                         
  -3  -4   8         17.00         40.28        48.00 o                         
  -2  -4   8          0.66         30.19        48.16 o                         
  -1  -4   8        347.65        340.07        61.64 o                         
   0  -4   8         76.26         85.03        80.76 o                         
   1  -4   8         80.08        115.08        61.04 o                         
   2  -4   8        155.61          2.05        95.62 o                         
   3  -4   8        153.00        199.52        83.32 o                         
   4  -4   8         30.97         86.40        67.23 o                         
  -6  -3   8         46.75        -66.73        77.70 o                         
  -5  -3   8         12.62        -42.07        53.37 o                         
  -4  -3   8         10.91         59.98        67.40 o                         
  -3  -3   8        149.69        170.25        63.48 o                         
  -2  -3   8         33.02          5.32        47.86 o                         
  -1  -3   8         64.12         20.31        52.62 o                         
   0  -3   8         15.78         26.68        56.55 o                         
   1  -3   8        261.41        255.82        48.39 o                         
   2  -3   8         22.63        -65.54       103.74 o                         
   3  -3   8         29.48        146.94        55.62 o                         
   4  -3   8          5.17         53.37       162.92 o                         
  -7  -2   8         43.70         63.85        77.71 o                         
  -6  -2   8         15.81        -68.40        68.40 o                         
  -5  -2   8         22.60         87.82        84.48 o                         
  -4  -2   8          6.37        -53.85        53.85 o                         
  -3  -2   8          7.31        -52.32        54.05 o                         
  -2  -2   8         67.01          5.77        49.55 o                         
  -1  -2   8        229.23        237.16        66.84 o                         
   0  -2   8        138.39        146.36        47.02 o                         
   1  -2   8        336.62        279.76        49.07 o                         
   2  -2   8         15.42        -41.62        41.62 o                         
   3  -2   8         99.23         69.07        48.51 o                         
   4  -2   8          7.41         24.13        63.12 o                         
  -7  -1   8        120.18        266.13       106.29 o                         
  -6  -1   8        190.32        140.37        85.17 o                         
  -5  -1   8        249.23        263.89        77.08 o                         
  -4  -1   8        187.58        289.14        77.10 o                         
  -3  -1   8        184.67        130.40       175.22 o                         
  -2  -1   8          4.79        138.02        62.77 o                         
  -1  -1   8         58.43         68.31        41.26 o                         
   0  -1   8        174.24        141.13        46.93 o                         
   1  -1   8        217.15        143.30        46.73 o                         
   2  -1   8         69.42        120.14        95.15 o                         
   3  -1   8        121.00         76.57        48.96 o                         
   4  -1   8        130.23         13.73        55.04 o                         
  -7   0   8          2.18        164.16       150.39 o                         
  -6   0   8          8.72         86.33        72.53 o                         
  -5   0   8         76.04         99.57        70.31 o                         
  -4   0   8        295.79        383.54        92.60 o                         
  -3   0   8        163.85        249.26        71.18 o                         
  -2   0   8        141.92         95.86        61.58 o                         
  -1   0   8       1479.65       1523.24       109.22 o                         
   0   0   8       1337.84       1466.37        88.05 o                         
   1   0   8          9.78         25.47        41.92 o                         
   2   0   8        102.50        -12.46        40.43 o                         
   3   0   8         56.05         -0.78        55.26 o                         
   4   0   8          3.43         61.72        59.33 o                         
  -7   1   8        120.67        129.47       152.24 o                         
  -6   1   8        187.42         72.03        67.56 o                         
  -5   1   8        247.83        290.35        74.28 o                         
  -4   1   8        187.42        139.11       150.62 o                         
  -3   1   8        179.10        233.77       121.61 o                         
  -2   1   8          4.43        -11.88        57.43 o                         
  -1   1   8         57.15          2.93        43.07 o                         
   0   1   8        172.85        183.77        45.61 o                         
   1   1   8        225.32        139.16        52.68 o                         
   2   1   8         72.13         71.83        80.53 o                         
   3   1   8        125.73         41.63        57.53 o                         
   4   1   8        129.03        124.59        56.77 o                         
  -7   2   8         42.80         18.06       115.18 o                         
  -6   2   8         15.97         67.48        74.76 o                         
  -5   2   8         22.39        -62.34        62.34 o                         
  -4   2   8          6.69         -2.75        56.12 o                         
  -3   2   8          7.74        -15.96        59.21 o                         
  -2   2   8         67.72         40.09        54.31 o                         
  -1   2   8        231.61        257.61        37.43 o                         
   0   2   8        137.93        165.96        43.57 o                         
   1   2   8        330.77        333.84        47.72 o                         
   2   2   8         13.62         40.90        40.36 o                         
   3   2   8        102.61        110.13        51.34 o                         
   4   2   8          7.02        -39.68        39.68 o                         
  -6   3   8         46.61        -46.89        87.73 o                         
  -5   3   8         12.80         58.48        92.60 o                         
  -4   3   8         11.51        -12.27        56.46 o                         
  -3   3   8        150.42        186.64        65.73 o                         
  -2   3   8         32.78        -34.84        42.73 o                         
  -1   3   8         64.56          0.85        36.90 o                         
   0   3   8         16.93         -1.92        29.85 o                         
   1   3   8        259.98        302.40        48.50 o                         
   2   3   8         21.24        -15.13        34.43 o                         
   3   3   8         29.97         46.91        33.88 o                         
   4   3   8          5.38        -25.61        78.64 o                         
  -6   4   8         41.71         -9.97        67.47 o                         
  -5   4   8         26.66         62.98        99.33 o                         
  -4   4   8         23.20        -18.09        60.26 o                         
  -3   4   8         17.65         67.64        60.92 o                         
  -2   4   8          0.42        -34.12        35.68 o                         
  -1   4   8        348.71        385.27        40.94 o                         
   0   4   8         73.99         -0.97        47.34 o                         
   1   4   8         82.55          4.21        52.91 o                         
   2   4   8        158.42        130.46        51.75 o                         
   3   4   8        150.82        105.92        25.53 o                         
   4   4   8         30.75        -77.75        77.75 o                         
  -6   5   8        273.83        224.78        73.42 o                         
  -5   5   8        148.65         88.67        58.68 o                         
  -4   5   8         57.08         33.27        62.35 o                         
  -3   5   8          6.08         93.19        53.30 o                         
  -2   5   8        150.64        186.32        39.58 o                         
  -1   5   8          3.42        -29.43        29.43 o                         
   0   5   8         18.03         57.50        97.94 o                         
   1   5   8        197.04        268.43        37.75 o                         
   2   5   8        134.08        185.81        34.05 o                         
   3   5   8         49.32         20.85        63.72 o                         
   4   5   8         47.39         65.01        79.82 o                         
  -6   6   8         34.73          1.53       164.08 o                         
  -5   6   8         61.51         31.67        58.96 o                         
  -4   6   8         53.17         14.39        62.03 o                         
  -3   6   8        248.19        300.21        86.33 o                         
  -2   6   8         30.29        104.36       113.95 o                         
  -1   6   8        707.79        742.52        48.50 o                         
   0   6   8        524.99        618.24        47.47 o                         
   1   6   8         29.71         63.16        30.73 o                         
   2   6   8         59.22         82.42        60.69 o                         
   3   6   8          3.46        132.85        62.95 o                         
   4   6   8          4.43        100.89        71.98 o                         
  -6   7   8        218.64         44.20        69.86 o                         
  -5   7   8        244.94        300.69        97.70 o                         
  -4   7   8         98.89         61.50        63.37 o                         
  -3   7   8         59.66         86.18        53.39 o                         
  -2   7   8         79.65         69.41        36.57 o                         
  -1   7   8         73.92        105.13        36.14 o                         
   0   7   8        148.80        177.52        33.68 o                         
   1   7   8         41.78         23.26        24.45 o                         
   2   7   8         97.14         82.72        76.82 o                         
   3   7   8         24.31         22.10        65.68 o                         
   4   7   8        133.58        272.11        82.26 o                         
  -6   8   8         13.43         73.97        77.25 o                         
  -5   8   8         32.76         53.13        88.42 o                         
  -4   8   8         75.05         83.76        65.04 o                         
  -3   8   8         61.25         78.80        48.85 o                         
  -2   8   8         10.76         -0.04        39.32 o                         
  -1   8   8        228.53        221.15        37.48 o                         
   0   8   8        237.81        288.09        39.21 o                         
   1   8   8        112.91        123.24        46.85 o                         
   2   8   8        116.59         69.89       102.58 o                         
   3   8   8         45.96        190.03        75.59 o                         
   4   8   8         73.69         89.48        73.49 o                         
  -6   9   8          3.27         24.58        74.96 o                         
  -5   9   8         18.84         37.19        77.05 o                         
  -4   9   8         22.40        104.13        73.27 o                         
  -3   9   8         62.09        112.43        49.20 o                         
  -2   9   8          5.52         -2.44        36.47 o                         
  -1   9   8          4.25         -3.37        35.18 o                         
   0   9   8         65.79         65.64        90.51 o                         
   1   9   8         90.76         15.27        46.69 o                         
   2   9   8         26.35        -19.25        59.92 o                         
   3   9   8         19.32         16.64        65.89 o                         
   4   9   8         22.51         32.94        68.63 o                         
  -6  10   8         28.55        -19.49       110.93 o                         
  -5  10   8         30.63        -10.29        74.12 o                         
  -4  10   8         23.43         -6.97        68.13 o                         
  -3  10   8         35.49        -56.91        90.28 o                         
  -2  10   8          8.07         13.73        36.65 o                         
  -1  10   8        121.22        142.01        97.47 o                         
   0  10   8          6.97          9.79        46.17 o                         
   1  10   8         68.24         10.30        46.65 o                         
   2  10   8         30.13        154.56        69.48 o                         
   3  10   8        197.15        355.63        82.84 o                         
  -5  11   8         64.68         47.55        69.30 o                         
  -4  11   8         38.73         78.97        77.75 o                         
  -3  11   8         12.38         34.56        82.62 o                         
  -2  11   8        174.98        158.28       203.76 o                         
  -1  11   8         69.45         54.49        28.92 o                         
   0  11   8        122.38        124.66        61.27 o                         
   1  11   8        138.81        152.01        54.16 o                         
   2  11   8         93.85         74.56       162.22 o                         
   3  11   8         25.68         32.47        68.42 o                         
  -5  12   8         34.00         60.69        76.30 o                         
  -4  12   8        128.06        128.28        74.88 o
[truncated: 28,758 more chars]
