# Supplementary material for: Enanti­opure (S)-butan-2-yl N-(4-x-phen­yl)thio­carbamates, x = NO2, OCH3, F, and Cl
Source: Acta Crystallogr E Crystallogr Commun. 2023 Mar 23;79(Pt 4):386–91. doi: 10.1107/S2056989023002591 (PMC10088315; doi:10.1107/S2056989023002591)
Supplement: Supplementary file 5 [file e-79-00386-IVsup8.hkl]

data_IV                                                                         
_shelx_title ' MK1_77_0m in P2(1)'                                              
_shelx_refln_list_code          4                                               
_shelx_F_calc_maximum      143.81                                               
_exptl_crystal_F_000       512.00                                               
_reflns_d_resolution_high  0.6473                                               
                                                                                
loop_                                                                           
 _space_group_symop_operation_xyz                                               
 'x, y, z'                                                                      
 '-x, y+1/2, -z'                                                                
                                                                                
_cell_length_a    15.4173                                                       
_cell_length_b     5.0170                                                       
_cell_length_c    16.2502                                                       
_cell_angle_alpha  90.000                                                       
_cell_angle_beta  105.592                                                       
_cell_angle_gamma  90.000                                                       
                                                                                
_shelx_F_squared_multiplier     1.000                                           
                                                                                
loop_                                                                           
 _refln_index_h                                                                 
 _refln_index_k                                                                 
 _refln_index_l                                                                 
 _refln_F_squared_calc                                                          
 _refln_F_squared_meas                                                          
 _refln_F_squared_sigma                                                         
 _refln_observed_status                                                         
   1  -7   0         50.62         48.05         7.75 o                         
   2  -7   0         48.06         33.40         7.07 o                         
   3  -7   0          3.12          3.69         5.06 o                         
   4  -7   0          7.36          4.46         5.04 o                         
   5  -7   0         82.55         70.53         8.99 o                         
   6  -7   0         41.67         36.67        10.33 o                         
   7  -7   0         20.66         20.45         5.57 o                         
   8  -7   0         44.67         48.26         8.64 o                         
   9  -7   0         16.20         14.23         5.87 o                         
   0  -6   0        779.35        715.00        31.61 o                         
   1  -6   0        186.57        197.90        12.64 o                         
   2  -6   0         95.94        103.46        18.02 o                         
   3  -6   0        289.58        295.68         8.83 o                         
   4  -6   0        100.11        100.20         6.19 o                         
   5  -6   0        238.40        241.39         8.98 o                         
   6  -6   0         81.38         79.94         6.31 o                         
   7  -6   0         63.44         64.53         7.19 o                         
   8  -6   0         34.35         33.81         5.76 o                         
   9  -6   0         89.03         81.94        14.54 o                         
  10  -6   0         73.28         84.61         6.26 o                         
  11  -6   0         91.99         90.52         7.72 o                         
  12  -6   0        160.94        155.84         8.57 o                         
  13  -6   0          5.31          5.65         4.73 o                         
  14  -6   0         49.11         52.66         7.65 o                         
   1  -5   0         57.94         59.69         4.95 o                         
   2  -5   0        592.95        613.93        12.45 o                         
   3  -5   0        331.10        333.30         9.80 o                         
   4  -5   0        215.44        209.68        12.17 o                         
   5  -5   0         33.90         35.17         4.21 o                         
   6  -5   0        276.63        271.02         6.96 o                         
   7  -5   0        206.59        218.94        11.19 o                         
   8  -5   0         73.81         81.03         5.45 o                         
   9  -5   0         21.38         15.80         4.27 o                         
  10  -5   0        136.00        142.08        12.93 o                         
  11  -5   0        147.54        139.63         8.02 o                         
  12  -5   0         95.17        104.76         8.80 o                         
  13  -5   0         81.59         82.17         8.94 o                         
  14  -5   0        611.21        593.54        19.18 o                         
  15  -5   0        130.96        135.92        12.85 o                         
  16  -5   0         84.71         90.46         9.91 o                         
  17  -5   0         59.19         60.28         9.01 o                         
   0  -4   0        589.57        630.92        24.23 o                         
   1  -4   0        130.64        144.33         3.86 o                         
   2  -4   0        235.35        249.71         7.03 o                         
   3  -4   0        554.22        572.89        11.68 o                         
   4  -4   0        371.91        375.98         6.26 o                         
   5  -4   0        232.69        232.87         5.26 o                         
   6  -4   0         71.40         78.92         4.11 o                         
   7  -4   0        889.82        867.42        13.69 o                         
   8  -4   0        948.88        983.62        17.56 o                         
   9  -4   0        558.56        524.45        17.87 o                         
  10  -4   0        288.79        272.58         9.06 o                         
  11  -4   0         22.99         21.94         4.13 o                         
  12  -4   0        278.24        278.62         9.91 o                         
  13  -4   0        140.65        107.57         7.78 o                         
  14  -4   0         13.30          9.74         4.00 o                         
  15  -4   0        130.68        131.15        13.91 o                         
  16  -4   0        172.90        166.60        12.36 o                         
  17  -4   0         36.68         29.34         8.96 o                         
  18  -4   0         24.03         32.12         7.74 o                         
  19  -4   0        210.18        230.81        15.87 o                         
   1  -3   0        220.23        236.16         8.58 o                         
   2  -3   0        628.82        556.65        10.98 o                         
   3  -3   0        416.02        430.34         5.39 o                         
   4  -3   0        624.13        640.31         9.65 o                         
   5  -3   0        152.47        143.52         3.54 o                         
   6  -3   0        221.97        224.82         5.21 o                         
   7  -3   0        131.01        115.75         3.49 o                         
   8  -3   0        399.61        429.68         9.21 o                         
   9  -3   0         88.39         83.44         3.99 o                         
  10  -3   0        117.54        118.85         4.87 o                         
  11  -3   0        224.97        200.94         6.36 o                         
  12  -3   0         59.40         69.83         5.55 o                         
  13  -3   0         59.92         54.23         5.23 o                         
  14  -3   0        172.33        169.20         8.62 o                         
  15  -3   0          8.71         18.35         7.90 o                         
  16  -3   0        161.72        175.31        12.36 o                         
  17  -3   0        152.84        164.46        15.49 o                         
  18  -3   0         73.43         85.56         9.98 o                         
  19  -3   0         97.44        124.79        11.85 o                         
  20  -3   0        169.30        185.53        14.60 o                         
  21  -3   0        123.77        132.64        13.41 o                         
   0  -2   0         64.59         58.79         6.11 o                         
   1  -2   0        559.08        555.09         8.70 o                         
   2  -2   0         10.29         10.95         0.99 o                         
   3  -2   0       4170.07       4254.14        66.55 o                         
   4  -2   0        327.89        341.58         5.40 o                         
   5  -2   0       1630.88       1663.05        14.32 o                         
   6  -2   0         24.99         43.04         1.92 o                         
   7  -2   0       1200.83       1257.57        11.97 o                         
   8  -2   0        310.68        321.73         4.34 o                         
   9  -2   0        130.96        150.99         3.20 o                         
  10  -2   0         27.38         26.30         1.86 o                         
  11  -2   0        439.75        420.39         6.27 o                         
  12  -2   0        153.59        151.37         4.39 o                         
  13  -2   0        285.04        282.29         6.23 o                         
  14  -2   0         84.36         82.23         4.58 o                         
  15  -2   0         21.75         24.15         3.91 o                         
  16  -2   0         57.76         50.22         5.78 o                         
  17  -2   0        151.70        141.62         8.88 o                         
  18  -2   0         14.67         19.06         5.24 o                         
  19  -2   0         10.72          9.00         5.01 o                         
  20  -2   0          5.99          5.55         4.93 o                         
  21  -2   0        188.84        202.15        15.64 o                         
  22  -2   0         20.25         18.77         8.22 o                         
   1  -1   0         71.72         70.42         3.09 o                         
   2  -1   0       2356.31       2480.94        25.28 o                         
   3  -1   0         27.30         29.77         1.18 o                         
   4  -1   0        399.74        432.64         3.83 o                         
   5  -1   0       3691.67       3672.92        22.90 o                         
   6  -1   0        320.11        278.30         2.83 o                         
   7  -1   0        218.65        241.89         2.77 o                         
   8  -1   0        428.71        508.48         4.66 o                         
   9  -1   0        615.37        650.81         5.66 o                         
  10  -1   0        223.33        204.90         2.99 o                         
  11  -1   0        113.49        113.96         2.52 o                         
  12  -1   0        169.78        166.01         3.80 o                         
  13  -1   0        579.61        582.73         6.56 o                         
  14  -1   0        122.83        104.48         3.64 o                         
  15  -1   0        223.64        241.66         5.62 o                         
  16  -1   0        269.44        273.50         7.41 o                         
  17  -1   0        286.59        301.33         7.98 o                         
  18  -1   0         59.62         60.18         4.35 o                         
  19  -1   0        160.75        170.27        10.36 o                         
  20  -1   0         47.47         47.19         6.82 o                         
  21  -1   0        149.18        158.87        13.02 o                         
  22  -1   0        158.27        167.70        13.82 o                         
   2   0   0         24.84          9.67         0.92 o                         
   3   0   0         93.80         87.04         1.42 o                         
   4   0   0      20365.74      19857.49       114.80 o                         
   5   0   0          4.66          3.50         0.72 o                         
   6   0   0        511.37        522.25         4.68 o                         
   7   0   0          4.09          3.49         0.79 o                         
   8   0   0       1160.75       1157.27         8.30 o                         
   9   0   0         12.07          9.65         1.01 o                         
  10   0   0        298.21        262.00         3.33 o                         
  11   0   0          5.26          2.65         0.97 o                         
  12   0   0        723.98        736.48         6.69 o                         
  13   0   0         77.56         67.93         2.41 o                         
  14   0   0        443.12        436.04         6.82 o                         
  15   0   0         19.26         18.97         2.09 o                         
  16   0   0        341.00        341.78         7.51 o                         
  17   0   0        247.69        240.24         7.52 o                         
  18   0   0        459.19        500.91        11.16 o                         
  19   0   0         52.26         49.86         5.51 o                         
  20   0   0         99.80         91.47         6.99 o                         
  21   0   0         40.05         45.26         5.82 o                         
  22   0   0        230.03        235.18        12.11 o                         
   1   1   0         68.00         68.75         3.56 o                         
   2   1   0       2371.93       2503.10        17.43 o                         
   3   1   0         21.71         24.28         0.85 o                         
   4   1   0        402.93        432.55         3.49 o                         
   5   1   0       3685.22       3648.13        22.27 o                         
   6   1   0        316.01        273.37         2.93 o                         
   7   1   0        221.01        238.54         3.34 o                         
   8   1   0        439.92        520.43         5.08 o                         
   9   1   0        609.72        632.42         6.10 o                         
  10   1   0        225.21        203.13         3.15 o                         
  11   1   0        117.69        116.94         2.80 o                         
  12   1   0        168.85        164.20         3.60 o                         
  13   1   0        576.22        573.41         7.52 o                         
  14   1   0        122.37        110.08         3.80 o                         
  15   1   0        224.91        224.13         5.54 o                         
  16   1   0        265.45        256.11         6.90 o                         
  17   1   0        289.44        298.59         9.19 o                         
  18   1   0         57.69         74.28         4.40 o                         
  19   1   0        159.29        161.58         6.25 o                         
  20   1   0         46.38         31.96         6.11 o                         
  21   1   0        148.25        169.81         9.31 o                         
  22   1   0        154.93        153.89        10.31 o                         
   0   2   0         68.35         72.91         3.79 o                         
   1   2   0        564.69        560.12        14.54 o                         
   2   2   0         12.68         14.08         1.30 o                         
   3   2   0       4150.02       4214.91        38.84 o                         
   4   2   0        327.12        344.55         3.77 o                         
   5   2   0       1642.74       1646.20        11.66 o                         
   6   2   0         29.35         47.30         1.53 o                         
   7   2   0       1201.70       1249.40         9.35 o                         
   8   2   0        307.65        314.58         3.72 o                         
   9   2   0        123.55        145.02         2.69 o                         
  10   2   0         25.26         19.33         1.41 o                         
  11   2   0        441.92        412.88         5.16 o                         
  12   2   0        151.46        155.33         4.37 o                         
  13   2   0        289.39        289.51         6.77 o                         
  14   2   0         86.13         82.50         4.45 o                         
  15   2   0         23.88         25.63         3.21 o                         
  16   2   0         60.98         61.42         4.64 o                         
  17   2   0        149.79        146.70         6.77 o                         
  18   2   0         17.58         14.45         4.08 o                         
  19   2   0         11.95          5.11         3.58 o                         
  20   2   0          6.64          3.59         3.28 o                         
  21   2   0        185.74        183.33         7.77 o                         
  22   2   0         21.12         21.87         5.19 o                         
   1   3   0        222.62        235.17         8.64 o                         
   2   3   0        633.95        567.77         8.41 o                         
   3   3   0        412.07        416.36         7.63 o                         
   4   3   0        617.25        628.93         6.61 o                         
   5   3   0        148.22        144.92         2.49 o                         
   6   3   0        225.30        223.32         5.18 o                         
   7   3   0        130.04        112.17         2.95 o                         
   8   3   0        390.76        413.37         6.35 o                         
   9   3   0         86.91         87.77         3.39 o                         
  10   3   0        119.10        119.93         4.28 o                         
  11   3   0        225.34        212.12         5.58 o                         
  12   3   0         57.99         59.01         4.01 o                         
  13   3   0         59.61         61.52         4.70 o                         
  14   3   0        181.33        186.58         7.25 o                         
  15   3   0          7.76          7.88         3.15 o                         
  16   3   0        161.67        152.24         7.81 o                         
  17   3   0        150.71        158.50         7.54 o                         
  18   3   0         74.93         79.24         5.76 o                         
  19   3   0         96.63         99.57         6.52 o                         
  20   3   0        166.66        169.63         8.31 o                         
  21   3   0        127.87        122.69         6.75 o                         
   0   4   0        597.18        614.77        12.20 o                         
   1   4   0        129.21        142.19         9.82 o                         
   2   4   0        235.96        253.93         6.27 o                         
   3   4   0        553.47        561.69         8.18 o                         
   4   4   0        382.81        403.81         7.84 o                         
   5   4   0        229.96        228.56         4.95 o                         
   6   4   0         72.98         78.79         3.43 o                         
   7   4   0        877.74        862.98        10.31 o                         
   8   4   0        949.75        987.11        11.79 o                         
   9   4   0        560.65        530.41         8.25 o                         
  10   4   0        288.13        276.25         6.21 o                         
  11   4   0         22.44         24.65         3.15 o                         
  12   4   0        280.62        286.11         7.37 o                         
  13   4   0        141.91        129.80         7.99 o                         
  14   4   0         12.90          6.99         3.09 o                         
  15   4   0        129.56        134.67        11.57 o                         
  16   4   0        175.14        187.66         9.30 o                         
  17   4   0         36.36         34.68         4.44 o                         
  18   4   0         23.16         24.92         4.33 o                         
  19   4   0        206.11        218.99         9.11 o                         
   1   5   0         53.02         45.92         3.16 o                         
   2   5   0        579.17        571.66        17.30 o                         
   3   5   0        324.13        325.87         9.94 o                         
   4   5   0        218.11        219.50         8.69 o                         
   5   5   0         33.06         29.49         2.92 o                         
   6   5   0        278.10        277.00         7.45 o                         
   7   5   0        206.96        204.39         6.09 o                         
   8   5   0         75.78         82.94         4.63 o                         
   9   5   0         22.96         22.18         3.39 o                         
  10   5   0        138.93        141.85         6.33 o                         
  11   5   0        151.77        147.63         6.84 o                         
  12   5   0         94.90         88.42         7.00 o                         
  13   5   0         79.60         76.96         5.87 o                         
  14   5   0        611.24        590.65        13.58 o                         
  15   5   0        133.66        125.14         7.58 o                         
  16   5   0         88.67         83.15         6.81 o                         
  17   5   0         60.28         63.65         5.96 o                         
   1   6   0        193.30        187.02         7.32 o                         
   2   6   0         93.53         98.75         6.28 o                         
   3   6   0        304.19        298.86        10.31 o                         
   4   6   0         98.30         98.00         7.15 o                         
   5   6   0        237.84        223.58        10.29 o                         
   6   6   0         85.76         86.73         5.05 o                         
   7   6   0         68.10         73.74         5.22 o                         
   8   6   0         33.42         24.77         3.99 o                         
   9   6   0         92.51         92.57         6.24 o                         
  10   6   0         73.91         66.76         6.02 o                         
  11   6   0         91.35         85.50         5.91 o                         
  12   6   0        157.72        154.92         9.64 o                         
  13   6   0          4.11          4.67         3.79 o                         
  14   6   0         50.41         62.04         5.81 o                         
   3   7   0          2.84          2.53         4.43 o                         
   4   7   0          8.24          1.80         4.39 o                         
   5   7   0         79.90         89.80        12.22 o                         
   6   7   0         38.59         46.53         6.70 o                         
   7   7   0         20.41         21.23         6.03 o                         
   8   7   0         43.21         37.47        14.43 o                         
   9   7   0         16.48         17.95         6.32 o                         
 -10  -7   1          1.97          0.42         7.80 o                         
  -9  -7   1         44.04         43.98         7.09 o                         
  -8  -7   1        111.78        132.20        10.06 o                         
  -7  -7   1         10.77          2.32         7.59 o                         
  -6  -7   1         31.41         42.57        10.96 o                         
  -5  -7   1         38.38         38.56        10.75 o                         
  -4  -7   1         14.35         13.18         8.11 o                         
  -3  -7   1         91.72         83.58         9.61 o                         
  -2  -7   1         24.20         25.60         6.45 o                         
  -1  -7   1         32.31         29.59         7.00 o                         
   0  -7   1         52.20         57.30         8.39 o                         
   1  -7   1          6.67          8.56         5.43 o                         
   2  -7   1         11.57         17.81         6.11 o                         
   3  -7   1         29.77         32.53         7.07 o                         
   4  -7   1        108.35        127.97        11.68 o                         
   5  -7   1         18.58          5.96         5.28 o                         
   6  -7   1          8.55          6.02         5.21 o                         
   7  -7   1         17.93         22.56         5.57 o                         
   8  -7   1        127.02        138.57        10.48 o                         
   9  -7   1         24.78         21.82         6.11 o                         
 -14  -6   1        105.92        105.72        25.29 o                         
 -13  -6   1        139.60        166.19         9.46 o                         
 -12  -6   1         35.68         41.64         5.35 o                         
 -11  -6   1         52.17         44.48         5.37 o                         
 -10  -6   1        213.95        220.44         8.58 o                         
  -9  -6   1         13.47         21.27         5.31 o                         
  -8  -6   1         36.91         36.75         6.22 o                         
  -7  -6   1         86.10         84.53         7.91 o                         
  -6  -6   1        354.81        334.86        14.33 o                         
  -5  -6   1         50.45         54.79         9.54 o                         
  -4  -6   1        108.38        109.87         6.25 o                         
  -3  -6   1        203.37        218.95         7.46 o                         
  -2  -6   1        137.99        127.86        10.72 o                         
  -1  -6   1        129.60        120.94        10.58 o                         
   0  -6   1         29.77         31.21         9.06 o                         
   1  -6   1        207.57        181.22        11.92 o                         
   2  -6   1        258.67        265.79         8.18 o                         
   3  -6   1        169.46        176.30         7.54 o                         
   4  -6   1          2.00         -0.59         2.91 o                         
   5  -6   1         80.91         78.11         6.01 o                         
   6  -6   1        204.66        209.33        13.29 o                         
   7  -6   1          8.73          9.31         3.88 o                         
   8  -6   1         32.38         25.87         5.67 o                         
   9  -6   1         49.10         54.35         7.29 o                         
  10  -6   1         30.01         25.75         4.37 o                         
  11  -6   1        114.59        127.31        12.72 o                         
  12  -6   1         20.87         22.56         4.80 o                         
  13  -6   1        155.34        164.88        10.82 o                         
  14  -6   1         74.53         71.13        10.12 o                         
 -17  -5   1         83.25        102.15        10.55 o                         
 -16  -5   1         73.69         76.25         9.37 o                         
 -15  -5   1         90.78        102.19         9.83 o                         
 -14  -5   1        121.39        120.41         8.18 o                         
 -13  -5   1         23.25         28.44         4.83 o                         
 -12  -5   1         86.16         80.58         6.60 o                         
 -11  -5   1        181.89        172.66        15.56 o                         
 -10  -5   1         80.43         86.30         7.87 o                         
  -9  -5   1        177.88        182.76        14.89 o                         
  -8  -5   1        243.06        227.90         7.98 o                         
  -7  -5   1         97.89         96.88         5.53 o                         
  -6  -5   1         56.42         54.78         3.71 o                         
  -5  -5   1        361.14        365.23         7.60 o                         
  -4  -5   1         65.40         58.20         4.63 o                         
  -3  -5   1        552.77        566.09        14.77 o                         
  -2  -5   1         85.68         82.07         6.78 o                         
  -1  -5   1        260.99        275.08        12.66 o                         
   0  -5   1         15.45         19.44         5.06 o                         
   1  -5   1       1277.85       1304.98        23.54 o                         
   2  -5   1        363.73        357.69         9.43 o                         
   3  -5   1        533.37        516.94        11.89 o                         
   4  -5   1         70.08         64.50         7.90 o                         
   5  -5   1        705.02        685.81        14.79 o                         
   6  -5   1        203.57        206.05         6.12 o                         
   7  -5   1        450.51        448.32         9.53 o                         
   8  -5   1         42.95         38.15         4.21 o                         
   9  -5   1          4.77          5.91         3.16 o                         
  10  -5   1        263.52        268.16         9.46 o                         
  11  -5   1        262.25        283.90        13.30 o                         
  12  -5   1         43.19         43.53         5.31 o                         
  13  -5   1         97.05        101.68         7.45 o                         
  14  -5   1        130.04        125.40        10.96 o                         
  15  -5   1         59.12         83.02         9.24 o                         
  16  -5   1         51.94         60.68         8.69 o                         
  17  -5   1        119.92        122.84        20.23 o                         
 -19  -4   1         84.59         92.87        14.43 o                         
 -18  -4   1         37.78         31.32         7.60 o                         
 -17  -4   1        324.26        292.21        15.03 o                         
 -16  -4   1        205.69        186.01        18.54 o                         
 -15  -4   1         40.35         35.97         5.47 o                         
 -14  -4   1         14.54         18.36         5.16 o                         
 -13  -4   1        116.81        109.48        10.01 o                         
 -12  -4   1        284.19        263.13         9.55 o                         
 -11  -4   1         85.85         81.37         6.08 o                         
 -10  -4   1        479.33        478.87        12.01 o                         
  -9  -4   1        178.11        169.65         7.19 o                         
  -8  -4   1        318.37        314.44         8.99 o                         
  -7  -4   1         85.61         89.13         5.12 o                         
  -6  -4   1        727.76        706.14        11.59 o                         
  -5  -4   1         63.99         67.34         3.58 o                         
  -4  -4   1        471.45        469.90         9.04 o                         
  -3  -4   1        244.00        260.12         4.75 o                         
  -2  -4   1         20.70         22.12         2.28 o                         
  -1  -4   1        588.94        577.89        13.57 o                         
   0  -4   1        375.83        381.79         7.70 o                         
   1  -4   1        229.45        224.82         5.15 o                         
   2  -4   1        352.24        361.76         9.92 o                         
   3  -4   1       1340.84       1356.62        21.52 o                         
   4  -4   1        135.34        136.92         4.49 o                         
   5  -4   1         48.84         53.29         3.33 o                         
   6  -4   1        710.18        699.99        16.70 o                         
   7  -4   1        513.70        517.40        10.00 o                         
   8  -4   1        154.17        156.64         9.40 o                         
   9  -4   1         38.18         31.70         4.11 o                         
  10  -4   1        411.74        376.43        10.76 o                         
  11  -4   1        278.62        263.58        10.69 o                         
  12  -4   1        289.87        293.80        10.24 o                         
  13  -4   1         29.90         27.75         4.78 o                         
  14  -4   1          3.51          2.98         6.01 o                         
  15  -4   1         50.05         50.92         7.60 o                         
  16  -4   1         48.02         50.93         8.19 o                         
  17  -4   1          4.27         -2.92         5.16 o                         
  18  -4   1         25.76         22.94         7.35 o                         
  19  -4   1         49.22         50.65         9.69 o                         
 -21  -3   1         66.70         87.07        11.17 o                         
 -20  -3   1        119.43        144.18        13.10 o                         
 -19  -3   1         32.92         25.34         7.22 o                         
 -18  -3   1         45.10         35.72         7.74 o                         
 -17  -3   1         39.91         53.08         8.11 o                         
 -16  -3   1         95.31        100.21        13.07 o                         
 -15  -3   1        186.08        187.41        12.53 o                         
 -14  -3   1         48.76         50.28         5.38 o                         
 -13  -3   1        110.29        109.09         7.01 o                         
 -12  -3   1         18.09         22.66         3.97 o                         
 -11  -3   1        667.35        698.99        12.25 o                         
 -10  -3   1        138.89        133.06         5.10 o                         
  -9  -3   1        158.81        160.77         5.29 o                         
  -8  -3   1        470.67        455.82         7.63 o                         
  -7  -3   1        292.87        301.16        10.56 o                         
  -6  -3   1        635.86        634.23        10.27 o                         
  -5  -3   1        135.05        116.29         3.00 o                         
  -4  -3   1         74.00         62.15         2.38 o                         
  -3  -3   1        418.85        422.49         5.78 o                         
  -2  -3   1        384.78        373.70         6.28 o                         
  -1  -3   1          2.96          0.63         0.80 o                         
   0  -3   1       1755.80       1744.38        26.84 o                         
   1  -3   1        191.61        181.09         6.63 o                         
   2  -3   1        768.53        794.29        11.03 o                         
   3  -3   1        195.29        201.93         3.81 o                         
   4  -3   1        583.74        587.80         7.91 o                         
   5  -3   1        128.54        128.08         3.67 o                         
   6  -3   1         94.15         89.45         4.05 o                         
   7  -3   1        492.28        484.74         7.43 o                         
   8  -3   1       1245.79       1212.52        16.24 o                         
   9  -3   1        699.20        652.31        10.95 o                         
  10  -3   1        246.94        248.57         5.68 o                         
  11  -3   1        142.88        146.59         5.64 o                         
  12  -3   1         88.43         90.29         6.15 o                         
  13  -3   1        985.85        935.16        19.00 o                         
  14  -3   1        208.95        206.27        11.62 o                         
  15  -3   1          6.40          3.11         5.14 o                         
  16  -3   1         34.69         22.50         6.48 o                         
  17  -3   1        423.57        433.15        17.87 o                         
  18  -3   1        138.47        128.31        11.84 o                         
  19  -3   1          0.15         -5.51         5.51 o                         
  20  -3   1         18.24         13.99        13.70 o                         
 -22  -2   1         81.14         74.30        10.72 o                         
 -21  -2   1         38.80         29.92         8.64 o                         
 -20  -2   1        105.54        118.83         9.09 o                         
 -19  -2   1         60.23         69.27        15.19 o                         
 -18  -2   1        204.39        186.92        15.70 o                         
 -17  -2   1         30.70         30.05         5.28 o                         
 -16  -2   1        117.71        124.41         6.79 o                         
 -15  -2   1         20.66         23.48         3.20 o                         
 -14  -2   1       1090.05       1052.96        15.12 o                         
 -13  -2   1         44.61         48.12         3.01 o                         
 -12  -2   1        799.80        785.34         9.53 o                         
 -11  -2   1         39.91         40.60         2.41 o                         
 -10  -2   1        952.95        911.67         9.37 o                         
  -9  -2   1         13.11         13.87         1.47 o                         
  -8  -2   1         56.27         52.14         1.95 o                         
  -7  -2   1        783.93        768.61         8.93 o                         
  -6  -2   1       3388.24       3465.00        27.90 o                         
  -5  -2   1       1024.32       1108.75        10.87 o                         
  -4  -2   1        426.84        461.97         5.60 o                         
  -3  -2   1        156.73        150.48         2.90 o                         
  -2  -2   1        182.36        185.89         2.79 o                         
  -1  -2   1       1977.59       1966.42        30.11 o                         
   0  -2   1        271.57        280.82         8.51 o                         
   1  -2   1         32.27         35.83         1.94 o                         
   2  -2   1        115.39        118.62         2.52 o                         
   3  -2   1         44.09         37.88         1.65 o                         
   4  -2   1         56.71         71.79         1.90 o                         
   5  -2   1        284.97        268.51         5.14 o                         
   6  -2   1        100.15         98.60         2.67 o                         
   7  -2   1        489.54        522.55         6.51 o                         
   8  -2   1        540.10        534.80         6.07 o                         
   9  -2   1        775.54        793.10         8.32 o                         
  10  -2   1         16.08         17.89         1.78 o                         
  11  -2   1        918.56        911.10        10.23 o                         
  12  -2   1        412.62        433.33         7.16 o                         
  13  -2   1        307.16        310.58         8.32 o                         
  14  -2   1        457.94        441.58         8.31 o                         
  15  -2   1        117.55        112.54         4.44 o                         
  16  -2   1        227.41        227.41         9.69 o                         
  17  -2   1         46.67         46.81         7.51 o                         
  18  -2   1         79.00         86.19         7.57 o                         
  19  -2   1         33.86         34.75         8.39 o                         
  20  -2   1         32.10         39.45         6.65 o                         
  21  -2   1        175.07        184.85        15.33 o                         
 -22  -1   1         30.19         28.20         8.09 o                         
 -21  -1   1         31.24         19.48         6.11 o                         
 -20  -1   1         57.58         53.60         7.13 o                         
 -19  -1   1        118.60        121.10         7.31 o                         
 -18  -1   1         41.28         44.76         3.89 o                         
 -17  -1   1          8.71          6.41         2.44 o                         
 -16  -1   1        212.07        205.67         5.75 o                         
 -15  -1   1        548.26        541.87         7.75 o                         
 -14  -1   1        167.58        157.06         4.13 o                         
 -13  -1   1        761.35        749.43         7.80 o                         
 -12  -1   1        930.04        932.82         8.77 o                         
 -11  -1   1       1364.68       1322.43         9.99 o                         
 -10  -1   1         43.07         40.87         1.52 o                         
  -9  -1   1       1040.20       1017.76         8.28 o                         
  -8  -1   1       5779.84       5943.12        37.17 o                         
  -7  -1   1         30.11         17.67         1.15 o                         
  -6  -1   1        189.24        182.84         2.72 o                         
  -5  -1   1        837.61        838.28         6.60 o                         
  -4  -1   1       5102.71       5154.14        36.30 o                         
  -3  -1   1       5014.35       5217.47        34.24 o                         
  -2  -1   1       1425.09       1402.39        10.39 o                         
  -1  -1   1        579.20        568.23         6.78 o                         
   0  -1   1       2821.91       2814.03        32.42 o                         
   1  -1   1       3106.53       3087.77        40.04 o                         
   2  -1   1       3469.55       3616.88        30.25 o                         
   3  -1   1       2207.95       2320.01        16.73 o                         
   4  -1   1        436.01        427.05         3.54 o                         
   5  -1   1        761.54        743.06         5.41 o                         
   6  -1   1        505.42        508.30         4.09 o                         
   7  -1   1        991.83       1153.22         7.89 o                         
   8  -1   1        266.92        286.98         3.14 o                         
   9  -1   1        577.16        553.50         5.51 o                         
  10  -1   1       1805.40       1777.76        12.01 o                         
  11  -1   1        154.75        157.14         2.80 o                         
  12  -1   1        188.26        192.87         3.64 o                         
  13  -1   1       1407.13       1380.58        12.66 o                         
  14  -1   1        238.94        246.72         5.57 o                         
  15  -1   1        103.28        101.72         4.12 o                         
  16  -1   1       1019.18       1017.88        15.12 o                         
  17  -1   1        889.20        897.12        13.26 o                         
  18  -1   1         86.22        101.53         6.58 o                         
  19  -1   1        130.51        139.44        13.28 o                         
  20  -1   1        238.71        218.35        14.73 o                         
  21  -1   1         73.61         85.55        15.28 o                         
  22  -1   1         35.05         17.82        15.38 o                         
 -23   0   1          0.36          0.70         7.00 o                         
 -22   0   1          3.88         -1.65         4.79 o                         
 -21   0   1          1.50         -2.24         3.99 o                         
 -20   0   1         43.74         46.82         6.08 o                         
 -19   0   1         63.03         58.44         5.69 o                         
 -18   0   1          5.80          2.01         4.20 o                         
 -17   0   1        551.56        548.28         9.68 o                         
 -16   0   1        153.31        163.01         4.36 o                         
 -15   0   1       1308.85       1246.38        11.25 o                         
 -14   0   1        172.47        181.58         3.69 o                         
 -13   0   1       2063.62       2024.72        15.32 o                         
 -12   0   1        349.96        345.17         4.06 o                         
 -11   0   1        867.77        927.16         7.93 o                         
 -10   0   1          8.57          5.42         0.99 o                         
  -9   0   1       3055.33       2992.66        19.53 o                         
  -8   0   1        177.38        187.52         2.70 o                         
  -7   0   1       1494.32       1440.22        10.03 o                         
  -6   0   1          1.99         -0.71         0.71 o                         
  -5   0   1       2223.17       2235.24        14.70 o                         
  -4   0   1        169.83        173.23         2.33 o                         
  -3   0   1       7893.29       8049.12        46.79 o                         
  -2   0   1         48.34         47.88         0.76 o                         
   1   0   1       5071.16       4973.55        34.85 o                         
   2   0   1          0.85         -0.46         0.46 o                         
   3   0   1       5544.03       5489.34        30.92 o                         
   4   0   1         78.88         64.92         1.37 o                         
   5   0   1       2694.79       2722.48        16.32 o                         
   6   0   1         85.86         81.29         1.65 o                         
   7   0   1        449.81        430.63         4.14 o                         
   8   0   1        149.32        150.88         2.36 o                         
   9   0   1        641.35        580.39         5.24 o                         
  10   0   1        121.18        116.50         2.35 o                         
  11   0   1       1241.43       1247.94         9.56 o                         
  12   0   1          5.61          2.55         1.15 o                         
  13   0   1       2609.18       2586.92        19.04 o                         
  14   0   1         32.89         39.72         2.37 o                         
  15   0   1        497.16        529.82         7.75 o                         
  16   0   1         29.27         31.58         2.40 o                         
  17   0   1        232.27        225.09         6.19 o                         
  18   0   1         32.39         34.20         5.49 o                         
  19   0   1        274.32        295.14        10.10 o                         
  20   0   1         89.38        101.40         7.44 o                         
  21   0   1         17.77         28.79         5.26 o                         
  22   0   1          0.10         -3.44         4.90 o                         
 -22   1   1         30.08         31.44         6.36 o                         
 -21   1   1         32.33         33.04         6.17 o                         
 -20   1   1         56.97         60.49         6.54 o                         
 -19   1   1        117.48        111.73         5.29 o                         
 -18   1   1         39.12         47.54         4.11 o                         
 -17   1   1          9.10          4.74         2.66 o                         
 -16   1   1        213.10        212.17         6.29 o                         
 -15   1   1        545.71        555.42         8.18 o                         
 -14   1   1        152.08        148.94         4.28 o                         
 -13   1   1        775.38        758.30         8.38 o                         
 -12   1   1        944.89        940.35         8.33 o                         
 -11   1   1       1354.80       1292.24        10.81 o                         
 -10   1   1         39.59         36.94         1.73 o                         
  -9   1   1       1048.70       1031.47         8.14 o                         
  -8   1   1       5787.06       5976.16        36.26 o                         
  -7   1   1         28.44         16.90         1.14 o                         
  -6   1   1        186.47        179.94         2.59 o                         
  -5   1   1        844.22        844.55         5.83 o                         
  -4   1   1       5111.49       5161.85        30.45 o                         
  -3   1   1       5017.59       5220.59        31.37 o                         
  -2   1   1       1415.82       1367.50         9.41 o                         
  -1   1   1        585.74        558.65         6.83 o                         
   0   1   1       2838.49       2800.98        37.72 o                         
   1   1   1       3088.85       3071.58        27.36 o                         
   2   1   1       3485.14       3605.22        26.35 o                         
   3   1   1       2207.63       2322.91        16.20 o                         
   4   1   1        442.93        433.83         3.65 o                         
   5   1   1        763.83        734.88         5.38 o                         
   6   1   1        503.21        508.36         4.47 o                         
   7   1   1        995.80       1154.47         8.19 o                         
   8   1   1        265.10        278.31         3.27 o                         
   9   1   1        583.47        558.23         5.19 o                         
  10   1   1       1797.05       1764.87        12.43 o                         
  11   1   1        146.38        148.40         3.03 o                         
  12   1   1        194.37        205.44         3.92 o                         
  13   1   1       1413.56       1394.78        13.38 o                         
  14   1   1        240.60        248.13         5.33 o                         
  15   1   1        105.79        112.77         4.40 o                         
  16   1   1       1022.58       1031.86        14.40 o                         
  17   1   1        894.03        891.40        14.92 o                         
  18   1   1         88.27         98.01         5.42 o                         
  19   1   1        125.48        139.72         7.10 o                         
  20   1   1        247.07        241.77        10.28 o                         
  21   1   1         76.33         73.19         6.52 o                         
  22   1   1         34.33         29.48         6.54 o                         
 -22   2   1         79.93         72.89         6.92 o                         
 -21   2   1         41.50         32.34         4.34 o                         
 -20   2   1        105.70        112.44         6.12 o                         
 -19   2   1         56.50         50.32         4.77 o                         
 -18   2   1        203.76        194.57         7.66 o                         
 -17   2   1         30.46         28.43         4.86 o                         
 -16   2   1        118.27        116.54         6.13 o                         
 -15   2   1         18.12         22.98         3.09 o                         
 -14   2   1       1092.66       1057.05        14.00 o                         
 -13   2   1         47.31         42.63         3.21 o                         
 -12   2   1        791.29        792.52        10.21 o                         
 -11   2   1         39.59         29.20         2.41 o                         
 -10   2   1        960.84        917.36         8.10 o                         
  -9   2   1         16.73         14.83         1.18 o                         
  -8   2   1         56.81         54.15         1.68 o                         
  -7   2   1        773.94        747.66         6.25 o                         
  -6   2   1       3390.09       3496.77        23.31 o                         
  -5   2   1       1020.80       1104.18         8.20 o                         
  -4   2   1        424.89        452.33         4.26 o                         
  -3   2   1        163.86        146.79         1.92 o                         
  -2   2   1        186.40        190.74         2.56 o                         
  -1   2   1       1976.08       1949.94        23.86 o                         
   0   2   1        272.41        279.78         4.99 o                         
   1   2   1         32.23         35.40         1.67 o                         
   2   2   1        115.49        115.93         3.50 o                         
   3   2   1         37.08         35.82         1.77 o                         
   4   2   1         51.12         60.77         1.48 o                         
   5   2   1        295.51        276.34         3.10 o                         
   6   2   1        103.90        105.20         2.25 o                         
   7   2   1        495.49        521.02         4.98 o                         
   8   2   1        535.60        532.45         6.35 o                         
   9   2   1        773.23        802.88         7.31 o                         
  10   2   1         14.96         13.36         1.31 o                         
  11   2   1        916.00        905.08        10.18 o                         
  12   2   1        402.01        424.21         7.32 o                         
  13   2   1        310.60        326.78         7.16 o                         
  14   2   1        450.05        427.95         8.45 o                         
  15   2   1        114.74        108.69         5.63 o                         
  16   2   1        221.53        216.97         7.20 o                         
  17   2   1         44.84         43.62         4.29 o                         
  18   2   1         77.69         73.08         5.43 o                         
  19   2   1         34.86         39.43         6.68 o                         
  20   2   1         31.53         41.60         4.93 o                         
  21   2   1        173.90        179.23         9.47 o                         
 -21   3   1         69.56         80.79         5.86 o                         
 -20   3   1        119.78        130.35         7.38 o                         
 -19   3   1         32.16         34.10         4.68 o                         
 -18   3   1         45.46         40.80         4.66 o                         
 -17   3   1         43.07         45.47         4.66 o                         
 -16   3   1         98.43        104.55         5.88 o                         
 -15   3   1        189.06        191.61         6.95 o                         
 -14   3   1         48.92         52.59         4.26 o                         
 -13   3   1        110.03        120.74         5.48 o                         
 -12   3   1         18.02         16.76         2.83 o                         
 -11   3   1        664.67        693.79        10.88 o                         
 -10   3   1        140.44        140.23         4.62 o                         
  -9   3   1        155.98        155.25         4.37 o                         
  -8   3   1        479.35        476.88         6.72 o                         
  -7   3   1        290.26        296.58         4.52 o                         
  -6   3   1        628.84        628.63         7.38 o                         
  -5   3   1        135.96        113.42         2.27 o                         
  -4   3   1         75.75         63.12         1.88 o                         
  -3   3   1        422.31        424.46         6.15 o                         
  -2   3   1        385.56        382.03         5.40 o                         
  -1   3   1          3.84          2.55         1.23 o                         
   0   3   1       1758.34       1777.77        22.37 o                         
   1   3   1        189.33        166.06         4.07 o                         
   2   3   1        764.51        774.51         9.88 o                         
   3   3   1        203.35        205.13         5.47 o                         
   4   3   1        597.43        601.66         6.90 o                         
   5   3   1        135.62        135.16         2.29 o                         
   6   3   1         91.13         83.01         2.39 o                         
   7   3   1        503.76        494.86         6.39 o                         
   8   3   1       1235.70       1201.16        12.35 o                         
   9   3   1        700.98        659.54         9.24 o                         
  10   3   1        252.49        254.43         5.75 o                         
  11   3   1        155.99        157.76         6.09 o                         
  12   3   1         86.46         88.51         4.75 o                         
  13   3   1        977.59        988.63        14.65 o                         
  14   3   1        209.97        212.33         7.11 o                         
  15   3   1          5.72          7.77         3.06 o                         
  16   3   1         34.37         45.65         4.47 o                         
  17   3   1        423.18        443.57        10.57 o                         
  18   3   1        139.79        128.07         7.14 o                         
  19   3   1          0.06         -0.36         3.54 o                         
  20   3   1         18.58          6.79         5.63 o                         
 -19   4   1         83.91         92.15         6.57 o                         
 -18   4   1         39.44         29.71         4.55 o                         
 -17   4   1        326.48        320.45         9.29 o                         
 -16   4   1        201.95        186.10         7.28 o                         
 -15   4   1         40.10         42.06         4.32 o                         
 -14   4   1         13.74         12.24         3.22 o                         
 -13   4   1        112.67        111.28         5.53 o                         
 -12   4   1        279.47        249.98         9.69 o                         
 -11   4   1         80.79         80.55         4.37 o                         
 -10   4   1        476.76        476.12         8.58 o                         
  -9   4   1        173.73        175.35         5.03 o                         
  -8   4   1        327.42        318.30         6.26 o                         
  -7   4   1         82.53         88.49         3.42 o                         
  -6   4   1        728.06        705.75        10.35 o                         
  -5   4   1         55.41         60.60         2.89 o                         
  -4   4   1        468.85        467.88         6.22 o                         
  -3   4   1        242.46        239.02         4.74 o                         
  -2   4   1         20.84         22.49         1.69 o                         
  -1   4   1        582.75        576.20        12.10 o                         
   0   4   1        376.03        385.03         9.28 o                         
   1   4   1        228.49        234.52         5.36 o                         
   2   4   1        363.53        368.26         6.17 o                         
   3   4   1       1341.22       1358.95        14.94 o                         
   4   4   1        135.84        138.83         4.65 o                         
   5   4   1         47.90         53.48         2.70 o                         
   6   4   1        703.68        691.09         9.85 o                         
   7   4   1        512.77        518.05         7.53 o                         
   8   4   1        166.64        177.13         4.66 o                         
   9   4   1         38.00         27.07         2.65 o                         
  10   4   1        406.86        382.48         7.38 o                         
  11   4   1        281.31        278.57         7.06 o                         
  12   4   1        296.24        292.53         7.58 o                         
  13   4   1         30.83         21.12         3.40 o                         
  14   4   1          4.13         -1.20         2.92 o                         
  15   4   1         44.46         38.93         4.36 o                         
  16   4   1         52.11         54.45         4.96 o                         
  17   4   1          4.94          2.96         3.51 o                         
  18   4   1         23.97         22.01         4.86 o                         
  19   4   1         46.06         48.90         6.09 o                         
 -17   5   1         83.27         80.63         5.98 o                         
 -16   5   1         73.67         73.69         5.64 o                         
 -15   5   1         88.20         83.81         6.55 o                         
 -14   5   1        122.32        118.09         7.06 o                         
 -13   5   1         24.96         26.56         4.39 o                         
 -12   5   1         88.54         89.91         5.84 o                         
 -11   5   1        185.34        181.70         9.90 o                         
 -10   5   1         79.90         79.28         5.10 o                         
  -9   5   1        168.98        170.07         6.33 o                         
  -8   5   1        244.71        248.01         6.84 o                         
  -7   5   1        103.49        105.49         7.27 o                         
  -6   5   1         54.10         52.22         3.96 o                         
  -5   5   1        377.28        376.78         8.13 o                         
  -4   5   1         67.05         63.04         5.36 o                         
  -3   5   1        553.29        543.23        27.18 o                         
  -2   5   1         87.23         74.32         4.33 o                         
  -1   5   1        258.66        242.64        10.13 o                         
   0   5   1         12.95         15.56         2.89 o                         
   1   5   1       1275.57       1270.57        20.30 o                         
   2   5   1        367.32        352.74         8.48 o                         
   3   5   1        523.54        501.05        18.12 o                         
   4   5   1         70.87         68.52         5.80 o                         
   5   5   1        695.35        658.08        16.89 o                         
   6   5   1        201.60        185.70         5.53 o                         
   7   5   1        455.38        423.46         8.70 o                         
   8   5   1         41.84         37.91         3.67 o                         
   9   5   1          3.91          0.58         2.78 o                         
  10   5   1        257.39        259.75         7.86 o                         
  11   5   1        263.54        281.21         8.59 o                         
  12   5   1         44.11         44.27         7.06 o                         
  13   5   1         99.16         98.11         6.47 o                         
  14   5   1        128.62        132.48         7.95 o                         
  15   5   1         58.24         58.51         5.82 o                         
  16   5   1         53.17         54.75         5.92 o                         
  17   5   1        115.27        122.84         7.12 o                         
 -14   6   1        104.79        110.83         7.21 o                         
 -13   6   1        136.52        152.44         7.90 o                         
 -12   6   1         38.37         34.17         4.70 o                         
 -11   6   1         52.18         46.21         5.61 o                         
 -10   6   1        212.19        202.73         9.83 o                         
  -9   6   1         14.28         13.14         5.15 o                         
  -8   6   1         36.50         40.07         4.54 o                         
  -7   6   1         84.76         88.79         5.58 o                         
  -6   6   1        353.37        353.55         8.98 o                         
  -5   6   1         51.86         47.69         3.70 o                         
  -4   6   1        100.81        106.83         9.27 o                         
  -3   6   1        198.36        204.30         8.49 o                         
  -2   6   1        139.27        123.57         6.66 o                         
  -1   6   1        133.74        144.56        14.33 o                         
   0   6   1         24.93         24.48         4.00 o                         
   1   6   1        208.80        199.44         7.64 o                         
   2   6   1        261.44        277.60         9.59 o                         
   3   6   1        167.67        176.21        11.38 o                         
   4   6   1          1.39         -0.89         3.70 o                         
   5   6   1         79.27         68.26         4.35 o                         
   6   6   1        205.88        205.35         8.27 o                         
   7   6   1          9.07         10.04         3.29 o                         
   8   6   1         32.30         30.28         5.53 o                         
   9   6   1         49.24         51.48         5.18 o                         
  10   6   1         27.21         24.54         4.74 o                         
  11   6   1        117.39        122.80         6.80 o                         
  12   6   1         21.74         20.80         4.32 o                         
  13   6   1        155.00        156.12         7.90 o                         
  14   6   1         72.22         65.84         6.11 o                         
  -9   7   1         46.53         50.72         7.72 o                         
  -8   7   1        112.80        109.38         9.66 o                         
  -7   7   1         11.85         12.39         5.49 o                         
  -6   7   1         28.90         27.39        12.22 o                         
  -5   7   1         35.79         29.59         7.27 o                         
  -4   7   1         12.76          9.15         7.80 o                         
   3   7   1         29.94         24.02         5.90 o                         
   4   7   1        113.96        123.05        13.70 o                         
   5   7   1         16.70         18.01         5.37 o                         
   6   7   1          9.43          7.97         5.14 o                         
   7   7   1         17.90         21.75         8.32 o                         
   8   7   1        125.85        124.90        10.47 o                         
   9   7   1         25.41         23.06         6.68 o                         
 -10  -7   2          8.78          7.46         5.52 o                         
  -9  -7   2         43.85         58.33         7.59 o                         
  -8  -7   2         50.09         44.61         6.70 o                         
  -7  -7   2         24.09         16.65         9.06 o                         
  -6  -7   2          1.55         -6.74         6.74 o                         
  -5  -7   2         24.41         12.22         8.22 o                         
  -4  -7   2         84.02         64.02         8.70 o                         
  -3  -7   2         48.24         43.76        12.64 o                         
  -2  -7   2          5.05          3.79         4.96 o                         
  -1  -7   2         31.45         27.76         8.01 o                         
   0  -7   2         81.70         74.04         9.14 o                         
   1  -7   2         64.89         58.16         8.57 o                         
   2  -7   2         54.29         37.00         7.23 o                         
   3  -7   2         71.11         59.83         8.34 o                         
   4  -7   2        114.98         84.40         9.60 o                         
   5  -7   2         15.31         11.54         5.82 o                         
   6  -7   2         35.97         40.29         4.40 o                         
   7  -7   2         91.42         90.65        17.70 o                         
   8  -7   2         27.42         41.90         9.48 o                         
   9  -7   2         22.33          5.06         7.80 o                         
 -14  -6   2          3.97          6.59         4.41 o                         
 -13  -6   2         34.38         47.42         5.89 o                         
 -12  -6   2         97.55        108.31         7.58 o                         
 -11  -6   2        407.36        406.22        12.00 o                         
 -10  -6   2         17.35         23.73         4.27 o                         
  -9  -6   2         27.62         40.04         5.86 o                         
  -8  -6   2         71.51         80.75         9.48 o                         
  -7  -6   2        388.66        400.19        17.91 o                         
  -6  -6   2          9.71          7.41         4.21 o                         
  -5  -6   2         58.34         53.38         5.07 o                         
  -4  -6   2        188.64        186.99         7.51 o                         
  -3  -6   2        244.41        226.89        12.88 o                         
  -2  -6   2         31.00         32.05         6.56 o                         
  -1  -6   2        169.77        143.59        14.86 o                         
   0  -6   2        165.38        163.24        12.03 o                         
   1  -6   2         95.34         89.54         7.85 o                         
   2  -6   2         47.41         55.10         9.21 o                         
   3  -6   2        129.77        133.30         5.50 o                         
   4  -6   2          4.96          0.61         3.33 o                         
   5  -6   2        236.27        225.63         9.02 o                         
   6  -6   2         64.70         57.95         5.73 o                         
   7  -6   2         35.20         39.11         5.19 o                         
   8  -6   2         41.22         40.82         7.90 o                         
   9  -6   2         26.79         29.07         6.03 o                         
  10  -6   2          0.97         -2.22         3.30 o                         
  11  -6   2        108.38        105.49         7.28 o                         
  12  -6   2         27.67         32.21         8.75 o                         
  13  -6   2         71.21         95.75        15.91 o                         
 -17  -5   2         20.72         23.86         7.08 o                         
 -16  -5   2         14.29         21.34         6.33 o                         
 -15  -5   2         19.48          9.18         4.36 o                         
 -14  -5   2        249.60        240.30        10.24 o                         
 -13  -5   2        159.55        149.42         8.42 o                         
 -12  -5   2        379.77        389.74        11.95 o                         
 -11  -5   2         62.94         55.77         5.68 o                         
 -10  -5   2         26.43         21.79         4.64 o                         
  -9  -5   2        216.77        222.73         8.27 o                         
  -8  -5   2         83.44         90.52         5.70 o                         
  -7  -5   2         33.77         37.10         3.94 o                         
  -6  -5   2        604.52        600.70        11.94 o                         
  -5  -5   2         49.14         46.12         4.56 o                         
  -4  -5   2        176.87        185.26        10.09 o                         
  -3  -5   2        124.06        132.05         6.07 o                         
  -2  -5   2        626.54        651.50        12.47 o                         
  -1  -5   2        285.68        301.61        13.03 o                         
   0  -5   2        337.29        325.35         8.54 o                         
   1  -5   2        451.44        465.84        11.94 o                         
   2  -5   2        347.48        340.13         9.99 o                         
   3  -5   2        603.12        609.43        13.43 o                         
   4  -5   2        294.11        276.52         9.14 o                         
   5  -5   2        329.48        326.70         7.40 o                         
   6  -5   2        233.76        233.55         7.97 o                         
   7  -5   2        177.51        175.59         6.23 o                         
   8  -5   2        128.40        132.38         7.66 o                         
   9  -5   2        117.83        112.96         6.73 o                         
  10  -5   2        183.35        189.41        12.36 o                         
  11  -5   2        119.64        111.55         7.33 o                         
  12  -5   2         35.95         37.93         5.27 o                         
  13  -5   2         28.05         32.90         9.27 o                         
  14  -5   2         36.16         37.65         9.90 o                         
  15  -5   2         33.59         29.39         6.78 o                         
  16  -5   2        121.01        120.20        11.25 o                         
 -20  -4   2        102.86         94.20        15.80 o                         
 -19  -4   2         52.23         58.58         9.16 o                         
 -18  -4   2         13.28          8.87         8.01 o                         
 -17  -4   2        138.46        130.31        20.76 o                         
 -16  -4   2         59.03         60.71         6.48 o                         
 -15  -4   2          1.47          3.96         3.88 o                         
 -14  -4   2         90.58        103.26        11.77 o                         
 -13  -4   2        137.14        133.85         7.97 o                         
 -12  -4   2         65.88         63.61         7.46 o                         
 -11  -4   2        206.00        217.53         8.53 o                         
 -10  -4   2         98.70         84.54         5.87 o                         
  -9  -4   2         57.29         50.41         4.73 o                         
  -8  -4   2        586.47        583.23        10.94 o                         
  -7  -4   2        524.91        531.20         9.96 o                         
  -6  -4   2        308.44        310.43         7.10 o                         
  -5  -4   2        102.10        105.00         4.82 o                         
  -4  -4   2        168.84        155.44         4.30 o                         
  -3  -4   2        383.08        384.26         6.06 o                         
  -2  -4   2        302.92        293.17         4.88 o                         
  -1  -4   2        545.88        544.16        12.43 o                         
   0  -4   2        925.84        946.11        17.97 o                         
   1  -4   2        301.25        279.70         7.80 o                         
   2  -4   2        778.68        751.09        14.07 o                         
   3  -4   2        374.04        363.27         9.39 o                         
   4  -4   2         59.36         58.99         2.65 o                         
   5  -4   2        362.39        366.81         8.33 o                         
   6  -4   2        287.94        275.08         7.10 o                         
   7  -4   2        103.95        105.75         4.99 o                         
   8  -4   2        131.34        118.10         6.29 o                         
   9  -4   2         45.69         48.28         4.67 o                         
  10  -4   2        679.43        673.06        14.80 o                         
  11  -4   2         25.99         33.86         4.54 o                         
  12  -4   2          1.96          2.42         3.28 o                         
  13  -4   2        101.55         90.70         9.27 o                         
  14  -4   2        174.40        168.73        25.39 o                         
  15  -4   2        123.66        133.89        16.96 o                         
  16  -4   2         41.11         30.64         7.26 o                         
  17  -4   2        184.45        190.78        19.18 o                         
  18  -4   2        119.80        106.51        11.46 o                         
  19  -4   2         21.92         34.35        11.80 o                         
 -21  -3   2         25.26         16.33         7.60 o                         
 -20  -3   2          5.04          4.64         6.71 o                         
 -19  -3   2         29.55         15.78         6.85 o                         
 -18  -3   2         91.49        106.38        10.50 o                         
 -17  -3   2         49.06         44.11         7.90 o                         
 -16  -3   2         57.40         60.44         7.81 o                         
 -15  -3   2        200.69        198.00        18.94 o                         
 -14  -3   2        125.45        121.63        10.79 o                         
 -13  -3   2        150.37        157.62        15.84 o                         
 -12  -3   2        285.17        294.18         9.73 o                         
 -11  -3   2        129.72        121.25         5.33 o                         
 -10  -3   2         19.32         19.98         3.47 o                         
  -9  -3   2       1321.41       1374.32        16.66 o                         
  -8  -3   2        374.79        363.84         6.74 o                         
  -7  -3   2        213.88        217.35         5.99 o                         
  -6  -3   2        280.34        295.61         6.55 o                         
  -5  -3   2        863.09        861.70         9.91 o                         
  -4  -3   2       2418.16       2547.38        23.18 o                         
  -3  -3   2        171.38        169.61         3.08 o                         
  -2  -3   2        150.03        148.23         2.70 o                         
  -1  -3   2        663.24        695.86         7.36 o                         
   0  -3   2       1763.47       1838.14        18.71 o                         
   1  -3   2        121.14        131.44         4.09 o                         
   2  -3   2         86.98         87.90         3.99 o                         
   3  -3   2        273.10        279.02         4.73 o                         
   4  -3   2        677.69        660.66         8.63 o                         
   5  -3   2         64.08         63.70         2.88 o                         
   6  -3   2        228.29        234.31         5.35 o                         
   7  -3   2        128.90        122.91         3.71 o                         
   8  -3   2         96.89         88.72         3.24 o                         
   9  -3   2        216.19        222.77         5.14 o                         
  10  -3   2        277.64        270.36         6.03 o                         
  11  -3   2         86.82         83.89         7.12 o                         
  12  -3   2        421.57        383.43        10.95 o                         
  13  -3   2        291.02        285.05        13.80 o                         
  14  -3   2         23.57         27.63         6.10 o                         
  15  -3   2         55.72         62.38         8.12 o                         
  16  -3   2         35.34         40.78         7.60 o                         
  17  -3   2          6.23         15.18         6.33 o                         
  18  -3   2        147.62        146.56        12.72 o                         
  19  -3   2        168.04        186.47        14.45 o                         
  20  -3   2         23.45         23.19         8.03 o                         
 -22  -2   2         39.04         44.06         9.68 o                         
 -21  -2   2         29.45         22.41         8.66 o                         
 -20  -2   2        102.91         98.34         8.46 o                         
 -19  -2   2        868.79        933.55        21.27 o                         
 -18  -2   2         59.03         63.62         6.66 o                         
 -17  -2   2        291.07        288.16        11.00 o                         
 -16  -2   2        183.86        193.42         6.77 o                         
 -15  -2   2        541.81        555.94        10.58 o                         
 -14  -2   2        125.69        126.82         5.42 o                         
 -13  -2   2        248.78        247.18         5.86 o                         
 -12  -2   2        118.11        107.64         3.97 o                         
 -11  -2   2       1134.98       1142.67        11.94 o                         
 -10  -2   2        127.37        134.04         3.28 o                         
  -9  -2   2         10.57          8.06         1.34 o                         
  -8  -2   2        414.17        420.79         5.09 o                         
  -7  -2   2        282.60        288.13         4.88 o                         
  -6  -2   2        325.15        317.18         4.42 o                         
  -5  -2   2         70.11         65.70         2.13 o                         
  -4  -2   2       1097.81       1109.68        12.17 o                         
  -3  -2   2       1080.12       1105.61        10.86 o                         
  -2  -2   2        983.86       1005.10         8.97 o                         
  -1  -2   2       3807.88       3888.49        37.90 o                         
   0  -2   2        213.45        211.78         3.63 o                         
   1  -2   2       1646.87       1713.24        23.47 o                         
   2  -2   2        687.22        668.61         6.84 o                         
   3  -2   2        147.24        167.06         2.69 o                         
   4  -2   2        277.21        314.91         4.39 o                         
   5  -2   2       3658.92       3500.89        28.05 o                         
   6  -2   2        947.03        980.90         9.61 o                         
   7  -2   2        391.33        408.72         6.05 o                         
   8  -2   2        224.16        226.67         3.91 o                         
   9  -2   2        926.84        914.90        10.51 o                         
  10  -2   2         45.24         36.16         3.07 o                         
  11  -2   2        105.02        113.94         3.57 o                         
  12  -2   2         65.38         72.93         3.03 o                         
  13  -2   2        740.12        711.44        11.11 o                         
  14  -2   2        262.12        246.59         6.15 o                         
  15  -2   2         21.17         15.36         3.96 o                         
  16  -2   2        119.99        125.46         8.23 o                         
  17  -2   2          4.15          7.01         8.33 o                         
  18  -2   2         80.90         74.20         9.63 o                         
  19  -2   2         88.66         89.53         9.99 o                         
  20  -2   2        119.26        140.92        10.28 o                         
  21  -2   2         31.60         44.09        11.17 o                         
 -23  -1   2         38.21         30.57        10.96 o                         
 -22  -1   2        286.44        284.50        16.61 o                         
 -21  -1   2        476.41        489.15        22.09 o                         
 -20  -1   2        117.60        109.88         9.11 o                         
 -19  -1   2         60.07         63.42         5.70 o                         
 -18  -1   2        161.88        162.02         6.12 o                         
 -17  -1   2        170.33        174.79         5.73 o                         
 -16  -1   2         72.20         73.76         4.36 o                         
 -15  -1   2         82.54         87.17         4.00 o                         
 -14  -1   2       1386.53       1391.50        15.08 o                         
 -13  -1   2        685.60        667.97         7.16 o                         
 -12  -1   2         68.50         67.74         2.40 o                         
 -11  -1   2        402.34        447.10         4.90 o                         
 -10  -1   2         56.15         72.54         1.97 o                         
  -9  -1   2        452.10        436.08         4.91 o                         
  -8  -1   2         45.39         57.31         1.81 o                         
  -7  -1   2        133.66        169.43         2.58 o                         
  -6  -1   2        459.06        497.38         4.90 o                         
  -5  -1   2        290.35        284.66         3.16 o                         
  -4  -1   2       1119.37       1133.75         9.81 o                         
  -3  -1   2       3109.74       3258.21        21.78 o                         
  -2  -1   2       5564.59       5532.40        38.15 o                         
  -1  -1   2       7517.12       7519.56       158.86 o                         
   0  -1   2        480.17        484.68         4.15 o                         
   1  -1   2      10653.03      10588.93        84.27 o                         
   2  -1   2       4258.95       4377.19        36.06 o                         
   3  -1   2       9191.22       9372.75        53.85 o                         
   4  -1   2       3901.78       3994.38        23.83 o                         
   5  -1   2       2359.65       2513.30        16.39 o                         
   6  -1   2       1729.77       1812.59        12.36 o                         
   7  -1   2       1577.20       1510.19        10.79 o                         
   8  -1   2        765.30        806.02         6.76 o                         
   9  -1   2         51.54         56.05         1.69 o                         
  10  -1   2        594.72        613.31         5.71 o                         
  11  -1   2        784.14        774.27         6.59 o                         
  12  -1   2        119.33        123.93         3.04 o                         
  13  -1   2        195.36        200.16         4.10 o                         
  14  -1   2        570.70        568.09         9.72 o                         
  15  -1   2         62.29         58.17         3.40 o                         
  16  -1   2         36.91         36.34         3.28 o                         
  17  -1   2         74.70         69.17         4.28 o                         
  18  -1   2         49.84         44.38         5.11 o                         
  19  -1   2         52.36         58.43         7.31 o                         
  20  -1   2         47.83         41.00         8.43 o                         
  21  -1   2         51.61         51.32         9.00 o                         
  22  -1   2          8.72         21.18         7.86 o                         
 -23   0   2          0.31         -1.08         5.34 o                         
 -22   0   2         17.74         19.03         5.74 o                         
 -21   0   2          4.80          3.46         4.21 o                         
 -20   0   2        144.92        140.91         8.10 o                         
 -19   0   2         25.63         28.06         4.55 o                         
 -18   0   2         59.96         59.02         3.89 o                         
 -17   0   2         30.36         31.13         2.64 o                         
 -16   0   2       2245.01       2249.46        20.70 o                         
 -15   0   2         38.41         39.44         2.33 o                         
 -14   0   2        154.47        151.98         3.18 o                         
 -13   0   2         14.44         13.81         1.44 o                         
 -12   0   2       2156.04       2147.77        14.23 o                         
 -11   0   2         12.35         10.24         1.08 o                         
 -10   0   2         32.41         26.22         1.26 o                         
  -9   0   2        127.54        121.94         2.16 o                         
  -8   0   2        179.19        213.33         2.61 o                         
  -7   0   2         58.61         62.52         1.49 o                         
  -6   0   2       5015.89       5166.27        30.03 o                         
  -5   0   2         62.67         62.42         1.32 o                         
  -4   0   2        156.73        142.65         1.89 o                         
  -3   0   2        181.08        177.54         1.78 o                         
  -2   0   2       4071.96       3979.70        23.20 o                         
  -1   0   2         14.46         15.28         0.55 o                         
   0   0   2       1511.84       1478.55         9.27 o                         
   1   0   2          5.40          2.93         0.47 o                         
   2   0   2       1296.78       1300.06        13.17 o                         
   3   0   2         40.22         40.82         1.07 o                         
   4   0   2       4006.01       3896.11        23.57 o                         
   5   0   2         79.54         80.30         1.68 o                         
   6   0   2       1444.58       1289.51         9.09 o                         
   7   0   2         87.96         83.49         1.91 o                         
   8   0   2       5400.25       5618.73        34.44 o                         
   9   0   2          1.65          0.67         0.88 o                         
  10   0   2       1086.62       1047.43         8.52 o                         
  11   0   2         68.56         64.55         2.07 o                         
  12   0   2          0.94         -1.05         1.05 o                         
  13   0   2        183.19        190.36         3.63 o                         
  14   0   2        209.97        218.26         5.31 o                         
  15   0   2         76.13         74.99         3.39 o                         
  16   0   2          4.66          4.99         1.96 o                         
  17   0   2         47.10         49.51         4.14 o                         
  18   0   2         44.67         37.65         4.31 o                         
  19   0   2         27.42         25.07         4.24 o                         
  20   0   2        169.31        162.27         8.84 o                         
  21   0   2        146.20        147.78         8.85 o                         
  22   0   2         61.97         41.28         9.05 o                         
 -23   1   2         38.45         42.22         7.04 o                         
 -22   1   2        286.77        313.80        12.79 o                         
 -21   1   2        473.50        485.96        15.07 o                         
 -20   1   2        119.18        133.29         8.10 o                         
 -19   1   2         64.32         59.49         4.24 o                         
 -18   1   2        162.12        163.11         5.91 o                         
 -17   1   2        173.52        183.98         5.81 o                         
 -16   1   2         74.44         74.18         4.01 o                         
 -15   1   2         92.68         95.70         3.67 o                         
 -14   1   2       1386.01       1403.94        14.45 o                         
 -13   1   2        676.03        658.09         8.16 o                         
 -12   1   2         68.36         64.03         2.17 o                         
 -11   1   2        393.38        434.27         5.20 o                         
 -10   1   2         57.87         71.91         2.17 o                         
  -9   1   2        448.37        427.65         4.46 o                         
  -8   1   2         44.74         53.03         1.61 o                         
  -7   1   2        137.53        169.87         2.51 o                         
  -6   1   2        455.87        502.13         4.12 o                         
  -5   1   2        290.72        287.57         2.79 o                         
  -4   1   2       1128.28       1140.98         7.17 o                         
  -3   1   2       3100.38       3220.15        19.83 o                         
  -2   1   2       5560.03       5517.06        34.01 o                         
  -1   1   2       7522.35       7556.46        51.23 o                         
   0   1   2        461.21        463.54         4.09 o                         
   1   1   2      10613.19      10451.93        76.27 o                         
   2   1   2       4286.77       4401.74        28.04 o                         
   3   1   2       9183.51       9340.74        58.87 o                         
   4   1   2       3890.38       3963.06        24.08 o                         
   5   1   2       2363.96       2510.43        16.69 o                         
   6   1   2       1717.66       1814.65        12.71 o                         
   7   1   2       1567.95       1497.94        10.68 o                         
   8   1   2        763.58        802.34         6.77 o                         
   9   1   2         46.61         46.46         1.75 o                         
  10   1   2        595.68        616.27         6.06 o                         
  11   1   2        786.85        774.34         8.36 o                         
  12   1   2        120.81        126.24         3.72 o                         
  13   1   2        187.24        189.79         4.42 o                         
  14   1   2        564.10        562.53         8.13 o                         
  15   1   2         59.73         62.24         3.55 o                         
  16   1   2         36.49         37.01         3.61 o                         
  17   1   2         74.07         71.52         6.17 o                         
  18   1   2         48.93         51.10         4.34 o                         
  19   1   2         48.57         34.53         5.25 o                         
  20   1   2         49.50         43.75         5.38 o                         
  21   1   2         52.79         47.29         5.80 o                         
  22   1   2          8.77          7.20         4.83 o                         
 -22   2   2         38.76         35.65         6.80 o                         
 -21   2   2         30.40         34.08         4.32 o                         
 -20   2   2        104.51        109.51         5.95 o                         
 -19   2   2        869.94        917.58        14.47 o                         
 -18   2   2         56.78         57.68         4.42 o                         
 -17   2   2        294.14        300.14         8.39 o                         
 -16   2   2        180.39        186.30         7.61 o                         
 -15   2   2        545.78        550.32        10.75 o                         
 -14   2   2        126.41        128.36         5.17 o                         
 -13   2   2        244.67        245.49         5.67 o                         
 -12   2   2        117.30        112.97         6.40 o                         
 -11   2   2       1146.83       1145.03        10.29 o                         
 -10   2   2        133.09        131.99         2.72 o                         
  -9   2   2         11.35          6.44         1.02 o                         
  -8   2   2        413.25        413.67         4.20 o                         
  -7   2   2        284.54        293.71         3.28 o                         
  -6   2   2        322.83        315.89         3.96 o                         
  -5   2   2         77.51         76.69         1.39 o                         
  -4   2   2       1099.24       1089.75         8.72 o                         
  -3   2   2       1078.89       1102.76         8.00 o                         
  -2   2   2        983.32        995.26         8.16 o                         
  -1   2   2       3788.89       3859.75        45.81 o                         
   0   2   2        223.97        213.90         3.19 o                         
   1   2   2       1671.87       1728.46        16.40 o                         
   2   2   2        689.61        656.97         6.65 o                         
   3   2   2        160.19        176.87         2.54 o                         
   4   2   2        278.50        308.69         3.47 o                         
   5   2   2       3669.70       3526.27        23.65 o                         
   6   2   2        927.97        955.74         8.09 o                         
   7   2   2        396.68        413.85         4.36 o                         
   8   2   2        227.17        224.94         3.29 o                         
   9   2   2        935.00        929.34         8.19 o                         
  10   2   2         47.32         34.62         1.91 o                         
  11   2   2        102.87        104.13         4.08 o                         
  12   2   2         68.84         70.43         3.63 o                         
  13   2   2        747.64        738.21        11.12 o                         
  14   2   2        259.51        261.68         6.82 o                         
  15   2   2         22.51         23.82         3.50 o                         
  16   2   2        116.87        122.02         6.19 o                         
  17   2   2          5.16          1.67         3.08 o                         
  18   2   2         82.44         83.06         5.79 o                         
  19   2   2         88.85         87.27         6.08 o                         
  20   2   2        120.38        146.33         7.56 o                         
  21   2   2         32.64         22.00         5.98 o                         
 -21   3   2         24.87         20.07         4.17 o                         
 -20   3   2          4.10          0.23         3.25 o                         
 -19   3   2         30.49         20.29         6.55 o                         
 -18   3   2         89.73         89.45         5.97 o                         
 -17   3   2         49.31         51.43         4.73 o                         
 -16   3   2         57.45         48.74         4.49 o                         
 -15   3   2        198.37        198.57         7.66 o                         
 -14   3   2        120.29        110.21         5.99 o                         
 -13   3   2        148.22        143.82         8.64 o                         
 -12   3   2        301.38        299.99         7.17 o                         
 -11   3   2        132.21        136.99         5.07 o                         
 -10   3   2         18.78         18.39         2.14 o                         
  -9   3   2       1311.26       1364.85        13.40 o                         
  -8   3   2        388.42        384.88         5.35 o                         
  -7   3   2        215.99        209.81         3.97 o                         
  -6   3   2        277.21        281.89         3.98 o                         
  -5   3   2        868.23        857.62         7.97 o                         
  -4   3   2       2420.33       2525.62        19.76 o                         
  -3   3   2        165.74        166.29         2.20 o                         
  -2   3   2        160.27        156.25         3.45 o                         
  -1   3   2        664.60        705.63         8.73 o                         
   0   3   2       1761.19       1856.43        34.68 o                         
   1   3   2        114.72        122.36         2.70 o                         
   2   3   2         85.89         87.05         3.02 o                         
   3   3   2        272.18        271.86         7.29 o                         
   4   3   2        657.69        629.29         6.10 o                         
   5   3   2         66.04         67.84         2.12 o                         
   6   3   2        230.71        235.64         4.03 o                         
   7   3   2        126.83        122.93         3.53 o                         
   8   3   2         89.92         84.19         3.73 o                         
   9   3   2        214.80        218.30         5.20 o                         
  10   3   2        277.88        267.31         6.01 o                         
  11   3   2         83.05         84.41         4.11 o                         
  12   3   2        409.60        376.66         8.30 o                         
  13   3   2        289.39        277.95         7.57 o                         
  14   3   2         22.31         16.95         3.41 o                         
  15   3   2         61.99         65.26         4.84 o                         
  16   3   2         36.94         36.79         4.24 o                         
  17   3   2          5.90          1.13         3.32 o                         
  18   3   2        150.49        169.01         7.88 o                         
  19   3   2        166.63        164.80         8.04 o                         
  20   3   2         24.57         23.85         4.63 o                         
 -20   4   2        103.22         96.72        16.23 o                         
 -19   4   2         51.05         49.11         5.35 o                         
 -18   4   2         13.09          7.22         4.67 o                         
 -17   4   2        136.10        151.24         7.34 o                         
 -16   4   2         60.63         56.90         4.89 o                         
 -15   4   2          1.47         -1.61         2.94 o                         
 -14   4   2         92.40         97.89         5.74 o                         
 -13   4   2        143.45        129.21         5.81 o                         
 -12   4   2         67.28         78.84         4.89 o                         
 -11   4   2        205.66        217.75         8.18 o                         
 -10   4   2        106.57        102.03         4.52 o                         
  -9   4   2         55.78         49.00         3.21 o                         
  -8   4   2        587.22        546.24         8.48 o                         
  -7   4   2        532.85        516.81         7.72 o                         
  -6   4   2        306.68        296.12         5.24 o                         
  -5   4   2        101.59        104.06         3.04 o                         
  -4   4   2        170.63        163.40         3.48 o                         
  -3   4   2        377.17        385.33         6.88 o                         
  -2   4   2        299.43        300.10         4.28 o                         
  -1   4   2        548.61        557.74        10.47 o                         
   0   4   2        932.25        955.15        15.07 o                         
   1   4   2        302.69        288.43         5.38 o                         
   2   4   2        769.04        742.27        10.46 o                         
   3   4   2        375.39        367.23         7.00 o                         
   4   4   2         61.94         63.75         2.79 o                         
   5   4   2        388.12        380.81         6.52 o                         
   6   4   2        285.20        278.36         7.10 o                         
   7   4   2        101.96        100.49         3.69 o                         
   8   4   2        132.43        127.90         4.28 o                         
   9   4   2         45.74         50.36         4.48 o                         
  10   4   2        678.90        658.35        10.78 o                         
  11   4   2         23.50         18.78         3.14 o                         
  12   4   2          1.84          0.38         2.68 o                         
  13   4   2        102.47        112.05         5.70 o                         
  14   4   2        172.29        173.37         7.05 o                         
  15   4   2        125.50        126.58         6.52 o                         
  16   4   2         38.83         46.27         4.74 o                         
  17   4   2        190.17        190.00         8.17 o                         
  18   4   2        120.11        123.82         7.15 o                         
 -17   5   2         19.07         18.83         4.19 o                         
 -16   5   2         16.87         14.88         3.89 o                         
 -15   5   2         18.39         10.55         4.08 o                         
 -14   5   2        241.82        242.83         9.98 o                         
 -13   5   2        153.34        143.03         7.29 o                         
 -12   5   2        376.72        374.63         9.85 o                         
 -11   5   2         62.66         57.97         4.81 o                         
 -10   5   2         24.23         20.87         3.44 o                         
  -9   5   2        208.13        202.59         7.22 o                         
  -8   5   2         88.45         96.66         5.21 o                         
  -7   5   2         33.16         34.35         4.77 o                         
  -6   5   2        590.44        583.12        12.78 o                         
  -5   5   2         45.13         42.83         3.54 o                         
  -4   5   2        175.59        171.06         5.67 o                         
  -3   5   2        125.05        122.15         6.47 o                         
  -2   5   2        626.06        611.19        13.73 o                         
  -1   5   2        288.54        284.81        14.54 o                         
   0   5   2        350.66        349.57         9.09 o                         
   1   5   2        454.41        451.65        11.11 o                         
   2   5   2        350.39        343.25         8.53 o                         
   3   5   2        603.81        606.39        39.83 o                         
   4   5   2        290.26        283.59        10.25 o                         
   5   5   2        333.84        334.51         6.96 o                         
   6   5   2        227.85        219.53         6.78 o                         
   7   5   2        173.90        170.53         5.88 o                         
   8   5   2        130.46        141.57         5.72 o                         
   9   5   2        119.95        115.94         8.06 o                         
  10   5   2        179.84        184.42         7.17 o                         
  11   5   2        121.62        140.02         6.85 o                         
  12   5   2         31.14         30.70         4.81 o                         
  13   5   2         26.67         32.83         4.62 o                         
  14   5   2         35.95         27.36         4.63 o                         
  15   5   2         32.61         28.28         4.92 o                         
  16   5   2        114.73        113.57         7.61 o                         
 -14   6   2          3.93         -0.41         3.63 o                         
 -13   6   2         34.13         30.64         5.60 o                         
 -12   6   2         96.18         95.25         6.32 o                         
 -11   6   2        406.74        409.09        17.02 o                         
 -10   6   2         15.86         16.97         4.28 o                         
  -9   6   2         26.21         19.92         4.05 o                         
  -8   6   2         69.26         74.43         5.50 o                         
  -7   6   2        390.25        389.01        10.00 o                         
  -6   6   2          9.97         11.74         3.11 o                         
  -5   6   2         56.46         61.74         5.61 o                         
  -4   6   2        196.14        188.39        10.23 o                         
  -3   6   2        245.04        254.24        10.95 o                         
  -2   6   2         33.04         34.85         4.40 o                         
  -1   6   2        163.80        143.54        12.01 o                         
   0   6   2        162.95        164.10         7.18 o                         
   1   6   2         91.03         81.15         5.80 o                         
   2   6   2         52.27         60.30         5.52 o                         
   3   6   2        123.38        119.57         7.64 o                         
   4   6   2          4.66          9.04         4.12 o                         
   5   6   2        234.79        216.71         6.75 o                         
   6   6   2         62.14         64.65         4.67 o                         
   7   6   2         32.55         33.27         4.18 o                         
   8   6   2         41.00         43.92         4.84 o                         
   9   6   2         25.89         24.29         4.51 o                         
  10   6   2          0.99         -3.18         3.18 o                         
  11   6   2        108.44        110.59         6.57 o                         
  12   6   2         27.91         31.15         8.06 o                         
  13   6   2         75.79         89.39         6.61 o                         
 -10   7   2          8.06          5.64         4.17 o                         
  -9   7   2         43.82         55.40         7.99 o                         
  -8   7   2         48.49         45.27         7.09 o                         
  -7   7   2         25.06         21.17         5.89 o                         
  -6   7   2          2.19         -0.20         4.31 o                         
  -5   7   2         25.09         29.90         5.64 o                         
  -4   7   2         83.30         83.12         6.97 o                         
   2   7   2         53.40         50.36         6.74 o                         
   3   7   2         67.91         68.70         8.01 o                         
   4   7   2        121.39        117.88         8.58 o                         
   5   7   2         16.09         15.57         5.17 o                         
   6   7   2         37.41         41.14         6.77 o                         
   7   7   2         92.28         96.52         9.28 o                         
   8   7   2         29.88         33.39         7.80 o                         
   9   7   2         23.45         19.98         6.20 o                         
 -10  -7   3         84.51         96.27        14.12 o                         
  -9  -7   3         52.18         57.04         7.41 o                         
  -8  -7   3          0.50          5.48         8.43 o                         
  -7  -7   3         62.19         42.78        11.80 o                         
  -6  -7   3        148.27        153.41        18.97 o                         
  -5  -7   3         55.66         55.00        12.43 o                         
  -4  -7   3         16.77         13.91         8.85 o                         
  -3  -7   3         22.52         19.13         6.27 o                         
  -2  -7   3          9.17          6.18         5.13 o                         
  -1  -7   3         54.73         36.63         8.01 o                         
   0  -7   3        120.46        114.16        14.54 o                         
   1  -7   3         41.38         18.44         6.12 o                         
   2  -7   3        200.56        206.98        27.08 o                         
   3  -7   3         64.41         56.01         8.41 o                         
   4  -7   3         16.92         10.79         5.64 o                         
   5  -7   3         48.83         49.52        13.91 o                         
   6  -7   3         63.19         66.88         9.62 o                         
   7  -7   3          3.81         -0.76         3.60 o                         
   8  -7   3         37.02         29.25         6.33 o                         
 -15  -6   3         20.58          7.59         8.43 o                         
 -14  -6   3        117.83        121.17         8.60 o                         
 -13  -6   3         64.30         67.65         6.58 o                         
 -12  -6   3        151.39        165.62         8.99 o                         
 -11  -6   3         21.45         18.86         4.36 o                         
 -10  -6   3         63.71         66.99         5.72 o                         
  -9  -6   3          4.94         10.30         3.53 o                         
  -8  -6   3        104.26        116.52         6.31 o                         
  -7  -6   3         60.42         63.73         6.92 o                         
  -6  -6   3         64.95         65.34         6.74 o                         
  -5  -6   3         87.94         95.40         7.08 o                         
  -4  -6   3        245.06        261.29         8.84 o                         
  -3  -6   3         64.77         68.36         8.34 o                         
  -2  -6   3        267.76        253.38        13.40 o                         
  -1  -6   3         27.39         22.12         6.53 o                         
   0  -6   3        144.13        139.79         6.57 o                         
   1  -6   3          3.11          4.74         2.87 o                         
   2  -6   3        266.22        258.86        10.40 o                         
   3  -6   3         50.77         49.78         5.04 o                         
   4  -6   3        103.88        113.34         5.68 o                         
   5  -6   3         34.64         35.65         4.90 o                         
   6  -6   3         30.30         38.01         8.08 o                         
   7  -6   3        149.07        161.43        11.92 o                         
   8  -6   3        117.78        120.93        11.59 o                         
   9  -6   3         33.36         31.66         6.21 o                         
  10  -6   3         13.74          9.89         3.93 o                         
  11  -6   3         93.57        111.34         8.81 o                         
  12  -6   3         55.45         64.20        13.91 o                         
  13  -6   3         14.19         11.41         5.72 o                         
 -18  -5   3         13.82         15.17         9.27 o                         
 -17  -5   3         47.83         39.46         7.88 o                         
 -16  -5   3         31.18         27.47         5.41 o                         
 -15  -5   3        240.88        220.26        10.36 o                         
 -14  -5   3         19.70         23.86         5.23 o                         
 -13  -5   3         21.88         25.11         4.86 o                         
 -12  -5   3         53.25         47.02         5.76 o                         
 -11  -5   3        675.15        662.80        15.57 o                         
 -10  -5   3         21.32         26.13         5.56 o                         
  -9  -5   3        403.90        384.71        10.74 o                         
  -8  -5   3         11.83         13.59         3.28 o                         
  -7  -5   3         73.06         76.35         5.06 o                         
  -6  -5   3         50.46         54.36         4.19 o                         
  -5  -5   3        149.18        152.94         5.30 o                         
  -4  -5   3          0.54         -1.47         1.86 o                         
  -3  -5   3        265.88        270.27         6.26 o                         
  -2  -5   3        581.11        594.03         9.57 o                         
  -1  -5   3         62.14         60.04         4.27 o                         
   0  -5   3        137.95        156.37         6.45 o                         
   1  -5   3         60.61         60.14         4.54 o                         
   2  -5   3        577.82        572.10        12.90 o                         
   3  -5   3         37.92         37.95         4.33 o                         
   4  -5   3         91.78         89.36        10.19 o                         
   5  -5   3        154.03        160.92         5.50 o                         
   6  -5   3        447.90        445.92         9.43 o                         
   7  -5   3        382.46        402.97         9.20 o                         
   8  -5   3         45.07         47.69         4.17 o                         
   9  -5   3        509.56        479.39        12.37 o                         
  10  -5   3        166.22        169.20        12.41 o                         
  11  -5   3         24.97         26.46         4.65 o                         
  12  -5   3         29.52         26.58         6.12 o                         
  13  -5   3        154.87        165.12        13.49 o                         
  14  -5   3         61.51         64.75         8.26 o                         
  15  -5   3        110.63        104.74        10.34 o                         
  16  -5   3        112.66        118.83        17.07 o                         
 -20  -4   3         96.47        110.34        13.17 o                         
 -19  -4   3          6.70         12.80         6.77 o                         
 -18  -4   3          8.26          8.31         9.90 o                         
 -17  -4   3        220.96        225.68        13.67 o                         
 -16  -4   3         31.93         34.94         5.65 o                         
 -15  -4   3         40.35         37.00         6.09 o                         
 -14  -4   3        118.23        116.10         7.90 o                         
 -13  -4   3        445.25        468.41        13.04 o                         
 -12  -4   3        242.63        224.34         8.99 o                         
 -11  -4   3         71.45         60.96         5.39 o                         
 -10  -4   3         94.70         96.15         6.23 o                         
  -9  -4   3        494.74        459.32        14.62 o                         
  -8  -4   3        719.00        729.76        12.63 o                         
  -7  -4   3        222.77        218.53         8.76 o                         
  -6  -4   3         13.14         14.91         2.46 o                         
  -5  -4   3         69.97         73.34         3.49 o                         
  -4  -4   3        233.66        231.06         5.10 o                         
  -3  -4   3         84.84         84.62         3.81 o                         
  -2  -4   3        300.45        290.87         4.41 o                         
  -1  -4   3         82.53         80.62         2.40 o                         
   0  -4   3         72.83         79.10         4.86 o                         
   1  -4   3        262.55        263.77         7.74 o                         
   2  -4   3        352.87        350.19         9.16 o                         
   3  -4   3        234.83        246.41         5.80 o                         
   4  -4   3       1380.46       1362.64        18.11 o                         
   5  -4   3        680.59        668.08        11.82 o                         
   6  -4   3         13.11          8.88         2.48 o                         
   7  -4   3        139.53        139.26         5.57 o                         
   8  -4   3        265.66        277.79         7.64 o                         
   9  -4   3        118.45        118.69         6.75 o                         
  10  -4   3        277.55        276.35         9.39 o                         
  11  -4   3         41.19         47.66         4.98 o                         
  12  -4   3         51.46         47.29        10.54 o                         
  13  -4   3        298.93        318.75        13.69 o                         
  14  -4   3        545.50        543.44        18.99 o                         
  15  -4   3         57.76         63.25        11.70 o                         
  16  -4   3         48.12         45.65         7.97 o                         
  17  -4   3         49.81         42.42         8.12 o                         
  18  -4   3        236.88        262.84        15.41 o                         
 -21  -3   3         46.58         44.53         9.90 o                         
 -20  -3   3          3.70         -3.71         9.48 o                         
 -19  -3   3         77.54         90.63        10.28 o                         
 -18  -3   3        218.83        186.22        13.49 o                         
 -17  -3   3        172.18        176.80         9.69 o                         
 -16  -3   3          6.25          6.03         3.90 o                         
 -15  -3   3         62.04         77.81         7.76 o                         
 -14  -3   3        324.92        324.96        14.31 o                         
 -13  -3   3        453.14        466.13        12.56 o                         
 -12  -3   3         46.07         46.59         3.92 o                         
 -11  -3   3        262.54        265.58         7.20 o                         
 -10  -3   3         47.74         50.95         3.63 o                         
  -9  -3   3        944.76        923.12        12.61 o                         
  -8  -3   3        346.97        369.58         6.79 o                         
  -7  -3   3       1674.21       1766.14        22.27 o                         
  -6  -3   3        503.79        511.40         9.03 o                         
  -5  -3   3        483.78        487.32         8.47 o                         
  -4  -3   3         26.22         32.99         1.95 o                         
  -3  -3   3       5094.12       5331.02        42.00 o                         
  -2  -3   3        253.68        255.14         4.73 o                         
  -1  -3   3         54.10         56.95         1.85 o                         
   0  -3   3        109.61        106.05         2.55 o                         
   1  -3   3        176.57        182.50         3.57 o                         
   2  -3   3       1729.41       1684.98        17.63 o                         
   3  -3   3        100.66         96.89         2.86 o                         
   4  -3   3        422.18        454.39         6.96 o                         
   5  -3   3        118.33        109.73         3.12 o                         
   6  -3   3        212.98        205.91         5.58 o                         
   7  -3   3         55.07         46.34         2.32 o                         
   8  -3   3         60.48         70.20         3.13 o                         
   9  -3   3        810.02        745.58        10.47 o                         
  10  -3   3        421.34        404.38         8.69 o                         
  11  -3   3         26.92         35.31         6.58 o                         
  12  -3   3          7.69         18.24         5.06 o                         
  13  -3   3        285.57        239.83        12.33 o                         
  14  -3   3         42.47         33.37         6.47 o                         
  15  -3   3        242.42        247.73        13.11 o                         
  16  -3   3        130.70        125.07        11.17 o                         
  17  -3   3        158.06        167.04        14.96 o                         
  18  -3   3         50.51         33.19         8.03 o                         
  19  -3   3         87.77        109.60        20.65 o                         
  20  -3   3         53.80         62.74        10.10 o                         
 -22  -2   3         96.08         82.03        11.08 o                         
 -21  -2   3         21.24         17.03         5.91 o                         
 -20  -2   3         72.12         64.55        10.15 o                         
 -19  -2   3         35.92         38.37         7.35 o                         
 -18  -2   3         37.52         37.14         5.55 o                         
 -17  -2   3        264.38        272.08         8.82 o                         
 -16  -2   3         38.20         39.12         3.81 o                         
 -15  -2   3         14.55         16.17         3.05 o                         
 -14  -2   3        227.46        241.19         5.81 o                         
 -13  -2   3        105.25        101.57         4.66 o                         
 -12  -2   3       2391.54       2381.85        23.37 o                         
 -11  -2   3          3.76          3.49         2.06 o                         
 -10  -2   3         34.86         38.96         2.09 o                         
  -9  -2   3        147.18        144.25         3.16 o                         
  -8  -2   3       1629.26       1582.13        13.32 o                         
  -7  -2   3         45.89         50.14         1.88 o                         
  -6  -2   3         21.70         40.24         2.01 o                         
  -5  -2   3       1340.40       1403.06        12.38 o                         
  -4  -2   3       2159.26       2143.42        21.15 o                         
  -3  -2   3        187.35        197.00         4.31 o                         
  -2  -2   3        753.62        823.08         9.51 o                         
  -1  -2   3        469.48        467.82         5.73 o                         
   0  -2   3        369.15        364.94         4.55 o                         
   1  -2   3        299.92        323.33         4.92 o                         
   2  -2   3         71.73         67.86         3.75 o                         
   3  -2   3        683.43        733.91         8.66 o                         
   4  -2   3        959.56       1070.63        10.63 o                         
   5  -2   3         53.65         40.29         1.89 o                         
   6  -2   3        104.58        114.95         2.91 o                         
   7  -2   3        699.24        711.45         6.95 o                         
   8  -2   3        285.56        277.39         3.97 o                         
   9  -2   3        253.23        258.26         4.54 o                         
  10  -2   3        286.89        276.29         7.30 o                         
  11  -2   3        297.31        283.70         5.26 o                         
  12  -2   3        104.61         89.51         3.77 o                         
  13  -2   3        274.27        247.92         6.13 o                         
  14  -2   3        293.47        312.12         7.06 o                         
  15  -2   3        242.66        248.12        16.52 o                         
  16  -2   3        500.51        501.68        16.80 o                         
  17  -2   3        176.27        163.90         9.91 o                         
  18  -2   3        319.19        307.17        12.37 o                         
  19  -2   3         73.09         76.40         7.93 o                         
  20  -2   3        176.10        203.29        12.08 o                         
  21  -2   3         79.83         73.85        11.17 o                         
 -23  -1   3        106.41         88.05        13.59 o                         
 -22  -1   3          5.35          9.32         6.85 o                         
 -21  -1   3         37.33         49.50         7.25 o                         
 -20  -1   3         17.14         15.01         6.50 o                         
 -19  -1   3        157.57        152.29         7.76 o                         
 -18  -1   3          8.42          5.97         2.86 o                         
 -17  -1   3         39.88         39.26         3.28 o                         
 -16  -1   3        266.00        262.49         5.95 o                         
 -15  -1   3         92.34         87.44         4.18 o                         
 -14  -1   3        448.43        432.21         5.42 o                         
 -13  -1   3          2.22         -1.03         1.07 o                         
 -12  -1   3        732.44        696.04         7.08 o                         
 -11  -1   3        113.27        116.63         2.95 o                         
 -10  -1   3       1638.18       1489.71        10.78 o                         
  -9  -1   3       1952.58       1971.94        14.02 o                         
  -8  -1   3          8.03         10.62         0.90 o                         
  -7  -1   3        354.97        348.51         3.82 o                         
  -6  -1   3       3531.46       3470.93        23.12 o                         
  -5  -1   3         74.43         60.37         1.53 o                         
  -4  -1   3        509.77        497.58         5.18 o                         
  -3  -1   3       3819.90       4002.18        28.37 o                         
  -2  -1   3        761.71        802.33         6.59 o                         
  -1  -1   3       4736.37       4860.70        33.72 o                         
   0  -1   3      20680.82      20246.49       132.92 o                         
   1  -1   3       8372.72       8459.32        55.09 o                         
   2  -1   3        395.07        406.86         3.37 o                         
   3  -1   3        290.87        292.45         3.38 o                         
   4  -1   3       2609.14       2783.82        17.84 o                         
   5  -1   3       6183.47       6608.93        40.55 o                         
   6  -1   3         55.58         67.30         1.69 o                         
   7  -1   3        208.94        217.74         2.90 o                         
   8  -1   3         43.40         35.69         1.44 o                         
   9  -1   3         54.52         58.99         1.96 o                         
  10  -1   3        318.95        351.83         4.28 o                         
  11  -1   3         10.14          7.20         1.22 o                         
  12  -1   3       1454.68       1444.70        12.47 o                         
  13  -1   3        250.74        238.41         4.50 o                         
  14  -1   3          0.84         -1.40         1.66 o                         
  15  -1   3          0.75         -1.86         1.86 o                         
  16  -1   3        696.37        701.83        10.29 o                         
  17  -1   3        172.10        161.21         6.26 o                         
  18  -1   3        181.22        192.86        14.69 o                         
  19  -1   3         21.13         12.62         5.43 o                         
  20  -1   3         16.21         10.01         6.70 o                         
  21  -1   3         80.70         75.62        11.91 o                         
 -23   0   3          6.32         -2.10         5.17 o                         
 -22   0   3          0.24         -3.75         4.84 o                         
 -21   0   3         38.84         33.47         7.79 o                         
 -20   0   3          2.33          1.80         3.78 o                         
 -19   0   3         10.84          6.32         6.39 o                         
 -18   0   3          0.04         -1.38         2.13 o                         
 -17   0   3         58.26         55.97         3.21 o                         
 -16   0   3         27.18         21.64         2.45 o                         
 -15   0   3        307.90        292.21         5.28 o                         
 -14   0   3         48.79         41.18         2.12 o                         
 -13   0   3        239.20        231.53         4.02 o                         
 -12   0   3         25.23         24.67         1.48 o                         
 -11   0   3        783.39        743.35         6.77 o                         
 -10   0   3         21.45         23.01         1.31 o                         
  -9   0   3       1938.81       2029.49        13.93 o                         
  -8   0   3        132.40        128.81         2.26 o                         
  -7   0   3       3360.96       3297.45        20.73 o                         
  -6   0   3         69.51         68.52         1.59 o                         
  -5   0   3      10127.33       9982.42        58.31 o                         
  -4   0   3        129.06        121.53         1.66 o                         
  -3   0   3        153.93        123.19         1.66 o                         
  -2   0   3         40.72         40.84         0.93 o                         
  -1   0   3       7401.88       7421.12        44.70 o                         
   0   0   3         83.83         78.21         1.31 o                         
   1   0   3       3044.43       3131.37        19.57 o                         
   2   0   3        655.42        665.27         5.24 o                         
   3   0   3       1808.63       1838.08        12.94 o                         
   4   0   3         39.60         37.98         1.15 o                         
   5   0   3         11.81         12.37         0.91 o                         
   6   0   3         12.93          8.82         0.94 o                         
   7   0   3       1252.57       1369.84         9.90 o                         
   8   0   3          0.60         -0.82         0.82 o                         
   9   0   3        235.86        216.59         3.15 o                         
  10   0   3        204.31        205.10         3.20 o                         
  11   0   3        186.68        198.79         3.27 o                         
  12   0   3        316.50        311.64         4.46 o                         
  13   0   3       1769.69       1784.09        14.33 o                         
  14   0   3        133.63        126.38         4.05 o                         
  15   0   3          7.45          6.44         1.92 o                         
  16   0   3         62.95         66.64         3.56 o                         
  17   0   3        746.84        780.65        15.68 o                         
  18   0   3        109.14        117.53         6.40 o                         
  19   0   3         90.13         78.52         5.73 o                         
  20   0   3         97.36         88.95         6.23 o                         
  21   0   3        599.13        629.88        21.81 o                         
 -23   1   3        104.19         93.87         8.92 o                         
 -22   1   3          6.35          1.86         4.78 o                         
 -21   1   3         37.45         34.98         9.88 o                         
 -20   1   3         17.46         12.52         4.00 o                         
 -19   1   3        157.13        164.25         6.78 o                         
 -18   1   3          7.56          4.97         2.84 o                         
 -17   1   3         37.58         35.86         3.71 o                         
 -16   1   3        269.62        267.59         8.51 o                         
 -15   1   3         89.93         84.44         3.72 o                         
 -14   1   3        449.31        438.76         6.60 o                         
 -13   1   3          1.91          0.15         1.30 o                         
 -12   1   3        740.34        706.83         6.83 o                         
 -11   1   3        103.65        105.05         2.97 o                         
 -10   1   3       1625.76       1487.02        11.58 o                         
  -9   1   3       1952.29       1987.97        15.64 o                         
  -8   1   3          8.93          9.02         0.96 o                         
  -7   1   3        341.13        331.02         3.46 o                         
  -6   1   3       3503.65       3456.46        21.42 o                         
  -5   1   3         75.19         61.98         1.98 o                         
  -4   1   3        510.45        496.71         3.71 o                         
  -3   1   3       3793.58       3983.26        22.71 o                         
  -2   1   3        759.05        800.63         5.81 o                         
  -1   1   3       4755.50       4831.30        33.54 o                         
   0   1   3      20646.98      20296.19       133.30 o                         
   1   1   3       8376.84       8440.67        61.66 o                         
   2   1   3        397.16        399.50         3.66 o                         
   3   1   3        298.16        302.87         2.90 o                         
   4   1   3       2604.61       2781.82        17.41 o                         
   5   1   3       6187.57       6616.08        41.07 o                         
   6   1   3         62.35         72.27         1.75 o                         
   7   1   3        210.67        213.74         2.93 o                         
   8   1   3         44.92         33.44         1.46 o                         
   9   1   3         53.72         57.67         1.91 o                         
  10   1   3        330.40        355.72         5.11 o                         
  11   1   3          7.77          5.12         1.27 o                         
  12   1   3       1441.88       1435.48        13.64 o                         
  13   1   3        243.26        230.02         4.88 o                         
  14   1   3          1.55         -1.79         1.79 o                         
  15   1   3          1.16          0.15         2.46 o                         
  16   1   3        686.83        698.29        12.99 o                         
  17   1   3        176.63        174.11         6.57 o                         
  18   1   3        172.10        179.66         6.98 o                         
  19   1   3         19.19         18.64         4.74 o                         
  20   1   3         14.78         10.55         4.71 o                         
  21   1   3         82.08         79.31         6.82 o                         
 -22   2   3         94.27         92.15         7.43 o                         
 -21   2   3         22.76         23.87         4.44 o                         
 -20   2   3         75.22         72.34         5.75 o                         
 -19   2   3         38.19         31.34         4.71 o                         
 -18   2   3         38.06         40.75         4.01 o                         
 -17   2   3        264.71        269.61         7.32 o                         
 -16   2   3         38.55         39.99         4.47 o                         
 -15   2   3         13.30          9.89         3.02 o                         
 -14   2   3        236.98        231.07         6.12 o                         
 -13   2   3        102.00         96.74         4.06 o                         
 -12   2   3       2388.85       2437.26        22.44 o                         
 -11   2   3          1.67         -1.11         1.11 o                         
 -10   2   3         35.12         36.65         1.74 o                         
  -9   2   3        150.74        152.42         2.55 o                         
  -8   2   3       1617.32       1559.93        11.78 o                         
  -7   2   3         47.11         55.47         1.55 o                         
  -6   2   3         22.43         37.86         1.44 o                         
  -5   2   3       1341.73       1404.82         9.62 o                         
  -4   2   3       2139.19       2085.51        14.79 o                         
  -3   2   3        184.82        195.54         2.37 o                         
  -2   2   3        778.87        821.28         7.63 o                         
  -1   2   3        459.60        443.92         5.25 o                         
   0   2   3        343.94        334.96         4.54 o                         
   1   2   3        321.31        350.07         5.58 o                         
   2   2   3         70.04         62.03         1.57 o                         
   3   2   3        678.42        728.16         6.28 o                         
   4   2   3        932.45       1025.84         8.15 o                         
   5   2   3         58.99         48.07         1.60 o                         
   6   2   3        104.43        115.68         2.21 o                         
   7   2   3        702.07        727.87         6.53 o                         
   8   2   3        288.47        285.60         3.83 o                         
   9   2   3        251.98        263.36         4.10 o                         
  10   2   3        287.64        276.57         4.66 o                         
  11   2   3        295.48        279.32         5.91 o                         
  12   2   3        106.58         96.22         4.76 o                         
  13   2   3        282.13        270.14         6.71 o                         
  14   2   3        298.80        316.76         7.54 o                         
  15   2   3        255.91        257.30         7.68 o                         
  16   2   3        497.59        498.31        11.48 o                         
  17   2   3        179.15        194.57         8.27 o                         
  18   2   3        325.14        325.59         9.46 o                         
  19   2   3         73.95         79.84         7.39 o                         
  20   2   3        170.36        169.62         8.25 o                         
  21   2   3         82.53         80.93         8.42 o                         
 -21   3   3         44.69         49.89         5.36 o                         
 -20   3   3          3.33          1.67         3.35 o                         
 -19   3   3         75.04         66.74         5.04 o                         
 -18   3   3        216.86        195.91         7.41 o                         
 -17   3   3        174.83        191.20         9.30 o                         
 -16   3   3          5.22          2.88         3.50 o                         
 -15   3   3         64.67         68.27         5.20 o                         
 -14   3   3        324.65        313.36         8.68 o                         
 -13   3   3        451.20        465.23        10.10 o                         
 -12   3   3         50.32         45.49         3.86 o                         
 -11   3   3        267.15        269.37         6.48 o                         
 -10   3   3         45.56         47.38         2.78 o                         
  -9   3   3        937.01        926.15        10.04 o                         
  -8   3   3        347.83        346.74         5.14 o                         
  -7   3   3       1675.23       1751.68        16.63 o                         
  -6   3   3        510.64        510.94         5.63 o                         
  -5   3   3        482.73        484.73         5.27 o                         
  -4   3   3         25.18         30.22         1.33 o                         
  -3   3   3       5092.61       5381.52        39.54 o                         
  -2   3   3        249.60        253.16         3.06 o                         
  -1   3   3         53.32         58.48         1.79 o                         
   0   3   3        113.21        111.95         2.87 o                         
   1   3   3        189.88        187.84         4.07 o                         
   2   3   3       1723.24       1707.88        19.05 o                         
   3   3   3        105.24        105.45         2.16 o                         
   4   3   3        418.41        445.06         4.99 o                         
   5   3   3        113.40        112.35         2.66 o                         
   6   3   3        216.76        207.67         3.94 o                         
   7   3   3         52.73         42.77         2.32 o                         
   8   3   3         58.35         67.02         3.28 o                         
   9   3   3        793.56        741.10        11.89 o                         
  10   3   3        421.99        407.66         8.20 o                         
  11   3   3         31.12         35.72         3.38 o                         
  12   3   3          7.61          5.49         2.62 o                         
  13   3   3        288.04        258.69        10.02 o                         
  14   3   3         43.81         31.50         4.29 o                         
  15   3   3        236.74        239.93         7.76 o                         
  16   3   3        127.19        129.23         6.95 o                         
  17   3   3        161.97        172.96         7.80 o                         
  18   3   3         49.29         38.04         4.80 o                         
  19   3   3         86.94         93.65         6.46 o                         
  20   3   3         53.78         57.45         5.81 o                         
 -20   4   3         96.19         97.86         6.18 o                         
 -19   4   3          6.70          6.42         4.91 o                         
 -18   4   3          8.86         11.55         3.88 o                         
 -17   4   3        220.76        234.39         8.19 o                         
 -16   4   3         34.78         30.31         4.16 o                         
 -15   4   3         40.67         36.44         4.09 o                         
 -14   4   3        117.11        124.12         8.88 o                         
 -13   4   3        446.94        450.36        12.84 o                         
 -12   4   3        239.27        226.38         7.19 o                         
 -11   4   3         68.43         65.43         3.96 o                         
 -10   4   3        104.25         97.55         4.40 o                         
  -9   4   3        494.98        484.64         8.26 o                         
  -8   4   3        705.74        715.75        10.10 o                         
  -7   4   3        222.29        229.40         4.93 o                         
  -6   4   3         13.71         11.42         1.74 o                         
  -5   4   3         71.84         72.22         2.74 o                         
  -4   4   3        232.62        225.13         6.84 o                         
  -3   4   3         87.74         86.70         2.59 o                         
  -2   4   3        302.15        294.99         3.67 o                         
  -1   4   3         76.77         81.87         2.44 o                         
   0   4   3         72.63         76.48         2.96 o                         
   1   4   3        267.66        265.66         5.39 o                         
   2   4   3        347.56        345.23         6.67 o                         
   3   4   3        221.34        230.05         4.55 o                         
   4   4   3       1369.96       1350.19        17.43 o                         
   5   4   3        690.55        670.30         9.63 o                         
   6   4   3         12.74         11.23         1.97 o                         
   7   4   3        136.39        137.10         4.60 o                         
   8   4   3        267.01        279.08         5.91 o                         
   9   4   3        116.41        121.14         4.63 o                         
  10   4   3        281.73        294.34         7.14 o                         
  11   4   3         42.36         42.88         3.75 o                         
  12   4   3         55.06         54.96         5.16 o                         
  13   4   3        300.18        287.77        10.32 o                         
  14   4   3        542.20        585.99        11.70 o                         
  15   4   3         58.66         58.43         6.86 o                         
  16   4   3         48.57         49.17         4.95 o                         
  17   4   3         51.38         49.55         5.10 o                         
  18   4   3        238.47        250.40         9.34 o                         
 -18   5   3         13.45         24.02        12.01 o                         
 -17   5   3         47.95         45.78         5.12 o                         
 -16   5   3         30.10         22.09         4.18 o                         
 -15   5   3        241.94        222.30         9.85 o                         
 -14   5   3         20.51         18.45         4.03 o                         
 -13   5   3         24.25         26.70         4.23 o                         
 -12   5   3         51.01         46.08         5.12 o                         
 -11   5   3        675.63        687.99        17.59 o                         
 -10   5   3         24.02         37.06         7.61 o                         
  -9   5   3        403.75        396.05         9.71 o                         
  -8   5   3         11.28         11.16         3.82 o                         
  -7   5   3         75.13         80.33         4.58 o                         
  -6   5   3         52.45         54.87         4.35 o                         
  -5   5   3        146.74        134.30         5.82 o                         
  -4   5   3          0.42         -2.04         2.07 o                         
  -3   5   3        281.32        276.13        14.77 o                         
  -2   5   3        582.46        563.96         9.61 o                         
  -1   5   3         55.30         55.72         4.23 o                         
   0   5   3        136.21        141.76         8.43 o                         
   1   5   3         56.90         56.64         4.88 o                         
   2   5   3        584.25        581.33        14.25 o                         
   3   5   3         45.92         42.48         5.01 o                         
   4   5   3         92.26         87.72         5.05 o                         
   5   5   3        152.26        147.73         5.05 o                         
   6   5   3        455.44        448.34         8.98 o                         
   7   5   3        374.04        379.08         8.67 o                         
   8   5   3         47.63         45.34         4.00 o                         
   9   5   3        514.18        491.57        10.69 o                         
  10   5   3        168.67        171.23         7.66 o                         
  11   5   3         25.47         26.08         4.06 o                         
  12   5   3         32.09         33.81         4.52 o                         
  13   5   3        154.69        138.14         7.52 o                         
  14   5   3         59.72         48.05         5.52 o                         
  15   5   3        119.60        117.51         7.62 o                         
  16   5   3        113.26        123.83         8.02 o                         
 -14   6   3        118.06        119.19         7.35 o                         
 -13   6   3         63.56         59.71         5.55 o                         
 -12   6   3        151.46        158.45         8.83 o                         
 -11   6   3         20.58         17.60         4.72 o                         
 -10   6   3         64.22         74.10         6.07 o                         
  -9   6   3          5.42         11.14         3.71 o                         
  -8   6   3        108.98        112.93         6.49 o                         
  -7   6   3         62.97         71.75         5.03 o                         
  -6   6   3         64.62         62.46         4.61 o                         
  -5   6   3         84.76         80.83         4.75 o                         
  -4   6   3        249.32        250.01         7.01 o                         
  -3   6   3         64.43         61.80         4.31 o                         
  -2   6   3        268.19        273.02         6.77 o                         
  -1   6   3         29.34         29.92         4.11 o                         
   0   6   3        142.98        139.37         7.05 o                         
   1   6   3          3.91          2.90         3.44 o                         
   2   6   3        263.04        269.34        10.21 o                         
   3   6   3         52.31         53.16         5.92 o                         
   4   6   3         98.44        103.50        13.17 o                         
   5   6   3         34.20         35.96         3.78 o                         
   6   6   3         29.80         33.98         5.03 o                         
   7   6   3        148.29        138.50         7.04 o                         
   8   6   3        117.40        125.27         7.01 o                         
   9   6   3         33.67         30.78         4.82 o                         
  10   6   3         14.58          8.23         4.14 o                         
  11   6   3         89.49         91.53         6.57 o                         
  12   6   3         55.21         61.55         5.71 o                         
  13   6   3         12.70          7.01         4.09 o                         
 -10   7   3         82.08         94.20         7.55 o                         
  -9   7   3         55.38         50.12         7.72 o                         
  -8   7   3          0.50         -4.90         4.90 o                         
  -7   7   3         62.16         55.62         7.13 o                         
  -6   7   3        153.76        157.83         9.99 o                         
  -5   7   3         55.53         53.87         6.48 o                         
  -4   7   3         15.45          2.74         4.85 o                         
   1   7   3         44.95         36.46         6.11 o                         
   2   7   3        199.94        200.83        11.80 o                         
   3   7   3         64.88         56.71         6.78 o                         
   4   7   3         15.97          6.70         4.75 o                         
   5   7   3         50.34         44.39         6.74 o                         
   6   7   3         62.72         66.10         9.17 o                         
   7   7   3          4.79         -0.49         5.07 o                         
   8   7   3         35.29         36.00         7.13 o                         
 -10  -7   4         51.17         39.83        11.80 o                         
  -9  -7   4         48.44         46.61         8.11 o                         
  -8  -7   4        117.68         93.56        15.80 o                         
  -7  -7   4         85.06         85.56        15.38 o                         
  -6  -7   4         66.95         53.10        12.64 o                         
  -5  -7   4         11.03         10.33         8.85 o                         
  -4  -7   4         53.15         42.99        11.80 o                         
  -3  -7   4         61.45         69.96        13.91 o                         
  -2  -7   4         10.45         12.22         8.64 o                         
  -1  -7   4         70.10         67.27         8.71 o                         
   0  -7   4        126.44        101.07        10.50 o                         
   1  -7   4        170.91        178.49        19.81 o                         
   2  -7   4         70.56         58.33         8.46 o                         
   3  -7   4         90.45         93.83        10.05 o                         
   4  -7   4         24.44         12.57         5.74 o                         
   5  -7   4         67.60         77.77        10.43 o                         
   6  -7   4         69.91         68.11         6.57 o                         
   7  -7   4          2.38         -1.66         3.27 o                         
   8  -7   4          6.26          7.62         9.27 o                         
 -15  -6   4         42.87         44.52         7.68 o                         
 -14  -6   4         71.75         69.34         7.00 o                         
 -13  -6   4         19.12         14.27         4.72 o                         
 -12  -6   4         22.00         12.75         4.29 o                         
 -11  -6   4        175.53        191.74         8.88 o                         
 -10  -6   4          5.53          6.83         7.18 o                         
  -9  -6   4         97.00        104.75         6.62 o                         
  -8  -6   4        210.33        194.46         9.83 o                         
  -7  -6   4         67.67         67.64         6.31 o                         
  -6  -6   4        100.57        102.40         7.15 o                         
  -5  -6   4         95.29        110.62        10.33 o                         
  -4  -6   4         65.13         61.92         7.27 o                         
  -3  -6   4        138.86        132.76         9.59 o                         
  -2  -6   4         77.10         83.42         5.36 o                         
  -1  -6   4        158.16        154.95        11.41 o                         
   0  -6   4         56.15         51.84         5.17 o                         
   1  -6   4        246.64        234.49         8.60 o                         
   2  -6   4         53.88         57.16         5.19 o                         
   3  -6   4         37.22         36.26         4.60 o                         
   4  -6   4         98.35        100.13         6.93 o                         
   5  -6   4         22.30         26.97         4.46 o                         
   6  -6   4         59.43         64.06         6.12 o                         
   7  -6   4        136.53        135.43         8.32 o                         
   8  -6   4        247.18        237.68        11.62 o                         
   9  -6   4         34.37         40.52         6.63 o                         
  10  -6   4          0.17         -0.83         4.20 o                         
  11  -6   4        130.06        137.99         9.82 o                         
  12  -6   4          7.87          9.47         7.38 o                         
 -18  -5   4         21.11         20.75         7.22 o                         
 -17  -5   4          4.36          4.43         7.59 o                         
 -16  -5   4         78.88         90.46         7.93 o                         
 -15  -5   4        111.83        123.12         8.75 o                         
 -14  -5   4          3.52         -0.16         3.60 o                         
 -13  -5   4         25.17         28.00         4.98 o                         
 -12  -5   4        121.52        124.49         7.83 o                         
 -11  -5   4        125.94        111.50         7.25 o                         
 -10  -5   4        358.10        361.84        10.88 o                         
  -9  -5   4         40.02         35.88         4.39 o                         
  -8  -5   4         34.93         40.47         6.46 o                         
  -7  -5   4        186.17        192.46        10.64 o                         
  -6  -5   4        533.43        548.90        13.15 o                         
  -5  -5   4         62.87         66.30         6.14 o                         
  -4  -5   4        444.99        439.70         8.73 o                         
  -3  -5   4        180.69        178.07         7.82 o                         
  -2  -5   4         31.37         30.74         2.70 o                         
  -1  -5   4         95.63         93.24         5.49 o                         
   0  -5   4         76.82         80.01         6.47 o                         
   1  -5   4         40.22         45.78         4.41 o                         
   2  -5   4        120.22        130.03         5.45 o                         
   3  -5   4         50.89         51.89         8.26 o                         
   4  -5   4        231.16        235.95         6.33 o                         
   5  -5   4        137.04        137.07         5.45 o                         
   6  -5   4        459.88        455.18         9.76 o                         
   7  -5   4         24.48         20.41         4.96 o                         
   8  -5   4         76.16         73.97         4.93 o                         
   9  -5   4         89.95         91.57         6.36 o                         
  10  -5   4         68.71         67.17         5.91 o                         
  11  -5   4         41.36         38.87         6.45 o                         
  12  -5   4         12.87         18.27         7.69 o                         
  13  -5   4         45.96         47.52         7.58 o                         
  14  -5   4         56.90         67.55         8.78 o                         
  15  -5   4        201.50        205.19        15.28 o                         
  16  -5   4         56.93         55.57         8.78 o                         
 -20  -4   4         19.47         17.62         7.41 o                         
 -19  -4   4          1.97         -0.06         5.85 o                         
 -18  -4   4        147.73        140.49        12.13 o                         
 -17  -4   4         56.69         46.65        12.00 o                         
 -16  -4   4         57.37         58.59         9.14 o                         
 -15  -4   4        187.58        174.51        19.33 o                         
 -14  -4   4         60.59         58.28         6.00 o                         
 -13  -4   4         47.98         39.22         5.10 o                         
 -12  -4   4        107.09        114.52         9.16 o                         
 -11  -4   4        508.41        522.88        13.21 o                         
 -10  -4   4         54.01         55.57         5.04 o                         
  -9  -4   4         94.36         94.17         5.94 o                         
  -8  -4   4         64.36         71.93         4.52 o                         
  -7  -4   4          8.47          9.38         2.46 o                         
  -6  -4   4        367.08        359.18         7.91 o                         
  -5  -4   4         85.80         84.25         4.58 o                         
  -4  -4   4        195.23        194.69         6.96 o                         
  -3  -4   4        572.59        550.32         8.25 o                         
  -2  -4   4        164.97        153.04         4.56 o                         
  -1  -4   4        166.80        155.62         3.64 o                         
   0  -4   4        334.84        345.16         8.11 o                         
   1  -4   4       1661.75       1609.09        18.58 o                         
   2  -4   4       1402.39       1347.16        15.23 o                         
   3  -4   4        112.16        109.99         4.46 o                         
   4  -4   4        324.27        319.75         7.70 o                         
   5  -4   4       1209.16       1191.53        16.97 o                         
   6  -4   4        369.45        360.66         8.35 o                         
   7  -4   4        326.82        325.15         8.11 o                         
   8  -4   4         15.90         11.25         2.84 o                         
   9  -4   4          5.53          5.50         3.10 o                         
  10  -4   4        297.94        278.04        14.97 o                         
  11  -4   4         75.00         72.79        11.70 o                         
  12  -4   4         98.54         86.04         8.34 o                         
  13  -4   4         12.09         11.94         6.43 o                         
  14  -4   4        179.65        177.13        12.51 o                         
  15  -4   4          4.31          3.35         9.48 o                         
  16  -4   4         35.76         29.15         7.37 o                         
  17  -4   4        156.08        152.65        13.03 o                         
  18  -4   4         60.42         70.65        32.03 o                         
 -21  -3   4         11.57         11.55         8.43 o                         
 -20  -3   4        284.30        299.59        16.15 o                         
 -19  -3   4          3.29          0.19         5.76 o                         
 -18  -3   4         77.19         81.28         9.68 o                         
 -17  -3   4        137.99        129.49         8.55 o                         
 -16  -3   4       1150.57       1160.53        30.31 o                         
 -15  -3   4        108.59        113.33         7.58 o                         
 -14  -3   4        107.30         98.69         8.08 o                         
 -13  -3   4         33.38         42.84         4.98 o                         
 -12  -3   4        918.01        916.33        15.21 o                         
 -11  -3   4         36.81         36.29         3.47 o                         
 -10  -3   4         79.95         75.55         4.31 o                         
  -9  -3   4        159.52        149.26         4.76 o                         
  -8  -3   4        623.76        640.26        15.15 o                         
  -7  -3   4        802.21        788.71        12.50 o                         
  -6  -3   4        220.39        227.12         5.95 o                         
  -5  -3   4         10.99         10.19         2.02 o                         
  -4  -3   4       1004.71       1056.16        14.04 o                         
  -3  -3   4         75.72         63.47         2.47 o                         
  -2  -3   4         94.33         95.54         2.72 o                         
  -1  -3   4        549.96        548.35         8.09 o                         
   0  -3   4       1121.94       1169.71        10.78 o                         
   1  -3   4        171.83        169.60         2.94 o                         
   2  -3   4       1702.57       1664.67        14.77 o                         
   3  -3   4        368.21        370.14         4.61 o                         
   4  -3   4        134.25        122.02         2.68 o                         
   5  -3   4         61.29         54.55         2.84 o                         
   6  -3   4        614.40        605.77         8.93 o                         
   7  -3   4         58.05         59.35         2.71 o                         
   8  -3   4        241.82        258.39         5.10 o                         
   9  -3   4         97.47         85.70         3.83 o                         
  10  -3   4       1044.15        983.70        15.12 o                         
  11  -3   4         65.52         77.91         7.60 o                         
  12  -3   4        482.96        499.52        16.97 o                         
  13  -3   4        380.89        366.76        15.20 o                         
  14  -3   4         36.21         31.28         6.62 o                         
  15  -3   4        130.28        131.19        13.91 o                         
  16  -3   4         68.29         88.09         9.91 o                         
  17  -3   4         86.73         79.08         9.95 o                         
  18  -3   4          1.40         -1.50         8.96 o                         
  19  -3   4          2.10         -2.85        16.02 o                         
 -22  -2   4         38.60         51.65        19.18 o                         
 -21  -2   4         29.71         24.64         6.22 o                         
 -20  -2   4         56.86         60.27         7.24 o                         
 -19  -2   4        251.77        269.02        12.35 o                         
 -18  -2   4        116.11        112.92         6.81 o                         
 -17  -2   4         79.04         86.67         5.92 o                         
 -16  -2   4         42.48         41.85         3.87 o                         
 -15  -2   4        724.72        733.43        12.45 o                         
 -14  -2   4         55.57         56.55         4.63 o                         
 -13  -2   4         58.72         62.47         3.31 o                         
 -12  -2   4        553.18        554.71         9.94 o                         
 -11  -2   4       1786.97       1770.22        16.61 o                         
 -10  -2   4        168.33        156.43         3.57 o                         
  -9  -2   4        102.27         94.72         2.76 o                         
  -8  -2   4         88.55         95.72         2.55 o                         
  -7  -2   4         99.72         84.34         2.44 o                         
  -6  -2   4        656.56        668.13         6.90 o                         
  -5  -2   4        142.41        153.21         3.42 o                         
  -4  -2   4        204.24        212.91         3.88 o                         
  -3  -2   4        209.00        211.01         4.41 o                         
  -2  -2   4       3401.85       3601.55        37.69 o                         
  -1  -2   4       3895.98       4145.70        35.03 o                         
   0  -2   4       1820.03       1986.59        16.62 o                         
   1  -2   4       2296.00       2387.14        20.48 o                         
   2  -2   4         47.18         43.97         2.05 o                         
   3  -2   4        944.53        960.70        10.88 o                         
   4  -2   4        716.40        696.07         8.22 o                         
   5  -2   4        140.68        153.29         2.93 o                         
   6  -2   4       1148.50       1278.89        11.24 o                         
   7  -2   4       2407.33       2522.63        19.52 o                         
   8  -2   4        506.85        490.89         5.74 o                         
   9  -2   4        166.22        155.20         3.68 o                         
  10  -2   4        435.49        409.11         5.53 o                         
  11  -2   4        106.27        106.27         4.25 o                         
  12  -2   4         52.82         47.86         3.11 o                         
  13  -2   4        815.99        777.71        14.40 o                         
  14  -2   4        179.08        160.96         5.33 o                         
  15  -2   4        398.60        388.97        12.54 o                         
  16  -2   4        124.61        103.73        13.22 o                         
  17  -2   4        340.13        342.45        12.60 o                         
  18  -2   4        195.82        169.40        13.42 o                         
  19  -2   4         27.75         32.88         6.36 o                         
  20  -2   4         41.60         42.31         9.09 o                         
 -23  -1   4         51.59         68.29        10.11 o                         
 -22  -1   4          9.12         12.49         6.75 o                         
 -21  -1   4          3.18          1.13         5.05 o                         
 -20  -1   4        357.15        363.29        13.50 o                         
 -19  -1   4        183.49        185.55        10.77 o                         
 -18  -1   4         28.64         29.37         3.36 o                         
 -17  -1   4        244.77        229.62         6.18 o                         
 -16  -1   4         88.48         85.81         3.87 o                         
 -15  -1   4       1788.17       1722.54        17.88 o                         
 -14  -1   4         65.39         65.26         2.43 o                         
 -13  -1   4        682.85        671.96         6.81 o                         
 -12  -1   4       1168.36       1141.41         9.82 o                         
 -11  -1   4        275.91        265.57         3.35 o                         
 -10  -1   4        529.44        531.21         4.99 o                         
  -9  -1   4        495.55        444.10         4.31 o                         
  -8  -1   4        432.18        435.85         4.04 o                         
  -7  -1   4         82.88         87.29         2.24 o                         
  -6  -1   4        369.38        382.58         4.50 o                         
  -5  -1   4        123.76        121.43         2.01 o                         
  -4  -1   4        518.09        556.67         7.37 o                         
  -3  -1   4        186.11        178.52         3.32 o                         
  -2  -1   4       2438.55       2448.71        20.74 o                         
  -1  -1   4       1116.56       1139.39         9.26 o                         
   0  -1   4       2738.78       2837.07        19.45 o                         
   1  -1   4        168.94        170.50         2.02 o                         
   2  -1   4        185.32        176.37         2.24 o                         
   3  -1   4       1612.74       1614.45        11.43 o                         
   4  -1   4        151.27        129.64         1.99 o                         
   5  -1   4       3242.48       3269.54        20.11 o                         
   6  -1   4        878.41        837.60         6.76 o                         
   7  -1   4        124.46        124.07         2.26 o                         
   8  -1   4         54.49         46.35         2.06 o                         
   9  -1   4       1287.27       1288.95        10.80 o                         
  10  -1   4        526.74        522.63         5.95 o                         
  11  -1   4        226.89        222.15         5.35 o                         
  12  -1   4        159.02        147.53         3.94 o                         
  13  -1   4        475.83        487.96         8.94 o                         
  14  -1   4         27.74         28.80         2.53 o                         
  15  -1   4         46.98         51.86         4.34 o                         
  16  -1   4         66.77         63.40         3.69 o                         
  17  -1   4         91.45        100.69         6.63 o                         
  18  -1   4        141.13        125.09         9.41 o                         
  19  -1   4          9.73          6.19         5.24 o                         
  20  -1   4          9.77         -1.75         6.85 o                         
  21  -1   4          9.60         10.19         7.24 o                         
 -23   0   4         34.66         27.21         6.56 o                         
 -22   0   4        453.20        470.95        15.15 o                         
 -21   0   4          5.82          4.22         4.24 o                         
 -20   0   4        670.45        705.27        33.17 o                         
 -19   0   4         33.85         26.36         4.10 o                         
 -18   0   4       1136.25       1138.05        15.36 o                         
 -17   0   4         10.36          8.43         2.16 o                         
 -16   0   4         54.84         52.45         3.24 o                         
 -15   0   4         16.47         16.18         1.93 o                         
 -14   0   4        906.56        881.84        10.01 o                         
 -13   0   4         54.40         53.22         2.45 o                         
 -12   0   4        144.52        151.01         2.88 o                         
 -11   0   4        126.30        133.16         2.62 o                         
 -10   0   4       1213.32       1216.38        10.38 o                         
  -9   0   4         15.58         12.96         1.06 o                         
  -8   0   4       8095.84       8803.03        52.45 o                         
  -7   0   4        245.05        265.77         3.06 o                         
  -6   0   4        614.30        639.62         5.43 o                         
  -5   0   4         48.52         49.83         1.30 o                         
  -4   0   4       2459.78       2462.09        15.33 o                         
  -3   0   4        155.68        144.66         1.79 o                         
  -2   0   4        365.53        333.21         2.80 o                         
  -1   0   4         79.33         79.86         1.44 o                         
   0   0   4        103.36        109.11         1.62 o                         
   1   0   4        616.99        620.01         4.62 o                         
   2   0   4       1689.40       1757.24        11.77 o                         
   3   0   4         81.27         76.19         1.63 o                         
   4   0   4       7999.44       7874.28        51.51 o                         
   5   0   4        631.75        647.42         5.38 o                         
   6   0   4          0.63          4.98         0.87 o                         
   7   0   4        338.38        384.23         4.10 o                         
   8   0   4       3506.05       3573.73        23.03 o                         
   9   0   4        667.19        649.21         6.07 o                         
  10   0   4       2627.72       2547.33        17.59 o                         
  11   0   4          4.13          1.29         1.13 o                         
  12   0   4        966.01        947.66         9.35 o                         
  13   0   4        410.98        409.44         5.87 o                         
  14   0   4        407.72        405.69         6.68 o                         
  15   0   4          0.61         -0.77         2.02 o                         
  16   0   4          2.09         -2.02         2.02 o                         
  17   0   4         68.19         77.95         6.12 o                         
  18   0   4        176.68        182.64         8.89 o                         
  19   0   4          4.71          8.82         3.60 o                         
  20   0   4          9.56          5.73         3.77 o                         
  21   0   4         47.41         45.70         9.29 o                         
 -23   1   4         51.86         59.95         7.71 o                         
 -22   1   4          9.85          8.59         5.35 o                         
 -21   1   4          3.03         -4.49         4.49 o                         
 -20   1   4        362.31        356.90         9.04 o                         
 -19   1   4        176.83        168.83         6.77 o                         
 -18   1   4         27.75         30.29         4.04 o                         
 -17   1   4        238.85        237.43         7.49 o                         
 -16   1   4         92.27         91.37         5.24 o                         
 -15   1   4       1778.25       1712.69        16.78 o                         
 -14   1   4         63.59         55.77         3.04 o                         
 -13   1   4        691.27        696.61         9.51 o                         
 -12   1   4       1167.85       1128.93         9.08 o                         
 -11   1   4        275.25        261.54         3.76 o                         
 -10   1   4        536.73        532.37         5.10 o                         
  -9   1   4        507.75        456.97         4.43 o                         
  -8   1   4        432.75        436.27         3.99 o                         
  -7   1   4         89.79         88.39         1.88 o                         
  -6   1   4        373.33        392.46         3.58 o                         
  -5   1   4        120.34        119.93         1.71 o                         
  -4   1   4        520.99        561.40         4.20 o                         
  -3   1   4        185.35        186.08         1.90 o                         
  -2   1   4       2442.81       2454.51        14.40 o                         
  -1   1   4       1171.81       1188.56         8.30 o                         
   0   1   4       2731.37       2844.12        19.64 o                         
   1   1   4        157.89        156.07         1.88 o                         
   2   1   4        184.51        174.12         2.12 o                         
   3   1   4       1598.12       1612.80        10.62 o                         
   4   1   4        145.85        123.23         2.13 o                         
   5   1   4       3247.18       3256.79        20.59 o                         
   6   1   4        876.22        826.50         6.73 o                         
   7   1   4        129.63        128.07         2.36 o                         
   8   1   4         49.76         41.32         1.65 o                         
   9   1   4       1284.43       1283.22        10.13 o                         
  10   1   4        524.15        510.53         5.88 o                         
  11   1   4        233.04        228.72         4.54 o                         
  12   1   4        173.17        169.50         4.24 o                         
  13   1   4        480.17        508.12         7.66 o                         
  14   1   4         29.93         29.05         3.80 o                         
  15   1   4         46.34         47.87         4.01 o                         
  16   1   4         73.01         68.46         4.64 o                         
  17   1   4         92.01         88.42         5.26 o                         
  18   1   4        145.68        151.77         7.29 o                         
  19   1   4          9.12          9.62         4.81 o                         
  20   1   4         10.51         13.44         6.77 o                         
  21   1   4          9.70         11.78         4.73 o                         
 -22   2   4         37.99         42.40         5.78 o                         
 -21   2   4         28.23         29.79         5.23 o                         
 -20   2   4         56.75         54.38         5.25 o                         
 -19   2   4        248.30        260.37         8.56 o                         
 -18   2   4        118.38        115.95         7.36 o                         
 -17   2   4         73.21         78.53         6.71 o                         
 -16   2   4         41.02         33.50         3.88 o                         
 -15   2   4        723.53        745.40        11.73 o                         
 -14   2   4         63.53         63.80         4.33 o                         
 -13   2   4         52.01         52.06         3.93 o                         
 -12   2   4        544.93        545.96         8.19 o                         
 -11   2   4       1790.58       1765.38        13.64 o                         
 -10   2   4        167.81        163.76         2.86 o                         
  -9   2   4        101.69         94.56         2.31 o                         
  -8   2   4         84.18         91.81         2.09 o                         
  -7   2   4        104.32         94.47         1.78 o                         
  -6   2   4        651.71        667.77         5.01 o                         
  -5   2   4        149.94        162.52         2.78 o                         
  -4   2   4        197.44        198.39         2.96 o                         
  -3   2   4        216.08        212.45         2.66 o                         
  -2   2   4       3387.46       3561.75        25.40 o                         
  -1   2   4       3915.63       4077.02        30.91 o                         
   0   2   4       1809.98       1956.37        16.84 o                         
   1   2   4       2260.81       2292.51        19.87 o                         
   2   2   4         51.29         50.69         1.54 o                         
   3   2   4        935.20        933.58         7.49 o                         
   4   2   4        742.14        740.62         6.39 o                         
   5   2   4        133.45        153.51         2.29 o                         
   6   2   4       1160.80       1272.76         9.85 o                         
   7   2   4       2390.29       2473.41        17.48 o                         
   8   2   4        515.90        505.41         5.44 o                         
   9   2   4        165.75        155.20         3.24 o                         
  10   2   4        435.48        421.34         7.07 o                         
  11   2   4        106.11        112.48         4.36 o                         
  12   2   4         50.23         45.89         3.54 o                         
  13   2   4        809.48        778.11        11.83 o                         
  14   2   4        179.76        170.36         7.79 o                         
  15   2   4        390.13        394.36         9.45 o                         
  16   2   4        124.16        120.88         6.25 o                         
  17   2   4        338.37        353.34         9.52 o                         
  18   2   4        192.11        210.20         8.44 o                         
  19   2   4         28.82         38.64         4.83 o                         
  20   2   4         41.65         39.07         5.69 o                         
 -21   3   4         10.92          9.75         4.32 o                         
 -20   3   4        286.50        312.02         8.76 o                         
 -19   3   4          3.43          3.48         3.26 o                         
 -18   3   4         76.98         66.05         4.80 o                         
 -17   3   4        138.51        129.86         6.60 o                         
 -16   3   4       1148.23       1193.84        19.39 o                         
 -15   3   4        110.43        109.00         6.22 o                         
 -14   3   4        104.62         93.93         5.66 o                         
 -13   3   4         32.63         28.66         3.76 o                         
 -12   3   4        905.01        914.70        13.39 o                         
 -11   3   4         37.94         39.97         3.25 o                         
 -10   3   4         87.37         87.42         5.62 o                         
  -9   3   4        162.37        155.90         3.74 o                         
  -8   3   4        625.82        647.88         7.59 o                         
  -7   3   4        797.26        782.49         8.11 o                         
  -6   3   4        218.77        226.39         3.60 o                         
  -5   3   4         12.41         12.90         1.22 o                         
  -4   3   4       1000.02       1031.13         9.40 o                         
  -3   3   4         77.56         70.08         2.14 o                         
  -2   3   4         91.45         90.44         1.99 o                         
  -1   3   4        553.93        527.24         6.52 o                         
   0   3   4       1099.04       1149.91        18.08 o                         
   1   3   4        180.49        179.69         3.08 o                         
   2   3   4       1714.25       1693.73        14.10 o                         
   3   3   4        374.79        370.29         4.38 o                         
   4   3   4        134.47        124.48         2.69 o                         
   5   3   4         63.63         62.22         2.27 o                         
   6   3   4        630.43        617.85         8.34 o                         
   7   3   4         58.61         55.34         2.64 o                         
   8   3   4        243.55        257.92         5.59 o                         
   9   3   4        102.68         82.34         3.90 o                         
  10   3   4       1050.20       1008.08        13.12 o                         
  11   3   4         66.89         73.41         4.40 o                         
  12   3   4        475.22        504.33         9.94 o                         
  13   3   4        381.42        392.12        14.37 o                         
  14   3   4         38.03         29.62         4.69 o                         
  15   3   4        131.02        132.78         7.48 o                         
  16   3   4         66.71         81.29         5.71 o                         
  17   3   4         82.91         86.02         6.02 o                         
  18   3   4          0.96          4.70         3.74 o                         
  19   3   4          1.94         -0.58         3.75 o                         
 -20   4   4         19.32         19.46         4.32 o                         
 -19   4   4          2.11         -3.18         3.18 o                         
 -18   4   4        148.43        147.57         6.76 o                         
 -17   4   4         56.33         48.91         4.81 o                         
 -16   4   4         57.84         67.58         5.58 o                         
 -15   4   4        186.01        182.82         7.49 o                         
 -14   4   4         57.03         55.18         5.38 o                         
 -13   4   4         47.76         39.75         4.31 o                         
 -12   4   4        104.82         99.33         5.39 o                         
 -11   4   4        506.68        524.76        11.19 o                         
 -10   4   4         48.44         45.51         3.30 o                         
  -9   4   4         89.33         95.32         4.10 o                         
  -8   4   4         62.33         66.99         3.39 o                         
  -7   4   4          8.53         13.23         2.03 o                         
  -6   4   4        370.47        374.93         6.11 o                         
  -5   4   4         95.20         95.04         2.82 o                         
  -4   4   4        196.65        192.39         3.64 o                         
  -3   4   4        567.67        547.77         5.45 o                         
  -2   4   4        160.67        156.96         2.88 o                         
  -1   4   4        164.57        147.98         5.36 o                         
   0   4   4        340.55        351.85         7.55 o                         
   1   4   4       1658.97       1608.13        19.48 o                         
   2   4   4       1398.08       1351.23        14.83 o                         
   3   4   4        107.58        109.48         5.38 o                         
   4   4   4        328.94        319.24         6.16 o                         
   5   4   4       1189.93       1172.28        14.59 o                         
   6   4   4        371.30        360.80         7.10 o                         
   7   4   4        329.19        324.94         7.35 o                         
   8   4   4         13.22         15.94         2.42 o                         
   9   4   4          6.07          6.45         2.52 o                         
  10   4   4        297.92        285.60         8.78 o                         
  11   4   4         77.23         83.50         8.13 o                         
  12   4   4         98.47         99.27         5.40 o                         
  13   4   4         11.30         11.06         3.30 o                         
  14   4   4        183.28        173.63         7.24 o                         
  15   4   4          3.96          0.23         3.27 o                         
  16   4   4         31.69         29.01         4.38 o                         
  17   4   4        157.14        167.15         8.00 o                         
  18   4   4         58.60         62.31         5.87 o                         
 -18   5   4         22.67         13.21         3.86 o                         
 -17   5   4          5.40          7.97         3.43 o                         
 -16   5   4         81.28         80.53         5.72 o                         
 -15   5   4        113.25        109.85         6.23 o                         
 -14   5   4          4.32          6.94         4.22 o                         
 -13   5   4         23.97         24.32         4.58 o                         
 -12   5   4        126.14        134.26         7.32 o                         
 -11   5   4        130.88        119.84         6.72 o                         
 -10   5   4        351.05        346.45        12.27 o                         
  -9   5   4         38.50         39.16         5.92 o                         
  -8   5   4         39.30         35.86         3.74 o                         
  -7   5   4        191.26        188.64         7.80 o                         
  -6   5   4        537.86        549.89        12.69 o                         
  -5   5   4         61.71         55.94         4.31 o                         
  -4   5   4        440.93        438.72        11.06 o                         
  -3   5   4        182.92        179.59         5.42 o                         
  -2   5   4         33.30         34.03         4.25 o                         
  -1   5   4        100.77        100.57         4.00 o                         
   0   5   4         71.51         73.01         5.42 o                         
   1   5   4         36.03         34.63         4.48 o                         
   2   5   4        125.74        126.74         9.90 o                         
   3   5   4         55.06         57.45         3.56 o                         
   4   5   4        227.34        228.30         5.96 o                         
   5   5   4        136.87        136.51         5.22 o                         
   6   5   4        462.78        441.68         9.18 o                         
   7   5   4         26.15         25.27         3.41 o                         
   8   5   4         79.77         70.29         4.89 o                         
   9   5   4         87.75         90.25         5.62 o                         
  10   5   4         70.01         72.16         6.23 o                         
  11   5   4         41.33         40.82         6.69 o                         
  12   5   4         13.92         14.61         5.94 o                         
  13   5   4         45.72         47.80         5.32 o                         
  14   5   4         59.06         62.02         7.46 o                         
  15   5   4        200.67        204.33        11.68 o                         
  16   5   4         58.28         55.72         6.16 o                         
 -14   6   4         75.25         83.35         7.39 o                         
 -13   6   4         18.78         21.55         4.46 o                         
 -12   6   4         23.35         19.90         5.34 o                         
 -11   6   4        181.18        176.83         8.84 o                         
 -10   6   4          5.42          2.76         3.77 o                         
  -9   6   4         93.64        109.85         7.38 o                         
  -8   6   4        206.03        178.37         8.28 o                         
  -7   6   4         70.63         65.35         5.80 o                         
  -6   6   4         96.15        102.70         8.11 o                         
  -5   6   4         89.96         88.99         5.55 o                         
  -4   6   4         64.63         64.46         4.61 o                         
  -3   6   4        140.39        132.13         6.74 o                         
  -2   6   4         80.06         76.02         9.90 o                         
  -1   6   4        154.49        161.63         9.06 o                         
   0   6   4         53.27         45.93         5.04 o                         
   1   6   4        255.92        241.50         9.61 o                         
   2   6   4         55.28         52.51         5.80 o                         
   3   6   4         35.81         30.07         8.01 o                         
   4   6   4        100.22         91.99         5.14 o                         
   5   6   4         24.04         27.58         3.79 o                         
   6   6   4         60.82         56.94         6.12 o                         
   7   6   4        138.75        128.98         7.15 o                         
   8   6   4        241.85        238.83         8.95 o                         
   9   6   4         33.69         36.52         5.60 o                         
  10   6   4          0.31          1.76         3.45 o                         
  11   6   4        131.45        131.16         7.31 o                         
  12   6   4          8.31          2.71         4.08 o                         
 -10   7   4         50.47         63.57         6.10 o                         
  -9   7   4         48.75         48.78         5.48 o                         
  -8   7   4        120.13        127.18         8.02 o                         
  -7   7   4         81.26         92.82         8.57 o                         
  -6   7   4         66.64         75.55         7.59 o                         
  -5   7   4         11.73          7.03         4.72 o                         
  -4   7   4         52.00         41.72         6.74 o                         
  -1   7   4         72.59         61.95         7.16 o                         
   0   7   4        123.30        127.07         9.48 o                         
   1   7   4        170.61        175.75        11.59 o                         
   2   7   4         68.21         64.69         8.22 o                         
   3   7   4         89.92         88.20        12.43 o                         
   4   7   4         23.50         26.61         5.96 o                         
   5   7   4         66.45         73.49         8.07 o                         
   6   7   4         67.88         75.59         8.50 o                         
   7   7   4          2.16         -0.93         5.07 o                         
   8   7   4          5.66         -2.53         8.43 o                         
 -10  -7   5         68.83         90.82        16.23 o                         
  -9  -7   5         38.26         39.91         6.88 o                         
  -8  -7   5         52.33         56.69        13.07 o                         
  -7  -7   5         15.83         15.17         8.85 o                         
  -6  -7   5         25.53         62.38        13.28 o                         
  -5  -7   5         95.25         91.46        15.17 o                         
  -4  -7   5        250.88        279.22        22.55 o                         
  -3  -7   5         34.86         12.85         8.64 o                         
  -2  -7   5         13.40         21.07         9.06 o                         
  -1  -7   5        117.02        112.53        16.65 o                         
   0  -7   5         59.09         68.34         9.09 o                         
   1  -7   5         68.88         65.87        12.43 o                         
   2  -7   5        107.92         96.33        10.25 o                         
   3  -7   5         62.12         45.74         7.71 o                         
   4  -7   5          2.04         -0.45         3.63 o                         
   5  -7   5        145.55        130.11        12.09 o                         
   6  -7   5          3.64         -2.49         3.84 o                         
   7  -7   5          2.03          0.00         4.09 o                         
 -15  -6   5          6.78          6.95         9.06 o                         
 -14  -6   5         66.69         60.44         6.84 o                         
 -13  -6   5         15.13         19.66         4.84 o                         
 -12  -6   5        146.55        155.52         8.95 o                         
 -11  -6   5         14.37         22.37         5.01 o                         
 -10  -6   5         99.42        110.75        17.51 o                         
  -9  -6   5         76.72         76.61         5.87 o                         
  -8  -6   5         61.25         65.77         5.37 o                         
  -7  -6   5         77.73         81.55         5.54 o                         
  -6  -6   5         86.12         92.06         5.51 o                         
  -5  -6   5        112.36        117.87         5.56 o                         
  -4  -6   5         36.28         43.63         3.83 o                         
  -3  -6   5         26.64         24.43         7.06 o                         
  -2  -6   5        150.01        148.14        11.03 o                         
  -1  -6   5         12.67         11.51         3.33 o                         
   0  -6   5        119.62        121.82         6.79 o                         
   1  -6   5         14.22         16.40         3.73 o                         
   2  -6   5        106.09        105.83         6.87 o                         
   3  -6   5         10.04         10.21         3.78 o                         
   4  -6   5        118.89        110.70         7.33 o                         
   5  -6   5         21.71         20.75         3.66 o                         
   6  -6   5        257.22        248.01        10.10 o                         
   7  -6   5          0.56          0.45         4.23 o                         
   8  -6   5         17.74         17.86         4.54 o                         
   9  -6   5         92.18         91.54         7.59 o                         
  10  -6   5        246.39        245.95        28.03 o                         
  11  -6   5         11.03         11.87         5.32 o                         
  12  -6   5         18.40         19.47         5.94 o                         
 -18  -5   5          0.16         -5.51         5.51 o                         
 -17  -5   5        162.64        169.96        17.06 o                         
 -16  -5   5         71.15         65.04         6.97 o                         
 -15  -5   5          3.75         -1.73         3.75 o                         
 -14  -5   5         24.25         27.90         5.10 o                         
 -13  -5   5         59.14         73.79         6.71 o                         
 -12  -5   5         83.53         96.49         7.16 o                         
 -11  -5   5         82.17         74.55         6.19 o                         
 -10  -5   5          4.48          7.55         3.53 o                         
  -9  -5   5        138.95        140.96         7.20 o                         
  -8  -5   5        133.14        131.69         7.75 o                         
  -7  -5   5        467.52        458.07        15.46 o                         
  -6  -5   5         46.21         49.16         7.31 o                         
  -5  -5   5        160.49        155.54         6.29 o                         
  -4  -5   5         31.67         29.73         3.40 o                         
  -3  -5   5        358.65        341.09         7.55 o                         
  -2  -5   5         70.01         67.33         3.70 o                         
  -1  -5   5        340.26        357.42         7.43 o                         
   0  -5   5          0.39          1.26         2.52 o                         
   1  -5   5        107.61        114.42        10.73 o                         
   2  -5   5         60.70         61.69         6.20 o                         
   3  -5   5         42.29         40.41         3.32 o                         
   4  -5   5         44.36         48.68         3.72 o                         
   5  -5   5         59.65         68.03         4.46 o                         
   6  -5   5         74.16         72.78         4.78 o                         
   7  -5   5        141.39        149.41         6.25 o                         
   8  -5   5         51.85         52.87         4.65 o                         
   9  -5   5        146.50        162.23         7.92 o                         
  10  -5   5         95.86        112.32        10.85 o                         
  11  -5   5        172.68        177.27        11.01 o                         
  12  -5   5         16.20          8.76         5.31 o                         
  13  -5   5         81.07         85.05         9.07 o                         
  14  -5   5         15.96         16.30         6.24 o                         
  15  -5   5        186.58        189.77        13.65 o                         
 -20  -4   5          8.49         -6.24         6.25 o                         
 -19  -4   5         52.58         52.38         9.01 o                         
 -18  -4   5         76.65         66.41         7.33 o                         
 -17  -4   5         10.38          2.20         4.23 o                         
 -16  -4   5         67.29         66.13         6.84 o                         
 -15  -4   5         60.88         69.70        10.89 o                         
 -14  -4   5        133.11        123.99        10.01 o                         
 -13  -4   5        500.10        484.89        13.60 o                         
 -12  -4   5        564.33        549.14        14.21 o                         
 -11  -4   5         96.52         94.69         6.57 o                         
 -10  -4   5         95.99         98.38         6.39 o                         
  -9  -4   5        144.19        144.73         7.00 o                         
  -8  -4   5        440.76        438.77         9.61 o                         
  -7  -4   5        553.78        551.60        10.50 o                         
  -6  -4   5        332.07        330.59        11.53 o                         
  -5  -4   5         78.32         97.43         4.37 o                         
  -4  -4   5         20.48         19.69         3.07 o                         
  -3  -4   5        376.60        364.69         8.11 o                         
  -2  -4   5        290.82        291.88         5.75 o                         
  -1  -4   5         40.64         40.99         2.46 o                         
   0  -4   5        116.96        114.56         3.59 o                         
   1  -4   5       1411.17       1416.97        16.45 o                         
   2  -4   5        821.46        795.06        12.34 o                         
   3  -4   5        214.70        202.20         5.93 o                         
   4  -4   5         22.67         19.39         3.13 o                         
   5  -4   5        509.94        517.25        10.08 o                         
   6  -4   5         11.78         10.48         2.68 o                         
   7  -4   5         87.75         95.11         5.06 o                         
   8  -4   5         96.16        102.68         5.34 o                         
   9  -4   5        382.08        397.29        11.05 o                         
  10  -4   5        215.07        219.49        17.07 o                         
  11  -4   5         52.31         53.40         7.38 o                         
  12  -4   5        351.59        334.32        14.07 o                         
  13  -4   5        102.51        105.35         9.75 o                         
  14  -4   5         74.47         71.68         9.69 o                         
  15  -4   5         70.67         64.44        14.43 o                         
  16  -4   5         38.26         42.88         8.27 o                         
  17  -4   5        133.80        151.32        13.11 o                         
 -21  -3   5         22.54         12.37         7.37 o                         
 -20  -3   5         29.47         33.36         8.75 o                         
 -19  -3   5        237.07        207.18        14.75 o                         
 -18  -3   5        159.26        162.89         9.96 o                         
 -17  -3   5         60.17         61.36         6.45 o                         
 -16  -3   5        180.14        174.45        10.08 o                         
 -15  -3   5         98.94        103.04        10.78 o                         
 -14  -3   5        612.68        650.79        15.72 o                         
 -13  -3   5        218.02        220.83         9.12 o                         
 -12  -3   5        454.05        436.00        12.90 o                         
 -11  -3   5        187.96        191.71         6.57 o                         
 -10  -3   5        581.50        561.15        10.65 o                         
  -9  -3   5       1357.37       1342.67        19.32 o                         
  -8  -3   5         94.30         94.32         5.68 o                         
  -7  -3   5        615.54        638.76        17.19 o                         
  -6  -3   5        751.80        752.94        10.50 o                         
  -5  -3   5        265.13        243.28         5.47 o                         
  -4  -3   5        108.28        106.74         4.10 o                         
  -3  -3   5        598.51        623.99         9.71 o                         
  -2  -3   5          2.73          2.48         1.52 o                         
  -1  -3   5       1350.25       1312.24        13.21 o                         
   0  -3   5        150.49        140.13         3.23 o                         
   1  -3   5        308.72        321.15         4.47 o                         
   2  -3   5        264.73        270.92         4.58 o                         
   3  -3   5        177.75        160.43         3.97 o                         
   4  -3   5        558.27        552.91         7.22 o                         
   5  -3   5        902.63        884.71        11.58 o                         
   6  -3   5          9.28          8.22         1.63 o                         
   7  -3   5        215.88        205.43         4.57 o                         
   8  -3   5        186.90        179.59         4.49 o                         
   9  -3   5         52.78         47.54         3.68 o                         
  10  -3   5        356.36        341.78         9.70 o                         
  11  -3   5        164.07        184.80        10.43 o                         
  12  -3   5        292.19        273.09        14.01 o                         
  13  -3   5        105.77        107.78         9.61 o                         
  14  -3   5        128.20        126.53        10.78 o                         
  15  -3   5        335.56        344.52        24.23 o                         
  16  -3   5         51.46         71.29         9.23 o                         
  17  -3   5        368.85        375.86        17.73 o                         
  18  -3   5        217.18        255.95        16.08 o                         
  19  -3   5         35.10         23.68        16.65 o                         
 -22  -2   5         66.14         62.48        10.28 o                         
 -21  -2   5        135.31        120.84         9.43 o                         
 -20  -2   5        226.01        262.60        11.70 o                         
 -19  -2   5         49.54         36.87         5.26 o                         
 -18  -2   5         89.47         95.41         6.39 o                         
 -17  -2   5         71.16         64.26         5.30 o                         
 -16  -2   5          4.83          3.98         2.54 o                         
 -15  -2   5        438.74        438.64        11.31 o                         
 -14  -2   5         39.33         40.99         3.10 o                         
 -13  -2   5        770.08        765.76        11.86 o                         
 -12  -2   5         86.23         86.45         3.67 o                         
 -11  -2   5         91.71         89.30         4.09 o                         
 -10  -2   5        995.99       1014.46        10.17 o                         
  -9  -2   5       2660.44       2649.63        21.18 o                         
  -8  -2   5        115.17        108.13         3.32 o                         
  -7  -2   5         67.88         67.76         2.40 o                         
  -6  -2   5       2786.94       2844.25        24.90 o                         
  -5  -2   5       1111.91       1142.15        11.21 o                         
  -4  -2   5       2642.76       2864.91        31.50 o                         
  -3  -2   5        757.05        766.47         8.58 o                         
  -2  -2   5       6691.38       6853.16        61.83 o                         
  -1  -2   5        989.73       1015.26        10.84 o                         
   0  -2   5       1385.86       1480.19        12.85 o                         
   1  -2   5       3174.29       3415.96        29.06 o                         
   2  -2   5       4452.89       4519.09        38.22 o                         
   3  -2   5       4753.31       4984.41        38.94 o                         
   4  -2   5       1064.51       1092.05        10.41 o                         
   5  -2   5        188.33        239.47         3.78 o                         
   6  -2   5        440.00        455.07         4.98 o                         
   7  -2   5        388.75        405.23         4.76 o                         
   8  -2   5        109.91        115.21         3.07 o                         
   9  -2   5        256.60        244.71         4.60 o                         
  10  -2   5         40.43         33.75         2.54 o                         
  11  -2   5         48.84         33.53         2.20 o                         
  12  -2   5        222.76        206.67         5.17 o                         
  13  -2   5        610.85        597.05         8.98 o                         
  14  -2   5          0.49          3.67         2.55 o                         
  15  -2   5        132.90        142.75         8.96 o                         
  16  -2   5          3.63         -1.28         4.18 o                         
  17  -2   5        241.57        249.78        11.28 o                         
  18  -2   5        202.57        220.85        11.56 o                         
  19  -2   5        302.55        305.13        13.08 o                         
  20  -2   5         63.77         50.97        10.10 o                         
 -23  -1   5         39.40         18.95         7.71 o                         
 -22  -1   5        221.77        240.52        14.94 o                         
 -21  -1   5          9.65         13.16         5.54 o                         
 -20  -1   5         45.38         48.26         5.40 o                         
 -19  -1   5        130.67        129.24         7.31 o                         
 -18  -1   5         40.87         34.30         4.55 o                         
 -17  -1   5         11.71          7.49         2.34 o                         
 -16  -1   5         35.76         31.29         2.71 o                         
 -15  -1   5         26.62         22.17         2.44 o                         
 -14  -1   5         28.68         27.74         1.55 o                         
 -13  -1   5        302.17        295.90         4.57 o                         
 -12  -1   5         99.09         98.60         2.29 o                         
 -11  -1   5        129.03        123.28         2.33 o                         
 -10  -1   5        119.67        113.24         2.15 o                         
  -9  -1   5        729.94        731.19         6.13 o                         
  -8  -1   5        613.27        591.84         5.17 o                         
  -7  -1   5        507.51        531.57         4.58 o                         
  -6  -1   5       1128.68       1209.66         8.50 o                         
  -5  -1   5       1836.02       1846.86        12.55 o                         
  -4  -1   5       4287.67       4413.34        30.28 o                         
  -3  -1   5         17.52         11.18         0.95 o                         
  -2  -1   5       1075.63       1047.06         8.72 o                         
  -1  -1   5       2685.79       2677.57        17.86 o                         
   0  -1   5        660.46        691.56         5.93 o                         
   1  -1   5        644.13        660.39         5.51 o                         
   2  -1   5       1121.36       1096.13         8.86 o                         
   3  -1   5        411.87        516.60         4.73 o                         
   4  -1   5        192.05        191.76         2.70 o                         
   5  -1   5       1448.26       1524.33        11.36 o                         
   6  -1   5        369.22        338.64         4.08 o                         
   7  -1   5        149.27        157.69         2.94 o                         
   8  -1   5        645.75        693.66         6.87 o                         
   9  -1   5        185.09        194.97         3.45 o                         
  10  -1   5         97.18         93.76         3.40 o                         
  11  -1   5        115.56        113.73         3.57 o                         
  12  -1   5        164.12        153.69         4.56 o                         
  13  -1   5         21.50         20.72         2.39 o                         
  14  -1   5        221.46        229.23         6.08 o                         
  15  -1   5        162.62        163.03         5.17 o                         
  16  -1   5        236.95        239.88         7.06 o                         
  17  -1   5        110.82        119.76         8.93 o                         
  18  -1   5        184.52        195.82        11.41 o                         
  19  -1   5         41.26         66.14         9.90 o                         
  20  -1   5        194.40        189.04        34.24 o                         
 -23   0   5        455.35        480.42        16.02 o                         
 -22   0   5         25.24         21.33         5.78 o                         
 -21   0   5        170.46        178.94         9.29 o                         
 -20   0   5         55.86         46.18         5.45 o                         
 -19   0   5         84.96         78.77         5.61 o                         
 -18   0   5          5.43          2.51         2.38 o                         
 -17   0   5        238.43        242.66         7.02 o                         
 -16   0   5         16.03         12.85         2.29 o                         
 -15   0   5        480.81        447.85         6.59 o                         
 -14   0   5          3.46          3.18         1.55 o                         
 -13   0   5        669.16        623.57         9.13 o                         
 -12   0   5          1.96         -0.18         1.01 o                         
 -11   0   5         11.50          4.46         1.21 o                         
 -10   0   5        162.94        158.76         2.71 o                         
  -9   0   5        829.61        746.17         6.43 o                         
  -8   0   5         15.42         16.09         1.28 o                         
  -7   0   5        190.90        130.75         2.25 o                         
  -6   0   5        737.28        728.76         5.61 o                         
  -5   0   5       6532.15       6713.39        39.96 o                         
  -4   0   5        299.26        310.09         3.14 o                         
  -3   0   5       1949.13       1987.84        13.27 o                         
  -2   0   5         31.70         33.02         1.08 o                         
  -1   0   5          3.71         -0.69         0.69 o                         
   0   0   5         26.12         27.11         1.00 o                         
   1   0   5       5441.76       5411.62        33.69 o                         
   2   0   5        197.00        201.51         2.42 o                         
   3   0   5          2.70          1.77         0.77 o                         
   4   0   5        260.99        255.71         3.04 o                         
   5   0   5       2927.34       3089.17        20.53 o                         
   6   0   5         40.17         31.82         1.33 o                         
   7   0   5         17.63         12.58         1.12 o                         
   8   0   5         49.90         40.80         1.63 o                         
   9   0   5        506.67        564.69         5.68 o                         
  10   0   5        374.99        380.54         4.61 o                         
  11   0   5          4.18          5.22         1.28 o                         
  12   0   5        366.79        342.63         4.88 o                         
  13   0   5          1.72         -0.05         1.92 o                         
  14   0   5         20.34         17.77         2.17 o                         
  15   0   5        272.73        265.15         5.98 o                         
  16   0   5        152.97        158.68         7.67 o                         
  17   0   5          0.11         -3.31         3.31 o                         
  18   0   5          0.28         -3.09         3.80 o                         
  19   0   5         47.24         42.68         4.90 o                         
  20   0   5         67.83         62.12         5.82 o                         
  21   0   5         21.33         10.28         7.34 o                         
 -23   1   5         38.11         39.56         6.88 o                         
 -22   1   5        221.49        235.36        11.87 o                         
 -21   1   5          8.96         10.95         5.22 o                         
 -20   1   5         49.44         50.85         4.67 o                         
 -19   1   5        128.34        129.09         6.80 o                         
 -18   1   5         42.70         39.14         4.39 o                         
 -17   1   5         10.41          4.79         3.08 o                         
 -16   1   5         38.33         31.86         3.75 o                         
 -15   1   5         25.79         26.92         2.76 o                         
 -14   1   5         26.65         27.76         2.42 o                         
 -13   1   5        305.10        302.65         4.85 o                         
 -12   1   5        101.29        101.80         2.70 o                         
 -11   1   5        126.66        121.38         2.52 o                         
 -10   1   5        115.93        116.01         2.54 o                         
  -9   1   5        734.62        731.00         5.90 o                         
  -8   1   5        646.54        624.84         5.26 o                         
  -7   1   5        507.95        533.15         5.23 o                         
  -6   1   5       1142.14       1230.94         8.36 o                         
  -5   1   5       1849.97       1873.49        11.73 o                         
  -4   1   5       4335.59       4467.17        25.76 o                         
  -3   1   5         19.04         10.35         0.73 o                         
  -2   1   5       1071.84       1043.03         7.16 o                         
  -1   1   5       2657.23       2663.91        17.17 o                         
   0   1   5        677.47        710.82         5.40 o                         
   1   1   5        653.34        669.23         5.26 o                         
   2   1   5       1149.79       1126.95         8.53 o                         
   3   1   5        414.27        512.65         4.62 o                         
   4   1   5        190.53        190.35         2.63 o                         
   5   1   5       1441.15       1507.82        10.72 o                         
   6   1   5        370.29        334.09         3.80 o                         
   7   1   5        152.91        163.62         2.74 o                         
   8   1   5        642.22        693.18         6.46 o                         
   9   1   5        182.30        189.35         3.52 o                         
  10   1   5        100.57         94.49         2.77 o                         
  11   1   5        117.10        128.52         3.79 o                         
  12   1   5        170.24        156.50         4.29 o                         
  13   1   5         19.95         16.48         2.60 o                         
  14   1   5        224.03        227.86         5.79 o                         
  15   1   5        159.25        151.30         6.10 o                         
  16   1   5        238.21        249.26         7.25 o                         
  17   1   5        110.02        123.51         5.97 o                         
  18   1   5        189.31        210.88         8.13 o                         
  19   1   5         40.10         26.98         5.77 o                         
  20   1   5        194.65        193.38        11.20 o                         
 -22   2   5         65.48         73.11         6.62 o                         
 -21   2   5        132.48        125.53         7.10 o                         
 -20   2   5        226.10        266.75         8.99 o                         
 -19   2   5         50.15         49.43         5.39 o                         
 -18   2   5         93.01         89.30         6.37 o                         
 -17   2   5         70.66         73.10         5.01 o                         
 -16   2   5          5.20          3.39         3.39 o                         
 -15   2   5        442.53        457.28         9.39 o                         
 -14   2   5         36.13         33.29         3.15 o                         
 -13   2   5        764.16        768.41         9.59 o                         
 -12   2   5         85.60         76.60         3.32 o                         
 -11   2   5        100.43        100.34         2.96 o                         
 -10   2   5        997.80       1006.33         8.71 o                         
  -9   2   5       2643.05       2642.10        18.39 o                         
  -8   2   5        110.77        107.75         2.25 o                         
  -7   2   5         66.30         69.11         1.92 o                         
  -6   2   5       2781.87       2841.21        16.54 o                         
  -5   2   5       1115.19       1147.25         7.37 o                         
  -4   2   5       2642.41       2831.08        16.65 o                         
  -3   2   5        746.70        761.40         6.53 o                         
  -2   2   5       6684.42       6734.30        47.26 o                         
  -1   2   5       1003.43        995.73         8.91 o                         
   0   2   5       1400.85       1463.43        11.00 o                         
   1   2   5       3138.03       3342.08        23.52 o                         
   2   2   5       4476.83       4516.44        31.18 o                         
   3   2   5       4766.15       4966.68        34.42 o                         
   4   2   5       1039.14       1063.06         8.82 o                         
   5   2   5        187.84        231.29         3.44 o                         
   6   2   5        452.83        459.26         4.68 o                         
   7   2   5        385.12        399.92         4.70 o                         
   8   2   5        103.72        105.68         3.00 o                         
   9   2   5        262.65        254.01         4.49 o                         
  10   2   5         40.47         33.41         2.80 o                         
  11   2   5         51.16         38.30         3.18 o                         
  12   2   5        220.10        218.27         6.16 o                         
  13   2   5        596.96        601.07        10.42 o                         
  14   2   5          0.81          1.69         2.82 o                         
  15   2   5        132.31        150.38         6.71 o                         
  16   2   5          3.47          6.33         3.23 o                         
  17   2   5        231.46        223.36         8.43 o                         
  18   2   5        211.90        224.40         8.54 o                         
  19   2   5        294.73        307.72        10.73 o                         
  20   2   5         61.55         50.09        11.94 o                         
 -21   3   5         21.90         17.71         4.51 o                         
 -20   3   5         29.13         35.68         4.81 o                         
 -19   3   5        233.77        253.53         8.44 o                         
 -18   3   5        159.72        157.89         7.23 o                         
 -17   3   5         61.26         64.26         6.51 o                         
 -16   3   5        175.55        171.78         7.06 o                         
 -15   3   5         98.57        100.51         5.28 o                         
 -14   3   5        610.55        615.26        12.42 o                         
 -13   3   5        229.46        231.26         7.39 o                         
 -12   3   5        449.24        457.19         8.91 o                         
 -11   3   5        190.63        196.31         5.66 o                         
 -10   3   5        584.54        571.15         8.34 o                         
  -9   3   5       1374.72       1354.03        13.43 o                         
  -8   3   5         92.23         89.91         3.14 o                         
  -7   3   5        630.06        645.65         7.26 o                         
  -6   3   5        747.44        747.20         7.86 o                         
  -5   3   5        269.74        229.88         3.69 o                         
  -4   3   5        110.87        102.63         3.26 o                         
  -3   3   5        593.51        615.18         7.24 o                         
  -2   3   5          2.89          1.92         0.88 o                         
  -1   3   5       1336.99       1304.53        13.26 o                         
   0   3   5        141.03        135.50         2.69 o                         
   1   3   5        309.38        318.10         4.45 o                         
   2   3   5        267.61        278.14         4.10 o                         
   3   3   5        165.14        149.36         2.93 o                         
   4   3   5        559.34        556.26         6.32 o                         
   5   3   5        907.64        900.90         9.69 o                         
   6   3   5          9.17          8.57         1.64 o                         
   7   3   5        211.86        221.09         6.30 o                         
   8   3   5        191.36        184.82         4.99 o                         
   9   3   5         55.87         56.54         4.79 o                         
  10   3   5        357.97        352.92         7.80 o                         
  11   3   5        171.28        174.01         6.01 o                         
  12   3   5        286.93        301.14         7.89 o                         
  13   3   5        107.95        112.37         5.75 o                         
  14   3   5        130.46        135.50         6.74 o                         
  15   3   5        334.83        352.09         9.43 o                         
  16   3   5         53.21         46.97         4.78 o                         
  17   3   5        366.19        378.93        13.98 o                         
  18   3   5        217.91        224.46         8.87 o                         
  19   3   5         35.56         35.18         5.10 o                         
 -20   4   5          9.18          0.35         3.91 o                         
 -19   4   5         50.66         46.30         4.95 o                         
 -18   4   5         76.07         78.68         8.87 o                         
 -17   4   5         10.44          7.13         3.45 o                         
 -16   4   5         70.95         76.48         7.08 o                         
 -15   4   5         56.69         59.22         5.12 o                         
 -14   4   5        130.98        125.07        10.10 o                         
 -13   4   5        500.73        509.03        10.89 o                         
 -12   4   5        566.54        570.00        11.20 o                         
 -11   4   5         97.85        102.38         5.03 o                         
 -10   4   5         98.98         98.18         4.45 o                         
  -9   4   5        143.78        150.58         4.76 o                         
  -8   4   5        449.41        453.00         7.70 o                         
  -7   4   5        551.42        552.66         9.66 o                         
  -6   4   5        321.28        313.67         5.14 o                         
  -5   4   5         79.91         91.34         2.93 o                         
  -4   4   5         21.13         20.24         1.71 o                         
  -3   4   5        378.41        369.06         4.43 o                         
  -2   4   5        291.92        297.25         4.65 o                         
  -1   4   5         40.71         44.06         2.34 o                         
   0   4   5        122.79        122.02         3.46 o                         
   1   4   5       1429.25       1387.50        15.44 o                         
   2   4   5        820.01        780.84        11.24 o                         
   3   4   5        207.00        199.16         6.85 o                         
   4   4   5         26.77         21.79         2.48 o                         
   5   4   5        522.64        509.95         8.53 o                         
   6   4   5         10.05         12.59         2.11 o                         
   7   4   5         88.91         92.24         5.48 o                         
   8   4   5         93.70         99.65         4.30 o                         
   9   4   5        380.70        385.52         8.27 o                         
  10   4   5        206.85        229.61         8.10 o                         
  11   4   5         52.61         55.48         4.35 o                         
  12   4   5        351.95        328.14         8.51 o                         
  13   4   5         97.29         99.69         6.49 o                         
  14   4   5         74.96         75.78         5.40 o                         
  15   4   5         69.46         72.90         5.56 o                         
  16   4   5         42.12         40.40         4.95 o                         
  17   4   5        131.56        138.46         7.55 o                         
 -18   5   5          0.09         -2.92         3.31 o                         
 -17   5   5        157.45        161.38         7.04 o                         
 -16   5   5         71.70         71.36         4.97 o                         
 -15   5   5          3.94          1.43         3.58 o                         
 -14   5   5         25.44         23.53         4.17 o                         
 -13   5   5         59.93         65.58         6.32 o                         
 -12   5   5         80.57         71.71         5.86 o                         
 -11   5   5         80.12         70.60         5.55 o                         
 -10   5   5          3.72          3.41         3.09 o                         
  -9   5   5        136.80        143.20         7.27 o                         
  -8   5   5        128.34        119.81         5.81 o                         
  -7   5   5        462.48        451.70        12.13 o                         
  -6   5   5         48.62         50.69         5.48 o                         
  -5   5   5        155.55        164.65         6.83 o                         
  -4   5   5         33.26         28.87         3.50 o                         
  -3   5   5        351.63        327.79         7.53 o                         
  -2   5   5         69.46         62.82         3.09 o                         
  -1   5   5        347.99        340.80         7.58 o                         
   0   5   5          0.08         -1.89         1.89 o                         
   1   5   5        104.99        104.10         8.15 o                         
   2   5   5         58.46         69.98         4.08 o                         
   3   5   5         43.02         45.88         3.22 o                         
   4   5   5         44.20         47.60         5.26 o                         
   5   5   5         64.09         65.27         6.05 o                         
   6   5   5         73.86         69.99         5.26 o                         
   7   5   5        134.36        136.79         8.49 o                         
   8   5   5         48.68         47.14         4.42 o                         
   9   5   5        144.85        144.87         6.90 o                         
  10   5   5         92.84         88.93         5.91 o                         
  11   5   5        170.47        178.30         9.49 o                         
  12   5   5         16.84         12.81         4.01 o                         
  13   5   5         79.69         81.98         6.43 o                         
  14   5   5         15.50          8.80         4.33 o                         
  15   5   5        183.39        188.53         9.46 o                         
 -14   6   5         68.51         63.10         5.22 o                         
 -13   6   5         15.68          8.64         4.03 o                         
 -12   6   5        142.19        146.99         9.90 o                         
 -11   6   5         15.51         15.90         4.86 o                         
 -10   6   5         99.64        107.37        11.17 o                         
  -9   6   5         76.72         72.08         6.42 o                         
  -8   6   5         60.91         59.82         5.82 o                         
  -7   6   5         79.56         75.78         5.91 o                         
  -6   6   5         86.28         87.62         6.00 o                         
  -5   6   5        111.08        114.85        12.12 o                         
  -4   6   5         34.18         37.48         4.02 o                         
  -3   6   5         26.40         30.26         3.73 o                         
  -2   6   5        151.20        148.00         6.21 o                         
  -1   6   5         12.19          9.28         4.43 o                         
   0   6   5        118.69        121.05         5.04 o                         
   1   6   5         15.78         20.90         5.16 o                         
   2   6   5        108.74        106.74         5.10 o                         
   3   6   5          9.47          9.08         3.32 o                         
   4   6   5        119.75        111.56         7.12 o                         
   5   6   5         22.63         25.72         3.78 o                         
   6   6   5        256.17        248.01         8.61 o                         
   7   6   5          0.72          3.07         5.59 o                         
   8   6   5         19.44         28.43         5.51 o                         
   9   6   5         98.34        101.16         6.35 o                         
  10   6   5        245.70        225.89         8.60 o                         
  11   6   5         11.33          8.70         4.05 o                         
  12   6   5         19.02         13.87         4.35 o                         
  -9   7   5         38.29         32.21         5.12 o                         
  -8   7   5         53.39         50.24         5.35 o                         
  -7   7   5         15.31         10.92         3.96 o                         
  -6   7   5         24.29         32.86         4.40 o                         
  -5   7   5         95.61        103.24         6.05 o                         
  -4   7   5        256.59        248.04        11.70 o                         
  -3   7   5         35.19         39.20         6.32 o                         
  -2   7   5         13.53         12.22         5.48 o                         
  -1   7   5        114.85        114.22         9.48 o                         
   0   7   5         58.16         57.11         7.80 o                         
   1   7   5         68.19         63.01         8.43 o                         
   2   7   5        113.28        126.65        11.17 o                         
   3   7   5         58.42         48.95         6.90 o                         
   4   7   5          2.11         -0.63         4.81 o                         
   5   7   5        142.21        135.76        14.22 o                         
   6   7   5          4.06          6.29         8.96 o                         
   7   7   5          1.52          0.59        13.38 o                         
  -9  -7   6          7.12          1.34         4.86 o                         
  -8  -7   6         46.19         49.94        13.07 o                         
  -7  -7   6         89.81         74.39        14.75 o                         
  -6  -7   6         97.40         85.77        15.17 o                         
  -5  -7   6        128.82        116.11        17.91 o                         
  -4  -7   6         84.00         91.25        15.17 o                         
  -3  -7   6        120.36        128.54        17.28 o                         
  -2  -7   6         42.77         50.36        12.22 o                         
  -1  -7   6        117.70        107.05        16.02 o                         
   0  -7   6         85.24         63.22        13.28 o                         
   1  -7   6        156.16        193.87        20.44 o                         
   2  -7   6        111.40        100.73        15.59 o                         
   3  -7   6         27.88         26.50         4.81 o                         
   4  -7   6         13.97         14.04         4.42 o                         
   5  -7   6         70.93         62.22         6.57 o                         
   6  -7   6          3.28          2.72         4.11 o                         
 -14  -6   6          7.02         13.13         4.77 o                         
 -13  -6   6         48.02         51.15         6.21 o                         
 -12  -6   6         15.54         15.02         4.58 o                         
 -11  -6   6         17.75         22.59         4.39 o                         
 -10  -6   6         70.33         79.36         6.34 o                         
  -9  -6   6        104.81        110.17         6.87 o                         
  -8  -6   6          1.21         -2.95         2.98 o                         
  -7  -6   6        123.23        113.54         6.40 o                         
  -6  -6   6        143.61        139.15         6.58 o                         
  -5  -6   6         77.55         85.80         6.31 o                         
  -4  -6   6         23.09         23.29         3.75 o                         
  -3  -6   6        179.71        191.01        16.52 o                         
  -2  -6   6         56.65         58.66         6.06 o                         
  -1  -6   6        150.49        150.39         8.59 o                         
   0  -6   6         39.14         42.17         4.82 o                         
   1  -6   6        247.32        256.27        12.02 o                         
   2  -6   6        165.94        162.12        10.00 o                         
   3  -6   6        172.07        168.34         8.59 o                         
   4  -6   6          3.35          1.79         3.43 o                         
   5  -6   6         99.48        100.48         6.51 o                         
   6  -6   6        173.06        167.53         7.64 o                         
   7  -6   6        146.67        140.32        17.23 o                         
   8  -6   6          4.19          5.14         3.97 o                         
   9  -6   6        151.62        168.51         9.96 o                         
  10  -6   6         46.39         45.63        10.33 o                         
  11  -6   6         22.39         36.24         6.60 o                         
 -18  -5   6         81.08         91.07         8.80 o                         
 -17  -5   6         31.98         19.69         8.52 o                         
 -16  -5   6         19.57         22.09         5.56 o                         
 -15  -5   6         46.03         42.56         6.02 o                         
 -14  -5   6         24.13         19.11         4.89 o                         
 -13  -5   6         10.71          8.29         4.70 o                         
 -12  -5   6         76.81         79.78         6.82 o                         
 -11  -5   6         19.76         20.68         5.07 o                         
 -10  -5   6        215.38        204.37         8.68 o                         
  -9  -5   6         22.17         22.79         3.96 o                         
  -8  -5   6         19.51         15.32         3.61 o                         
  -7  -5   6         85.91         86.56         5.67 o                         
  -6  -5   6         18.05         16.81         3.25 o                         
  -5  -5   6         18.16         20.33         3.27 o                         
  -4  -5   6         29.02         30.03         3.49 o                         
  -3  -5   6         31.33         28.05         3.39 o                         
  -2  -5   6        464.14        481.26        10.34 o                         
  -1  -5   6         97.76        100.16         5.40 o                         
   0  -5   6         53.63         49.20         3.77 o                         
   1  -5   6        138.22        147.01         5.26 o                         
   2  -5   6        282.19        281.68         7.99 o                         
   3  -5   6         47.06         48.33         3.34 o                         
   4  -5   6        194.53        204.70         6.53 o                         
   5  -5   6         62.66         58.84         4.36 o                         
   6  -5   6        161.65        163.41         6.51 o                         
   7  -5   6        125.64        127.00         6.26 o                         
   8  -5   6        173.13        175.94         7.11 o                         
   9  -5   6        106.05        101.65        10.12 o                         
  10  -5   6         69.62         68.72         7.71 o                         
  11  -5   6        137.04        130.51        16.96 o                         
  12  -5   6        112.09         96.88        16.02 o                         
  13  -5   6         50.39         42.64         7.65 o                         
  14  -5   6         11.54          7.34         6.09 o                         
  15  -5   6        117.22        157.41        17.70 o                         
 -20  -4   6         60.07         57.31         9.36 o                         
 -19  -4   6         86.62         94.13        17.17 o                         
 -18  -4   6          7.01          4.04         5.08 o                         
 -17  -4   6         13.44         18.23         5.06 o                         
 -16  -4   6        229.58        220.78        10.50 o                         
 -15  -4   6        162.27        171.97         9.82 o                         
 -14  -4   6          4.99          4.53         3.71 o                         
 -13  -4   6         48.09         46.72         5.59 o                         
 -12  -4   6        849.89        842.19        23.71 o                         
 -11  -4   6         83.76         84.98         6.35 o                         
 -10  -4   6          6.20          7.28         3.28 o                         
  -9  -4   6        249.22        246.90         8.71 o                         
  -8  -4   6        261.52        258.47         7.44 o                         
  -7  -4   6         84.32         83.29         4.66 o                         
  -6  -4   6         17.97         16.36         3.28 o                         
  -5  -4   6         34.80         29.00         3.03 o                         
  -4  -4   6        606.80        613.83        10.47 o                         
  -3  -4   6        328.50        361.18         7.47 o                         
  -2  -4   6        231.16        249.48         5.97 o                         
  -1  -4   6        319.49        334.50         6.21 o                         
   0  -4   6         57.58         64.28         3.82 o                         
   1  -4   6         23.74         24.32         3.16 o                         
   2  -4   6        661.32        665.27        10.09 o                         
   3  -4   6        189.66        187.19         6.01 o                         
   4  -4   6        166.46        170.31         5.85 o                         
   5  -4   6         89.63         91.82         4.87 o                         
   6  -4   6         23.81         23.50         3.16 o                         
   7  -4   6        306.55        317.14         8.24 o                         
   8  -4   6         78.64         84.27         5.00 o                         
   9  -4   6        511.63        510.54        16.28 o                         
  10  -4   6         16.90         10.01         4.77 o                         
  11  -4   6         22.51         20.68         5.72 o                         
  12  -4   6          7.81          6.55         5.28 o                         
  13  -4   6        201.61        180.76        12.44 o                         
  14  -4   6        191.63        182.66        12.96 o                         
  15  -4   6         96.05         98.54        10.50 o                         
  16  -4   6         11.61          7.35         6.36 o                         
  17  -4   6         30.80         37.13         8.27 o                         
 -21  -3   6         41.24         62.37         9.83 o                         
 -20  -3   6         41.94         38.25         8.27 o                         
 -19  -3   6        115.70        128.28        14.04 o                         
 -18  -3   6         91.31        100.00         8.19 o                         
 -17  -3   6         47.19         53.72         6.17 o                         
 -16  -3   6         24.84         34.97         5.24 o                         
 -15  -3   6        184.79        174.75         9.27 o                         
 -14  -3   6        537.99        564.13        18.28 o                         
 -13  -3   6         22.28         25.06         4.81 o                         
 -12  -3   6       1059.24       1043.14        25.38 o                         
 -11  -3   6          8.04          3.56         3.56 o                         
 -10  -3   6        246.12        244.44         8.51 o                         
  -9  -3   6         46.21         37.11         3.62 o                         
  -8  -3   6       1492.13       1533.00        21.02 o                         
  -7  -3   6        176.25        172.90         5.77 o                         
  -6  -3   6         76.44         79.34         6.63 o                         
  -5  -3   6        904.06        959.16        11.22 o                         
  -4  -3   6        166.28        172.03         4.80 o                         
  -3  -3   6         30.60         24.47         2.22 o                         
  -2  -3   6        861.06        877.67        11.23 o                         
  -1  -3   6        958.05        981.09        11.90 o                         
   0  -3   6        237.23        248.02         5.08 o                         
   1  -3   6        315.18        321.38         5.38 o                         
   2  -3   6        126.76        118.59         3.74 o                         
   3  -3   6        701.16        667.45         9.40 o                         
   4  -3   6       5532.44       5569.33        52.69 o                         
   5  -3   6        496.40        473.52         6.86 o                         
   6  -3   6        216.67        225.15         4.76 o                         
   7  -3   6         75.32         83.44         3.71 o                         
   8  -3   6       1551.54       1566.72        16.63 o                         
   9  -3   6        291.00        269.04         8.55 o                         
  10  -3   6        243.53        246.86        11.38 o                         
  11  -3   6         55.42         49.57        10.64 o                         
  12  -3   6        109.51        105.15        11.80 o                         
  13  -3   6         42.82         47.39         7.30 o                         
  14  -3   6        197.20        178.52        12.74 o                         
  15  -3   6        114.21        113.36        11.02 o                         
  16  -3   6         97.23         99.20        10.80 o                         
  17  -3   6         13.81         -0.18         6.15 o                         
  18  -3   6        427.40        417.64        19.45 o                         
 -22  -2   6         36.60         32.43         8.86 o                         
 -21  -2   6          8.37         17.12         7.24 o                         
 -20  -2   6          4.61         -2.02         4.58 o                         
 -19  -2   6        207.71        212.55        14.42 o                         
 -18  -2   6        318.49        310.66         9.87 o                         
 -17  -2   6        306.25        323.30         9.72 o                         
 -16  -2   6        107.59        117.96         5.80 o                         
 -15  -2   6        414.39        415.87        10.25 o                         
 -14  -2   6        428.03        412.35         7.60 o                         
 -13  -2   6        697.93        689.92         9.89 o                         
 -12  -2   6        883.93        846.95        10.92 o                         
 -11  -2   6        611.39        595.73         8.48 o                         
 -10  -2   6        266.43        265.75         4.62 o                         
  -9  -2   6       2420.28       2419.41        21.13 o                         
  -8  -2   6         44.10         45.64         2.38 o                         
  -7  -2   6        392.58        380.81         5.32 o                         
  -6  -2   6        471.49        480.49         6.36 o                         
  -5  -2   6        788.81        766.24         8.49 o                         
  -4  -2   6         68.65         87.11         2.40 o                         
  -3  -2   6       1165.41       1282.13        13.72 o                         
  -2  -2   6        955.36       1048.58        10.75 o                         
  -1  -2   6        915.45        935.18         9.75 o                         
   0  -2   6        463.31        456.47         5.99 o                         
   1  -2   6        384.59        402.22         6.35 o                         
   2  -2   6        439.39        403.70         6.29 o                         
   3  -2   6        483.10        501.81         6.17 o                         
   4  -2   6       1558.69       1648.91        14.85 o                         
   5  -2   6         38.51         58.24         2.00 o                         
   6  -2   6       1563.82       1588.86        12.75 o                         
   7  -2   6         54.28         58.34         1.88 o                         
   8  -2   6         70.90         77.39         2.38 o                         
   9  -2   6       1123.03       1079.54         9.76 o                         
  10  -2   6        463.31        480.86         8.40 o                         
  11  -2   6         36.58         30.07         2.28 o                         
  12  -2   6         36.81         32.44         2.84 o                         
  13  -2   6        387.54        381.51         8.10 o                         
  14  -2   6        133.56        140.43         8.62 o                         
  15  -2   6         24.48         18.00         5.08 o                         
  16  -2   6        235.81        262.14        11.25 o                         
  17  -2   6         45.80         44.41         6.53 o                         
  18  -2   6         29.28         23.68         9.47 o                         
  19  -2   6         10.40          9.45         7.54 o                         
 -23  -1   6         42.54         55.78        10.54 o                         
 -22  -1   6         19.63         19.21         7.41 o                         
 -21  -1   6        388.89        410.39        14.83 o                         
 -20  -1   6          9.41         17.90         4.39 o                         
 -19  -1   6         86.55         87.93         6.31 o                         
 -18  -1   6        125.42        128.56         6.89 o                         
 -17  -1   6        386.29        386.20         8.80 o                         
 -16  -1   6          8.99          9.20         2.18 o                         
 -15  -1   6        847.23        818.54         9.55 o                         
 -14  -1   6         67.20         73.78         2.22 o                         
 -13  -1   6        820.59        829.66         8.03 o                         
 -12  -1   6        487.02        491.97         5.24 o                         
 -11  -1   6        998.83        969.55         7.95 o                         
 -10  -1   6       1172.96       1222.84         9.29 o                         
  -9  -1   6        150.87        146.17         2.34 o                         
  -8  -1   6         27.25         26.57         1.18 o                         
  -7  -1   6       2681.42       2698.46        17.33 o                         
  -6  -1   6       2209.49       2283.60        14.80 o                         
  -5  -1   6        437.09        468.43         4.03 o                         
  -4  -1   6        746.19        764.95         6.11 o                         
  -3  -1   6        790.10        861.85         7.17 o                         
  -2  -1   6       2227.32       2365.54        15.51 o                         
  -1  -1   6       1098.45       1152.31         8.29 o                         
   0  -1   6        704.08        775.92         6.67 o                         
   1  -1   6       1281.31       1318.95         9.64 o                         
   2  -1   6        278.52        318.23         3.54 o                         
   3  -1   6        168.57        147.09         2.44 o                         
   4  -1   6         86.10         75.75         1.92 o                         
   5  -1   6        211.51        189.11         2.90 o                         
   6  -1   6        378.39        393.09         4.91 o                         
   7  -1   6       1826.35       1820.67        14.15 o                         
   8  -1   6         47.00         45.53         2.00 o                         
   9  -1   6        288.07        283.62         4.46 o                         
  10  -1   6        240.68        237.32         4.31 o                         
  11  -1   6       1824.87       1803.33        16.80 o                         
  12  -1   6        550.60        555.72         7.73 o                         
  13  -1   6        219.80        231.78         5.64 o                         
  14  -1   6        257.24        268.87         6.71 o                         
  15  -1   6        393.87        393.23         8.31 o                         
  16  -1   6        271.41        273.40         8.00 o                         
  17  -1   6        110.04        115.73         9.04 o                         
  18  -1   6        177.11        183.05        11.16 o                         
  19  -1   6          4.34          4.59         6.47 o                         
  20  -1   6         80.32         83.52        15.91 o                         
 -23   0   6          7.80          3.89         5.39 o                         
 -22   0   6         54.84         59.68         7.28 o                         
 -21   0   6          8.19          7.29         4.26 o                         
 -20   0   6         83.26         83.27         6.65 o                         
 -19   0   6          5.69          7.35         3.53 o                         
 -18   0   6          0.02          1.26         2.48 o                         
 -17   0   6         82.14         86.29         4.91 o                         
 -16   0   6       1159.95       1130.72        12.58 o                         
 -15   0   6         18.96         13.51         1.86 o                         
 -14   0   6         91.90        105.05         3.41 o                         
 -13   0   6          2.19         -1.15         1.15 o                         
 -12   0   6       1406.50       1330.90        10.77 o                         
 -11   0   6         51.54         44.97         1.75 o                         
 -10   0   6        107.74         85.54         2.15 o                         
  -9   0   6        224.23        229.86         3.17 o                         
  -8   0   6        287.30        271.42         3.32 o                         
  -7   0   6         80.41         77.30         1.73 o                         
  -6   0   6       1108.72       1013.42         8.34 o                         
  -5   0   6       1223.13       1240.95         8.76 o                         
  -4   0   6        281.25        320.23         3.12 o                         
  -3   0   6         31.75         30.59         1.14 o                         
  -2   0   6         28.13         26.15         1.06 o                         
  -1   0   6          4.39          3.61         0.75 o                         
   0   0   6       1098.97       1105.55         9.05 o                         
   1   0   6        333.44        347.70         3.50 o                         
   2   0   6         12.67         16.42         0.98 o                         
   3   0   6        164.30        146.98         2.60 o                         
   4   0   6        686.11        709.59         6.39 o                         
   5   0   6        701.60        745.56         6.53 o                         
   6   0   6        198.62        174.39         2.71 o                         
   7   0   6        518.05        508.93         5.10 o                         
   8   0   6        573.76        539.31         5.80 o                         
   9   0   6        321.95        333.53         4.22 o                         
  10   0   6        170.12        166.31         3.24 o                         
  11   0   6        379.74        381.07         5.09 o                         
  12   0   6       2108.41       2102.58        18.31 o                         
  13   0   6         91.65         92.44         3.63 o                         
  14   0   6          8.41          5.75         1.92 o                         
  15   0   6        168.35        193.54         5.34 o                         
  16   0   6        351.30        361.28        10.59 o                         
  17   0   6          8.26          3.55         3.78 o                         
  18   0   6         56.01         50.55         5.78 o                         
  19   0   6          9.47          2.21         4.93 o                         
  20   0   6          9.57         12.74         7.32 o                         
 -23   1   6         43.97         50.59         9.14 o                         
 -22   1   6         17.53         16.83         5.66 o                         
 -21   1   6        387.73        403.88        13.74 o                         
 -20   1   6          9.81          6.65         4.02 o                         
 -19   1   6         87.60         84.08         5.80 o                         
 -18   1   6        124.09        124.77         6.43 o                         
 -17   1   6        389.89        406.73         9.50 o                         
 -16   1   6          9.34          7.32         2.96 o                         
 -15   1   6        845.01        825.61        12.12 o                         
 -14   1   6         68.11         78.45         3.43 o                         
 -13   1   6        829.69        841.57         9.82 o                         
 -12   1   6        484.84        487.45         5.79 o                         
 -11   1   6        982.30        948.55         8.23 o                         
 -10   1   6       1172.16       1206.15         9.63 o                         
  -9   1   6        152.17        148.89         2.78 o                         
  -8   1   6         23.56         22.66         1.24 o                         
  -7   1   6       2633.64       2692.79        17.44 o                         
  -6   1   6       2210.60       2283.90        14.37 o                         
  -5   1   6        435.67        467.24         4.07 o                         
  -4   1   6        731.50        740.72         5.38 o                         
  -3   1   6        770.61        842.84         6.08 o                         
  -2   1   6       2243.25       2396.43        15.71 o                         
  -1   1   6       1083.99       1150.56         8.32 o                         
   0   1   6        713.27        786.10         6.96 o                         
   1   1   6       1300.00       1356.30         9.61 o                         
   2   1   6        282.76        324.28         3.62 o                         
   3   1   6        169.00        157.23         2.39 o                         
   4   1   6         84.15         74.61         1.81 o                         
   5   1   6        221.60        197.50         2.91 o                         
   6   1   6        384.28        402.71         4.34 o                         
   7   1   6       1833.22       1842.07        13.24 o                         
   8   1   6         50.36         44.35         1.80 o                         
   9   1   6        287.79        275.41         4.21 o                         
  10   1   6        238.28        238.78         6.14 o                         
  11   1   6       1799.99       1797.03        17.27 o                         
  12   1   6        546.18        542.62         8.50 o                         
  13   1   6        224.28        222.46         8.42 o                         
  14   1   6        254.85        268.03         7.10 o                         
  15   1   6        395.26        398.40         8.84 o                         
  16   1   6        268.08        263.87         7.53 o                         
  17   1   6        107.79        111.02         6.42 o                         
  18   1   6        177.79        190.66         9.70 o                         
  19   1   6          4.22          3.06         4.77 o                         
  20   1   6         82.99         93.31        10.07 o                         
 -22   2   6         36.84         34.08         5.04 o                         
 -21   2   6          7.89          7.21         3.85 o                         
 -20   2   6          4.74         -3.73         3.73 o                         
 -19   2   6        209.58        209.18         8.94 o                         
 -18   2   6        314.17        308.92         9.86 o                         
 -17   2   6        310.94        300.94        14.05 o                         
 -16   2   6        106.77        113.66         6.41 o                         
 -15   2   6        420.30        429.02        10.37 o                         
 -14   2   6        423.91        408.22         7.98 o                         
 -13   2   6        699.31        694.72         9.10 o                         
 -12   2   6        886.37        843.43         9.88 o                         
 -11   2   6        614.35        594.61         5.82 o                         
 -10   2   6        269.02        264.61         4.25 o                         
  -9   2   6       2416.16       2404.30        16.28 o                         
  -8   2   6         46.27         44.05         1.52 o                         
  -7   2   6        401.43        387.15         3.79 o                         
  -6   2   6        480.72        491.58         4.26 o                         
  -5   2   6        787.97        782.48         5.57 o                         
  -4   2   6         64.19         84.43         1.81 o                         
  -3   2   6       1154.53       1263.38        11.71 o                         
  -2   2   6        964.32       1059.47         8.15 o                         
  -1   2   6        917.56        938.63         7.75 o                         
   0   2   6        473.97        467.61         4.70 o                         
   1   2   6        379.02        382.39         4.74 o                         
   2   2   6        433.61        397.84         4.52 o                         
   3   2   6        495.49        516.85         5.03 o                         
   4   2   6       1542.90       1636.28        12.50 o                         
   5   2   6         40.00         58.79         1.88 o                         
   6   2   6       1542.61       1586.27        11.62 o                         
   7   2   6         56.11         56.35         2.32 o                         
   8   2   6         68.50         76.14         2.74 o                         
   9   2   6       1108.13       1055.02        12.51 o                         
  10   2   6        463.30        464.15         7.87 o                         
  11   2   6         39.69         29.26         3.11 o                         
  12   2   6         31.87         32.51         3.37 o                         
  13   2   6        400.11        386.09         9.01 o                         
  14   2   6        129.55        113.70         5.97 o                         
  15   2   6         27.98         31.91         4.16 o                         
  16   2   6        236.28        250.64         8.26 o                         
  17   2   6         46.23         44.42         4.88 o                         
  18   2   6         28.35         25.64         4.58 o                         
  19   2   6         10.54          4.73         4.34 o                         
 -21   3   6         42.47         34.60         5.19 o                         
 -20   3   6         45.41         51.19         5.91 o                         
 -19   3   6        117.94        105.74         7.19 o                         
 -18   3   6         87.09         93.58         7.45 o                         
 -17   3   6         46.36         43.51         4.42 o                         
 -16   3   6         24.74         25.43         3.68 o                         
 -15   3   6        186.78        183.83         6.53 o                         
 -14   3   6        538.39        547.29        10.26 o                         
 -13   3   6         23.38         18.09         3.03 o                         
 -12   3   6       1058.58       1028.67        16.19 o                         
 -11   3   6          6.85          5.30         2.91 o                         
 -10   3   6        246.72        244.81         5.05 o                         
  -9   3   6         44.56         38.85         2.26 o                         
  -8   3   6       1484.51       1539.50        12.70 o                         
  -7   3   6        179.44        178.91         3.42 o                         
  -6   3   6         73.13         76.66         2.56 o                         
  -5   3   6        905.15        960.20         8.85 o                         
  -4   3   6        163.90        168.52         3.40 o                         
  -3   3   6         34.38         29.04         1.69 o                         
  -2   3   6        890.41        920.30        12.36 o                         
  -1   3   6        954.16        961.62        10.83 o                         
   0   3   6        230.63        239.93         4.05 o                         
   1   3   6        320.73        317.23         4.92 o                         
   2   3   6        128.41        121.40         2.87 o                         
   3   3   6        708.01        671.13         7.23 o                         
   4   3   6       5486.41       5477.09        56.71 o                         
   5   3   6        513.27        493.21         6.76 o                         
   6   3   6        216.90        226.54         5.16 o                         
   7   3   6         78.10         77.85         3.75 o                         
   8   3   6       1535.44       1567.62        17.51 o                         
   9   3   6        291.27        279.04         6.47 o                         
  10   3   6        248.24        239.26         7.81 o                         
  11   3   6         57.27         61.06         4.41 o                         
  12   3   6        112.78        100.91         5.46 o                         
  13   3   6         39.52         37.78         4.09 o                         
  14   3   6        199.21        209.11         7.68 o                         
  15   3   6        117.20        117.04         6.47 o                         
  16   3   6         97.55         90.45         6.07 o                         
  17   3   6         13.26          5.68         3.82 o                         
  18   3   6        435.89        429.18        12.77 o                         
 -20   4   6         58.65         61.35         5.81 o                         
 -19   4   6         88.33        100.57         7.25 o                         
 -18   4   6          8.05          8.39         3.61 o                         
 -17   4   6         13.60         10.83         3.63 o                         
 -16   4   6        231.23        238.27        11.15 o                         
 -15   4   6        168.95        159.15         6.73 o                         
 -14   4   6          4.16          6.34         2.89 o                         
 -13   4   6         46.21         42.24         3.91 o                         
 -12   4   6        855.88        879.14        20.69 o                         
 -11   4   6         81.45         80.05         4.37 o                         
 -10   4   6          6.33          4.61         2.28 o                         
  -9   4   6        247.39        250.17         6.09 o                         
  -8   4   6        254.63        242.22         8.36 o                         
  -7   4   6         85.10         77.82         3.54 o                         
  -6   4   6         18.56         11.19         1.77 o                         
  -5   4   6         34.49         32.69         2.19 o                         
  -4   4   6        604.07        605.68         6.86 o                         
  -3   4   6        331.38        354.35         4.53 o                         
  -2   4   6        234.11        239.53         4.59 o                         
  -1   4   6        306.38        307.64         4.93 o                         
   0   4   6         57.65         57.90         2.89 o                         
   1   4   6         22.20         26.17         2.35 o                         
   2   4   6        666.42        669.01        11.58 o                         
   3   4   6        204.31        196.74         4.37 o                         
   4   4   6        161.97        165.23         4.30 o                         
   5   4   6         88.17         87.45         3.66 o                         
   6   4   6         24.03         28.84         2.67 o                         
   7   4   6        306.65        307.78         7.43 o                         
   8   4   6         79.87         80.89         4.39 o                         
   9   4   6        514.46        542.20        12.90 o                         
  10   4   6         16.03         14.21         3.32 o                         
  11   4   6         23.62         27.89         6.14 o                         
  12   4   6          6.60          3.05         3.74 o                         
  13   4   6        198.12        187.41         9.28 o                         
  14   4   6        194.10        198.03         7.66 o                         
  15   4   6         92.82        104.39         6.54 o                         
  16   4   6         12.14         15.06         4.22 o                         
  17   4   6         31.55         31.74         4.88 o                         
 -18   5   6         85.03         97.14         6.61 o                         
 -17   5   6         32.11         29.96         4.44 o                         
 -16   5   6         20.60         20.11         4.92 o                         
 -15   5   6         43.88         50.42         4.66 o                         
 -14   5   6         24.16         17.50         3.56 o                         
 -13   5   6          9.96          6.48         3.00 o                         
 -12   5   6         77.85         81.98         7.79 o                         
 -11   5   6         20.57         16.16         4.19 o                         
 -10   5   6        222.52        224.20        16.30 o                         
  -9   5   6         22.40         19.88         3.65 o                         
  -8   5   6         19.04         24.02         4.42 o                         
  -7   5   6         87.73         79.23         5.87 o                         
  -6   5   6         16.30         17.09         3.57 o                         
  -5   5   6         16.54         18.35         3.50 o                         
  -4   5   6         29.63         32.76         3.80 o                         
  -3   5   6         32.24         34.07         4.93 o                         
  -2   5   6        461.66        473.29        12.27 o                         
  -1   5   6        100.38         93.70         5.35 o                         
   0   5   6         54.19         56.04         3.85 o                         
   1   5   6        137.05        130.94         4.69 o                         
   2   5   6        284.32        288.68         6.74 o                         
   3   5   6         46.85         47.38         4.29 o                         
   4   5   6        192.66        185.82         5.98 o                         
   5   5   6         63.69         66.42         4.59 o                         
   6   5   6        160.10        153.76         6.22 o                         
   7   5   6        127.57        118.47         6.02 o                         
   8   5   6        176.37        185.86         9.76 o                         
   9   5   6        106.87        108.74         6.27 o                         
  10   5   6         73.29         81.43         5.85 o                         
  11   5   6        136.19        135.18         7.45 o                         
  12   5   6        115.47        117.60         7.19 o                         
  13   5   6         50.78         49.25         5.57 o                         
  14   5   6         11.74          7.56         4.32 o                         
  15   5   6        117.95        112.90         9.20 o                         
 -14   6   6          6.94          4.89         3.86 o                         
 -13   6   6         48.05         49.51         5.14 o                         
 -12   6   6         14.89         16.21         5.21 o                         
 -11   6   6         17.11         18.34         5.13 o                         
 -10   6   6         73.49         75.28         7.05 o                         
  -9   6   6        102.94         89.33         7.11 o                         
  -8   6   6          1.21          0.74         5.80 o                         
  -7   6   6        125.10        117.01         7.41 o                         
  -6   6   6        148.53        143.01         8.53 o                         
  -5   6   6         74.59         70.26         5.51 o                         
  -4   6   6         20.94         22.18         3.87 o                         
  -3   6   6        179.99        193.61        14.54 o                         
  -2   6   6         57.61         50.94         6.64 o                         
  -1   6   6        147.59        152.92         5.96 o                         
   0   6   6         38.30         33.23         3.59 o                         
   1   6   6        242.32        235.99        10.47 o                         
   2   6   6        167.40        161.16         6.37 o                         
   3   6   6        171.26        166.49         6.66 o                         
   4   6   6          2.69         -2.16         2.97 o                         
   5   6   6         98.78         89.92         5.93 o                         
   6   6   6        182.11        178.15         7.94 o                         
   7   6   6        143.36        138.24         7.53 o                         
   8   6   6          3.78          7.44         3.54 o                         
   9   6   6        150.66        159.13         9.43 o                         
  10   6   6         46.91         41.43         5.06 o                         
  11   6   6         22.38         21.13         8.33 o                         
  -9   7   6          7.39          5.33         4.73 o                         
  -8   7   6         47.65         37.45         5.13 o                         
  -7   7   6         91.01         92.78        14.12 o                         
  -6   7   6         98.69         95.13         6.23 o                         
  -5   7   6        126.00        129.96        12.55 o                         
  -4   7   6         84.47         84.31         6.18 o                         
  -3   7   6        120.75        118.64         9.90 o                         
  -2   7   6         44.29         47.41         7.38 o                         
  -1   7   6        119.59        119.91        10.54 o                         
   0   7   6         84.56         80.50         9.27 o                         
   1   7   6        153.54        169.64        12.43 o                         
   2   7   6        113.34        108.95        11.17 o                         
   3   7   6         29.43         20.08         6.85 o                         
   4   7   6         14.28          8.93         5.61 o                         
   5   7   6         72.19         76.18         8.53 o                         
   6   7   6          2.93          5.91         5.38 o                         
  -9  -7   7          2.72         -4.43         6.74 o                         
  -8  -7   7        125.77        112.53        17.49 o                         
  -7  -7   7         33.55         35.19        11.38 o                         
  -6  -7   7        150.00        132.55        18.33 o                         
  -5  -7   7          2.33         -5.06         7.16 o                         
  -4  -7   7        237.75        215.58        22.76 o                         
  -3  -7   7         21.62         10.33         9.06 o                         
  -2  -7   7        261.64        309.14        23.60 o                         
  -1  -7   7         12.53         -2.53         7.16 o                         
   0  -7   7         25.76          2.53         8.01 o                         
   1  -7   7         99.40         84.50        14.33 o                         
   2  -7   7         96.83        112.53        10.43 o                         
   3  -7   7          1.73         -1.14         4.59 o                         
   4  -7   7         90.57         94.05         9.16 o                         
   5  -7   7        144.36        132.16        15.07 o                         
 -14  -6   7         64.10         71.41         7.14 o                         
 -13  -6   7         13.57         11.67         4.80 o                         
 -12  -6   7         47.49         55.55         7.38 o                         
 -11  -6   7         23.51         26.13         4.91 o                         
 -10  -6   7        280.19        316.18        13.18 o                         
  -9  -6   7         15.10         10.39         3.88 o                         
  -8  -6   7         10.51          6.09         3.63 o                         
  -7  -6   7         55.47         62.05         5.29 o                         
  -6  -6   7        340.98        346.52        14.97 o                         
  -5  -6   7         25.52         20.34         5.19 o                         
  -4  -6   7         59.11         67.36         4.87 o                         
  -3  -6   7         55.04         68.75         8.36 o                         
  -2  -6   7        144.49        130.55        12.01 o                         
  -1  -6   7         38.90         44.99         5.84 o                         
   0  -6   7        115.98        110.98        18.33 o                         
   1  -6   7         21.87         31.18         8.43 o                         
   2  -6   7         70.26         80.46         6.53 o                         
   3  -6   7         31.97         39.72         5.14 o                         
   4  -6   7         17.36         26.31         4.67 o                         
   5  -6   7          1.31          2.45         3.56 o                         
   6  -6   7        227.02        229.36        11.71 o                         
   7  -6   7         14.80         12.94         3.77 o                         
   8  -6   7          7.20         10.97         3.96 o                         
   9  -6   7         10.25          4.78         4.80 o                         
  10  -6   7         42.68         47.77         7.19 o                         
  11  -6   7         45.39         43.45         8.11 o                         
 -18  -5   7         15.28         10.96         6.26 o                         
 -17  -5   7         41.87         42.01         8.66 o                         
 -16  -5   7         29.54         27.08         5.61 o                         
 -15  -5   7         50.23         52.58         6.44 o                         
 -14  -5   7         78.38         69.31         6.86 o                         
 -13  -5   7         58.37         51.35         6.05 o                         
 -12  -5   7         85.18         84.95         6.86 o                         
 -11  -5   7        117.58        119.08         7.73 o                         
 -10  -5   7        151.33        159.27        16.70 o                         
  -9  -5   7         97.58        102.40         8.14 o                         
  -8  -5   7        121.84        118.88         6.88 o                         
  -7  -5   7        156.09        165.29        14.13 o                         
  -6  -5   7         51.36         53.20         4.76 o                         
  -5  -5   7         94.12         98.56         5.95 o                         
  -4  -5   7         15.87         13.42         4.93 o                         
  -3  -5   7         37.22         39.69         3.93 o                         
  -2  -5   7        144.09        146.10         9.77 o                         
  -1  -5   7         70.22         80.21         5.39 o                         
   0  -5   7         42.68         41.77         5.67 o                         
   1  -5   7        424.95        432.05        15.01 o                         
   2  -5   7          8.88          6.90         2.92 o                         
   3  -5   7         31.41         20.97         3.74 o                         
   4  -5   7         28.39         30.02         3.19 o                         
   5  -5   7         78.90         79.75         7.42 o                         
   6  -5   7         76.53         84.93         5.29 o                         
   7  -5   7         25.00         20.60         3.56 o                         
   8  -5   7         53.73         59.53         5.69 o                         
   9  -5   7         93.66        110.66        12.01 o                         
  10  -5   7         72.35         81.36         8.37 o                         
  11  -5   7         13.76         22.71        11.48 o                         
  12  -5   7         89.08         93.38         9.29 o                         
  13  -5   7         61.70         58.35         8.64 o                         
  14  -5   7          3.71         -3.73         5.66 o                         
 -20  -4   7         30.67         42.31         8.64 o                         
 -19  -4   7          5.56         -4.40         4.40 o                         
 -18  -4   7          0.52          1.10         4.25 o                         
 -17  -4   7        153.66        160.27        10.18 o                         
 -16  -4   7        358.91        364.27        17.85 o                         
 -15  -4   7        180.94        182.91         9.85 o                         
 -14  -4   7         14.31         16.71         4.37 o                         
 -13  -4   7        532.82        539.31        14.45 o                         
 -12  -4   7          0.73          4.31         3.46 o                         
 -11  -4   7         61.10         57.99         6.32 o                         
 -10  -4   7        100.51        100.95         6.80 o                         
  -9  -4   7        275.52        282.68         9.35 o                         
  -8  -4   7        331.03        342.22         9.90 o                         
  -7  -4   7        108.36        115.56         6.59 o                         
  -6  -4   7        261.88        262.21         7.18 o                         
  -5  -4   7        983.57        987.76        15.03 o                         
  -4  -4   7       1776.81       1723.27        22.20 o                         
  -3  -4   7        138.77        141.70         5.05 o                         
  -2  -4   7         59.51         64.42         3.68 o                         
  -1  -4   7         71.74         67.80         3.68 o                         
   0  -4   7        624.91        622.08        12.39 o                         
   1  -4   7         45.26         45.61         3.47 o                         
   2  -4   7        327.69        325.02         6.90 o                         
   3  -4   7        241.47        250.75         6.25 o                         
   4  -4   7         40.41         39.51         3.53 o                         
   5  -4   7          0.32          1.56         2.28 o                         
   6  -4   7         65.35         62.92         4.42 o                         
   7  -4   7         80.12         87.58         5.11 o                         
   8  -4   7         69.25         53.37         5.20 o                         
   9  -4   7         22.67         22.02         5.90 o                         
  10  -4   7         24.96         25.71         5.94 o                         
  11  -4   7        101.03         96.78         9.09 o                         
  12  -4   7         84.08         83.15         8.86 o                         
  13  -4   7         31.42         35.95         7.35 o                         
  14  -4   7        356.44        350.57        16.37 o                         
  15  -4   7        379.08        359.97        17.06 o                         
  16  -4   7         11.90          9.83         6.93 o                         
 -21  -3   7        277.83        311.47        19.49 o                         
 -20  -3   7         19.67         27.75         5.94 o                         
 -19  -3   7         20.75         16.17         5.14 o                         
 -18  -3   7          9.55         10.70         4.58 o                         
 -17  -3   7        108.71        121.37         9.84 o                         
 -16  -3   7         34.58         36.48         5.72 o                         
 -15  -3   7         84.93         84.98         7.96 o                         
 -14  -3   7         72.55         72.44         7.76 o                         
 -13  -3   7        124.84        130.32        11.54 o                         
 -12  -3   7        231.76        226.83         7.41 o                         
 -11  -3   7       1970.07       1893.37        29.95 o                         
 -10  -3   7          8.84          9.53         3.28 o                         
  -9  -3   7        365.00        346.66         9.94 o                         
  -8  -3   7        192.16        186.70         6.36 o                         
  -7  -3   7        116.23        122.68         5.29 o                         
  -6  -3   7        152.22        157.66         5.40 o                         
  -5  -3   7        443.40        448.32         8.78 o                         
  -4  -3   7        224.58        229.02         5.27 o                         
  -3  -3   7       1148.12       1122.99        15.47 o                         
  -2  -3   7        577.95        574.00         9.65 o                         
  -1  -3   7        278.53        275.83         6.36 o                         
   0  -3   7        238.76        236.71         5.89 o                         
   1  -3   7       3432.83       3411.45        33.93 o                         
   2  -3   7        327.96        309.73         6.44 o                         
   3  -3   7        435.64        436.83         7.41 o                         
   4  -3   7        498.04        471.01         6.88 o                         
   5  -3   7       2331.45       2291.25        21.98 o                         
   6  -3   7        571.31        595.86         9.14 o                         
   7  -3   7        422.36        436.03         7.08 o                         
   8  -3   7          3.15         -1.41         2.17 o                         
   9  -3   7         41.89         44.47         6.24 o                         
  10  -3   7         43.47         42.69         6.48 o                         
  11  -3   7         48.92         50.70         9.06 o                         
  12  -3   7         97.21         98.12         9.31 o                         
  13  -3   7         70.61         67.96         8.42 o                         
  14  -3   7         48.35         42.04         7.74 o                         
  15  -3   7        119.07        122.52        11.47 o                         
  16  -3   7         17.17         18.13         6.98 o                         
  17  -3   7        157.17        157.41        15.49 o                         
  18  -3   7         48.62         48.78         9.38 o                         
 -22  -2   7         17.35         16.51         8.11 o                         
 -21  -2   7         14.27         10.31         7.23 o                         
 -20  -2   7        104.10        102.19         7.15 o                         
 -19  -2   7          0.72          2.77         3.44 o                         
 -18  -2   7        365.23        342.52        10.34 o                         
 -17  -2   7         27.70         20.37         3.82 o                         
 -16  -2   7        120.42        122.67         5.99 o                         
 -15  -2   7         96.15         87.92         4.91 o                         
 -14  -2   7        205.82        216.85         5.68 o                         
 -13  -2   7        335.61        316.71         6.54 o                         
 -12  -2   7         69.57         71.78         3.70 o                         
 -11  -2   7        306.08        298.37         5.92 o                         
 -10  -2   7       1675.47       1681.96        17.32 o                         
  -9  -2   7        240.38        241.00         4.61 o                         
  -8  -2   7        495.19        490.58         7.50 o                         
  -7  -2   7       1286.83       1265.92        13.34 o                         
  -6  -2   7        325.33        299.47         4.97 o                         
  -5  -2   7         61.65         64.61         2.50 o                         
  -4  -2   7        921.10        916.82         9.77 o                         
  -3  -2   7        483.09        505.14         6.28 o                         
  -2  -2   7       1392.09       1403.64        15.17 o                         
  -1  -2   7        523.28        550.86         8.28 o                         
   0  -2   7       1466.40       1405.67        15.38 o                         
   1  -2   7       1480.30       1526.26        13.00 o                         
   2  -2   7       1064.41       1031.54        10.48 o                         
   3  -2   7        348.24        327.68         4.59 o                         
   4  -2   7         46.89         49.56         2.41 o                         
   5  -2   7        113.39        113.76         3.67 o                         
   6  -2   7        650.09        658.04         7.27 o                         
   7  -2   7        110.46        112.53         3.04 o                         
   8  -2   7        104.57        109.23         2.95 o                         
   9  -2   7        314.80        317.23         5.79 o                         
  10  -2   7        322.71        330.62         5.99 o                         
  11  -2   7        175.24        168.07         5.54 o                         
  12  -2   7          1.12         -1.61         1.61 o                         
  13  -2   7         11.44          5.91         2.70 o                         
  14  -2   7          1.62          0.93         3.95 o                         
  15  -2   7         39.41         32.38         5.77 o                         
  16  -2   7         52.48         53.51        11.63 o                         
  17  -2   7         86.12         94.30         8.49 o                         
  18  -2   7         10.75          5.83         5.52 o                         
  19  -2   7        139.03        148.59        14.08 o                         
 -23  -1   7         18.05         27.77         8.18 o                         
 -22  -1   7         48.65         53.39        11.41 o                         
 -21  -1   7         29.86         27.15         6.21 o                         
 -20  -1   7        614.08        614.17        14.29 o                         
 -19  -1   7        187.33        191.03         8.41 o                         
 -18  -1   7        415.50        420.84        12.07 o                         
 -17  -1   7         17.05         21.67         3.37 o                         
 -16  -1   7        193.18        198.21         5.49 o                         
 -15  -1   7         52.60         49.92         2.52 o                         
 -14  -1   7         57.82         53.92         1.98 o                         
 -13  -1   7          4.12          0.20         1.04 o                         
 -12  -1   7        118.61        115.64         2.49 o                         
 -11  -1   7        126.73        118.52         2.42 o                         
 -10  -1   7        172.22        170.61         2.65 o                         
  -9  -1   7        191.77        207.93         2.94 o                         
  -8  -1   7       1536.37       1635.87        11.51 o                         
  -7  -1   7        404.80        397.76         3.91 o                         
  -6  -1   7        598.91        615.86         5.15 o                         
  -5  -1   7        277.54        316.01         3.29 o                         
  -4  -1   7        445.10        498.59         4.39 o                         
  -3  -1   7         74.66         73.24         1.60 o                         
  -2  -1   7       5028.42       5182.12        33.78 o                         
  -1  -1   7       1901.49       2090.37        14.73 o                         
   0  -1   7       1301.59       1391.14        11.16 o                         
   1  -1   7       1478.61       1501.67        11.18 o                         
   2  -1   7        477.63        492.96         4.68 o                         
   3  -1   7        147.55        139.56         2.51 o                         
   4  -1   7       2672.64       2733.94        19.25 o                         
   5  -1   7        432.23        448.16         4.76 o                         
   6  -1   7         73.80         84.96         2.46 o                         
   7  -1   7        209.94        213.59         3.61 o                         
   8  -1   7        831.17        864.06         8.39 o                         
   9  -1   7        646.67        653.66         7.17 o                         
  10  -1   7        403.17        373.86         6.03 o                         
  11  -1   7        388.38        400.20         6.50 o                         
  12  -1   7        332.56        340.88         6.09 o                         
  13  -1   7         74.71         64.05         3.90 o                         
  14  -1   7        219.99        208.93         6.20 o                         
  15  -1   7         42.84         47.04         3.75 o                         
  16  -1   7        107.89        116.04         8.83 o                         
  17  -1   7         54.47         43.74         6.69 o                         
  18  -1   7         29.73         41.82        18.86 o                         
  19  -1   7         11.16          9.20         7.07 o                         
  20  -1   7        102.43        107.05        18.75 o                         
 -23   0   7        325.36        358.45        27.39 o                         
 -22   0   7          2.44          3.52         5.08 o                         
 -21   0   7        645.02        662.09        15.35 o                         
 -20   0   7         18.32         10.58         4.23 o                         
 -19   0   7        285.30        260.88         9.36 o                         
 -18   0   7          0.21         -1.60         2.04 o                         
 -17   0   7         80.38         94.31         4.30 o                         
 -16   0   7        151.27        149.43         4.40 o                         
 -15   0   7       1152.48       1117.89        11.68 o                         
 -14   0   7         70.69         62.46         2.92 o                         
 -13   0   7        160.04        134.00         3.23 o                         
 -12   0   7         88.86         83.03         2.43 o                         
 -11   0   7          5.83          7.80         1.16 o                         
 -10   0   7        202.38        199.23         3.10 o                         
  -9   0   7        241.54        231.68         3.21 o                         
  -8   0   7         58.03         63.81         1.72 o                         
  -7   0   7          0.39          7.51         0.91 o                         
  -6   0   7         31.82         31.78         1.23 o                         
  -5   0   7       3984.14       4048.42        25.06 o                         
  -4   0   7          0.16          0.51         0.67 o                         
  -3   0   7       2185.89       2198.98        14.94 o                         
  -2   0   7        317.90        314.16         3.24 o                         
  -1   0   7       2549.20       2498.95        17.63 o                         
   0   0   7         96.92         95.67         1.88 o                         
   1   0   7        866.83        912.57         7.21 o                         
   2   0   7         72.83         74.09         1.77 o                         
   3   0   7       3504.61       3312.57        21.98 o                         
   4   0   7        879.31        869.03         7.63 o                         
   5   0   7       1720.04       1759.78        13.58 o                         
   6   0   7        351.19        363.30         4.29 o                         
   7   0   7        906.81        863.33         7.77 o                         
   8   0   7          7.16          4.24         1.11 o                         
   9   0   7        452.03        447.70         5.38 o                         
  10   0   7         14.06          9.89         1.42 o                         
  11   0   7         77.35         67.12         2.50 o                         
  12   0   7        167.90        155.58         4.42 o                         
  13   0   7         12.83          8.89         2.01 o                         
  14   0   7         67.09         67.53         3.56 o                         
  15   0   7          5.24          3.41         2.96 o                         
  16   0   7         11.00          8.31         4.17 o                         
  17   0   7        364.79        364.76        11.33 o                         
  18   0   7        130.00        142.11         8.44 o                         
  19   0   7          5.87          5.27         4.64 o                         
  20   0   7          8.32         15.39         7.43 o                         
 -23   1   7         18.78         16.43         5.94 o                         
 -22   1   7         48.35         65.82         7.62 o                         
 -21   1   7         28.98         29.73         6.65 o                         
 -20   1   7        616.13        654.91        14.70 o                         
 -19   1   7        188.78        202.83         8.15 o                         
 -18   1   7        414.18        446.68        10.47 o                         
 -17   1   7         15.74         23.54         3.64 o                         
 -16   1   7        189.36        191.91         6.60 o                         
 -15   1   7         53.33         49.66         3.78 o                         
 -14   1   7         61.35         58.02         3.15 o                         
 -13   1   7          5.39          3.02         1.70 o                         
 -12   1   7        117.68        108.52         3.14 o                         
 -11   1   7        129.29        116.03         2.84 o                         
 -10   1   7        168.83        158.43         2.76 o                         
  -9   1   7        189.32        202.37         3.30 o                         
  -8   1   7       1526.98       1633.95        11.73 o                         
  -7   1   7        401.51        388.21         5.64 o                         
  -6   1   7        582.00        603.83         5.13 o                         
  -5   1   7        270.64        306.05         3.22 o                         
  -4   1   7        436.01        494.28         4.13 o                         
  -3   1   7         83.76         81.45         1.93 o                         
  -2   1   7       5015.65       5167.43        34.67 o                         
  -1   1   7       1872.95       2073.80        14.16 o                         
   0   1   7       1299.37       1388.81        10.53 o                         
   1   1   7       1461.94       1491.57        11.30 o                         
   2   1   7        471.97        483.38         4.68 o                         
   3   1   7        146.13        135.45         2.39 o                         
   4   1   7       2659.13       2737.18        18.76 o                         
   5   1   7        413.77        422.63         4.51 o                         
   6   1   7         69.26         78.42         2.32 o                         
   7   1   7        222.13        237.11         3.64 o                         
   8   1   7        817.76        836.39         9.58 o                         
   9   1   7        643.59        661.91         7.98 o                         
  10   1   7        409.03        373.83         5.99 o                         
  11   1   7        402.85        415.30         8.03 o                         
  12   1   7        336.87        343.44         6.74 o                         
  13   1   7         72.93         69.22         3.71 o                         
  14   1   7        222.20        203.83         6.56 o                         
  15   1   7         44.50         41.18         3.98 o                         
  16   1   7        110.64        112.69         6.38 o                         
  17   1   7         54.40         56.17         5.05 o                         
  18   1   7         31.16         39.92         6.32 o                         
  19   1   7         11.33          9.43         5.15 o                         
 -22   2   7         17.11         12.92         4.33 o                         
 -21   2   7         14.23         15.77         4.62 o                         
 -20   2   7        104.27        104.76         7.32 o                         
 -19   2   7          1.48         -2.20         3.38 o                         
 -18   2   7        361.15        340.85        12.39 o                         
 -17   2   7         28.32         21.68         4.15 o                         
 -16   2   7        120.41        119.51         6.61 o                         
 -15   2   7         94.52         88.81         5.62 o                         
 -14   2   7        208.48        216.94         6.70 o                         
 -13   2   7        330.08        339.97         6.65 o                         
 -12   2   7         67.27         74.86         3.59 o                         
 -11   2   7        316.17        307.50         5.37 o                         
 -10   2   7       1696.58       1690.80        15.84 o                         
  -9   2   7        235.47        239.40         3.37 o                         
  -8   2   7        497.64        498.40         4.90 o                         
  -7   2   7       1303.34       1295.02         9.50 o                         
  -6   2   7        327.96        318.32         3.34 o                         
  -5   2   7         61.52         62.43         1.51 o                         
  -4   2   7        926.22        928.45         6.73 o                         
  -3   2   7        508.38        523.34         4.60 o                         
  -2   2   7       1371.83       1383.69        11.44 o                         
  -1   2   7        552.83        570.48         5.21 o                         
   0   2   7       1460.71       1417.99        10.69 o                         
   1   2   7       1459.47       1492.50        11.38 o                         
   2   2   7       1078.28       1043.58         8.56 o                         
   3   2   7        361.36        341.46         4.09 o                         
   4   2   7         44.56         44.29         1.76 o                         
   5   2   7        119.09        113.83         2.71 o                         
   6   2   7        658.91        660.10         6.95 o                         
   7   2   7        114.49        118.99         3.02 o                         
   8   2   7        107.70        106.15         4.21 o                         
   9   2   7        308.73        313.57         6.44 o                         
  10   2   7        328.47        358.17         8.43 o                         
  11   2   7        178.18        173.27         5.71 o                         
  12   2   7          1.48         -0.32         2.50 o                         
  13   2   7         10.03          3.63         2.89 o                         
  14   2   7          2.22          7.01         3.12 o                         
  15   2   7         42.82         40.78         4.37 o                         
  16   2   7         51.99         50.07         4.95 o                         
  17   2   7         89.99         75.75         5.76 o                         
  18   2   7         11.87          9.45         4.06 o                         
  19   2   7        140.32        143.10         8.61 o                         
 -21   3   7        281.59        307.58        13.20 o                         
 -20   3   7         19.94         26.86         7.06 o                         
 -19   3   7         22.26          9.10         4.10 o                         
 -18   3   7         10.37          2.26         3.75 o                         
 -17   3   7        112.01        120.60         9.14 o                         
 -16   3   7         32.49         35.28         5.93 o                         
 -15   3   7         80.93         73.41         5.45 o                         
 -14   3   7         77.57         76.31         5.32 o                         
 -13   3   7        124.52        120.64         5.37 o                         
 -12   3   7        218.25        204.93         6.58 o                         
 -11   3   7       1946.92       1908.04        19.97 o                         
 -10   3   7         10.21          9.35         1.91 o                         
  -9   3   7        354.20        354.41         5.31 o                         
  -8   3   7        179.10        183.43         5.08 o                         
  -7   3   7        112.19        116.84         3.24 o                         
  -6   3   7        148.72        129.19         3.26 o                         
  -5   3   7        437.06        441.39         5.89 o                         
  -4   3   7        219.35        224.39         4.77 o                         
  -3   3   7       1138.69       1127.36        10.87 o                         
  -2   3   7        585.81        561.09         8.05 o                         
  -1   3   7        275.36        280.58         4.64 o                         
   0   3   7        246.68        239.39         3.92 o                         
   1   3   7       3428.49       3422.76        27.82 o                         
   2   3   7        320.96        313.07         7.02 o                         
   3   3   7        428.75        399.12         6.73 o                         
   4   3   7        501.56        487.26         6.73 o                         
   5   3   7       2328.64       2277.66        22.41 o                         
   6   3   7        570.11        590.32         8.89 o                         
   7   3   7        413.66        437.58         7.79 o                         
   8   3   7          3.48         -2.02         2.10 o                         
   9   3   7         39.97         42.87         3.66 o                         
  10   3   7         44.75         43.11         3.82 o                         
  11   3   7         47.13         47.95         4.11 o                         
  12   3   7         96.42         91.12         5.38 o                         
  13   3   7         67.02         72.06         6.28 o                         
  14   3   7         46.28         47.86         4.69 o                         
  15   3   7        124.52        124.44         6.94 o                         
  16   3   7         13.99         10.96         3.91 o                         
  17   3   7        153.34        160.56         7.98 o                         
  18   3   7         48.51         44.95         5.42 o                         
 -20   4   7         30.00         27.43         5.20 o                         
 -19   4   7          4.62          5.25         4.16 o                         
 -18   4   7          0.54         -1.31         5.31 o                         
 -17   4   7        155.84        150.91         8.00 o                         
 -16   4   7        353.98        351.79        10.32 o                         
 -15   4   7        183.30        186.88         6.78 o                         
 -14   4   7         15.31         16.14         3.24 o                         
 -13   4   7        532.29        518.99         9.98 o                         
 -12   4   7          1.26         -2.48         2.48 o                         
 -11   4   7         64.39         62.98         3.98 o                         
 -10   4   7        101.24        106.20         4.31 o                         
  -9   4   7        276.96        284.43         5.94 o                         
  -8   4   7        337.69        345.27         6.68 o                         
  -7   4   7        109.57        106.21         3.71 o                         
  -6   4   7        267.05        267.89         4.70 o                         
  -5   4   7        989.08        998.97        11.56 o                         
  -4   4   7       1777.42       1720.05        15.50 o                         
  -3   4   7        139.36        125.16         4.18 o                         
  -2   4   7         60.05         59.32         2.83 o                         
  -1   4   7         76.46         67.84         2.97 o                         
   0   4   7        615.11        604.13         7.87 o                         
   1   4   7         45.21         47.76         2.56 o                         
   2   4   7        321.08        323.79         6.23 o                         
   3   4   7        239.62        238.24         9.39 o                         
   4   4   7         39.29         37.18         2.68 o                         
   5   4   7          0.35         -1.77         1.77 o                         
   6   4   7         67.83         70.13         3.68 o                         
   7   4   7         82.45         80.22         4.99 o                         
   8   4   7         71.51         69.02         4.27 o                         
   9   4   7         23.33         28.98         4.12 o                         
  10   4   7         26.30         30.09         4.32 o                         
  11   4   7        102.18         88.56         5.41 o                         
  12   4   7         82.55         82.17         5.40 o                         
  13   4   7         32.05         39.41         4.30 o                         
  14   4   7        356.69        361.80         9.90 o                         
  15   4   7        383.84        373.26        10.34 o                         
  16   4   7         11.25         12.91         4.09 o                         
 -18   5   7         15.53         15.04         6.70 o                         
 -17   5   7         44.75         44.33         7.39 o                         
 -16   5   7         29.25         30.57         4.83 o                         
 -15   5   7         49.16         50.60         4.69 o                         
 -14   5   7         79.04         65.98         4.89 o                         
 -13   5   7         60.22         65.48         4.73 o                         
 -12   5   7         86.43         87.93         4.94 o                         
 -11   5   7        119.21        119.48         5.93 o                         
 -10   5   7        150.70        153.44         6.16 o                         
  -9   5   7         99.27        109.80         5.28 o                         
  -8   5   7        119.68        119.39         5.26 o                         
  -7   5   7        157.26        139.06         7.66 o                         
  -6   5   7         49.25         55.16         7.59 o                         
  -5   5   7        101.98        119.57         6.48 o                         
  -4   5   7         14.02         10.78         2.84 o                         
  -3   5   7         36.94         38.30         3.07 o                         
  -2   5   7        142.31        144.04         7.23 o                         
  -1   5   7         65.40         67.90         4.40 o                         
   0   5   7         42.27         41.70         3.34 o                         
   1   5   7        434.61        434.96         8.61 o                         
   2   5   7          9.35          5.55         2.53 o                         
   3   5   7         31.37         29.76         3.32 o                         
   4   5   7         28.29         28.89         3.43 o                         
   5   5   7         81.29         77.37         6.39 o                         
   6   5   7         79.45         79.32         5.07 o                         
   7   5   7         28.21         27.77         3.87 o                         
   8   5   7         53.95         57.98         4.96 o                         
   9   5   7         93.60         92.19         6.08 o                         
  10   5   7         73.72         63.29         6.10 o                         
  11   5   7         13.33         11.70         4.17 o                         
  12   5   7         89.32         79.77         6.40 o                         
  13   5   7         64.17         64.05         6.19 o                         
  14   5   7          3.33          5.08         4.22 o                         
 -14   6   7         65.74         62.19         6.52 o                         
 -13   6   7         13.22         14.19         7.27 o                         
 -12   6   7         50.20         52.37         8.01 o                         
 -11   6   7         23.02         18.01         4.98 o                         
 -10   6   7        278.48        292.32        11.76 o                         
  -9   6   7         16.07         15.65         4.46 o                         
  -8   6   7         10.45          7.82         4.74 o                         
  -7   6   7         52.83         55.92         5.70 o                         
  -6   6   7        341.39        351.07        11.31 o                         
  -5   6   7         27.06         22.41         4.17 o                         
  -4   6   7         60.30         51.49         5.14 o                         
  -3   6   7         58.62         57.20         7.38 o                         
  -2   6   7        144.82        142.05         6.96 o                         
  -1   6   7         40.60         42.92         4.63 o                         
   0   6   7        119.45        124.35         5.93 o                         
   1   6   7         21.85         15.14         3.63 o                         
   2   6   7         70.46         74.48         5.25 o                         
   3   6   7         35.29         37.64         4.55 o                         
   4   6   7         18.34         11.61         5.71 o                         
   5   6   7          1.04         -0.22         3.36 o                         
   6   6   7        224.66        232.55        13.69 o                         
   7   6   7         14.34         13.93         3.79 o                         
   8   6   7          6.70          2.75         3.50 o                         
   9   6   7         10.58          8.34         4.62 o                         
  10   6   7         42.42         44.40         5.24 o                         
  11   6   7         45.06         50.33         5.63 o                         
  -9   7   7          2.96          1.16         4.47 o                         
  -8   7   7        123.72        119.14        10.54 o                         
  -7   7   7         34.76         35.27         6.85 o                         
  -6   7   7        146.58        142.35         8.26 o                         
  -5   7   7          2.14         -2.68         3.80 o                         
  -4   7   7        235.98        238.92         9.38 o                         
  -3   7   7         22.06         12.01         6.11 o                         
  -2   7   7        258.63        259.62        14.54 o                         
  -1   7   7         12.26          5.27         5.90 o                         
   0   7   7         24.86         16.02         6.74 o                         
   1   7   7        101.33        119.27        11.59 o                         
   2   7   7         96.65         93.77        10.96 o                         
   3   7   7          2.07          6.09         5.14 o                         
   4   7   7         89.00         91.33        14.22 o                         
   5   7   7        144.79        137.70        11.38 o                         
  -8  -7   8         14.81          5.69         8.43 o                         
  -7  -7   8         53.05         22.76        10.96 o                         
  -6  -7   8         66.72         75.44        15.17 o                         
  -5  -7   8        104.17        114.85        17.49 o                         
  -4  -7   8         42.85         32.66        11.17 o                         
  -3  -7   8          7.89         -0.84         7.38 o                         
  -2  -7   8         35.64         29.71        10.75 o                         
  -1  -7   8          4.44         20.02         9.48 o                         
   0  -7   8         37.04         20.21         5.49 o                         
   1  -7   8          1.54          7.90         5.37 o                         
   2  -7   8         11.44         14.48         5.45 o                         
   3  -7   8         91.81        107.88        14.43 o                         
   4  -7   8        163.30        167.81        11.59 o                         
 -14  -6   8         36.88         34.18         5.94 o                         
 -13  -6   8         72.27         72.65         7.36 o                         
 -12  -6   8         16.49          9.31         6.07 o                         
 -11  -6   8         81.88         85.77         7.11 o                         
 -10  -6   8         51.21         56.26         5.99 o                         
  -9  -6   8         39.57         34.00         4.91 o                         
  -8  -6   8          7.38          6.53         3.72 o                         
  -7  -6   8        156.00        160.50         7.79 o                         
  -6  -6   8         17.19         16.52         6.23 o                         
  -5  -6   8         91.26         96.49         6.09 o                         
  -4  -6   8         56.69         59.52         5.34 o                         
  -3  -6   8        131.19        130.50         6.45 o                         
  -2  -6   8         21.00         24.29         3.72 o                         
  -1  -6   8        174.62        200.13        25.50 o                         
   0  -6   8         62.13         59.72         7.08 o                         
   1  -6   8        132.38        136.98         9.92 o                         
   2  -6   8         39.17         43.99        12.54 o                         
   3  -6   8         76.54         89.76         8.60 o                         
   4  -6   8        120.49        111.07        19.70 o                         
   5  -6   8         73.21         73.26         8.28 o                         
   6  -6   8         14.03          5.52         6.85 o                         
   7  -6   8          5.13         12.42         3.55 o                         
   8  -6   8         98.03        111.49        13.07 o                         
   9  -6   8         52.44         59.53         6.26 o                         
  10  -6   8         34.31         27.37         6.38 o                         
 -17  -5   8         94.31         78.48         8.12 o                         
 -16  -5   8         72.21         72.31         7.53 o                         
 -15  -5   8         89.17        107.91        10.87 o                         
 -14  -5   8         58.08         67.59        12.70 o                         
 -13  -5   8        272.79        280.61        11.09 o                         
 -12  -5   8        178.44        163.23         9.38 o                         
 -11  -5   8         38.25         46.71         5.63 o                         
 -10  -5   8         33.64         35.70         4.91 o                         
  -9  -5   8         75.96         81.87         6.29 o                         
  -8  -5   8        142.38        146.26         8.99 o                         
  -7  -5   8         48.17         38.76         4.58 o                         
  -6  -5   8         28.16         28.09         6.82 o                         
  -5  -5   8         48.40         50.67         4.65 o                         
  -4  -5   8         56.62         63.46         7.21 o                         
  -3  -5   8          6.11          5.93         2.89 o                         
  -2  -5   8         61.11         58.46        10.10 o                         
  -1  -5   8        103.28        100.33         5.80 o                         
   0  -5   8        615.54        650.29        13.46 o                         
   1  -5   8         59.00         75.37         5.27 o                         
   2  -5   8         22.76         24.74         4.19 o                         
   3  -5   8         91.95         88.28         5.80 o                         
   4  -5   8        194.45        198.86         6.91 o                         
   5  -5   8         61.50         60.21         4.15 o                         
   6  -5   8        262.06        265.16        12.84 o                         
   7  -5   8         37.41         40.78         5.06 o                         
   8  -5   8         16.08         18.94         4.33 o                         
   9  -5   8        126.47        114.45         9.54 o                         
  10  -5   8        260.81        268.61        13.05 o                         
  11  -5   8          0.59         -3.38         5.06 o                         
  12  -5   8         92.67         92.15         9.82 o                         
  13  -5   8         14.11          6.42         9.06 o                         
 -20  -4   8         52.48         58.04         7.61 o                         
 -19  -4   8         85.13         83.54        10.55 o                         
 -18  -4   8        156.87        176.33        13.22 o                         
 -17  -4   8        155.49        161.64        12.77 o                         
 -16  -4   8        332.61        329.60        14.81 o                         
 -15  -4   8         50.60         57.63         6.39 o                         
 -14  -4   8         26.54         29.21         5.03 o                         
 -13  -4   8        265.89        269.60        11.36 o                         
 -12  -4   8        233.94        239.09         9.70 o                         
 -11  -4   8         51.93         46.09         8.03 o                         
 -10  -4   8        217.09        202.08         8.71 o                         
  -9  -4   8         59.50         65.41         5.44 o                         
  -8  -4   8        334.37        338.05        10.03 o                         
  -7  -4   8        246.76        239.34         7.33 o                         
  -6  -4   8         58.77         69.36         7.33 o                         
  -5  -4   8         36.01         38.77         3.53 o                         
  -4  -4   8         63.50         58.88         3.94 o                         
  -3  -4   8        320.30        292.44         8.67 o                         
  -2  -4   8        123.23        132.40         6.32 o                         
  -1  -4   8        183.92        178.17         6.88 o                         
   0  -4   8        207.51        199.10         7.20 o                         
   1  -4   8        189.26        190.32         8.64 o                         
   2  -4   8         20.39         20.77         3.65 o                         
   3  -4   8         76.23         75.19         4.58 o                         
   4  -4   8         72.63         69.76         4.69 o                         
   5  -4   8        760.33        749.28        15.58 o                         
   6  -4   8          0.63          2.82         3.22 o                         
   7  -4   8        370.06        371.71         9.07 o                         
   8  -4   8         15.84         18.65         4.00 o                         
   9  -4   8        579.85        600.36        18.54 o                         
  10  -4   8         40.87         38.94         7.06 o                         
  11  -4   8        306.16        283.69        13.63 o                         
  12  -4   8         40.10         36.20         7.22 o                         
  13  -4   8         24.41         26.15         7.00 o                         
  14  -4   8        131.48        146.96        12.43 o                         
  15  -4   8        316.52        316.53        25.60 o                         
  16  -4   8          4.90         -6.13         8.64 o                         
 -21  -3   8         96.57         83.38        10.95 o                         
 -20  -3   8         37.81         39.03         6.41 o                         
 -19  -3   8         32.64         26.96         6.06 o                         
 -18  -3   8        106.43        110.88         8.50 o                         
 -17  -3   8        123.28        132.08        10.19 o                         
 -16  -3   8         75.77         73.69         7.14 o                         
 -15  -3   8        142.56        152.09         8.99 o                         
 -14  -3   8        184.97        182.29         9.00 o                         
 -13  -3   8        431.95        410.87        12.36 o                         
 -12  -3   8       1009.37       1002.47        19.79 o                         
 -11  -3   8        240.26        240.01        17.13 o                         
 -10  -3   8        120.06        120.08         8.09 o                         
  -9  -3   8          5.18          5.85         3.11 o                         
  -8  -3   8       3159.79       3140.10        37.84 o                         
  -7  -3   8        250.77        248.37         7.12 o                         
  -6  -3   8        580.41        551.54        10.45 o                         
  -5  -3   8        273.00        285.88         7.20 o                         
  -4  -3   8        285.56        261.38         6.72 o                         
  -3  -3   8        255.38        243.16         6.78 o                         
  -2  -3   8        573.60        568.85         9.95 o                         
  -1  -3   8        499.24        499.73         9.67 o                         
   0  -3   8        237.22        236.33         6.18 o                         
   1  -3   8        200.54        212.16         5.84 o                         
   2  -3   8       1369.00       1376.27        16.70 o                         
   3  -3   8       1688.31       1695.52        19.61 o                         
   4  -3   8         42.55         39.21         2.77 o                         
   5  -3   8        142.88        140.75         5.27 o                         
   6  -3   8        480.07        480.28        12.81 o                         
   7  -3   8        605.70        613.80         9.85 o                         
   8  -3   8          3.12          2.68         6.74 o                         
   9  -3   8         97.04         77.05         7.82 o                         
  10  -3   8        188.25        195.55        11.08 o                         
  11  -3   8        363.34        352.80        25.50 o                         
  12  -3   8        496.16        469.86        17.95 o                         
  13  -3   8         76.23         70.69        15.59 o                         
  14  -3   8        315.61        314.56        15.72 o                         
  15  -3   8         14.70         15.42         6.77 o                         
  16  -3   8         12.21         13.60        16.65 o                         
  17  -3   8         13.87         10.27         7.08 o                         
 -22  -2   8         95.44         90.63        11.70 o                         
 -21  -2   8          6.93          4.22         4.65 o                         
 -20  -2   8         79.23         80.97         6.66 o                         
 -19  -2   8         51.57         57.51         5.65 o                         
 -18  -2   8         83.84         74.11         5.84 o                         
 -17  -2   8        109.26        107.98         6.55 o                         
 -16  -2   8         38.87         39.47         4.93 o                         
 -15  -2   8        158.37        178.55         8.27 o                         
 -14  -2   8        227.69        239.95         5.94 o                         
 -13  -2   8          5.99          4.14         2.06 o                         
 -12  -2   8         97.43         94.21         3.96 o                         
 -11  -2   8        776.32        768.55        10.20 o                         
 -10  -2   8       1760.69       1754.81        17.90 o                         
  -9  -2   8        995.14        965.82        10.71 o                         
  -8  -2   8        187.24        182.33         4.35 o                         
  -7  -2   8       1856.38       1859.04        18.16 o                         
  -6  -2   8        331.39        304.70         5.20 o                         
  -5  -2   8        555.41        550.55         7.18 o                         
  -4  -2   8        363.36        373.66         5.60 o                         
  -3  -2   8       1582.33       1623.89        15.63 o                         
  -2  -2   8        941.48        967.88        10.25 o                         
  -1  -2   8        574.23        546.32         5.86 o                         
   0  -2   8        269.32        269.84         3.85 o                         
   1  -2   8        274.44        289.75         4.51 o                         
   2  -2   8        528.30        528.95         6.10 o                         
   3  -2   8        700.91        737.94         8.15 o                         
   4  -2   8        306.15        297.39         4.79 o                         
   5  -2   8        943.09        936.18        11.03 o                         
   6  -2   8        760.04        726.82         8.46 o                         
   7  -2   8        585.35        577.42         6.42 o                         
   8  -2   8        967.26        923.08        10.40 o                         
   9  -2   8         34.07         38.56         2.56 o                         
  10  -2   8        110.75        111.84         5.31 o                         
  11  -2   8        300.21        286.02         7.07 o                         
  12  -2   8        454.04        443.66         7.74 o                         
  13  -2   8         40.36         36.10         6.84 o                         
  14  -2   8        130.13        128.72         8.72 o                         
  15  -2   8         76.56         72.29        10.83 o                         
  16  -2   8        241.35        265.40        14.23 o                         
  17  -2   8        372.88        403.93        14.65 o                         
  18  -2   8        131.40        130.31        10.13 o                         
 -23  -1   8        153.95        173.66        20.02 o                         
 -22  -1   8          0.63         -5.18         5.21 o                         
 -21  -1   8         27.22         36.72         8.41 o                         
 -20  -1   8         38.51         30.10         5.05 o                         
 -19  -1   8         50.16         47.19         5.25 o                         
 -18  -1   8        101.75        101.39         5.77 o                         
 -17  -1   8         24.64         24.44         3.09 o                         
 -16  -1   8        614.98        576.38         8.25 o                         
 -15  -1   8        372.35        353.53         5.17 o                         
 -14  -1   8        109.95         98.89         2.61 o                         
 -13  -1   8        941.14        937.73         8.89 o                         
 -12  -1   8        319.88        291.45         3.96 o                         
 -11  -1   8        429.57        414.11         4.70 o                         
 -10  -1   8       1186.45       1211.24         9.45 o                         
  -9  -1   8       1658.48       1622.44        11.78 o                         
  -8  -1   8        393.28        377.72         4.00 o                         
  -7  -1   8        108.55        112.96         2.30 o                         
  -6  -1   8        299.25        312.48         3.77 o                         
  -5  -1   8       3641.71       3844.72        25.06 o                         
  -4  -1   8        127.22        149.27         2.13 o                         
  -3  -1   8         34.28         32.16         1.10 o                         
  -2  -1   8       2174.29       2219.65        15.11 o                         
  -1  -1   8       1390.17       1532.75        11.65 o                         
   0  -1   8        408.41        432.86         4.54 o                         
   1  -1   8        885.13        942.61         7.89 o                         
   2  -1   8         33.03         29.66         1.40 o                         
   3  -1   8        220.49        223.74         4.05 o                         
   4  -1   8        501.69        511.50         5.35 o                         
   5  -1   8         33.22         27.16         1.46 o                         
   6  -1   8        453.75        462.85         6.22 o                         
   7  -1   8         89.72         88.85         2.66 o                         
   8  -1   8        588.03        578.92         6.61 o                         
   9  -1   8        468.60        456.52         6.75 o                         
  10  -1   8         97.19         85.75         3.40 o                         
  11  -1   8        254.81        248.20         5.21 o                         
  12  -1   8        264.35        270.48         5.90 o                         
  13  -1   8        304.60        320.42         7.51 o                         
  14  -1   8        102.97        107.25         4.99 o                         
  15  -1   8        189.41        183.93        10.58 o                         
  16  -1   8         67.65         63.75         7.40 o                         
  17  -1   8        237.40        255.22        14.68 o                         
  18  -1   8        141.78        165.13        25.18 o                         
  19  -1   8        118.19        119.40        12.21 o                         
 -23   0   8          0.01         -5.85         5.85 o                         
 -22   0   8          0.61          0.37         4.89 o                         
 -21   0   8         23.37         27.72         5.21 o                         
 -20   0   8         30.00         36.76         5.16 o                         
 -19   0   8         15.47         17.74         3.85 o                         
 -18   0   8         64.70         61.87         7.05 o                         
 -17   0   8          1.39          1.13         2.30 o                         
 -16   0   8         74.83         59.36         3.10 o                         
 -15   0   8          0.19         -1.52         1.52 o                         
 -14   0   8       1059.94       1038.85        10.91 o                         
 -13   0   8          0.42         -1.43         1.43 o                         
 -12   0   8         75.71         42.79         1.90 o                         
 -11   0   8          4.84          7.42         1.14 o                         
 -10   0   8       2314.15       2320.73        16.21 o                         
  -9   0   8          2.54          2.43         0.93 o                         
  -8   0   8        163.76        154.19         2.50 o                         
  -7   0   8        327.49        331.77         3.77 o                         
  -6   0   8        288.53        253.63         3.05 o                         
  -5   0   8        571.78        563.88         4.89 o                         
  -4   0   8       1579.09       1541.10        10.78 o                         
  -3   0   8          2.25          1.47         0.76 o                         
  -2   0   8          1.49          4.13         0.80 o                         
  -1   0   8         23.66         18.97         1.08 o                         
   0   0   8         39.29         27.67         1.23 o                         
   1   0   8          1.25         -0.50         0.78 o                         
   2   0   8        770.49        792.93         6.76 o                         
   3   0   8         33.95         23.99         1.25 o                         
   4   0   8          3.72          0.92         0.86 o                         
   5   0   8          7.51          7.92         1.10 o                         
   6   0   8         26.55         28.21         1.73 o                         
   7   0   8         15.18         12.94         1.27 o                         
   8   0   8       1011.29        996.26        11.27 o                         
   9   0   8          0.07         -1.09         1.09 o                         
  10   0   8          6.68          5.81         1.35 o                         
  11   0   8        263.62        249.37         5.18 o                         
  12   0   8         83.73         92.70         3.65 o                         
  13   0   8        172.73        177.26         5.47 o                         
  14   0   8        442.84        472.56         9.47 o                         
  15   0   8        425.15        434.35        15.80 o                         
  16   0   8          6.14          6.48         4.06 o                         
  17   0   8        270.50        285.24        17.95 o                         
  18   0   8        111.58        135.80        13.65 o                         
  19   0   8         52.74         51.80         9.26 o                         
 -23   1   8        153.99        176.68        16.91 o                         
 -22   1   8          0.70          4.42         5.03 o                         
 -21   1   8         28.66         29.26         5.92 o                         
 -20   1   8         38.28         32.39         5.00 o                         
 -19   1   8         52.32         40.00         4.60 o                         
 -18   1   8        101.65        102.88         7.16 o                         
 -17   1   8         23.66         21.73         3.88 o                         
 -16   1   8        614.88        588.96        11.26 o                         
 -15   1   8        374.38        359.38         8.59 o                         
 -14   1   8        112.51         99.53         4.08 o                         
 -13   1   8        938.29        945.16        12.68 o                         
 -12   1   8        320.19        309.10         5.07 o                         
 -11   1   8        426.36        409.07         4.68 o                         
 -10   1   8       1189.92       1211.20        10.14 o                         
  -9   1   8       1681.89       1643.33        12.09 o                         
  -8   1   8        405.04        388.44         4.26 o                         
  -7   1   8        106.88        106.69         2.35 o                         
  -6   1   8        311.97        321.99         4.08 o                         
  -5   1   8       3662.26       3865.19        23.18 o                         
  -4   1   8        118.15        137.65         2.35 o                         
  -3   1   8         31.09         26.81         1.36 o                         
  -2   1   8       2176.57       2224.64        15.96 o                         
  -1   1   8       1411.33       1559.54        11.76 o                         
   0   1   8        405.12        438.77         4.81 o                         
   1   1   8        878.47        936.71         7.63 o                         
   2   1   8         36.16         30.62         1.38 o                         
   3   1   8        223.56        222.87         3.16 o                         
   4   1   8        506.85        506.15         5.23 o                         
   5   1   8         32.43         25.34         1.42 o                         
   6   1   8        451.94        455.37         4.98 o                         
   7   1   8         92.34         84.86         2.61 o                         
   8   1   8        585.90        569.45         7.28 o                         
   9   1   8        487.68        466.75         6.66 o                         
  10   1   8         99.46         91.89         3.68 o                         
  11   1   8        258.67        241.06         5.69 o                         
  12   1   8        260.01        258.11         6.05 o                         
  13   1   8        306.05        297.17         7.53 o                         
  14   1   8        105.78        100.51         5.32 o                         
  15   1   8        189.51        199.49         7.05 o                         
  16   1   8         68.02         61.56         5.98 o                         
  17   1   8        237.65        227.28         9.23 o                         
  18   1   8        136.86        160.61        10.21 o                         
  19   1   8        120.51        115.59        15.97 o                         
 -22   2   8         96.46        115.56         8.19 o                         
 -21   2   8          7.10          5.80         4.29 o                         
 -20   2   8         78.06         76.00         9.95 o                         
 -19   2   8         51.41         56.13         5.64 o                         
 -18   2   8         81.74         84.48         6.26 o                         
 -17   2   8        107.08        106.40         6.55 o                         
 -16   2   8         44.31         38.71         4.49 o                         
 -15   2   8        154.83        145.81         6.94 o                         
 -14   2   8        221.34        227.59         7.54 o                         
 -13   2   8          6.56          6.02         2.29 o                         
 -12   2   8         94.20         95.77         4.00 o                         
 -11   2   8        763.13        753.30         9.22 o                         
 -10   2   8       1748.35       1707.06        13.40 o                         
  -9   2   8        993.84        971.87         8.11 o                         
  -8   2   8        189.79        189.43         3.28 o                         
  -7   2   8       1848.23       1850.33        12.48 o                         
  -6   2   8        328.05        304.46         3.42 o                         
  -5   2   8        555.87        548.07         4.89 o                         
  -4   2   8        368.57        386.46         4.00 o                         
  -3   2   8       1585.49       1631.44        11.77 o                         
  -2   2   8        940.88        962.40         8.05 o                         
  -1   2   8        559.32        539.95         5.29 o                         
   0   2   8        261.32        256.32         3.41 o                         
   1   2   8        280.26        287.29         3.68 o                         
   2   2   8        540.35        549.43         5.55 o                         
   3   2   8        701.10        749.00         7.40 o                         
   4   2   8        320.50        314.88         4.22 o                         
   5   2   8        932.80        923.81         9.14 o                         
   6   2   8        765.12        728.81         7.62 o                         
   7   2   8        587.55        585.58         8.52 o                         
   8   2   8        981.21        954.76        11.73 o                         
   9   2   8         33.57         41.42         3.35 o                         
  10   2   8        110.01        116.32         5.01 o                         
  11   2   8        292.57        300.58         7.36 o                         
  12   2   8        459.21        464.78        12.04 o                         
  13   2   8         43.40         38.98         4.26 o                         
  14   2   8        127.07        125.60         6.46 o                         
  15   2   8         72.54         75.14         5.42 o                         
  16   2   8        243.29        265.12        10.33 o                         
  17   2   8        372.75        404.99        15.63 o                         
  18   2   8        133.06        136.22        10.59 o                         
 -21   3   8         96.19        106.06         7.91 o                         
 -20   3   8         36.37         40.21         5.54 o                         
 -19   3   8         32.41         29.50         4.84 o                         
 -18   3   8        110.03        106.08         6.99 o                         
 -17   3   8        124.17        119.38         7.06 o                         
 -16   3   8         80.27         85.96         5.97 o                         
 -15   3   8        141.35        148.37         7.22 o                         
 -14   3   8        181.35        188.91         7.22 o                         
 -13   3   8        432.04        445.88        10.11 o                         
 -12   3   8       1016.52        991.93        15.78 o                         
 -11   3   8        254.18        249.79         6.58 o                         
 -10   3   8        111.04        114.36         4.30 o                         
  -9   3   8          5.13          6.20         1.73 o                         
  -8   3   8       3154.84       3201.81        24.00 o                         
  -7   3   8        253.36        258.55         3.97 o                         
  -6   3   8        568.07        540.27         7.01 o                         
  -5   3   8        279.24        299.94         7.47 o                         
  -4   3   8        291.72        270.16         4.57 o                         
  -3   3   8        252.21        255.11         4.69 o                         
  -2   3   8        552.08        561.72         7.18 o                         
  -1   3   8        505.64        511.22         6.78 o                         
   0   3   8        246.66        242.06         4.51 o                         
   1   3   8        191.43        192.48         4.24 o                         
   2   3   8       1391.92       1400.62        18.99 o                         
   3   3   8       1679.11       1688.39        18.33 o                         
   4   3   8         41.57         43.73         3.06 o                         
   5   3   8        140.50        137.61         5.48 o                         
   6   3   8        515.34        511.77         9.86 o                         
   7   3   8        592.35        595.63         9.47 o                         
   8   3   8          3.13          1.06         2.33 o                         
   9   3   8         94.84         79.23         4.60 o                         
  10   3   8        185.63        185.30         6.88 o                         
  11   3   8        364.81        358.31         9.18 o                         
  12   3   8        497.67        508.01        11.04 o                         
  13   3   8         72.74         67.63         5.15 o                         
  14   3   8        315.20        326.61        13.36 o                         
  15   3   8         14.05         17.69         4.02 o                         
  16   3   8          8.48          5.95         3.72 o                         
  17   3   8         14.69          7.50         4.25 o                         
 -20   4   8         49.18         65.92         7.39 o                         
 -19   4   8         83.46         74.41         6.57 o                         
 -18   4   8        156.83        169.10         8.66 o                         
 -17   4   8        150.19        153.05         8.15 o                         
 -16   4   8        327.95        337.09        10.09 o                         
 -15   4   8         50.14         52.59         5.10 o                         
 -14   4   8         23.92         20.91         3.93 o                         
 -13   4   8        268.81        286.23         8.45 o                         
 -12   4   8        229.21        235.41         7.56 o                         
 -11   4   8         55.38         53.44         5.07 o                         
 -10   4   8        220.20        230.38         6.43 o                         
  -9   4   8         66.49         71.79         4.73 o                         
  -8   4   8        331.61        329.75         6.98 o                         
  -7   4   8        251.93        255.06         9.24 o                         
  -6   4   8         59.27         72.56         3.23 o                         
  -5   4   8         35.99         33.15         2.43 o                         
  -4   4   8         64.31         54.95         2.75 o                         
  -3   4   8        315.29        290.89         6.67 o                         
  -2   4   8        119.80        131.14         6.59 o                         
  -1   4   8        193.32        187.46         4.67 o                         
   0   4   8        201.02        197.49         5.39 o                         
   1   4   8        188.77        192.47         4.60 o                         
   2   4   8         17.48         17.98         2.24 o                         
   3   4   8         73.43         75.73         3.49 o                         
   4   4   8         75.21         75.95         3.68 o                         
   5   4   8        755.57        749.00        10.59 o                         
   6   4   8          0.89          0.89         2.81 o                         
   7   4   8        358.55        356.67         7.93 o                         
   8   4   8         15.29         11.97         2.99 o                         
   9   4   8        578.82        584.70        10.95 o                         
  10   4   8         39.95         43.04         4.23 o                         
  11   4   8        311.67        295.07         8.95 o                         
  12   4   8         38.53         35.99         4.27 o                         
  13   4   8         24.02         22.52         4.07 o                         
  14   4   8        130.05        126.01         6.94 o                         
  15   4   8        315.94        349.13        10.15 o                         
  16   4   8          5.45          5.84         3.99 o                         
 -17   5   8         96.57         97.48         6.94 o                         
 -16   5   8         73.13         69.21         6.00 o                         
 -15   5   8         86.86        102.96         6.68 o                         
 -14   5   8         62.64         60.43         5.43 o                         
 -13   5   8        272.86        272.93         8.61 o                         
 -12   5   8        175.22        179.15         7.10 o                         
 -11   5   8         37.09         36.79         4.05 o                         
 -10   5   8         33.56         31.98         3.77 o                         
  -9   5   8         74.61         79.17         5.50 o                         
  -8   5   8        150.68        153.43         6.64 o                         
  -7   5   8         48.39         43.57         4.21 o                         
  -6   5   8         27.13         24.74         4.32 o                         
  -5   5   8         45.50         44.88         4.99 o                         
  -4   5   8         58.94         63.22         4.51 o                         
  -3   5   8          6.20          2.47         2.17 o                         
  -2   5   8         64.11         60.75         3.89 o                         
  -1   5   8        104.20        103.49         6.02 o                         
   0   5   8        611.67        614.72        10.89 o                         
   1   5   8         60.78         69.20         8.67 o                         
   2   5   8         22.87         23.57         3.23 o                         
   3   5   8         88.76         85.17         4.92 o                         
   4   5   8        197.83        196.80         6.77 o                         
   5   5   8         61.08         60.08         5.01 o                         
   6   5   8        260.02        282.43         8.29 o                         
   7   5   8         40.44         38.85         6.01 o                         
   8   5   8         13.91         11.26         3.56 o                         
   9   5   8        127.92        119.32         6.85 o                         
  10   5   8        255.70        265.94         9.20 o                         
  11   5   8          0.68          0.68         3.52 o                         
  12   5   8         92.15        102.92         7.12 o                         
  13   5   8         14.67          6.81         6.02 o                         
 -14   6   8         37.00         41.23         5.73 o                         
 -13   6   8         72.32         59.47         7.53 o                         
 -12   6   8         16.30         14.42         5.46 o                         
 -11   6   8         81.09         84.43        12.22 o                         
 -10   6   8         50.77         50.77         6.33 o                         
  -9   6   8         40.01         34.39         5.44 o                         
  -8   6   8          7.43         -1.92         3.78 o                         
  -7   6   8        159.27        166.48        18.12 o                         
  -6   6   8         16.17         15.39         4.85 o                         
  -5   6   8         90.42         89.12         6.63 o                         
  -4   6   8         58.64         63.29         5.66 o                         
  -3   6   8        128.76        133.38        15.17 o                         
  -2   6   8         20.07         21.59         4.25 o                         
  -1   6   8        176.92        175.39         7.08 o                         
   0   6   8         61.18         55.68         4.75 o                         
   1   6   8        128.61        132.03         6.62 o                         
   2   6   8         39.48         40.45         4.48 o                         
   3   6   8         77.12         68.61         8.27 o                         
   4   6   8        117.46        114.48         8.23 o                         
   5   6   8         70.92         71.29         6.04 o                         
   6   6   8         13.43         11.12         3.68 o                         
   7   6   8          4.93          3.20         3.45 o                         
   8   6   8        101.09         96.61         8.00 o                         
   9   6   8         51.61         45.75         5.39 o                         
  10   6   8         32.70         37.43         5.19 o                         
  -8   7   8         13.02         13.80         4.92 o                         
  -7   7   8         53.21         55.81        12.54 o                         
  -6   7   8         67.99         67.07         6.56 o                         
  -5   7   8        103.82        106.61         7.45 o                         
  -4   7   8         43.29         44.44         5.59 o                         
  -3   7   8          8.60          8.26         4.08 o                         
  -2   7   8         37.32         35.40         7.38 o                         
  -1   7   8          4.06          3.16         5.69 o                         
   0   7   8         34.83         39.83         8.01 o                         
   1   7   8          1.43         -1.26         5.90 o                         
   2   7   8         11.76         -1.69         6.11 o                         
   3   7   8         91.00         90.82         9.11 o                         
   4   7   8        162.12        176.40        11.70 o                         
  -7  -7   9         67.52         71.02        14.54 o                         
  -6  -7   9         25.48         13.28         9.90 o                         
  -5  -7   9        114.81        115.90        17.49 o                         
  -4  -7   9         32.81         29.08        10.96 o                         
  -3  -7   9         38.75         27.18        10.54 o                         
  -2  -7   9         15.52          1.69         8.43 o                         
  -1  -7   9         15.33         19.50         5.65 o                         
   0  -7   9         36.85         31.01         9.80 o                         
   1  -7   9          4.15          2.28         4.90 o                         
   2  -7   9         57.69         55.33         7.85 o                         
   3  -7   9          5.44          4.46         5.34 o                         
 -14  -6   9         37.57         41.63         6.31 o                         
 -13  -6   9         23.71         15.41         4.94 o                         
 -12  -6   9          2.77         -1.61         3.90 o                         
 -11  -6   9         33.55         35.44         5.40 o                         
 -10  -6   9         68.77         67.44         6.50 o                         
  -9  -6   9        129.64        132.89         8.12 o                         
  -8  -6   9        127.78        144.26         7.93 o                         
  -7  -6   9         55.68         62.20         5.64 o                         
  -6  -6   9          1.77          2.49         3.52 o                         
  -5  -6   9        248.43        256.66        14.80 o                         
  -4  -6   9        255.95        262.20        10.12 o                         
  -3  -6   9        118.04        129.93         6.87 o                         
  -2  -6   9         46.08         44.79         4.60 o                         
  -1  -6   9        149.77        152.59         7.00 o                         
   0  -6   9        199.34        213.08        14.76 o                         
   1  -6   9        543.42        584.02        18.37 o                         
   2  -6   9        145.47        161.80        13.28 o                         
   3  -6   9         55.18         66.75         8.01 o                         
   4  -6   9         69.08         58.24        12.33 o                         
   5  -6   9        144.92        148.12         7.83 o                         
   6  -6   9         13.80         16.19         4.31 o                         
   7  -6   9         21.27         17.58         5.27 o                         
   8  -6   9         75.55         71.80         8.96 o                         
   9  -6   9          6.21          7.15         4.38 o                         
 -17  -5   9          5.19         10.63         5.93 o                         
 -16  -5   9         12.22          7.85         5.07 o                         
 -15  -5   9         82.81         96.48         8.29 o                         
 -14  -5   9        126.21        121.50         8.68 o                         
 -13  -5   9        123.77        131.64         8.77 o                         
 -12  -5   9         34.52         40.73         5.75 o                         
 -11  -5   9         71.74         70.92         6.47 o                         
 -10  -5   9        103.10        110.18         7.48 o                         
  -9  -5   9        111.27        114.29         7.36 o                         
  -8  -5   9        147.03        143.88         7.75 o                         
  -7  -5   9        342.03        333.96        10.44 o                         
  -6  -5   9        165.16        166.41         7.63 o                         
  -5  -5   9         75.85         77.66         5.77 o                         
  -4  -5   9        125.03        140.41         7.09 o                         
  -3  -5   9        498.89        487.10        14.18 o                         
  -2  -5   9         13.48          9.95         3.40 o                         
  -1  -5   9        191.36        194.76         7.75 o                         
   0  -5   9        171.04        173.13         7.50 o                         
   1  -5   9        369.70        372.60        10.45 o                         
   2  -5   9         13.32          8.02         3.46 o                         
   3  -5   9        407.23        415.45        11.31 o                         
   4  -5   9         17.98         20.53         4.09 o                         
   5  -5   9          3.77          3.47         3.06 o                         
   6  -5   9         40.56         40.26         4.47 o                         
   7  -5   9        155.07        154.67         7.34 o                         
   8  -5   9         11.17          9.24         5.13 o                         
   9  -5   9         89.22         88.31         8.97 o                         
  10  -5   9         35.88         41.22         7.28 o                         
  11  -5   9         41.36         34.30         7.38 o                         
  12  -5   9          6.26          6.22         5.94 o                         
  13  -5   9         57.54         52.07        20.44 o                         
 -20  -4   9        119.02        123.73        19.58 o                         
 -19  -4   9         21.10         21.95         7.66 o                         
 -18  -4   9         58.71         60.38         7.29 o                         
 -17  -4   9        181.03        174.88        16.79 o                         
 -16  -4   9        102.72        113.20        12.72 o                         
 -15  -4   9          1.51          4.79         4.05 o                         
 -14  -4   9         63.38         68.82         8.97 o                         
 -13  -4   9        300.93        308.80        11.22 o                         
 -12  -4   9        122.00        120.77         7.91 o                         
 -11  -4   9        209.38        203.36         8.98 o                         
 -10  -4   9          3.42          2.53         3.41 o                         
  -9  -4   9        220.87        214.24         8.59 o                         
  -8  -4   9        590.40        618.31        14.19 o                         
  -7  -4   9         67.30         67.51         5.45 o                         
  -6  -4   9         45.06         59.78         4.32 o                         
  -5  -4   9         91.58         93.94         5.05 o                         
  -4  -4   9        133.71        141.38         6.74 o                         
  -3  -4   9        150.30        135.20         6.57 o                         
  -2  -4   9        492.15        527.37        12.13 o                         
  -1  -4   9        138.23        153.39        10.38 o                         
   0  -4   9         42.01         45.02         4.40 o                         
   1  -4   9         19.87         14.48         3.32 o                         
   2  -4   9        378.78        373.43        10.44 o                         
   3  -4   9        162.98        145.00         6.09 o                         
   4  -4   9        506.58        514.25        11.95 o                         
   5  -4   9        231.83        248.40         7.81 o                         
   6  -4   9        180.70        175.44         8.05 o                         
   7  -4   9         26.54         29.70         4.76 o                         
   8  -4   9        143.16        146.61        10.43 o                         
   9  -4   9        414.36        449.83        16.29 o                         
  10  -4   9         39.71         46.72         8.01 o                         
  11  -4   9         32.83         37.60         7.23 o                         
  12  -4   9         22.18         20.99         6.69 o                         
  13  -4   9         33.63         35.74        11.06 o                         
  14  -4   9         41.89         36.24         8.11 o                         
  15  -4   9         45.66         37.19         8.49 o                         
 -21  -3   9        126.54        140.82        15.53 o                         
 -20  -3   9         56.19         73.71         7.92 o                         
 -19  -3   9        161.55        170.61        10.74 o                         
 -18  -3   9         25.33         20.74         5.38 o                         
 -17  -3   9         54.40         54.56         6.70 o                         
 -16  -3   9          4.68          5.09         3.87 o                         
 -15  -3   9        149.88        149.63        14.41 o                         
 -14  -3   9         51.41         61.97         6.50 o                         
 -13  -3   9        100.61         89.13         8.94 o                         
 -12  -3   9         35.06         30.10         4.54 o                         
 -11  -3   9        382.19        357.84        11.10 o                         
 -10  -3   9        393.34        416.92        11.62 o                         
  -9  -3   9         56.48         59.13         5.10 o                         
  -8  -3   9         57.50         51.79         4.73 o                         
  -7  -3   9        329.36        335.11         8.45 o                         
  -6  -3   9        737.39        764.82        13.14 o                         
  -5  -3   9         13.17         12.09         2.64 o                         
  -4  -3   9         55.06         60.16         3.90 o                         
  -3  -3   9       1123.34       1069.13        15.98 o                         
  -2  -3   9        659.40        630.18        11.02 o                         
  -1  -3   9        511.76        502.58        10.58 o                         
   0  -3   9        396.87        429.26         8.77 o                         
   1  -3   9        219.66        216.87         6.35 o                         
   2  -3   9        181.35        170.59         5.76 o                         
   3  -3   9        390.15        400.12         6.77 o                         
   4  -3   9        268.64        264.53         5.60 o                         
   5  -3   9         48.23         47.57         3.70 o                         
   6  -3   9         65.19         61.78         3.67 o                         
   7  -3   9        379.61        402.35        14.22 o                         
   8  -3   9        199.19        173.85        10.62 o                         
   9  -3   9         94.32         79.84         8.48 o                         
  10  -3   9          6.97          1.84         4.84 o                         
  11  -3   9         64.72         78.78         8.87 o                         
  12  -3   9         21.13         19.65        10.33 o                         
  13  -3   9         13.00         15.50         6.33 o                         
  14  -3   9        102.85        100.53        10.65 o                         
  15  -3   9         12.74         13.36         6.63 o                         
  16  -3   9        109.25        116.14        12.04 o                         
  17  -3   9         55.68         63.06        16.86 o                         
 -22  -2   9         21.47         16.29         5.42 o                         
 -21  -2   9         84.20         80.96         8.18 o                         
 -20  -2   9        380.58        398.69        12.03 o                         
 -19  -2   9        103.99        106.70         7.09 o                         
 -18  -2   9         83.91         86.97         6.36 o                         
 -17  -2   9        354.52        360.97        14.81 o                         
 -16  -2   9        781.75        779.68        15.11 o                         
 -15  -2   9          7.89          4.14         2.77 o                         
 -14  -2   9        210.93        229.04         6.45 o                         
 -13  -2   9        121.74        128.70         5.16 o                         
 -12  -2   9         27.22         27.46         2.89 o                         
 -11  -2   9        198.06        200.65         8.92 o                         
 -10  -2   9        777.75        766.71        11.01 o                         
  -9  -2   9        148.39        138.56         4.41 o                         
  -8  -2   9         26.72         25.88         2.22 o                         
  -7  -2   9        821.25        843.24        10.23 o                         
  -6  -2   9         30.86         32.92         2.24 o                         
  -5  -2   9       1893.19       1917.73        19.72 o                         
  -4  -2   9         52.48         53.78         2.29 o                         
  -3  -2   9        155.54        143.64         4.48 o                         
  -2  -2   9        380.13        384.75         5.39 o                         
  -1  -2   9       1385.67       1395.38        13.61 o                         
   0  -2   9       1009.53        994.18         9.47 o                         
   1  -2   9        745.53        728.48         7.72 o                         
   2  -2   9        766.06        749.17         7.97 o                         
   3  -2   9       1740.48       1735.79        14.96 o                         
   4  -2   9       2158.43       2114.75        18.81 o                         
   5  -2   9        496.63        513.71         6.86 o                         
   6  -2   9        133.32        124.16         3.04 o                         
   7  -2   9        274.41        285.46         5.54 o                         
   8  -2   9       1528.01       1457.97        14.97 o                         
   9  -2   9        678.80        663.18         8.57 o                         
  10  -2   9        216.10        211.86         5.05 o                         
  11  -2   9        428.66        432.25         8.45 o                         
  12  -2   9        270.86        257.81        13.50 o                         
  13  -2   9         11.27          7.39         4.52 o                         
  14  -2   9          1.31          0.05         4.25 o                         
  15  -2   9         42.34         50.30         6.75 o                         
  16  -2   9         71.72         82.48        10.00 o                         
  17  -2   9         26.77         16.74         6.12 o                         
  18  -2   9         58.01         64.16        10.57 o                         
 -23  -1   9         13.36         26.05         8.04 o                         
 -22  -1   9        126.49        141.47        10.49 o                         
 -21  -1   9         10.41          5.11         5.45 o                         
 -20  -1   9          0.44         -0.70         3.66 o                         
 -19  -1   9        201.11        179.97         9.13 o                         
 -18  -1   9        479.00        484.57        11.84 o                         
 -17  -1   9          4.97          4.79         2.29 o                         
 -16  -1   9        175.65        170.46         5.49 o                         
 -15  -1   9        443.83        414.11         5.95 o                         
 -14  -1   9        908.65        845.03        10.52 o                         
 -13  -1   9        201.25        195.10         3.33 o                         
 -12  -1   9        428.31        411.07         4.92 o                         
 -11  -1   9        180.12        180.83         3.12 o                         
 -10  -1   9        162.75        164.74         2.84 o                         
  -9  -1   9         66.26         62.69         2.04 o                         
  -8  -1   9        268.46        251.58         3.70 o                         
  -7  -1   9        133.30        119.79         2.25 o                         
  -6  -1   9         39.89         45.06         1.53 o                         
  -5  -1   9        291.58        304.78         3.31 o                         
  -4  -1   9        365.68        343.99         3.57 o                         
  -3  -1   9        138.50        138.90         2.08 o                         
  -2  -1   9         11.65         14.46         0.93 o                         
  -1  -1   9        293.59        310.43         3.55 o                         
   0  -1   9       1381.58       1348.20        10.15 o                         
   1  -1   9         36.51         34.98         1.56 o                         
   2  -1   9        179.84        166.86         2.91 o                         
   3  -1   9       1211.39       1230.69         9.76 o                         
   4  -1   9        641.39        635.83         6.21 o                         
   5  -1   9        171.28        167.43         3.08 o                         
   6  -1   9       1221.49       1200.86        11.10 o                         
   7  -1   9         38.26         40.72         2.30 o                         
   8  -1   9        383.65        380.31         6.10 o                         
   9  -1   9        310.92        320.83         5.74 o                         
  10  -1   9         94.64        101.92         3.77 o                         
  11  -1   9        100.62        102.38         4.13 o                         
  12  -1   9        238.49        244.98         6.37 o                         
  13  -1   9        227.59        226.66         8.08 o                         
  14  -1   9         10.77          4.65         3.08 o                         
  15  -1   9         99.10         94.28        16.36 o                         
  16  -1   9         10.03         11.01         5.51 o                         
  17  -1   9        142.85        159.48        13.17 o                         
  18  -1   9         68.72         60.52         9.48 o                         
 -23   0   9         12.49         20.37         7.27 o                         
 -22   0   9          1.36         -2.64         4.69 o                         
 -21   0   9        809.21        903.32        18.30 o                         
 -20   0   9          5.95         -3.00         3.62 o                         
 -19   0   9         17.68         13.52         3.88 o                         
 -18   0   9          3.27          0.31         2.76 o                         
 -17   0   9        772.65        813.75        11.47 o                         
 -16   0   9         45.97         41.60         3.19 o                         
 -15   0   9        339.83        307.98         5.77 o                         
 -14   0   9         30.05         27.06         2.65 o                         
 -13   0   9        952.19       1027.25        11.62 o                         
 -12   0   9         63.45         65.94         2.48 o                         
 -11   0   9         59.48         37.31         1.80 o                         
 -10   0   9        442.21        445.94         4.99 o                         
  -9   0   9          7.34          4.97         0.99 o                         
  -8   0   9          0.96          1.33         0.89 o                         
  -7   0   9        189.61        185.19         2.84 o                         
  -6   0   9        804.55        812.91         8.23 o                         
  -5   0   9        114.06         98.52         2.08 o                         
  -4   0   9         28.71         30.43         1.27 o                         
  -3   0   9       2540.68       2629.57        17.22 o                         
  -2   0   9       1314.25       1309.49         9.57 o                         
  -1   0   9        355.08        364.31         4.01 o                         
   0   0   9        265.80        273.53         3.44 o                         
   1   0   9       5177.72       5208.70        33.55 o                         
   2   0   9        713.67        709.88         6.44 o                         
   3   0   9        268.66        271.24         3.59 o                         
   4   0   9        154.96        168.12         2.81 o                         
   5   0   9       1270.86       1257.22        10.33 o                         
   6   0   9       1375.57       1365.30        12.25 o                         
   7   0   9        592.88        580.27         6.51 o                         
   8   0   9         35.05         37.87         1.93 o                         
   9   0   9         10.97          9.28         1.81 o                         
  10   0   9        323.15        326.59         5.97 o                         
  11   0   9       1280.45       1247.00        13.43 o                         
  12   0   9         35.29         32.36         2.68 o                         
  13   0   9         82.11         72.08         3.69 o                         
  14   0   9        177.11        201.22         7.36 o                         
  15   0   9        586.60        586.89        13.96 o                         
  16   0   9          1.25          0.71         5.51 o                         
  17   0   9         40.82         40.24         5.61 o                         
  18   0   9          0.96         -4.38         4.38 o                         
  19   0   9          5.97         21.92        12.01 o                         
 -23   1   9         12.51          8.96         5.49 o                         
 -22   1   9        122.30        132.97        11.03 o                         
 -21   1   9          9.31          2.52         4.62 o                         
 -20   1   9          0.61         -2.72         3.58 o                         
 -19   1   9        204.33        190.48         7.89 o                         
 -18   1   9        478.13        485.00        12.17 o                         
 -17   1   9          4.59          4.66         3.11 o                         
 -16   1   9        175.87        163.93         6.85 o                         
 -15   1   9        447.67        430.79         8.66 o                         
 -14   1   9        906.64        863.83        21.52 o                         
 -13   1   9        196.84        194.28         4.78 o                         
 -12   1   9        435.23        431.66         6.16 o                         
 -11   1   9        182.24        182.76         3.51 o                         
 -10   1   9        162.74        161.50         3.56 o                         
  -9   1   9         62.56         55.91         1.89 o                         
  -8   1   9        255.31        241.17         3.41 o                         
  -7   1   9        130.87        111.13         2.26 o                         
  -6   1   9         45.96         47.49         1.67 o                         
  -5   1   9        292.81        306.15         3.36 o                         
  -4   1   9        365.23        345.40         3.79 o                         
  -3   1   9        140.96        140.07         2.34 o                         
  -2   1   9         11.42         12.29         1.06 o                         
  -1   1   9        300.66        310.63         4.70 o                         
   0   1   9       1405.58       1377.73        10.42 o                         
   1   1   9         40.18         36.65         1.50 o                         
   2   1   9        162.57        149.42         2.70 o                         
   3   1   9       1226.79       1226.08         9.89 o                         
   4   1   9        667.71        659.77         6.37 o                         
   5   1   9        174.55        168.83         3.09 o                         
   6   1   9       1224.23       1201.88        10.74 o                         
   7   1   9         32.32         30.73         2.07 o                         
   8   1   9        385.81        388.29         5.74 o                         
   9   1   9        295.44        304.12         5.50 o                         
  10   1   9         91.74         91.34         3.98 o                         
  11   1   9         99.02         96.03         5.17 o                         
  12   1   9        229.29        234.35         5.92 o                         
  13   1   9        226.61        241.93         7.02 o                         
  14   1   9         10.10         12.21         3.12 o                         
  15   1   9         96.77        106.24         6.26 o                         
  16   1   9          8.13          6.58         3.48 o                         
  17   1   9        144.17        141.34         9.53 o                         
  18   1   9         66.59         68.07         7.76 o                         
 -22   2   9         20.98         13.10         5.02 o                         
 -21   2   9         82.56         73.99         6.67 o                         
 -20   2   9        383.94        392.77        13.57 o                         
 -19   2   9        105.70        103.03         7.03 o                         
 -18   2   9         81.65         96.78         6.58 o                         
 -17   2   9        350.17        381.12        10.67 o                         
 -16   2   9        778.09        775.47        14.99 o                         
 -15   2   9          7.81         10.65         3.37 o                         
 -14   2   9        214.80        224.81         8.44 o                         
 -13   2   9        125.42        127.50         5.60 o                         
 -12   2   9         24.33         18.49         2.61 o                         
 -11   2   9        196.71        191.72         5.38 o                         
 -10   2   9        779.65        773.28         8.03 o                         
  -9   2   9        150.74        146.19         2.85 o                         
  -8   2   9         25.61         22.84         1.36 o                         
  -7   2   9        818.20        841.13         6.91 o                         
  -6   2   9         31.54         34.43         1.55 o                         
  -5   2   9       1873.00       1912.18        12.79 o                         
  -4   2   9         55.35         56.08         1.82 o                         
  -3   2   9        157.10        152.64         2.65 o                         
  -2   2   9        402.60        406.94         4.58 o                         
  -1   2   9       1366.89       1391.15        11.09 o                         
   0   2   9       1009.03        982.46         8.54 o                         
   1   2   9        747.95        737.50         6.98 o                         
   2   2   9        765.23        748.98         7.23 o                         
   3   2   9       1729.08       1707.58        13.64 o                         
   4   2   9       2156.07       2086.14        18.19 o                         
   5   2   9        488.88        507.27         6.78 o                         
   6   2   9        135.20        126.24         4.57 o                         
   7   2   9        262.89        274.84         6.01 o                         
   8   2   9       1534.50       1477.87        17.19 o                         
   9   2   9        666.70        653.70        11.20 o                         
  10   2   9        223.02        227.29         7.52 o                         
  11   2   9        424.19        411.57         9.44 o                         
  12   2   9        268.96        261.68         7.91 o                         
  13   2   9         13.28          8.60         3.20 o                         
  14   2   9          2.13          2.24         3.16 o                         
  15   2   9         43.45         43.66         4.72 o                         
  16   2   9         70.71         78.13         7.65 o                         
  17   2   9         23.91         13.19         4.14 o                         
  18   2   9         59.47         65.45         6.51 o                         
 -21   3   9        121.96        135.32         8.49 o                         
 -20   3   9         53.30         54.05         6.63 o                         
 -19   3   9        159.41        163.52         8.71 o                         
 -18   3   9         24.93         19.01         4.51 o                         
 -17   3   9         52.61         55.72         9.37 o                         
 -16   3   9          4.66          2.03         4.07 o                         
 -15   3   9        158.77        169.92         7.48 o                         
 -14   3   9         53.45         54.70         4.77 o                         
 -13   3   9        105.00         93.15         5.65 o                         
 -12   3   9         34.12         31.95         3.84 o                         
 -11   3   9        383.35        377.61         8.11 o                         
 -10   3   9        401.77        418.56         7.58 o                         
  -9   3   9         60.17         62.60         3.02 o                         
  -8   3   9         58.03         64.11         3.68 o                         
  -7   3   9        341.67        352.28         4.88 o                         
  -6   3   9        746.10        778.55         8.40 o                         
  -5   3   9         13.19         13.44         1.48 o                         
  -4   3   9         53.34         51.13         2.39 o                         
  -3   3   9       1132.34       1121.93        11.29 o                         
  -2   3   9        652.07        627.05         9.53 o                         
  -1   3   9        498.64        484.83         6.97 o                         
   0   3   9        412.10        429.77         7.41 o                         
   1   3   9        232.83        231.70         4.78 o                         
   2   3   9        176.06        167.42         4.81 o                         
   3   3   9        401.92        397.73        12.97 o                         
   4   3   9        260.84        263.12         5.86 o                         
   5   3   9         44.78         46.03         3.25 o                         
   6   3   9         64.03         62.82         3.70 o                         
   7   3   9        378.26        400.77         8.40 o
[truncated: 355,105 more chars]
